# Supplementary material for: A Model for Improving the Learning Curves of Artificial Neural Networks
Source: PLoS One. 2016 Feb 22;11(2):e0149874. doi: 10.1371/journal.pone.0149874 (PMC4763452; doi:10.1371/journal.pone.0149874)
Supplement: S1 Dataset — (ZIP) [file pone.0149874.s004.zip]

Archive with 327 entries (289 files):
- dataset/
- dataset/README.txt
- dataset/robot/
- dataset/robot/README.txt
- dataset/robot/log2.log
- dataset/robot/statistics_epochs_correctness.gnu
- dataset/robot/statistics-all-correctness.gnu
- dataset/robot/statistics-success-correctness.gnu
- dataset/robot/statistics-success-epochs.gnu
- dataset/robot/gnuplot.sh
- dataset/robot/statistics-all-epochs.gnu
- dataset/robot/verify.sh
- dataset/robot/txt2net.sh
- dataset/robot/csvstat.sh
- dataset/robot/csvstat2.sh
- dataset/robot/neuronalsim-learning.sh
- dataset/robot/mknet.sh
- dataset/robot/mkdata.sh
- dataset/robot/mkdata.gua
- dataset/robot/snetdens.sh
- dataset/robot/rep1.rep
- dataset/robot/log1.log
- dataset/robot/pajek.ini
- dataset/robot/cnacalc.sh
- dataset/robot/.DS_Store
- dataset/c_elegans_without_gap_junctions/
- dataset/c_elegans_without_gap_junctions/statistics_epochs_correctness.gnu
- dataset/c_elegans_without_gap_junctions/gnuplot.sh
- dataset/c_elegans_without_gap_junctions/csvstat.sh
- dataset/c_elegans_without_gap_junctions/statistics-all-correctness.gnu
- dataset/c_elegans_without_gap_junctions/cnacalc.sh
- dataset/c_elegans_without_gap_junctions/neuronalsim-learning.sh
- dataset/c_elegans_without_gap_junctions/verify.sh
- dataset/c_elegans_without_gap_junctions/txt2net.sh
- dataset/c_elegans_without_gap_junctions/statistics-success-epochs.gnu
- dataset/c_elegans_without_gap_junctions/statistics-all-epochs.gnu
- dataset/c_elegans_without_gap_junctions/csvstat2.sh
- dataset/c_elegans_without_gap_junctions/statistics-success-correctness.gnu
- dataset/c_elegans_without_gap_junctions/mknet.sh
- dataset/c_elegans_without_gap_junctions/.DS_Store
- dataset/c_elegans_without_gap_junctions/README.txt
- dataset/c_elegans/
- dataset/c_elegans/gnuplot.sh
- dataset/c_elegans/statistics-success-correctness.gnu
- dataset/c_elegans/statistics-all-correctness.gnu
- dataset/c_elegans/statistics_epochs_correctness.gnu
- dataset/c_elegans/csvstat.sh
- dataset/c_elegans/statistics-success-epochs.gnu
- dataset/c_elegans/statistics-all-epochs.gnu
- dataset/c_elegans/csvstat2.sh
- dataset/c_elegans/README.txt
- dataset/c_elegans/neuronalsim-learning.sh
- dataset/c_elegans/verify.sh
- dataset/c_elegans/txt2net.sh
- dataset/c_elegans/mknet.sh
- dataset/c_elegans/cnacalc.sh
- dataset/c_elegans/.DS_Store
- dataset/bin/
- dataset/bin/neuronalsim-learning.gua
- dataset/bin/neuronalsim-learning-fast.gua
- dataset/bin/neuronalsim.gua
- dataset/robot/csv/
- dataset/robot/csv/hybrid_neural_network_correctness_err.csv
- dataset/robot/csv/hybrid_neural_network_correctness_dev.csv
- dataset/robot/csv/hybrid_neural_network_correctness_avg.csv
- dataset/robot/csv/scalefree_neural_network_correctness_err.csv
- dataset/robot/csv/scalefree_neural_network_correctness_dev.csv
- dataset/robot/csv/scalefree_neural_network_correctness_avg.csv
- dataset/robot/csv/smallworld_neural_network_correctness_err.csv
- dataset/robot/csv/smallworld_neural_network_correctness_dev.csv
- dataset/robot/csv/smallworld_neural_network_correctness_avg.csv
- dataset/robot/csv/random_neural_network_correctness_err.csv
- dataset/robot/csv/random_neural_network_correctness_dev.csv
- dataset/robot/csv/random_neural_network_correctness_avg.csv
- dataset/robot/csv/rules_of_robotics_network_correctness_err.csv
- dataset/robot/csv/rules_of_robotics_network_correctness_dev.csv
- dataset/robot/csv/rules_of_robotics_network_correctness_avg.csv
- dataset/robot/net_filled/
- dataset/robot/txt/
- dataset/robot/txt/tmpeps.tmp
- dataset/robot/txt/shapes.cfg
- dataset/robot/txt/RulesOfRobotics.txt
- dataset/robot/txt/rules_of_robotics.rep
- dataset/robot/txt/rules_of_robotics_words.txt
- dataset/robot/txt/rules_of_robotics_snetdens.log
- dataset/robot/txt/rules_of_robotics.net
- dataset/robot/txt/NeuronRemoved.txt
- dataset/robot/txt/NeuronNames1.txt
- dataset/robot/txt/NeuronNames.txt
- dataset/robot/txt/NeuronConnect1.txt
- dataset/robot/txt/NeuronConnect.txt
- dataset/robot/txt/NeuronChemotaxis.txt
- dataset/robot/txt/c_elegans_neural_network_5.txt
- dataset/robot/txt/c_elegans_neural_network_4.txt
- dataset/robot/txt/c_elegans_neural_network_3.txt
- dataset/robot/txt/c_elegans_neural_network_2.txt
- dataset/robot/txt/c_elegans_neural_network_1.txt
- dataset/robot/txt/c_elegans_neural_network.net
- dataset/robot/txt/c_elegans_chemotaxis_neural_network_2.txt
- dataset/robot/txt/c_elegans_chemotaxis_neural_network_1.txt
- dataset/robot/txt/c_elegans_chemotaxis_neural_network.rep
- dataset/robot/txt/c_elegans_chemotaxis_neural_network.net
- dataset/robot/txt/rules_of_robotics_snetdens.rep
- dataset/robot/tmp/
- dataset/robot/tmp/fail_to_learn.csv
- dataset/robot/results/
- dataset/robot/results/statistics_hybrid_neural_network_epochs_correctness.csv
- dataset/robot/results/statistics_scalefree_neural_network_epochs_correctness.csv
- dataset/robot/results/statistics_smallworld_neural_network_epochs_correctness.csv
- dataset/robot/results/statistics_random_neural_network_epochs_correctness.csv
- dataset/robot/results/statistics_rules_of_robotics_network_epochs_correctness.csv
- dataset/robot/results/statistics-success-correctness.csv
- dataset/robot/results/statistics-success-epochs.csv
- dataset/robot/results/statistics-success-err.csv
- dataset/robot/results/statistics-success-dev.csv
- dataset/robot/results/statistics-success-avg.csv
- dataset/robot/results/statistics-all-correctness.csv
- dataset/robot/results/statistics-all-epochs.csv
- dataset/robot/results/statistics-all-err.csv
- dataset/robot/results/statistics-all-dev.csv
- dataset/robot/results/statistics-all-avg.csv
- dataset/robot/results/random_smallworld_scalefree_hybrid_properties.ods
- dataset/robot/results/statistics_hybrid_neural_network_article.csv
- dataset/robot/results/statistics_random_neural_network_article.csv
- dataset/robot/results/statistics_smallworld_neural_network_article.csv
- dataset/robot/results/statistics_scalefree_neural_network_article.csv
- dataset/robot/results/statistics_rules_of_robotics_network_article.csv
- dataset/robot/results/hybrid_neural_network_article_properties.csv
- dataset/robot/results/smallworld_neural_network_article_properties.csv
- dataset/robot/results/scalefree_neural_network_article_properties.csv
- dataset/robot/results/random_neural_network_article_properties.csv
- dataset/robot/net_cutted/
- dataset/robot/pbm/
- dataset/robot/net/
- dataset/robot/log/
- dataset/robot/images/
- dataset/robot/data/
- dataset/robot/data/synapses_removed_from_dunn_2004.txt
- dataset/robot/data/learn_output_robot.csv
- dataset/robot/data/learn_output_c_elegans_chemotaxis_network_article.csv
- dataset/robot/data/learn_input_robot.csv
- dataset/robot/data/learn_input_c_elegans_chemotaxis_network_article.csv
- dataset/robot/data/input_robot.csv
- dataset/robot/data/input_c_elegans_chemotaxis_network_article.csv
- dataset/robot/data/c_elegans_neural_network.net
- dataset/robot/data/c_elegans_chemotaxis_network_dunn_2004_without_gap_junctions.rep
- dataset/robot/data/c_elegans_chemotaxis_network_dunn_2004_without_gap_junctions.net
- dataset/robot/data/c_elegans_chemotaxis_network_dunn_2004.rep
- dataset/robot/data/c_elegans_chemotaxis_network_dunn_2004.net
- dataset/robot/data/c_elegans_chemotaxis_network_derivative_of_the_concentration.ods
- dataset/robot/data/c_elegans_chemotaxis_network_derivative_of_the_concentration.csv
- dataset/c_elegans_without_gap_junctions/csv/
- dataset/c_elegans_without_gap_junctions/csv/hybrid_neural_network_correctness_err.csv
- dataset/c_elegans_without_gap_junctions/csv/hybrid_neural_network_correctness_dev.csv
- dataset/c_elegans_without_gap_junctions/csv/hybrid_neural_network_correctness_avg.csv
- dataset/c_elegans_without_gap_junctions/csv/scalefree_neural_network_correctness_err.csv
- dataset/c_elegans_without_gap_junctions/csv/scalefree_neural_network_correctness_dev.csv
- dataset/c_elegans_without_gap_junctions/csv/scalefree_neural_network_correctness_avg.csv
- dataset/c_elegans_without_gap_junctions/csv/smallworld_neural_network_correctness_err.csv
- dataset/c_elegans_without_gap_junctions/csv/smallworld_neural_network_correctness_dev.csv
- dataset/c_elegans_without_gap_junctions/csv/smallworld_neural_network_correctness_avg.csv
- dataset/c_elegans_without_gap_junctions/csv/random_neural_network_correctness_err.csv
- dataset/c_elegans_without_gap_junctions/csv/random_neural_network_correctness_dev.csv
- dataset/c_elegans_without_gap_junctions/csv/c_elegans_chemotaxis_network_correctness_err.csv
- dataset/c_elegans_without_gap_junctions/csv/c_elegans_chemotaxis_network_correctness_dev.csv
- dataset/c_elegans_without_gap_junctions/csv/c_elegans_chemotaxis_network_correctness_avg.csv
- dataset/c_elegans_without_gap_junctions/csv/random_neural_network_correctness_avg.csv
- dataset/c_elegans_without_gap_junctions/txt/
- dataset/c_elegans_without_gap_junctions/txt/NeuronRemoved.txt
- dataset/c_elegans_without_gap_junctions/txt/NeuronNames1.txt
- dataset/c_elegans_without_gap_junctions/txt/NeuronNames.txt
- dataset/c_elegans_without_gap_junctions/txt/NeuronConnect1.txt
- dataset/c_elegans_without_gap_junctions/txt/NeuronConnect.txt
- dataset/c_elegans_without_gap_junctions/txt/NeuronChemotaxis.txt
- dataset/c_elegans_without_gap_junctions/txt/c_elegans_neural_network_5.txt
- dataset/c_elegans_without_gap_junctions/txt/c_elegans_neural_network_4.txt
- dataset/c_elegans_without_gap_junctions/txt/c_elegans_neural_network_3.txt
- dataset/c_elegans_without_gap_junctions/txt/c_elegans_neural_network_2.txt
- dataset/c_elegans_without_gap_junctions/txt/c_elegans_neural_network_1.txt
- dataset/c_elegans_without_gap_junctions/txt/c_elegans_neural_network.net
- dataset/c_elegans_without_gap_junctions/txt/c_elegans_chemotaxis_neural_network_2.txt
- dataset/c_elegans_without_gap_junctions/txt/c_elegans_chemotaxis_neural_network_1.txt
- dataset/c_elegans_without_gap_junctions/txt/c_elegans_chemotaxis_neural_network.rep
- dataset/c_elegans_without_gap_junctions/txt/c_elegans_chemotaxis_neural_network.net
- dataset/c_elegans_without_gap_junctions/tmp/
- dataset/c_elegans_without_gap_junctions/tmp/fail_to_learn.csv
- dataset/c_elegans_without_gap_junctions/results/
- dataset/c_elegans_without_gap_junctions/results/statistics_hybrid_neural_network_epochs_correctness.csv
- dataset/c_elegans_without_gap_junctions/results/statistics_scalefree_neural_network_epochs_correctness.csv
- dataset/c_elegans_without_gap_junctions/results/statistics_smallworld_neural_network_epochs_correctness.csv
- dataset/c_elegans_without_gap_junctions/results/statistics_random_neural_network_epochs_correctness.csv
- dataset/c_elegans_without_gap_junctions/results/statistics_c_elegans_chemotaxis_network_epochs_correctness.csv
- dataset/c_elegans_without_gap_junctions/results/statistics-success-err.csv
- dataset/c_elegans_without_gap_junctions/results/statistics-success-dev.csv
- dataset/c_elegans_without_gap_junctions/results/statistics-success-avg.csv
- dataset/c_elegans_without_gap_junctions/results/statistics-success-correctness.csv
- dataset/c_elegans_without_gap_junctions/results/statistics-success-epochs.csv
- dataset/c_elegans_without_gap_junctions/results/statistics_hybrid_neural_network_article.csv
- dataset/c_elegans_without_gap_junctions/results/statistics_scalefree_neural_network_article.csv
- dataset/c_elegans_without_gap_junctions/results/statistics_smallworld_neural_network_article.csv
- dataset/c_elegans_without_gap_junctions/results/random_smallworld_scalefree_hybrid_properties.ods
- dataset/c_elegans_without_gap_junctions/results/statistics_random_neural_network_article.csv
- dataset/c_elegans_without_gap_junctions/results/statistics-all-err.csv
- dataset/c_elegans_without_gap_junctions/results/statistics-all-dev.csv
- dataset/c_elegans_without_gap_junctions/results/statistics-all-avg.csv
- dataset/c_elegans_without_gap_junctions/results/statistics-all-correctness.csv
- dataset/c_elegans_without_gap_junctions/results/statistics-all-epochs.csv
- dataset/c_elegans_without_gap_junctions/results/statistics_c_elegans_chemotaxis_network_article.csv
- dataset/c_elegans_without_gap_junctions/results/hybrid_neural_network_article_properties.csv
- dataset/c_elegans_without_gap_junctions/results/smallworld_neural_network_article_properties.csv
- dataset/c_elegans_without_gap_junctions/results/scalefree_neural_network_article_properties.csv
- dataset/c_elegans_without_gap_junctions/results/random_neural_network_article_properties.csv
- dataset/c_elegans_without_gap_junctions/pbm/
- dataset/c_elegans_without_gap_junctions/net_filled/
- dataset/c_elegans_without_gap_junctions/net_cutted/
- dataset/c_elegans_without_gap_junctions/net/
- dataset/c_elegans_without_gap_junctions/log/
- dataset/c_elegans_without_gap_junctions/log/c_elegans_neural_network_not_exists_1.log
- dataset/c_elegans_without_gap_junctions/log/c_elegans_neural_network_exists_4.log
- dataset/c_elegans_without_gap_junctions/log/c_elegans_neural_network_exists_3.log
- dataset/c_elegans_without_gap_junctions/log/c_elegans_neural_network_exists_2.log
- dataset/c_elegans_without_gap_junctions/log/c_elegans_neural_network_exists_1.log
- dataset/c_elegans_without_gap_junctions/log/c_elegans_chemotaxis_neural_network_exists_2.log
- dataset/c_elegans_without_gap_junctions/log/c_elegans_chemotaxis_neural_network_exists_1.log
- dataset/c_elegans_without_gap_junctions/images/
- dataset/c_elegans_without_gap_junctions/data/
- dataset/c_elegans_without_gap_junctions/data/c_elegans_chemotaxis_network_dunn_2004_without_gap_junctions.net
- dataset/c_elegans_without_gap_junctions/data/c_elegans_chemotaxis_network_dunn_2004_without_gap_junctions.rep
- dataset/c_elegans_without_gap_junctions/data/synapses_removed_from_dunn_2004.txt
- dataset/c_elegans_without_gap_junctions/data/learn_output_c_elegans_chemotaxis_network_article.csv
- dataset/c_elegans_without_gap_junctions/data/learn_input_c_elegans_chemotaxis_network_article.csv
- dataset/c_elegans_without_gap_junctions/data/input_c_elegans_chemotaxis_network_article.csv
- dataset/c_elegans_without_gap_junctions/data/c_elegans_neural_network.net
- dataset/c_elegans_without_gap_junctions/data/c_elegans_chemotaxis_network_dunn_2004.rep
- dataset/c_elegans_without_gap_junctions/data/c_elegans_chemotaxis_network_dunn_2004.net
- dataset/c_elegans_without_gap_junctions/data/c_elegans_chemotaxis_network_derivative_of_the_concentration.ods
- dataset/c_elegans_without_gap_junctions/data/c_elegans_chemotaxis_network_derivative_of_the_concentration.csv
- dataset/c_elegans/csv/
- dataset/c_elegans/csv/hybrid_neural_network_correctness_err.csv
- dataset/c_elegans/csv/hybrid_neural_network_correctness_dev.csv
- dataset/c_elegans/csv/hybrid_neural_network_correctness_avg.csv
- dataset/c_elegans/csv/scalefree_neural_network_correctness_err.csv
- dataset/c_elegans/csv/scalefree_neural_network_correctness_dev.csv
- dataset/c_elegans/csv/scalefree_neural_network_correctness_avg.csv
- dataset/c_elegans/csv/smallworld_neural_network_correctness_err.csv
- dataset/c_elegans/csv/smallworld_neural_network_correctness_dev.csv
- dataset/c_elegans/csv/smallworld_neural_network_correctness_avg.csv
- dataset/c_elegans/csv/random_neural_network_correctness_err.csv
- dataset/c_elegans/csv/random_neural_network_correctness_dev.csv
- dataset/c_elegans/csv/random_neural_network_correctness_avg.csv
- dataset/c_elegans/csv/c_elegans_chemotaxis_network_correctness_err.csv
- dataset/c_elegans/csv/c_elegans_chemotaxis_network_correctness_dev.csv
- dataset/c_elegans/csv/c_elegans_chemotaxis_network_correctness_avg.csv
- dataset/c_elegans/net_filled/
- dataset/c_elegans/net_cutted/
- dataset/c_elegans/txt/
- dataset/c_elegans/txt/NeuronRemoved.txt
- dataset/c_elegans/txt/NeuronNames1.txt
- dataset/c_elegans/txt/NeuronNames.txt
- dataset/c_elegans/txt/NeuronConnect1.txt
- dataset/c_elegans/txt/NeuronConnect.txt
- dataset/c_elegans/txt/NeuronChemotaxis.txt
- dataset/c_elegans/txt/c_elegans_neural_network_5.txt
- dataset/c_elegans/txt/c_elegans_neural_network_4.txt
- dataset/c_elegans/txt/c_elegans_neural_network_3.txt
- dataset/c_elegans/txt/c_elegans_neural_network_2.txt
- dataset/c_elegans/txt/c_elegans_neural_network_1.txt
- dataset/c_elegans/txt/c_elegans_neural_network.net
- dataset/c_elegans/txt/c_elegans_chemotaxis_neural_network_2.txt
- dataset/c_elegans/txt/c_elegans_chemotaxis_neural_network_1.txt
- dataset/c_elegans/txt/c_elegans_chemotaxis_neural_network.rep
- dataset/c_elegans/txt/c_elegans_chemotaxis_neural_network.net
- dataset/c_elegans/tmp/
- dataset/c_elegans/tmp/fail_to_learn.csv
- dataset/c_elegans/results/
- dataset/c_elegans/results/statistics_hybrid_neural_network_epochs_correctness.csv
- dataset/c_elegans/results/statistics_scalefree_neural_network_epochs_correctness.csv
- dataset/c_elegans/results/statistics_smallworld_neural_network_epochs_correctness.csv
- dataset/c_elegans/results/statistics_random_neural_network_epochs_correctness.csv
- dataset/c_elegans/results/statistics_c_elegans_chemotaxis_network_epochs_correctness.csv
- dataset/c_elegans/results/statistics-success-err.csv
- dataset/c_elegans/results/statistics-success-dev.csv
- dataset/c_elegans/results/statistics-success-avg.csv
- dataset/c_elegans/results/statistics-success-correctness.csv
- dataset/c_elegans/results/statistics-success-epochs.csv
- dataset/c_elegans/results/statistics-all-err.csv
- dataset/c_elegans/results/statistics-all-dev.csv
- dataset/c_elegans/results/statistics-all-avg.csv
- dataset/c_elegans/results/statistics-all-correctness.csv
- dataset/c_elegans/results/statistics-all-epochs.csv
- dataset/c_elegans/results/statistics_smallworld_neural_network_article.csv
- dataset/c_elegans/results/statistics_scalefree_neural_network_article.csv
- dataset/c_elegans/results/statistics_random_neural_network_article.csv
- dataset/c_elegans/results/statistics_hybrid_neural_network_article.csv
- dataset/c_elegans/results/statistics_c_elegans_chemotaxis_network_article.csv
- dataset/c_elegans/results/smallworld_neural_network_article_properties.csv
- dataset/c_elegans/results/scalefree_neural_network_article_properties.csv
- dataset/c_elegans/results/random_smallworld_scalefree_hybrid_properties.ods
- dataset/c_elegans/results/random_neural_network_article_properties.csv
- dataset/c_elegans/results/hybrid_neural_network_article_properties.csv
[truncated: 27 more entries]
