# Supplementary material for: A Model for Improving the Learning Curves of Artificial Neural Networks
Source: PLoS One. 2016 Feb 22;11(2):e0149874. doi: 10.1371/journal.pone.0149874 (PMC4763452; doi:10.1371/journal.pone.0149874)
Supplement: S1 Dataset — (ZIP) [file pone.0149874.s004.zip › dataset/README.txt]

Directory description:

bin/                                Neural network simulators;
c_elegans/                          Simulation of the C. elegans NN based on Dunn (2004);
c_elegans_without_gap_junctions/    Simulation of the C. elegans NN based on Dunn (2004) without gap junctions;
robot/                              Simulation of a gas sniffer robot.
