# Supplementary material for: A Model for Improving the Learning Curves of Artificial Neural Networks
Source: PLoS One. 2016 Feb 22;11(2):e0149874. doi: 10.1371/journal.pone.0149874 (PMC4763452; doi:10.1371/journal.pone.0149874)
Supplement: S1 Dataset — (ZIP) [file pone.0149874.s004.zip › dataset/robot/README.txt]

STEPS TO GET ALL CHARTS PRESENTED IN THE PAPER

1) Create the semantic network using script snetdens.sh;
2) Calculate the semantic network properties that will be used as
   parameters in order to create the artificial neural networks (ANN), using
   the script txt2net.sh;
3) Create similar ANNs for each topology (i.e. small world, scale-free,
   random and hybrid networks), using script mknet.sh;
4) Calculate the ANN properties to compare to the C. elegans chemotaxis network;
5) Train the neural networks, using script neuronalsim-learning.sh;
6) Calculate the statistics and plot charts using script csvstat.sh;
7) Calculate the statistics and plot the Epoch X Correctness chart using script csvstat2.sh.

* All scripts call SCNTools (www.guarascript.org) to perform network calculations.
