# Supplementary material for: A Model for Improving the Learning Curves of Artificial Neural Networks
Source: PLoS One. 2016 Feb 22;11(2):e0149874. doi: 10.1371/journal.pone.0149874 (PMC4763452; doi:10.1371/journal.pone.0149874)
Supplement: S1 Dataset — (ZIP) [file pone.0149874.s004.zip › dataset/robot/statistics-success-epochs.gnu]

set encoding utf8
set term postscript eps enhanced color font 'Times-Roman,26'
set output 'results/statistics-success-epochs.eps'

set xlabel 'Network'
set ylabel 'Epochs'

set yrange [0:500]

set boxwidth 1 relative
set style histogram errorbars
set style data histograms
set style fill solid 1.0 border -1

plot 'results/statistics-success-epochs.csv' using 2:3:xticlabels(1) notitle

exit
