# Supplementary material for: A Model for Improving the Learning Curves of Artificial Neural Networks
Source: PLoS One. 2016 Feb 22;11(2):e0149874. doi: 10.1371/journal.pone.0149874 (PMC4763452; doi:10.1371/journal.pone.0149874)
Supplement: S1 Dataset — (ZIP) [file pone.0149874.s004.zip › dataset/robot/gnuplot.sh]

#!/bin/sh
gnuplot < statistics-all-correctness.gnu
gnuplot < statistics-all-epochs.gnu
gnuplot < statistics-success-correctness.gnu
gnuplot < statistics-success-epochs.gnu
gnuplot < statistics_epochs_correctness.gnu
