# Supplementary material for: A Model for Improving the Learning Curves of Artificial Neural Networks
Source: PLoS One. 2016 Feb 22;11(2):e0149874. doi: 10.1371/journal.pone.0149874 (PMC4763452; doi:10.1371/journal.pone.0149874)
Supplement: S1 Dataset — (ZIP) [file pone.0149874.s004.zip › dataset/robot/verify.sh]

#!/bin/sh

#~/Documentos/souzamonteiro/scntools-1.4.2/bin/txtfilter.gua --i1 txt/NeuronConnect.txt --i2 txt/NeuronNames.txt --file1col 0 --file2col 0 -o txt/c_elegans_neural_network_1.txt -l log/c_elegans_neural_network_exists_1.log
#~/Documentos/souzamonteiro/scntools-1.4.2/bin/txtfilter.gua --i1 txt/NeuronConnect.txt --i2 txt/NeuronNames.txt --file1col 1 --file2col 0 -o txt/c_elegans_neural_network_2.txt -l log/c_elegans_neural_network_exists_2.log
#~/Documentos/souzamonteiro/scntools-1.4.2/bin/txtfilter.gua --i1 txt/NeuronConnect.txt --i2 txt/NeuronNames1.txt --file1col 0 --file2col 0 -o txt/c_elegans_neural_network_3.txt -l log/c_elegans_neural_network_exists_3.log
#~/Documentos/souzamonteiro/scntools-1.4.2/bin/txtfilter.gua --i1 txt/NeuronConnect1.txt --i2 txt/NeuronNames1.txt --file1col 1 --file2col 0 -o txt/c_elegans_neural_network_4.txt -l log/c_elegans_neural_network_exists_4.log
#~/Documentos/souzamonteiro/scntools-1.4.2/bin/txtfilter.gua --i1 txt/c_elegans_neural_network_4.txt --i2 txt/NeuronRemoved.txt --notexists --file1col 0 --file2col 0 -o txt/c_elegans_neural_network_5.txt -l log/c_elegans_neural_network_not_exists_1.log
#~/Documentos/souzamonteiro/scntools-1.4.2/bin/txtfilter.gua --i1 txt/c_elegans_neural_network_5.txt --i2 txt/NeuronChemotaxis.txt --file1col 0 --file2col 0 -o txt/c_elegans_chemotaxis_neural_network_1.txt -l log/c_elegans_chemotaxis_neural_network_exists_1.log
#~/Documentos/souzamonteiro/scntools-1.4.2/bin/txtfilter.gua --i1 txt/c_elegans_chemotaxis_neural_network_1.txt --i2 txt/NeuronChemotaxis.txt --file1col 1 --file2col 0 -o txt/c_elegans_chemotaxis_neural_network_2.txt -l log/c_elegans_chemotaxis_neural_network_exists_2.log
