# Supplementary material for: A Model for Improving the Learning Curves of Artificial Neural Networks
Source: PLoS One. 2016 Feb 22;11(2):e0149874. doi: 10.1371/journal.pone.0149874 (PMC4763452; doi:10.1371/journal.pone.0149874)
Supplement: S1 Dataset — (ZIP) [file pone.0149874.s004.zip › dataset/robot/txt2net.sh]

#!/bin/sh

#
# The following lines are commented to avoid accidentally overwriting the data set.
#

# Based on Monteiro (2012).

#~/Documentos/souzamonteiro/scntools-1.4.4/bin/txt2net.gua -i txt/c_elegans_neural_network_5.txt -o txt/c_elegans_neural_network.net
#~/Documentos/souzamonteiro/scntools-1.4.4/bin/txt2net.gua -i txt/c_elegans_chemotaxis_neural_network_2.txt -o txt/c_elegans_chemotaxis_neural_network.net

#~/Documentos/souzamonteiro/scntools-1.4.4/bin/mat2pbm.gua -i txt/c_elegans_neural_network.net -o txt/c_elegans_neural_network.pbm
#~/Documentos/souzamonteiro/scntools-1.4.4/bin/mat2pbm.gua -i txt/c_elegans_chemotaxis_neural_network.net -o txt/c_elegans_chemotaxis_neural_network.pbm

#~/Documentos/souzamonteiro/scntools-1.4.4/bin/cnacalc.gua -i txt/c_elegans_chemotaxis_neural_network.net -r ./txt/c_elegans_chemotaxis_neural_network.rep --summary
