# Supplementary material for: A Model for Improving the Learning Curves of Artificial Neural Networks
Source: PLoS One. 2016 Feb 22;11(2):e0149874. doi: 10.1371/journal.pone.0149874 (PMC4763452; doi:10.1371/journal.pone.0149874)
Supplement: S1 Dataset — (ZIP) [file pone.0149874.s004.zip › dataset/robot/csvstat.sh]

#!/bin/sh

#
# The following lines are commented to avoid accidentally overwriting the data set.
#

rm -rf tmp/*

#
# Calculate the statistics including all results, even those where the network does not learn.
#

# Copy files to a temporary directory.
cp results/statistics_rules_of_robotics_network_article.csv tmp/statistics-1.csv
cp results/statistics_random_neural_network_article.csv tmp/statistics-2.csv
cp results/statistics_smallworld_neural_network_article.csv tmp/statistics-3.csv
cp results/statistics_scalefree_neural_network_article.csv tmp/statistics-4.csv
cp results/statistics_hybrid_neural_network_article.csv tmp/statistics-5.csv

# Calculate, mean, deviation and standard error for each column of each file.
~/Documentos/souzamonteiro/scntools-1.4.4/bin/csvstat.gua --prefix tmp/statistics --nfiles 5 --skipfirst --separator "\t" --oavg results/statistics-all-avg.csv --odev results/statistics-all-dev.csv --oerr results/statistics-all-err.csv

# Delete the temporary files.
rm tmp/statistics-1.csv
rm tmp/statistics-2.csv
rm tmp/statistics-3.csv
rm tmp/statistics-4.csv
rm tmp/statistics-5.csv

# Create the rows titles file.
echo "RR" > tmp/statistics-1.csv
echo "RD" >> tmp/statistics-1.csv
echo "SW" >> tmp/statistics-1.csv
echo "SF" >> tmp/statistics-1.csv
echo "HY" >> tmp/statistics-1.csv

# Copy the files containing the means and the standard errors to the temporary directory.
cp results/statistics-all-avg.csv tmp/statistics-2.csv
cp results/statistics-all-err.csv tmp/statistics-3.csv

# Merges the columns of the files containing the titles, means and the standard errors.
~/Documentos/souzamonteiro/scntools-1.4.4/bin/csvinterleave.gua --f1 tmp/statistics-1.csv --c1 0 --f2 tmp/statistics-2.csv --c2 0 --f3 tmp/statistics-3.csv --c3 0 --separator "," -o results/statistics-all-epochs.csv
~/Documentos/souzamonteiro/scntools-1.4.4/bin/csvinterleave.gua --f1 tmp/statistics-1.csv --c1 0 --f2 tmp/statistics-2.csv --c2 1 --f3 tmp/statistics-3.csv --c3 1 --separator "," -o results/statistics-all-correctness.csv

# Delete the temporary files.
rm tmp/statistics-1.csv
rm tmp/statistics-2.csv
rm tmp/statistics-3.csv

# Plot chart.
gnuplot < statistics-all-epochs.gnu
gnuplot < statistics-all-correctness.gnu

#
# Calculate the statistics including only results, where the network successfuly learn.
#

# Create the fail to learn mark file.
echo "5000" > tmp/fail_to_learn.csv

# Remove entries of networks that fail to learn.
~/Documentos/souzamonteiro/scntools-1.4.4/bin/txtfilter.gua --i1 results/statistics_rules_of_robotics_network_article.csv --i2 tmp/fail_to_learn.csv --file1sep "\t" --file2sep "\t" --notexists --file1col 0 --file2col 0 -o tmp/statistics-1.csv -l tmp/statistics-1.log
~/Documentos/souzamonteiro/scntools-1.4.4/bin/txtfilter.gua --i1 results/statistics_random_neural_network_article.csv --i2 tmp/fail_to_learn.csv --file1sep "\t" --file2sep "\t" --notexists --file1col 0 --file2col 0 -o tmp/statistics-2.csv -l tmp/statistics-2.log
~/Documentos/souzamonteiro/scntools-1.4.4/bin/txtfilter.gua --i1 results/statistics_smallworld_neural_network_article.csv --i2 tmp/fail_to_learn.csv --file1sep "\t" --file2sep "\t" --notexists --file1col 0 --file2col 0 -o tmp/statistics-3.csv -l tmp/statistics-3.log
~/Documentos/souzamonteiro/scntools-1.4.4/bin/txtfilter.gua --i1 results/statistics_scalefree_neural_network_article.csv --i2 tmp/fail_to_learn.csv --file1sep "\t" --file2sep "\t" --notexists --file1col 0 --file2col 0 -o tmp/statistics-4.csv -l tmp/statistics-4.log
~/Documentos/souzamonteiro/scntools-1.4.4/bin/txtfilter.gua --i1 results/statistics_hybrid_neural_network_article.csv --i2 tmp/fail_to_learn.csv --file1sep "\t" --file2sep "\t" --notexists --file1col 0 --file2col 0 -o tmp/statistics-5.csv -l tmp/statistics-5.log

# Calculate, mean, deviation and standard error for each column of each file.
~/Documentos/souzamonteiro/scntools-1.4.4/bin/csvstat.gua --prefix tmp/statistics --nfiles 5 --skipfirst --separator "\t" --oavg results/statistics-success-avg.csv --odev results/statistics-success-dev.csv --oerr results/statistics-success-err.csv

# Delete the temporary files.
rm tmp/statistics-1.*
rm tmp/statistics-2.*
rm tmp/statistics-3.*
rm tmp/statistics-4.*
rm tmp/statistics-5.*

# Create the rows titles file.
echo "RR" > tmp/statistics-1.csv
echo "RD" >> tmp/statistics-1.csv
echo "SW" >> tmp/statistics-1.csv
echo "SF" >> tmp/statistics-1.csv
echo "HY" >> tmp/statistics-1.csv

# Copy the files containing the means and the standard errors to the temporary directory.
cp results/statistics-success-avg.csv tmp/statistics-2.csv
cp results/statistics-success-err.csv tmp/statistics-3.csv

# Merges the columns of the files containing the titles, means and the standard errors.
~/Documentos/souzamonteiro/scntools-1.4.4/bin/csvinterleave.gua --f1 tmp/statistics-1.csv --c1 0 --f2 tmp/statistics-2.csv --c2 0 --f3 tmp/statistics-3.csv --c3 0 --separator "," -o results/statistics-success-epochs.csv
~/Documentos/souzamonteiro/scntools-1.4.4/bin/csvinterleave.gua --f1 tmp/statistics-1.csv --c1 0 --f2 tmp/statistics-2.csv --c2 1 --f3 tmp/statistics-3.csv --c3 1 --separator "," -o results/statistics-success-correctness.csv

# Delete the temporary files.
rm tmp/statistics-1.csv
rm tmp/statistics-2.csv
rm tmp/statistics-3.csv

# Plot chart.
gnuplot < statistics-success-epochs.gnu
gnuplot < statistics-success-correctness.gnu
