# Supplementary material for: A Model for Improving the Learning Curves of Artificial Neural Networks
Source: PLoS One. 2016 Feb 22;11(2):e0149874. doi: 10.1371/journal.pone.0149874 (PMC4763452; doi:10.1371/journal.pone.0149874)
Supplement: S1 Dataset — (ZIP) [file pone.0149874.s004.zip › dataset/robot/mkdata.gua]

#!/usr/local/bin/guash

if (argc < 4) {
    println("Usage: mkdata input_training_file output_training_file")
    exit
}

input_file = argv[2]
output_file = argv[3]

# Configuration variables.
dataSetLen = 200
maxInputValue = 63
minInputValue = 5

# Data set matrices.
in = matrix(0.0, dataSetLen, 2)
out = matrix(0.0, dataSetLen, 2)

# Create the training data set...
for (i = 0; i < dataSetLen; i = i + 1) {
    in[i, 0] = roundl(maxInputValue * random())
    in[i, 1] = roundl(maxInputValue * random())
    
    if ((in[i, 0] < minInputValue) && (in[i, 1] < minInputValue)) {
        out[i, 0] = 0
        out[i, 1] = 0
    } else {
        if (in[i, 0] == in[i, 1]) {
            out[i, 0] = 1
            out[i, 1] = 1
        } elseif (in[i, 0] > in[i, 1]) {
            out[i, 0] = 0
            out[i, 1] = 1
        } elseif (in[i, 0] < in[i, 1]) {
            out[i, 0] = 1
            out[i, 1] = 0
        }
    }
}

# Save the input training data set.
idsf = fopen(input_file, "w")

for (i = 0; i < dataSetLen; i = i + 1) {
    fputs(in[i, 0] + "," + in[i, 1] + "\n", idsf)
}

idsf = fclose(idsf)

# Save the output training data set.
odsf = fopen(output_file, "w")

for (i = 0; i < dataSetLen; i = i + 1) {
    fputs(out[i, 0] + "," + out[i, 1] + "\n", odsf)
}

odsf = fclose(odsf)
