# Supplementary material for: A Model for Improving the Learning Curves of Artificial Neural Networks
Source: PLoS One. 2016 Feb 22;11(2):e0149874. doi: 10.1371/journal.pone.0149874 (PMC4763452; doi:10.1371/journal.pone.0149874)
Supplement: S1 Dataset — (ZIP) [file pone.0149874.s004.zip › dataset/robot/log1.log]

NETBEGIN 1
CLUBEGIN 1
PERBEGIN 1
CLSBEGIN 1
HIEBEGIN 1
VECBEGIN 1

Msg Reading Network   ---    Z:\home\roberto\Documentos\cimatec\pesquisas\redes_neurais\neuronalsim-1.1\robot_v8\txt\rules_of_robotics.net
N 1 RDN "Z:\home\roberto\Documentos\cimatec\pesquisas\redes_neurais\neuronalsim-1.1\robot_v8\txt\rules_of_robotics.net" (28)
E 1 CIRCULAR
E 1 DRAW 0 0 0 0 0
E 1 KAMADACOMP
