# Supplementary material for: A Model for Improving the Learning Curves of Artificial Neural Networks
Source: PLoS One. 2016 Feb 22;11(2):e0149874. doi: 10.1371/journal.pone.0149874 (PMC4763452; doi:10.1371/journal.pone.0149874)
Supplement: S1 Dataset — (ZIP) [file pone.0149874.s004.zip › dataset/robot/pajek.ini]

Net_Dir Z:\home\roberto\Documentos\cimatec\pesquisas\redes_neurais\neuronalsim-1.1\robot_v8\txt
Export_Dir Z:\home\roberto\Documentos\cimatec\pesquisas\redes_neurais\neuronalsim-1.1\robot_v8\txt
Macro_Dir Z:\home\roberto\Documentos\cimatec\pesquisas\redes_neurais\neuronalsim-1.1\robot_v8
Model_Dir Z:\home\roberto\Documentos\cimatec\pesquisas\redes_neurais\neuronalsim-1.1\robot_v8
NetReadFilter 1
NetWriteFilter 1
EpsFilter 1
Form1.Left 71
Form1.Top 80
Form1.Height 559
Form1.Width 913
Form1.ClientHeight 513
Form1.ClientWidth 905
Form1m.Width 958
Form2m.Width 878
Form1m.Height 733
Form2m.Height 557
Form1.RepeatLastCommand 0
Form1.FontSize 12
Form1.NormalizeFlow1
Form1.UpdatingClusterwithOriginalVertexNumbers1 2
Form1.FontName MS Sans Serif
Form1.FontMonospacedName Courier New
Form1.PanelColors 10789024
Form1.PanelColorsWin64 9146230
Form1.DropDownColors 14811135
Form1.DropDownColorsWin64 14612478
Form1.FontColors 128
Form1.WebBrowser1.Hint C:\Program Files\Internet Explorer\iexplore.exe
Form1.LocateRGui1.Hint 
Form1.LocateSPSS1.Hint 
TSP.Diagonal Value: 10000
TSP.Number of Additional Vertices: 0
TSP.Value of Additional Lines: 10000
TSP.Change Line Value 0 to: 0
Form9.Maskedit2.Text     0.0000
Form9.Maskedit1.Text      10000
Form9.Maskedit3.Text     100000
Form9.Edit1.Text    999999999.00
Form9.Edit2.Text    999999999.00
Form9.RadioGroup3.ItemIndex 4
Form9.method.ItemIndex 1
Form9.strategy.ItemIndex 2
Form9.alpha.Text 0.5
Form9.Edit10.Text 1000
Form9.Edit11.Text 1
Form9.Edit12.Text 1
Form9.Edit13.Text 0
Form9.Edit14.Text 0.01
Form9.Edit3.Text Default
Form9.Edit4.Text Default
Form9.Edit5.Text Default
Form9.Edit6.Text Default
Form9.Edit7.Text Default
Form9.Edit8.Text Default
Form9.Edit9.Text Default
Form9.Edit15.Text 10
Form9.RadioGroup2.ItemIndex 0
Form8.Edges1.Tag 1
Form8.Lines1.Tag 1
Form8.Left 71
Form8.Top 39
Form8.Height 652
Form8.Width 928
Form8.ClientHeight 606
Form8.ClientWidth 920
Form8.SizeofVertices 4.0000000000
Form8.SizeofVertexBorder 1.0000000000
Form8.LabelStart 1
Form8.LabelStop 999999
Form8.SizeofLines 1.0000000000
Form8.SizeofArrows 7.0000000000
Form8.SizeofFont 8.0000000000
Form8.MarkVerticesUsing 1
Form8.BackGroundColor 14540253
Form8.VertexColor 255
Form8.VertexBorder 0
Form8.ArcColor 0
Form8.EdgeColor 16711680
Form8.FontColor 0
Form8.FontLinesColor 128
Form10.Left 65
Form8.Random1
Form8.Forget2
&Max. number: 1
&Seconds to wait: 0
FruchtFaktor 1.00
Form8.No2
&Every 30 seconds
Form8.Network1
Form10.Top 169
Form10.Height 385
Form10.Width 648
Form10.ClientHeight 358
Form10.ClientWidth 640
SizeofVertices 2
SizeofLines 1
Form10.Edit6 No
Form10.ic White
Form10.bc Black
Form10.la 0
Form10.lr 11
Form10.lphi 285
Form10.lc Black
Form10.fos 22
Form10.bw 1
Form10.linc Cyan
Form10.arcc Black
Form10.linw 1
Form10.arcw 1
Form10.ars 1
Form10.ap 0
Form10.lp 0.5
Form10.xy 1
Form10.Pattern.ItemIndex 0
Form10.shape.ItemIndex 0
Form10.llc Black
Form10.llr 10
Form10.llphi 90
Form10.lla 0
Form10.lfos 15
Form10.Gradients.ItemIndex 0
Form10.Edit7 No
Form10.bck_col1 No
Form10.bck_col2 No
Form4.Left 75
Form4.Top 34
Form4.Height 198
Form4.Width 458
Form4.ClientHeight 152
Form4.ClientWidth 450
DecimalPlaces 2
Form9.Left 65
Form9.Top 24
Form9.Height 664
Form9.Width 837
Form9.ClientHeight 637
Form9.ClientWidth 829
PartitionColors 0 1 2 3 4 5 6 7 8 9 10 11 12 13 14 15 16 17 18 19 20 21 22 23 24 25 26 27 28 29 30 31 32 33 34 35 36 37 38 39 
PartitionColors2 0 13 14 3 4 5 18 7 8 9 10 11 12 1 2 15 16 17 6 19 20 21 22 23 24 25 26 27 28 29 30 31 32 33 34 35 36 37 38 39 
RelationColors 0 13 14 3 4 5 18 7 8 9 10 11 12 1 2 15 16 17 6 19 20 21 22 23 24 25 26 27 28 29 30 31 32 33 34 35 36 37 38 39 
BlockOutDensity1M 0.5000000000
BlockDiaDensity1M 0.7500000000
BlockOutDensity2M 0.7500000000
BlockMinDomFunReg1M 1
BlockMinDomFunReg2M 1
BlockRepetitions1M 100
BlockRepetitions2M 100
