# Supplementary material for: A Model for Improving the Learning Curves of Artificial Neural Networks
Source: PLoS One. 2016 Feb 22;11(2):e0149874. doi: 10.1371/journal.pone.0149874 (PMC4763452; doi:10.1371/journal.pone.0149874)
Supplement: S1 Dataset — (ZIP) [file pone.0149874.s004.zip › dataset/c_elegans_without_gap_junctions/statistics_epochs_correctness.gnu]

set encoding utf8
set term postscript eps enhanced color font 'Times-Roman,26'
set output 'results/statistics_epochs_correctness.eps'

set xlabel 'Epochs'
set ylabel 'Learning'

set key right bottom

set style line 1 lt 1 lw 1
set style line 2 lt 2 lw 1
set style line 3 lt 3 lw 1
set style line 4 lt 4 lw 1
set style line 5 lt 5 lw 1

#set logscale y
set yrange [0.1:1]

set logscale x
#set xrange [-10:1000]
set xrange [0.9:1000]
#set xtics 50

plot 'results/statistics_c_elegans_chemotaxis_network_epochs_correctness.csv' using 1:2:3 title 'CE' with yerrorbars ls 1,\
     'results/statistics_random_neural_network_epochs_correctness.csv' using 1:2:3 title 'RD' with yerrorbars ls 2,\
     'results/statistics_smallworld_neural_network_epochs_correctness.csv' using 1:2:3 title 'SW' with yerrorbars ls 3,\
     'results/statistics_scalefree_neural_network_epochs_correctness.csv' using 1:2:3 title 'SF' with yerrorbars ls 4,\
     'results/statistics_hybrid_neural_network_epochs_correctness.csv' using 1:2:3 title 'HY' with yerrorbars ls 5;

exit
