# Supplementary material for: A Model for Improving the Learning Curves of Artificial Neural Networks
Source: PLoS One. 2016 Feb 22;11(2):e0149874. doi: 10.1371/journal.pone.0149874 (PMC4763452; doi:10.1371/journal.pone.0149874)
Supplement: S1 Dataset — (ZIP) [file pone.0149874.s004.zip › dataset/c_elegans_without_gap_junctions/neuronalsim-learning.sh]

#!/bin/sh

#
# The following lines are commented to avoid accidentally overwriting the data set.
#

../bin/neuronalsim-learning-fast.gua --prefix ./net/c_elegans_chemotaxis_network --nfiles 100 -t matrix -i ./data/input_c_elegans_chemotaxis_network_article.csv -c ./results/statistics_c_elegans_chemotaxis_network_article.csv --its ./data/learn_input_c_elegans_chemotaxis_network_article.csv --ots ./data/learn_output_c_elegans_chemotaxis_network_article.csv --prepare --epochs 1000
../bin/neuronalsim-learning-fast.gua --prefix ./net/random_neural_network --nfiles 100 -t matrix -i ./data/input_c_elegans_chemotaxis_network_article.csv -c ./results/statistics_random_neural_network_article.csv --its ./data/learn_input_c_elegans_chemotaxis_network_article.csv --ots ./data/learn_output_c_elegans_chemotaxis_network_article.csv --prepare --epochs 1000
../bin/neuronalsim-learning-fast.gua --prefix ./net/smallworld_neural_network --nfiles 100 -t matrix -i ./data/input_c_elegans_chemotaxis_network_article.csv -c ./results/statistics_smallworld_neural_network_article.csv --its ./data/learn_input_c_elegans_chemotaxis_network_article.csv --ots ./data/learn_output_c_elegans_chemotaxis_network_article.csv --prepare --epochs 1000
../bin/neuronalsim-learning-fast.gua --prefix ./net/scalefree_neural_network --nfiles 100 -t matrix -i ./data/input_c_elegans_chemotaxis_network_article.csv -c ./results/statistics_scalefree_neural_network_article.csv --its ./data/learn_input_c_elegans_chemotaxis_network_article.csv --ots ./data/learn_output_c_elegans_chemotaxis_network_article.csv --prepare --epochs 1000
../bin/neuronalsim-learning-fast.gua --prefix ./net/hybrid_neural_network --nfiles 100 -t matrix -i ./data/input_c_elegans_chemotaxis_network_article.csv -c ./results/statistics_hybrid_neural_network_article.csv --its ./data/learn_input_c_elegans_chemotaxis_network_article.csv --ots ./data/learn_output_c_elegans_chemotaxis_network_article.csv --prepare --epochs 1000
