# Supplementary material for: A Model for Improving the Learning Curves of Artificial Neural Networks
Source: PLoS One. 2016 Feb 22;11(2):e0149874. doi: 10.1371/journal.pone.0149874 (PMC4763452; doi:10.1371/journal.pone.0149874)
Supplement: S1 Dataset — (ZIP) [file pone.0149874.s004.zip › dataset/c_elegans_without_gap_junctions/csvstat2.sh]

#!/bin/sh

#
# Generate the Epoch X Correctness chart.
#

#rm net_cutted/*
#rm net_filled/*

# Must remove the header line from file.
~/Documentos/souzamonteiro/scntools-1.4.4/bin/csvcut.gua -f ./results/statistics_c_elegans_chemotaxis_network_article.csv --prefix net/c_elegans_chemotaxis_network --oprefix net_cutted/c_elegans_chemotaxis_network --sufix "_correctness" --nfiles 100 --separator "\t" --skipfirst
~/Documentos/souzamonteiro/scntools-1.4.4/bin/csvcut.gua -f ./results/statistics_random_neural_network_article.csv --prefix net/random_neural_network --oprefix net_cutted/random_neural_network --sufix "_correctness" --nfiles 100 --separator "\t" --skipfirst
~/Documentos/souzamonteiro/scntools-1.4.4/bin/csvcut.gua -f ./results/statistics_smallworld_neural_network_article.csv --prefix net/smallworld_neural_network --oprefix net_cutted/smallworld_neural_network --sufix "_correctness" --nfiles 100 --separator "\t" --skipfirst
~/Documentos/souzamonteiro/scntools-1.4.4/bin/csvcut.gua -f ./results/statistics_scalefree_neural_network_article.csv --prefix net/scalefree_neural_network --oprefix net_cutted/scalefree_neural_network --sufix "_correctness" --nfiles 100 --separator "\t" --skipfirst
~/Documentos/souzamonteiro/scntools-1.4.4/bin/csvcut.gua -f ./results/statistics_hybrid_neural_network_article.csv --prefix net/hybrid_neural_network --oprefix net_cutted/hybrid_neural_network --sufix "_correctness" --nfiles 100 --separator "\t" --skipfirst

# Must fill each file to have exactly 1000 lines.
~/Documentos/souzamonteiro/scntools-1.4.4/bin/csvfill.gua --prefix net_cutted/c_elegans_chemotaxis_network --oprefix net_filled/c_elegans_chemotaxis_network --sufix "_correctness" --nfiles 100 --separator "\t" --firstcol 1 -c --fillto 1000
~/Documentos/souzamonteiro/scntools-1.4.4/bin/csvfill.gua --prefix net_cutted/random_neural_network --oprefix net_filled/random_neural_network --sufix "_correctness" --nfiles 100 --separator "\t" --firstcol 1 -c --fillto 1000
~/Documentos/souzamonteiro/scntools-1.4.4/bin/csvfill.gua --prefix net_cutted/smallworld_neural_network --oprefix net_filled/smallworld_neural_network --sufix "_correctness" --nfiles 100 --separator "\t" --firstcol 1 -c --fillto 1000
~/Documentos/souzamonteiro/scntools-1.4.4/bin/csvfill.gua --prefix net_cutted/scalefree_neural_network --oprefix net_filled/scalefree_neural_network --sufix "_correctness" --nfiles 100 --separator "\t" --firstcol 1 -c --fillto 1000
~/Documentos/souzamonteiro/scntools-1.4.4/bin/csvfill.gua --prefix net_cutted/hybrid_neural_network --oprefix net_filled/hybrid_neural_network --sufix "_correctness" --nfiles 100 --separator "\t" --firstcol 1 -c --fillto 1000

# Calculate the mean, deviation and standard error for each epoch.
~/Documentos/souzamonteiro/scntools-1.4.4/bin/csvstat2.gua --oavg csv/c_elegans_chemotaxis_network_correctness_avg.csv --odev csv/c_elegans_chemotaxis_network_correctness_dev.csv --oerr csv/c_elegans_chemotaxis_network_correctness_err.csv --prefix net_filled/c_elegans_chemotaxis_network --sufix "_correctness" --nfiles 100 --separator "\t" --xcol 0 --ycol 1
~/Documentos/souzamonteiro/scntools-1.4.4/bin/csvstat2.gua --oavg csv/random_neural_network_correctness_avg.csv --odev csv/random_neural_network_correctness_dev.csv --oerr csv/random_neural_network_correctness_err.csv --prefix net_filled/random_neural_network --sufix "_correctness" --nfiles 100 --separator "\t" --xcol 0 --ycol 1
~/Documentos/souzamonteiro/scntools-1.4.4/bin/csvstat2.gua --oavg csv/smallworld_neural_network_correctness_avg.csv --odev csv/smallworld_neural_network_correctness_dev.csv --oerr csv/smallworld_neural_network_correctness_err.csv --prefix net_filled/smallworld_neural_network --sufix "_correctness" --nfiles 100 --separator "\t" --xcol 0 --ycol 1
~/Documentos/souzamonteiro/scntools-1.4.4/bin/csvstat2.gua --oavg csv/scalefree_neural_network_correctness_avg.csv --odev csv/scalefree_neural_network_correctness_dev.csv --oerr csv/scalefree_neural_network_correctness_err.csv --prefix net_filled/scalefree_neural_network --sufix "_correctness" --nfiles 100 --separator "\t" --xcol 0 --ycol 1
~/Documentos/souzamonteiro/scntools-1.4.4/bin/csvstat2.gua --oavg csv/hybrid_neural_network_correctness_avg.csv --odev csv/hybrid_neural_network_correctness_dev.csv --oerr csv/hybrid_neural_network_correctness_err.csv --prefix net_filled/hybrid_neural_network --sufix "_correctness" --nfiles 100 --separator "\t" --xcol 0 --ycol 1

# Merges the columns of the files containing the titles, means and the standard errors.
~/Documentos/souzamonteiro/scntools-1.4.4/bin/csvinterleave.gua --f1 csv/c_elegans_chemotaxis_network_correctness_avg.csv --c1 0 --f2 csv/c_elegans_chemotaxis_network_correctness_avg.csv --c2 1 --f3 csv/c_elegans_chemotaxis_network_correctness_err.csv --c3 1 --separator "\t" -o results/statistics_c_elegans_chemotaxis_network_epochs_correctness.csv
~/Documentos/souzamonteiro/scntools-1.4.4/bin/csvinterleave.gua --f1 csv/random_neural_network_correctness_avg.csv --c1 0 --f2 csv/random_neural_network_correctness_avg.csv --c2 1 --f3 csv/random_neural_network_correctness_err.csv --c3 1 --separator "\t" -o results/statistics_random_neural_network_epochs_correctness.csv
~/Documentos/souzamonteiro/scntools-1.4.4/bin/csvinterleave.gua --f1 csv/smallworld_neural_network_correctness_avg.csv --c1 0 --f2 csv/smallworld_neural_network_correctness_avg.csv --c2 1 --f3 csv/smallworld_neural_network_correctness_err.csv --c3 1 --separator "\t" -o results/statistics_smallworld_neural_network_epochs_correctness.csv
~/Documentos/souzamonteiro/scntools-1.4.4/bin/csvinterleave.gua --f1 csv/scalefree_neural_network_correctness_avg.csv --c1 0 --f2 csv/scalefree_neural_network_correctness_avg.csv --c2 1 --f3 csv/scalefree_neural_network_correctness_err.csv --c3 1 --separator "\t" -o results/statistics_scalefree_neural_network_epochs_correctness.csv
~/Documentos/souzamonteiro/scntools-1.4.4/bin/csvinterleave.gua --f1 csv/hybrid_neural_network_correctness_avg.csv --c1 0 --f2 csv/hybrid_neural_network_correctness_avg.csv --c2 1 --f3 csv/hybrid_neural_network_correctness_err.csv --c3 1 --separator "\t" -o results/statistics_hybrid_neural_network_epochs_correctness.csv

# Plot the Epoch X Correctness chart.
gnuplot < statistics_epochs_correctness.gnu
