# Supplementary material for: A Model for Improving the Learning Curves of Artificial Neural Networks
Source: PLoS One. 2016 Feb 22;11(2):e0149874. doi: 10.1371/journal.pone.0149874 (PMC4763452; doi:10.1371/journal.pone.0149874)
Supplement: S1 Dataset — (ZIP) [file pone.0149874.s004.zip › dataset/c_elegans_without_gap_junctions/README.txt]

STEPS TO GET ALL CHARTS PRESENTED IN THE PAPER

1) Calculate the C. elegans chemotaxis network properties that will be used as
   parameters in order to create the artificial neural networks (ANN), using
   the script txt2net.sh;
2) Create similar ANNs for each topology (i.e. small world, scale-free,
   random and hybrid networks), using script mknet.sh;
3) Calculate the ANN properties to compare to the C. elegans chemotaxis network;
4) Train the neural networks, using script neuronalsim-learning.sh;
5) Calculate the statistics and plot charts using script csvstat.sh;
6) Calculate the statistics and plot the Epoch X Correctness chart using script csvstat2.sh.

* All scripts call SCNTools (www.guarascript.org) to perform network calculations.
