# Supplementary material for: A Model for Improving the Learning Curves of Artificial Neural Networks
Source: PLoS One. 2016 Feb 22;11(2):e0149874. doi: 10.1371/journal.pone.0149874 (PMC4763452; doi:10.1371/journal.pone.0149874)
Supplement: S1 Dataset — (ZIP) [file pone.0149874.s004.zip › dataset/c_elegans/mknet.sh]

#!/bin/sh

#
# The following lines are commented to avoid accidentally overwriting the data set.
#

#rm net/*

# Based on Monteiro (2012).

#~/Documentos/souzamonteiro/scntools-1.4.4/bin/mkcopies.gua -i data/c_elegans_chemotaxis_network_dunn_2004.net --prefix ./net/c_elegans_chemotaxis_network --nfiles 100

#~/Documentos/souzamonteiro/scntools-1.4.4/bin/mknet.gua --prefix ./net/random_neural_network --nfiles 100 --topology random -t edges -n 15 -d 4.4 --tseed
#~/Documentos/souzamonteiro/scntools-1.4.4/bin/mknet.gua --prefix ./net/scalefree_neural_network --nfiles 100 --topology scalefree -t edges -n 15 -d 3.0 --tseed
#~/Documentos/souzamonteiro/scntools-1.4.4/bin/mknet.gua --prefix ./net/smallworld_neural_network --nfiles 100 --topology smallworld -t edges -n 15 -d 3.1 -p 0.6 --tseed
#~/Documentos/souzamonteiro/scntools-1.4.4/bin/mknet.gua --prefix ./net/hybrid_neural_network --nfiles 100 --topology hybrid -t edges -n 15 -d 2.9 -p 0.6 --tseed

#~/Documentos/souzamonteiro/scntools-1.4.4/bin/cnacalc.gua --prefix ./net/random_neural_network --nfiles 100 -c ./results/random_neural_network_article_properties.csv --summary
#~/Documentos/souzamonteiro/scntools-1.4.4/bin/cnacalc.gua --prefix ./net/scalefree_neural_network --nfiles 100 -c ./results/scalefree_neural_network_article_properties.csv --summary
#~/Documentos/souzamonteiro/scntools-1.4.4/bin/cnacalc.gua --prefix ./net/smallworld_neural_network --nfiles 100 -c ./results/smallworld_neural_network_article_properties.csv --summary
#~/Documentos/souzamonteiro/scntools-1.4.4/bin/cnacalc.gua --prefix ./net/hybrid_neural_network --nfiles 100 -c ./results/hybrid_neural_network_article_properties.csv --summary
