# Supplementary material for: A Model for Improving the Learning Curves of Artificial Neural Networks
Source: PLoS One. 2016 Feb 22;11(2):e0149874. doi: 10.1371/journal.pone.0149874 (PMC4763452; doi:10.1371/journal.pone.0149874)
Supplement: S1 Dataset — (ZIP) [file pone.0149874.s004.zip › dataset/c_elegans/cnacalc.sh]

#!/bin/sh

#
# The following lines are commented to avoid accidentally overwriting the data set.
#

# Based on Dunn (2004).

~/Documentos/souzamonteiro/scntools-1.4.4/bin/cnacalc.gua -i data/c_elegans_chemotaxis_network_dunn_2004.net -r ./data/c_elegans_chemotaxis_network_dunn_2004.rep --summary
