# Supplementary material for: A Model for Improving the Learning Curves of Artificial Neural Networks
Source: PLoS One. 2016 Feb 22;11(2):e0149874. doi: 10.1371/journal.pone.0149874 (PMC4763452; doi:10.1371/journal.pone.0149874)
Supplement: S1 Dataset — (ZIP) [file pone.0149874.s004.zip › dataset/bin/neuronalsim.gua]

#!/usr/local/bin/guash
#
# neuronalsim.gua
#
#     This script simulates a neural network.
#
# Copyright (C) 2014 Roberto Luiz Souza Monteiro,
#                    Hernane Borges de Barros Pereira,
#                    Marcelo A. Moret.
#
# This program is free software; you can redistribute it and/or modify
# it under the terms of the GNU General Public License as published by
# the Free Software Foundation; either version 2 of the License, or
# (at your option) any later version.
#
# This program is distributed in the hope that it will be useful,
# but WITHOUT ANY WARRANTY; without even the implied warranty of
# MERCHANTABILITY or FITNESS FOR A PARTICULAR PURPOSE.  See the
# GNU General Public License for more details.
#
# You should have received a copy of the GNU General Public License
# along with this program; if not, write to the Free Software
# Foundation, Inc., 59 Temple Place, Suite 330, Boston, MA  02111-1307  USA
#
# RCS: @(#) $Id: neuronalsim.gua,v 1.0 2014/03/25 15:37:00 monteiro Exp $
#

function ANN_LoadFile(file_name) {
    fp = fopen(file_name, "r")

    file_section = "none"

    while (!feof(fp)) {
        if((line = fgets(fp)) == NULL) { 
            break
        }

        #record = split(trim(line, " \t\r\n"), " \t")
        record = split(trim(line, " \t\r\n"))

        if ((tolower(record[0]) == "*vertices") || (tolower(record[0]) == "*edges") || (tolower(record[0]) == "*arcs") || (tolower(record[0]) == "*matrix")) {
            file_section = tolower(record[0])
            if (file_section == "*vertices") {
                n = eval(record[1]) + 1
                adj = matrix(0.0, n + 1, n + 1)
            }
            i = 0
            continue
        }

        if (file_section == "*vertices") {
            adj[0, i + 1] = eval(record[1])
            adj[i + 1, 0] = eval(record[1])
            i = i + 1
        } elseif (file_section == "*edges") {
            i = eval(record[0])
            j = eval(record[1])
            if (length(record) == 2) {
                adj[i, j] = 1
                adj[j, i] = 1
            } else {
                adj[i, j] = eval(record[2])
                adj[j, i] = eval(record[2])
            }
        } elseif (file_section == "*arcs") {
            i = eval(record[0])
            j = eval(record[1])
            if (length(record) == 2) {
                adj[i, j] = 1
            } else {
                adj[i, j] = eval(record[2])
            }
        } elseif (file_section == "*matrix") {
            foreach(record; j; v) {
                adj[i + 1, j + 1] = eval(v)
                if (i == n) {
                    break
                }
            }
            i = i + 1
        }
    }

    fp = fclose(fp)

    return(adj)
}

function ANN_SaveFile(filename, adj, type = "edges") {
    dim_adj = dim(adj)
    dim_i = dim_adj[0]
    dim_j = dim_adj[1]
    
    # Each line in a Pajek files must terminate with CR+LF.
    # Windows will automaticly converts "\n" to "\r\n", but
    # Linux will not.
    if ($SYS_HOST == "linux") {
        new_line = "\r\n"
    } else {
        new_line = "\n"
    }

    fp = fopen(filename, "w")

    # Save vertices...
    fputs("*Vertices " + (dim_i - 2) + new_line, fp)
    for (i = 1; i < (dim_i - 1); i = i + 1) {
        fputs(i + " \"" + adj[i, 0] + "\"" + new_line, fp)
    }

    # Save edges...
    if (type == "edges") {
        fputs("*Edges" + new_line, fp)
        for (i = 1; i < (dim_i - 1); i = i + 1) {
            for (j = 1; j < (dim_j - 1); j = j + 1) {
                if (adj[i, j] != 0) {
                    fputs(i + " " + j + " " + adj[i, j] + new_line, fp)
                }
            }
        }
    # Save arcs...
    } elseif (type == "arcs") {
        fputs("*Arcs" + new_line, fp)
        for (i = 1; i < (dim_i - 1); i = i + 1) {
            for (j = 1; j < (dim_j - 1); j = j + 1) {
                if (adj[i, j] != 0) {
                    fputs(i + " " + j + " " + adj[i, j] + new_line, fp)
                }
            }
        }
    # Save matrix...
    } elseif (type == "matrix") {
        fputs("*Matrix" + new_line, fp)
        for (i = 1; i < (dim_i - 1); i = i + 1) {
            for (j = 1; j < (dim_j - 1); j = j + 1) {
                fputs(" " + adj[i, j], fp)
            }
            fputs(new_line, fp)
        }
    }

    fp = fclose(fp)
}

function ANN_GetLabels(adj) {
    dim_adj = dim(adj)
    dim_i = dim_adj[0]

    for (i = 1; i < dim_i; i = i + 1) {
        labels[i] = adj[i, 0]
    }

    return(labels)
}

function ANN_SetLabels(adj, labels) {
    n = length(labels)
    
    for (i = 1; i < n; i = i + 1) {
        adj[i, 0] = labels[i]
        adj[0, i] = labels[i]
    }

    return(adj)
}

#
# Prepare network function.
#
function ANN_Prepare(nn, randomize = FALSE) {
    dim_nn = dim(nn)
    dim_i = dim_nn[0]
    dim_j = dim_nn[1]
    
    # Clear inputs and outputs.
    for (i = 0; i < dim_i; i = i + 1) {
        nn[0, i] = 0.0
        nn[i, 0] = 0.0
        nn[i, i] = 0.0
        nn[i, dim_j - 1] = 0.0
        nn[dim_i - 1, i] = 0.0
    }
    for (i = 1; i < dim_i; i = i + 1) {
        for (j = 1; j < dim_j; j = j + 1) {
            if (i > j) {
                nn[i, j] = 0.0
            }
        }
    }
    
    # Define random weights.
    if (randomize) {
        for (i = 1; i < (dim_i - 1); i = i + 1) {
            for (j = 1; j < (dim_j - 1); j = j + 1) {
                if (nn[i, j] == 1) {
                    nn[i, j] = random()
                }
            }
        }
    }
    
    return(nn)
}

#
# Learning function.
#
function ANN_Learn(nn, in, out, ni, no) {
    dim_nn = dim(nn)
    dim_i = dim_nn[0]
    dim_j = dim_nn[1]
    
    first_out = dim_j - 1 - no
    
    # Clear inputs and outputs.
    for (i = 0; i < dim_i - 1; i = i + 1) {
        nn[0, i] = 0.0
        nn[i, 0] = 0.0
        nn[i, i] = 0.0
        nn[i, dim_j - 1] = 0.0
        nn[dim_i - 1, i] = 0.0
    }
    
    # Assign inputs.
    for (j = 0; j < ni; j = j + 1) {
        nn[j + 1, 0] = in[j]
    }
    
    # Calculate the neurons output.
    # x = x1 * w1 + x2 * w2 + ...
    # y = f(x) = 1 / (1 - exp(-x))
    for (j = ni + 1; j < (dim_j - 1); j = j + 1) {
        nn[0, j] = 0.0
        
        for (i = 1; i < (dim_i - 1 - no); i = i + 1) {
            if (i == j) {
                break
            }
            
            if (nn[i, j] != 0) {
                nn[0, j] = nn[0, j] + nn[i, j] * (nn[i, 0] * 1.0)
            }
        }
        
        # Calculate y = f(x).
        nn[j, 0] = 1.0 / (1.0 + exp(-(nn[0, j])))
        # Calculate df(x)/dx for backpropagation.
        nn[j, dim_j - 1] = nn[j, 0] * (1.0 - nn[j, 0])
    }
    
    # Calculate delta for the output neurons.
    # d = z - y
    for (i = 0; i < no; i = i + 1) {
        nn[dim_i - 1, first_out + i] = out[i] - nn[first_out + i, 0]
    }
    
    # Calculate delta for hidden neurons.
    # d1 = w1 * d2 + w2 * d2 + ...
    for (j = dim_j - 2; j > ni; j = j - 1) {
        for (i = 1; i < (dim_i - 1 - no); i = i + 1) {
            if (i == j) {
                break
            }
            
            if (nn[i, j] != 0) {
                nn[dim_i - 1, i] = nn[dim_i - 1, i] + nn[i, j] * nn[dim_i - 1, j]
            }
        }
    }
    
    # Adjust weights.
    # x = x1 * w1 + x2 * w2 + ...
    # w1 = w1 + n * d * df(x)/dx * x1
    # w2 = w2 + n * d * df(x)/dx * x2
    for (j = no + 1; j < (dim_j - 1); j = j + 1) {
        for (i = 1; i < (dim_i - 1 - no); i = i + 1) {
            if (i == j) {
                break
            }
            
            if (nn[i, j] != 0) {
                nn[i, j] = nn[i, j] + 0.45 * nn[dim_i - 1, j] * nn[j, dim_j - 1] * nn[i, 0]
            }
        }
    }
    
    return(nn)
}

#
# Process inputs function.
#
function ANN_Process(nn, in, ni, no) {
    out = matrix(0, 1, no)
    
    dim_nn = dim(nn)
    dim_i = dim_nn[0]
    dim_j = dim_nn[1]
    
    first_out = dim_j - 1 - no
    
    # Clear inputs and outputs.
    for (i = 0; i < dim_i - 1; i = i + 1) {
        nn[0, i] = 0.0
        nn[i, 0] = 0.0
        nn[i, i] = 0.0
        nn[i, dim_j - 1] = 0.0
        nn[dim_i - 1, i] = 0.0
    }
    
    # Assign inputs.
    for (j = 0; j < ni; j = j + 1) {
        nn[j + 1, 0] = in[j]
    }
    
    # Calculate the neurons output.
    # x = x1 * w1 + x2 * w2 + ...
    # y = f(x) = 1 / (1 - exp(-x))
    for (j = ni + 1; j < (dim_j - 1); j = j + 1) {
        nn[0, j] = 0.0
        
        for (i = 1; i < (dim_i - 1 - no); i = i + 1) {
            if (i == j) {
                break
            }
            
            if (nn[i, j] != 0) {
                nn[0, j] = nn[0, j] + nn[i, j] * (nn[i, 0] * 1.0)
            }
        }
        
        # Calculate y = f(x).
        nn[j, 0] = 1.0 / (1.0 + exp(-(nn[0, j])))
    }
    
    for (i = 0; i < no; i = i + 1) {
        if (nn[first_out + i, 0] >= 0.5) {
            out[i] = 1
        } else {
            out[i] = 0
        }
    }
    
    return(out)
}

#
# Training function.
#
function ANN_Train(max_epochs, target_correctness, ann_matrix, in, out) {
    ann = @ann_matrix
    
    dim_nn = dim(ann)
    dim_nn_i = dim_nn[0]
    dim_nn_j = dim_nn[1]
    
    dim_in = dim(in)
    dim_in_i = dim_in[0]
    dim_in_j = dim_in[1]
    
    dim_out = dim(out)
    dim_out_i = dim_out[0]
    dim_out_j = dim_out[1]
    
    input = matrix(0.0, 1, dim_in_j)
    output = matrix(0.0, 1, dim_out_j)
    
    epochs = 0;
    
    while (epochs < max_epochs) {
        epochs = epochs + 1
        
        hits = 0
        
        # Verify learning.
        for (i = 0; i < dim_in_i; i = i + 1) {
            # Assign inputs and outputs.
            for (j = 0; j < dim_in_j; j = j + 1) {
                input[j] = in[i, j]
            }
            for (j = 0; j < dim_out_j; j = j + 1) {
                output[j] = out[i, j]
            }
            
             # Verify learning.
            if (output == ANN_Process(ann, input, dim_in_j, dim_out_j)) {
                hits = hits + 1
            }
            
            correctness = hits * 1.0 / dim_in_i
            
            if (hits == dim_in_i) {
                @ann_matrix = ann
                
                result = array(epochs, correctness)
                
                return(result)
            }
            
            if (correctness >= target_correctness) {
                @ann_matrix = ann
                
                result = array(epochs, correctness)
                
                return(result)
            }
        }
        
        # Learn this set.
        for (i = 0; i < dim_in_i; i = i + 1) {
            # Assign inputs and outputs.
            for (j = 0; j < dim_in_j; j = j + 1) {
                input[j] = in[i, j]
            }
            for (j = 0; j < dim_out_j; j = j + 1) {
                output[j] = out[i, j]
            }
            
            # Learn this set.
            ann = ANN_Learn(ann, input, output, dim_in_j, dim_out_j)
        }
    }
    
    @ann_matrix = ann
    
    result = array(epochs, correctness)
    
    return(result)
}

#
# Configuration variables.
#
input_file = "noname"
output_file = "output.csv"
report_file = "report.txt"
csv_file = "noname"
prefix = "sample"
nfiles = 1
index_from = 1
index_to = 1
index_in = 1
ann_file = "noname"
ann_output_file = "ann_output.net"
ann_output_file_type = "edges"
its_file = "noname"
ots_file = "noname"
skipfirst = FALSE
separator = ","
prepare = FALSE
max_epochs = 1
target_correctness = 1.0

#
# Main program.
#
if (argc < 3) {
    println("Usage: neuralsim option1 value1 [option1 value1]")
    exit
}

i = 2

while (i < argc) {
    if ((argv[i] == "-h") || (argv[i] == "--help")) {
        println("Usage: neuralsim option1 value1 [option1 value1]")
        println("-h    --help         show the options sumary")
        println("-i                   input file")
        println("-o                   output file")
        println("-t                   ann output file type(default=edges)")
        println("-r                   report file")
        println("-c                   CSV file")
        println("      --prefix       prefix for multiple neural network files(default=\"sample\")")
        println("      --nfiles       number of files for multiple neural network files")
        println("      --from         first file index for multiple neural network files")
        println("      --to           last file index for multiple neural network files")
        println("      --in           total number of files in the file set")
        println("      --ann          the artificial neural network file")
        println("      --annout       the artificial neural network output file")
        println("      --its          input training set file")
        println("      --ots          output training set file")
        println("      --skipfirst    skip first line of input and output training set files")
        println("      --separator    training set files column separator(default=\',\')")
        println("      --prepare      prepare the artificil neural network to learning")
        println("      --epochs       max number of epochs to learning")
        println("      --correct      target correctness")
        
        exit(0)
    } elseif (argv[i] == "-i") {
        i = i + 1
        input_file = argv[i]
    } elseif (argv[i] == "-o") {
        i = i + 1
        output_file = argv[i]
    } elseif (argv[i] == "-t") {
        i = i + 1
        ann_output_file_type = argv[i]
    } elseif (argv[i] == "-r") {
        i = i + 1
        report_file = argv[i]
    } elseif (argv[i] == "-c") {
        i = i + 1
        csv_file = argv[i]
    } elseif (argv[i] == "--prefix") {
        i = i + 1
        prefix = argv[i]
    } elseif (argv[i] == "--nfiles") {
        i = i + 1
        nfiles = eval(argv[i])
    } elseif (argv[i] == "--from") {
        i = i + 1
        index_from = eval(argv[i])
    } elseif (argv[i] == "--to") {
        i = i + 1
        index_to = eval(argv[i])
    } elseif (argv[i] == "--in") {
        i = i + 1
        index_in = eval(argv[i])
    } elseif (argv[i] == "--ann") {
        i = i + 1
        ann_file = argv[i]
    } elseif (argv[i] == "--annout") {
        i = i + 1
        ann_output_file = argv[i]
    } elseif (argv[i] == "--its") {
        i = i + 1
        its_file = argv[i]
    } elseif (argv[i] == "--ots") {
        i = i + 1
        ots_file = argv[i]
    } elseif (argv[i] == "--skipfirst") {
        skipfirst = TRUE
    } elseif (argv[i] == "--separator") {
        i = i + 1
        separator = argv[i]
    } elseif (argv[i] == "--prepare") {
        prepare = TRUE
    } elseif (argv[i] == "--epochs") {
        i = i + 1
        max_epochs = eval(argv[i])
    } elseif (argv[i] == "--correct") {
        i = i + 1
        target_correctness = eval(argv[i])
    }
    i = i + 1
} 


# Check if the input file names were suplied.
if (input_file == "noname") {
    println("Error: input file name is mandatory.")
    exit(1)
}
if (its_file == "noname") {
    println("Error: input training set file name is mandatory.")
    exit(1)
}
if (ots_file == "noname") {
    println("Error: output training set file name is mandatory.")
    exit(1)
}

# Calculate the file index number range...
if (index_from < 1) {
    index_from = 1
}
if (index_to <= 1) {
    if (nfiles > 1) {
        index_to = index_from + nfiles - 1
    }
}
nfiles = index_to - index_from + 1
if (index_in <= 1) {
    index_in = nfiles
}

println("Processing " + nfiles + " files...\n")

#
# Read the training set files...
#
println("Reading the training set files...")

# Input set.
dim_its = matrix(0, 2)

# Get matrix dimensions...
itsf = fopen(its_file, "r")
while (!feof(itsf)) {
    if ((line = fgets(itsf)) == NULL) {
        break
    }
    
    dim_its[0] = dim_its[0] + 1
    
    if (dim_its[0] == 1) {
        if (skipfirst) {
            continue
        }
    }
    
    if (separator != " ") {
        record = split(trim(line, " \t\n"), separator)
    } else {
        record = split(trim(line, " \t\n"))
    }
    
    if (dim_its[1] == 0) {
        dim_its[1] = length(record)
    }
}
fclose(itsf)
its_matrix = matrix(0.0, dim_its[0], dim_its[1])

# Read data...
itsf = fopen(its_file, "r")
row = 0
while (!feof(itsf)) {
    if ((line = fgets(itsf)) == NULL) {
        break
    }
    
    if (row == 0) {
        if (skipfirst) {
            continue
        }
    }
    
    if (separator != " ") {
        record = split(trim(line, " \t\n"), separator)
    } else {
        record = split(trim(line, " \t\n"))
    }
    
    foreach (record; k; v) {
        its_matrix[row, k] = eval(v)
    }
    
    row = row + 1
}
fclose(itsf)

# Output set.
dim_ots = matrix(0, 2)

# Get matrix dimensions...
otsf = fopen(ots_file, "r")
while (!feof(otsf)) {
    if ((line = fgets(otsf)) == NULL) {
        break
    }
    
    dim_ots[0] = dim_ots[0] + 1
    
    if (dim_ots[0] == 1) {
        if (skipfirst) {
            continue
        }
    }
    
    if (separator != " ") {
        record = split(trim(line, " \t\n"), separator)
    } else {
        record = split(trim(line, " \t\n"))
    }
    
    if (dim_ots[1] == 0) {
        dim_ots[1] = length(record)
    }
}
fclose(otsf)
ots_matrix = matrix(0.0, dim_ots[0], dim_ots[1])

# Read data...
otsf = fopen(ots_file, "r")
row = 0
while (!feof(otsf)) {
    if ((line = fgets(otsf)) == NULL) {
        break
    }
    
    if (row == 0) {
        if (skipfirst) {
            continue
        }
    }
    
    if (separator != " ") {
        record = split(trim(line, " \t\n"), separator)
    } else {
        record = split(trim(line, " \t\n"))
    }
    
    foreach (record; k; v) {
        ots_matrix[row, k] = eval(v)
    }
    
    row = row + 1
}
fclose(otsf)

#
# Read the input set...
#
println("Reading the input set file...")

# Input set.
dim_input = matrix(0, 2)

# Get matrix dimensions...
inf = fopen(input_file, "r")
while (!feof(inf)) {
    if ((line = fgets(inf)) == NULL) {
        break
    }
    
    dim_input[0] = dim_input[0] + 1
    
    if (dim_input[0] == 1) {
        if (skipfirst) {
            continue
        }
    }
    
    if (separator != " ") {
        record = split(trim(line, " \t\n"), separator)
    } else {
        record = split(trim(line, " \t\n"))
    }
    
    if (dim_input[1] == 0) {
        dim_input[1] = length(record)
    }
}
fclose(inf)
input_matrix = matrix(0.0, dim_input[0], dim_input[1])

# Read data...
inf = fopen(input_file, "r")
row = 0
while (!feof(inf)) {
    if ((line = fgets(inf)) == NULL) {
        break
    }
    
    if (row == 0) {
        if (skipfirst) {
            continue
        }
    }
    
    if (separator != " ") {
        record = split(trim(line, " \t\n"), separator)
    } else {
        record = split(trim(line, " \t\n"))
    }
    
    foreach (record; k; v) {
        input_matrix[row, k] = eval(v)
    }
    
    row = row + 1
}
fclose(inf)

# Create the CSV file...
if (csv_file != "noname") {
    cf = fopen(csv_file, "w")
}

# Add a header to the CSV file...
if (csv_file != "noname") {
    fputs("\"epochs\"\t\"correctness\"\t\"etl\"\t\"etp\"\t\"etc\"\n", cf)
}

# Start network processing...
for (nf = index_from; nf <= index_to; nf = nf + 1) {
    # Get the current time...
    etc_t1 = time()

    println("Processing file " + nf + "...")
    
    if (nfiles > 1) {
        ann_file = prefix + "-" + sprintf("%0" + length(toString(index_in)) + "." + length(toString(index_in)) + "d", nf) + ".net"
        ann_output_file = prefix + "-" + sprintf("%0" + length(toString(index_in)) + "." + length(toString(index_in)) + "d", nf) + "_trained.net"
        output_file = prefix + "-" + sprintf("%0" + length(toString(index_in)) + "." + length(toString(index_in)) + "d", nf) + "_output.csv"
        report_file = prefix + "-" + sprintf("%0" + length(toString(index_in)) + "." + length(toString(index_in)) + "d", nf) + "_report.txt"
    }
    
    #
    # Read the artificial neural network file.
    #
    println("Loading the artificial neural network file...")

    nn = ANN_LoadFile(ann_file)
    labels = ANN_GetLabels(nn)

    #
    # Prepare network.
    #
    println("Prepare the neural network matrix...")

    if (prepare) {
        nn = ANN_Prepare(nn, TRUE)
    } else {
        nn = ANN_Prepare(nn, FALSE)
    }

    #
    # Train network.
    #
    println("Train the neural network...")

    etl_t1 = time()
    result = ANN_Train(max_epochs, target_correctness, "nn", its_matrix, ots_matrix)
    epochs = result[0]
    correctness = result[1]
    etl_t2 = time()
    
    #
    # Verify learning.
    #
    println("Verify learning...")

    of = fopen(output_file, "w")

    in = matrix(0.0, dim_input[1])

    for (i = 0; i < dim_input[0]; i = i + 1) {
        # Assign inputs and outputs.
        for (j = 0; j < dim_input[1]; j = j + 1) {
            in[j] = input_matrix[i, j]
        }
        
        etp_t1 = time();
        out = ANN_Process(nn, in, dim_input[1], dim_ots[1])
        etp_t2 = time();
        
        fputs(trim(toString(out), "[]") + "\n", of)
    }
    
    fclose(of)

    # Save the modified network file.
    println("Save the modified neural network file...")

    nn = ANN_SetLabels(nn, labels)

    if (output_file != "noname") {
       ANN_SaveFile(ann_output_file, nn, ann_output_file_type)
    }

    # Get the current time...
    etc_t2 = time()
    
    # Show the elapsed time...
    printf("\nEpochs: %d\n", epochs)
    printf("Correctness: %.6f\n", correctness)
    printf("ETL: %.6f seconds.\n", etl_t2 - etl_t1)
    printf("ETP: %.6f seconds.\n", etp_t2 - etp_t1)
    printf("ETC: %.6f seconds.\n\n", etc_t2 - etc_t1)
    
    # Save the report file.
    rf = fopen(report_file, "w")

    fputs("Epochs: " + epochs + "\n", rf)
    fputs("Correctness: " + correctness + "\n", rf)
    fputs("ETL: " + (etl_t2 - etl_t1) + " seconds.\n", rf)
    fputs("ETP: " + (etp_t2 - etp_t1) + " seconds.\n", rf)
    fputs("ETC: " + (etc_t2 - etc_t1) + " seconds.\n", rf)

    fclose(rf)
    
    # Store the network properties...
    if (csv_file != "noname") {
        fputs(sprintf("%d\t%.6f\t%.6f\t%.6f\t%.6f\n", epochs, correctness, (etl_t2 - etl_t1), (etp_t2 - etp_t1), (etc_t2 - etc_t1)), cf)
        fflush(cf)
    }
}

# Close the CSV file...
if (csv_file != "noname") {
    fclose(cf)
}
