# Supplementary material for: A Model for Improving the Learning Curves of Artificial Neural Networks
Source: PLoS One. 2016 Feb 22;11(2):e0149874. doi: 10.1371/journal.pone.0149874 (PMC4763452; doi:10.1371/journal.pone.0149874)
Supplement: S1 Dataset — (ZIP) [file pone.0149874.s004.zip › dataset/robot/csv/hybrid_neural_network_correctness_dev.csv]

1	0+2.19515e-10*i
2	0.238656
3	0.245486
4	0.249304
5	0.249309
6	0.250477
7	0.240897
8	0.247556
9	0.239761
10	0.237811
11	0.244649
12	0.237146
13	0.250355
14	0.242939
15	0.240714
16	0.244351
17	0.233732
18	0.236819
19	0.24325
20	0.237648
21	0.241695
22	0.244079
23	0.238336
24	0.246067
25	0.253194
26	0.254863
27	0.255682
28	0.249387
29	0.247806
30	0.251972
31	0.242485
32	0.245584
33	0.246246
34	0.243674
35	0.240651
36	0.24448
37	0.242933
38	0.244477
39	0.243538
40	0.249203
41	0.246457
42	0.249593
43	0.247032
44	0.245269
45	0.24703
46	0.248184
47	0.246034
48	0.246851
49	0.241819
50	0.243407
51	0.246054
52	0.242748
53	0.246685
54	0.241267
55	0.238554
56	0.239606
57	0.242261
58	0.238973
59	0.24075
60	0.242834
61	0.244098
62	0.245022
63	0.247101
64	0.24623
65	0.246264
66	0.249058
67	0.246792
68	0.244087
69	0.246921
70	0.245112
71	0.244837
72	0.24478
73	0.244535
74	0.245776
75	0.246141
76	0.243674
77	0.245881
78	0.245527
79	0.244862
80	0.244823
81	0.24952
82	0.251818
83	0.253659
84	0.249655
85	0.248605
86	0.254313
87	0.252898
88	0.256264
89	0.25326
90	0.254753
91	0.253361
92	0.254473
93	0.253392
94	0.258027
95	0.260726
96	0.261207
97	0.258037
98	0.252883
99	0.256263
100	0.257529
101	0.257367
102	0.259427
103	0.2556
104	0.254647
105	0.255872
106	0.256943
107	0.257049
108	0.254345
109	0.257111
110	0.257013
111	0.256812
112	0.256826
113	0.254942
114	0.251531
115	0.252017
116	0.251937
117	0.252001
118	0.250496
119	0.250568
120	0.253307
121	0.254371
122	0.253782
123	0.254132
124	0.256455
125	0.255996
126	0.254001
127	0.253959
128	0.254071
129	0.254088
130	0.254088
131	0.254088
132	0.254088
133	0.254088
134	0.254088
135	0.254088
136	0.254158
137	0.254158
138	0.254158
139	0.254158
140	0.254032
141	0.254158
142	0.254158
143	0.254109
144	0.254109
145	0.254077
146	0.254306
147	0.254506
148	0.254506
149	0.254206
150	0.25588
151	0.254506
152	0.257242
153	0.254688
154	0.254722
155	0.256185
156	0.25418
157	0.257579
158	0.257018
159	0.251795
160	0.251923
161	0.25195
162	0.251872
163	0.253879
164	0.254055
165	0.253829
166	0.253759
167	0.253684
168	0.253774
169	0.253971
170	0.253971
171	0.253971
172	0.256796
173	0.25966
174	0.257405
175	0.253322
176	0.253768
177	0.257631
178	0.254527
179	0.253781
180	0.253335
181	0.255023
182	0.255023
183	0.255023
184	0.255023
185	0.252421
186	0.253787
187	0.255829
188	0.257674
189	0.257497
190	0.254577
191	0.254577
192	0.256168
193	0.256313
194	0.257467
195	0.257585
196	0.257585
197	0.257585
198	0.25676
199	0.256671
200	0.255921
201	0.255752
202	0.257763
203	0.255894
204	0.257203
205	0.257821
206	0.262387
207	0.262212
208	0.261994
209	0.261121
210	0.265436
211	0.262657
212	0.262214
213	0.264294
214	0.264942
215	0.263044
216	0.264845
217	0.26214
218	0.259529
219	0.262329
220	0.262329
221	0.262329
222	0.262243
223	0.262329
224	0.262329
225	0.261145
226	0.261393
227	0.261611
228	0.262309
229	0.262423
230	0.266508
231	0.261584
232	0.263503
233	0.263655
234	0.264482
235	0.264877
236	0.267948
237	0.267722
238	0.269939
239	0.265566
240	0.268359
241	0.26864
242	0.270685
243	0.269781
244	0.269653
245	0.268422
246	0.273503
247	0.27279
248	0.277402
249	0.267073
250	0.264613
251	0.271548
252	0.272363
253	0.274549
254	0.268697
255	0.269734
256	0.26806
257	0.269713
258	0.269899
259	0.267172
260	0.267322
261	0.269816
262	0.267797
263	0.266772
264	0.270513
265	0.270136
266	0.270483
267	0.269404
268	0.267856
269	0.269475
270	0.269015
271	0.274181
272	0.272733
273	0.273501
274	0.276317
275	0.274221
276	0.27673
277	0.273432
278	0.275637
279	0.274743
280	0.274984
281	0.275852
282	0.272279
283	0.27558
284	0.278033
285	0.275599
286	0.275505
287	0.278648
288	0.278049
289	0.276787
290	0.276164
291	0.273517
292	0.277198
293	0.276245
294	0.273807
295	0.274023
296	0.276047
297	0.277211
298	0.277383
299	0.278594
300	0.278045
301	0.275681
302	0.277137
303	0.277437
304	0.278455
305	0.27724
306	0.27733
307	0.276416
308	0.276416
309	0.276416
310	0.276416
311	0.276416
312	0.276416
313	0.276416
314	0.276416
315	0.276416
316	0.276416
317	0.276416
318	0.276416
319	0.276416
320	0.276416
321	0.276416
322	0.276416
323	0.276416
324	0.276416
325	0.276396
326	0.276396
327	0.276396
328	0.276569
329	0.276478
330	0.276396
331	0.276396
332	0.276396
333	0.276396
334	0.276396
335	0.276396
336	0.278819
337	0.276396
338	0.276396
339	0.278909
340	0.278888
341	0.278909
342	0.278909
343	0.279145
344	0.282252
345	0.283526
346	0.28472
347	0.280024
348	0.280273
349	0.281833
350	0.28308
351	0.284019
352	0.283351
353	0.283155
354	0.281795
355	0.281933
356	0.281349
357	0.281933
358	0.28196
359	0.27935
360	0.280471
361	0.279153
362	0.279512
363	0.281965
364	0.281965
365	0.281828
366	0.280877
367	0.280877
368	0.280877
369	0.280877
370	0.280877
371	0.281958
372	0.281271
373	0.281938
374	0.281938
375	0.281938
376	0.279424
377	0.282074
378	0.281938
379	0.281938
380	0.279424
381	0.282074
382	0.282074
383	0.282074
384	0.282074
385	0.281938
386	0.281938
387	0.279621
388	0.279554
389	0.278254
390	0.279621
391	0.277106
392	0.279621
393	0.279436
394	0.279621
395	0.279621
396	0.279621
397	0.279621
398	0.279621
399	0.279621
400	0.279396
401	0.278546
402	0.281791
403	0.279385
404	0.279904
405	0.280254
406	0.281716
407	0.2815
408	0.280866
409	0.280629
410	0.280883
411	0.281928
412	0.281948
413	0.281592
414	0.281651
415	0.279477
416	0.277185
417	0.278171
418	0.278356
419	0.278356
420	0.279477
421	0.278356
422	0.278615
423	0.278682
424	0.27876
425	0.279477
426	0.277196
427	0.279554
428	0.277561
429	0.279632
430	0.278896
431	0.278896
432	0.279566
433	0.278786
434	0.279613
435	0.279249
436	0.280676
437	0.282009
438	0.282009
439	0.282009
440	0.281873
441	0.28195
442	0.28195
443	0.281873
444	0.281292
445	0.281873
446	0.281873
447	0.280513
448	0.281361
449	0.28195
450	0.28195
451	0.281873
452	0.281873
453	0.281873
454	0.280956
455	0.280594
456	0.281359
457	0.281359
458	0.281223
459	0.281223
460	0.281156
461	0.281359
462	0.281403
463	0.284521
464	0.281612
465	0.282065
466	0.282869
467	0.283574
468	0.284532
469	0.282785
470	0.283759
471	0.284334
472	0.284532
473	0.285374
474	0.284438
475	0.283833
476	0.285628
477	0.286499
478	0.286598
479	0.286598
480	0.286598
481	0.286598
482	0.286477
483	0.286807
484	0.286626
485	0.286654
486	0.286679
487	0.289512
488	0.28557
489	0.286714
490	0.286789
491	0.28563
492	0.28563
493	0.285434
494	0.287996
495	0.287996
496	0.287996
497	0.288151
498	0.28824
499	0.28824
500	0.28824
501	0.28824
502	0.28826
503	0.28826
504	0.28826
505	0.285453
506	0.285652
507	0.285861
508	0.286697
509	0.286058
510	0.286058
511	0.286078
512	0.286058
513	0.286058
514	0.286025
515	0.286058
516	0.285864
517	0.286058
518	0.286697
519	0.285964
520	0.285964
521	0.285964
522	0.285964
523	0.285964
524	0.285964
525	0.285964
526	0.285964
527	0.285964
528	0.285964
529	0.285964
530	0.285964
531	0.285964
532	0.285964
533	0.285964
534	0.285964
535	0.285964
536	0.285964
537	0.285964
538	0.288241
539	0.288241
540	0.288241
541	0.288241
542	0.288241
543	0.288241
544	0.288177
545	0.288166
546	0.288241
547	0.288241
548	0.288241
549	0.28823
550	0.28823
551	0.28823
552	0.288161
553	0.288161
554	0.28819
555	0.288154
556	0.28819
557	0.28817
558	0.28819
559	0.28819
560	0.28817
561	0.28817
562	0.28819
563	0.28819
564	0.28819
565	0.288203
566	0.288203
567	0.288203
568	0.288203
569	0.288203
570	0.288203
571	0.288203
572	0.288216
573	0.288216
574	0.288216
575	0.288237
576	0.288237
577	0.288251
578	0.288074
579	0.288317
580	0.288431
581	0.288211
582	0.288211
583	0.287985
584	0.288211
585	0.288138
586	0.288211
587	0.288211
588	0.288191
589	0.288211
590	0.288191
591	0.288191
592	0.288025
593	0.288211
594	0.288211
595	0.288211
596	0.288211
597	0.288211
598	0.288211
599	0.288211
600	0.288211
601	0.288211
602	0.288211
603	0.288211
604	0.285392
605	0.285423
606	0.285876
607	0.285402
608	0.285356
609	0.28536
610	0.285529
611	0.285417
612	0.28536
613	0.285686
614	0.285491
615	0.28545
616	0.28545
617	0.28545
618	0.285434
619	0.286009
620	0.285439
621	0.28541
622	0.285461
623	0.285544
624	0.285533
625	0.285544
626	0.285451
627	0.285649
628	0.285621
629	0.285478
630	0.28569
631	0.285497
632	0.285633
633	0.285662
634	0.283179
635	0.285662
636	0.285662
637	0.285662
638	0.285662
639	0.285662
640	0.285662
641	0.285462
642	0.285643
643	0.285662
644	0.285662
645	0.285662
646	0.285662
647	0.285662
648	0.285662
649	0.285662
650	0.285662
651	0.285662
652	0.285662
653	0.285662
654	0.285662
655	0.285662
656	0.285662
657	0.285608
658	0.285672
659	0.285612
660	0.285662
661	0.285672
662	0.285637
663	0.285662
664	0.285662
665	0.285644
666	0.285653
667	0.285623
668	0.285615
669	0.285662
670	0.285653
671	0.285672
672	0.285672
673	0.285672
674	0.28517
675	0.285672
676	0.285672
677	0.285672
678	0.285672
679	0.285672
680	0.285672
681	0.285799
682	0.28606
683	0.285672
684	0.285672
685	0.285672
686	0.285672
687	0.285672
688	0.285672
689	0.285672
690	0.285672
691	0.285672
692	0.284151
693	0.283216
694	0.283216
695	0.283216
696	0.283216
697	0.283216
698	0.283216
699	0.283216
700	0.283216
701	0.283216
702	0.283216
703	0.283216
704	0.283216
705	0.283854
706	0.28242
707	0.282591
708	0.282769
709	0.282769
710	0.282769
711	0.279876
712	0.282769
713	0.282769
714	0.282769
715	0.285226
716	0.282752
717	0.28333
718	0.282906
719	0.282906
720	0.282906
721	0.282769
722	0.282769
723	0.282769
724	0.28283
725	0.283929
726	0.282956
727	0.283216
728	0.283216
729	0.283216
730	0.283216
731	0.283216
732	0.283216
733	0.283216
734	0.283216
735	0.283854
736	0.283854
737	0.283787
738	0.283991
739	0.283854
740	0.283854
741	0.283854
742	0.283854
743	0.283854
744	0.283854
745	0.282591
746	0.28257
747	0.283084
748	0.283854
749	0.283854
750	0.283668
751	0.283668
752	0.283929
753	0.282256
754	0.283753
755	0.283753
756	0.283753
757	0.283753
758	0.283753
759	0.283753
760	0.282831
761	0.283854
762	0.283655
763	0.282896
764	0.282922
765	0.283854
766	0.283854
767	0.283854
768	0.283854
769	0.282003
770	0.282003
771	0.282003
772	0.282102
773	0.282102
774	0.281911
775	0.281937
776	0.282102
777	0.282102
778	0.283854
779	0.283854
780	0.283854
781	0.283216
782	0.283216
783	0.283216
784	0.283216
785	0.283198
786	0.283216
787	0.283205
788	0.283172
789	0.283223
790	0.283196
791	0.283161
792	0.283163
793	0.283216
794	0.283178
795	0.283227
796	0.283029
797	0.283029
798	0.282962
799	0.282639
800	0.283008
801	0.283344
802	0.283363
803	0.283363
804	0.283363
805	0.283207
806	0.284078
807	0.285955
808	0.285242
809	0.284078
810	0.284212
811	0.286127
812	0.284035
813	0.283878
814	0.283833
815	0.28401
816	0.283744
817	0.285509
818	0.2861
819	0.286019
820	0.286305
821	0.286193
822	0.286193
823	0.286328
824	0.28556
825	0.286024
826	0.286201
827	0.286201
828	0.286201
829	0.286201
830	0.286201
831	0.28622
832	0.28622
833	0.28622
834	0.28622
835	0.283599
836	0.286109
837	0.286109
838	0.28504
839	0.286109
840	0.286109
841	0.28504
842	0.28504
843	0.286109
844	0.286109
845	0.286109
846	0.286109
847	0.286109
848	0.286109
849	0.286109
850	0.28504
851	0.28504
852	0.286109
853	0.286109
854	0.284864
855	0.28509
856	0.28548
857	0.285682
858	0.286109
859	0.286109
860	0.286109
861	0.286109
862	0.286109
863	0.284535
864	0.286382
865	0.283679
866	0.286109
867	0.2849
868	0.282154
869	0.282268
870	0.286866
871	0.285025
872	0.286069
873	0.286118
874	0.286082
875	0.286118
876	0.286118
877	0.286065
878	0.285927
879	0.286246
880	0.286121
881	0.286021
882	0.286021
883	0.285961
884	0.285756
885	0.286173
886	0.286173
887	0.286173
888	0.28614
889	0.286155
890	0.286155
891	0.286173
892	0.286163
893	0.286344
894	0.286436
895	0.286436
896	0.286344
897	0.286436
898	0.286253
899	0.285858
900	0.285688
901	0.285708
902	0.285708
903	0.285821
904	0.285642
905	0.285642
906	0.287531
907	0.286227
908	0.289343
909	0.288056
910	0.288318
911	0.289011
912	0.289474
913	0.28903
914	0.288318
915	0.289149
916	0.286436
917	0.286436
918	0.286436
919	0.286436
920	0.286436
921	0.286368
922	0.286237
923	0.283842
924	0.286572
925	0.286572
926	0.286572
927	0.286572
928	0.286572
929	0.286572
930	0.286572
931	0.286572
932	0.286572
933	0.286436
934	0.286436
935	0.286436
936	0.286436
937	0.286368
938	0.286436
939	0.286436
940	0.286368
941	0.286572
942	0.286572
943	0.286572
944	0.286572
945	0.286572
946	0.286572
947	0.286436
948	0.286436
949	0.286436
950	0.286436
951	0.286436
952	0.286436
953	0.286436
954	0.286436
955	0.28381
956	0.285188
957	0.284433
958	0.284433
959	0.287134
960	0.287134
961	0.28706
962	0.287134
963	0.287134
964	0.28849
965	0.287152
966	0.287134
967	0.287134
968	0.287134
969	0.287134
970	0.287009
971	0.287134
972	0.287134
973	0.28709
974	0.287153
975	0.28701
976	0.286972
977	0.287575
978	0.287463
979	0.287042
980	0.287137
981	0.287084
982	0.287112
983	0.287137
984	0.287137
985	0.287137
986	0.287137
987	0.287137
988	0.287137
989	0.287137
990	0.287137
991	0.287137
992	0.287137
993	0.287137
994	0.287137
995	0.287137
996	0.287137
997	0.287137
998	0.287137
999	0.287137
1000	0.287137
