# Supplementary material for: A Model for Improving the Learning Curves of Artificial Neural Networks
Source: PLoS One. 2016 Feb 22;11(2):e0149874. doi: 10.1371/journal.pone.0149874 (PMC4763452; doi:10.1371/journal.pone.0149874)
Supplement: S1 Dataset — (ZIP) [file pone.0149874.s004.zip › dataset/robot/csv/hybrid_neural_network_correctness_avg.csv]

1	0.005
2	0.171
3	0.2083
4	0.2371
5	0.26885
6	0.291
7	0.2926
8	0.29455
9	0.28185
10	0.28635
11	0.2749
12	0.3012
13	0.29935
14	0.32215
15	0.3193
16	0.33075
17	0.3427
18	0.3549
19	0.35005
20	0.3479
21	0.33675
22	0.36075
23	0.3417
24	0.3459
25	0.35625
26	0.3516
27	0.3514
28	0.3458
29	0.3521
30	0.36385
31	0.3685
32	0.3741
33	0.36925
34	0.37285
35	0.3754
36	0.3787
37	0.3848
38	0.3705
39	0.37375
40	0.37135
41	0.36885
42	0.3741
43	0.3679
44	0.3692
45	0.3673
46	0.36765
47	0.3751
48	0.3749
49	0.37795
50	0.37815
51	0.3747
52	0.3706
53	0.3694
54	0.37835
55	0.3778
56	0.3784
57	0.3749
58	0.3706
59	0.3734
60	0.37665
61	0.37625
62	0.37315
63	0.3822
64	0.37855
65	0.37775
66	0.38695
67	0.39075
68	0.38605
69	0.38985
70	0.3872
71	0.3845
72	0.38055
73	0.38135
74	0.3818
75	0.3838
76	0.38275
77	0.3826
78	0.38525
79	0.38255
80	0.38365
81	0.38445
82	0.38725
83	0.3849
84	0.38245
85	0.3834
86	0.38645
87	0.3916
88	0.38825
89	0.392
90	0.3839
91	0.3836
92	0.3837
93	0.38375
94	0.38055
95	0.3765
96	0.3728
97	0.3792
98	0.3806
99	0.37805
100	0.37945
101	0.37915
102	0.3798
103	0.37475
104	0.37795
105	0.3789
106	0.3818
107	0.3814
108	0.3873
109	0.3826
110	0.3834
111	0.3807
112	0.3811
113	0.38775
114	0.39225
115	0.3927
116	0.39225
117	0.3926
118	0.39035
119	0.3897
120	0.3867
121	0.38255
122	0.3815
123	0.38465
124	0.3797
125	0.38105
126	0.38005
127	0.37995
128	0.3804
129	0.38045
130	0.38045
131	0.38045
132	0.38045
133	0.38045
134	0.38045
135	0.38045
136	0.3804
137	0.3804
138	0.3804
139	0.3804
140	0.38015
141	0.3804
142	0.3804
143	0.38025
144	0.38025
145	0.3806
146	0.38175
147	0.3822
148	0.3822
149	0.38145
150	0.3838
151	0.3822
152	0.3848
153	0.3825
154	0.38255
155	0.38405
156	0.38635
157	0.38715
158	0.3856
159	0.38665
160	0.3876
161	0.38775
162	0.3881
163	0.3825
164	0.3829
165	0.3815
166	0.3812
167	0.381
168	0.38125
169	0.38165
170	0.38165
171	0.38165
172	0.3843
173	0.38065
174	0.37915
175	0.3887
176	0.38905
177	0.3848
178	0.3822
179	0.38205
180	0.38175
181	0.38285
182	0.38285
183	0.38285
184	0.38285
185	0.38105
186	0.3821
187	0.3835
188	0.3847
189	0.3846
190	0.3824
191	0.3824
192	0.38375
193	0.38395
194	0.38485
195	0.38465
196	0.38465
197	0.38465
198	0.38415
199	0.3841
200	0.38365
201	0.38355
202	0.38475
203	0.3834
204	0.3843
205	0.38465
206	0.3887
207	0.3884
208	0.38385
209	0.3862
210	0.38855
211	0.389
212	0.38815
213	0.39
214	0.39045
215	0.3895
216	0.39025
217	0.38875
218	0.3871
219	0.3887
220	0.3887
221	0.3887
222	0.38865
223	0.3887
224	0.3887
225	0.38795
226	0.38825
227	0.3886
228	0.38855
229	0.3891
230	0.39265
231	0.3884
232	0.3899
233	0.38925
234	0.3933
235	0.40055
236	0.3968
237	0.39685
238	0.3899
239	0.3839
240	0.3872
241	0.38875
242	0.39125
243	0.3905
244	0.39145
245	0.3955
246	0.39375
247	0.39455
248	0.4038
249	0.39625
250	0.394
251	0.39865
252	0.3924
253	0.3939
254	0.3962
255	0.39715
256	0.3958
257	0.39715
258	0.3982
259	0.40325
260	0.4036
261	0.4079
262	0.4047
263	0.4044
264	0.40695
265	0.40665
266	0.406
267	0.40495
268	0.4033
269	0.4064
270	0.4053
271	0.41045
272	0.40925
273	0.4104
274	0.41115
275	0.4058
276	0.41005
277	0.41015
278	0.4126
279	0.4128
280	0.4117
281	0.4132
282	0.41015
283	0.41065
284	0.4114
285	0.41095
286	0.4109
287	0.4122
288	0.41295
289	0.41225
290	0.4133
291	0.4109
292	0.41265
293	0.41335
294	0.4117
295	0.4115
296	0.4131
297	0.41345
298	0.41395
299	0.41425
300	0.4135
301	0.4129
302	0.41175
303	0.4121
304	0.41435
305	0.4139
306	0.41375
307	0.4134
308	0.4134
309	0.4134
310	0.4134
311	0.4134
312	0.4134
313	0.4134
314	0.4134
315	0.4134
316	0.4134
317	0.4134
318	0.4134
319	0.4134
320	0.4134
321	0.4134
322	0.4134
323	0.4134
324	0.4134
325	0.41335
326	0.41335
327	0.41335
328	0.41565
329	0.41545
330	0.41335
331	0.41335
332	0.41335
333	0.41335
334	0.41335
335	0.41335
336	0.40845
337	0.41335
338	0.41335
339	0.40845
340	0.4084
341	0.40845
342	0.40845
343	0.4086
344	0.4121
345	0.4129
346	0.4138
347	0.4112
348	0.41135
349	0.4122
350	0.41295
351	0.41345
352	0.41325
353	0.4121
354	0.4118
355	0.41225
356	0.41195
357	0.41225
358	0.4124
359	0.4109
360	0.4116
361	0.4176
362	0.4115
363	0.4101
364	0.4101
365	0.4102
366	0.4097
367	0.4097
368	0.4097
369	0.4097
370	0.4097
371	0.41035
372	0.41
373	0.4103
374	0.4103
375	0.4103
376	0.4146
377	0.4102
378	0.4103
379	0.4103
380	0.4146
381	0.4102
382	0.4102
383	0.4102
384	0.4102
385	0.4103
386	0.4103
387	0.409
388	0.40905
389	0.4102
390	0.409
391	0.4133
392	0.409
393	0.40835
394	0.409
395	0.409
396	0.409
397	0.409
398	0.409
399	0.409
400	0.4079
401	0.40755
402	0.4108
403	0.4089
404	0.4093
405	0.40965
406	0.41075
407	0.40965
408	0.4098
409	0.4101
410	0.40925
411	0.4107
412	0.41075
413	0.41
414	0.41035
415	0.40855
416	0.40665
417	0.4076
418	0.40775
419	0.40775
420	0.40855
421	0.40775
422	0.40795
423	0.408
424	0.40805
425	0.40855
426	0.4067
427	0.4086
428	0.40705
429	0.40865
430	0.40815
431	0.40815
432	0.4087
433	0.40865
434	0.40845
435	0.40815
436	0.409
437	0.4098
438	0.4098
439	0.4098
440	0.4099
441	0.40995
442	0.40995
443	0.4099
444	0.4095
445	0.4099
446	0.4099
447	0.4111
448	0.40955
449	0.40995
450	0.40995
451	0.4099
452	0.4099
453	0.4099
454	0.40925
455	0.40995
456	0.40935
457	0.40935
458	0.40945
459	0.40945
460	0.4095
461	0.40935
462	0.40955
463	0.4114
464	0.4097
465	0.41005
466	0.41055
467	0.41095
468	0.41145
469	0.4105
470	0.41105
471	0.41135
472	0.41145
473	0.41235
474	0.41185
475	0.4115
476	0.4127
477	0.41305
478	0.4131
479	0.4131
480	0.4131
481	0.4131
482	0.4133
483	0.4131
484	0.41325
485	0.4131
486	0.4134
487	0.4145
488	0.4109
489	0.41175
490	0.4118
491	0.41095
492	0.41095
493	0.41015
494	0.40505
495	0.40505
496	0.40505
497	0.40575
498	0.406
499	0.406
500	0.406
501	0.406
502	0.40605
503	0.40605
504	0.40605
505	0.40955
506	0.4089
507	0.4114
508	0.40825
509	0.41155
510	0.41155
511	0.4116
512	0.41155
513	0.41155
514	0.40945
515	0.41155
516	0.41015
517	0.41155
518	0.40825
519	0.40955
520	0.40955
521	0.40955
522	0.40955
523	0.40955
524	0.40955
525	0.40955
526	0.40955
527	0.40955
528	0.40955
529	0.40955
530	0.40955
531	0.40955
532	0.40955
533	0.40955
534	0.40955
535	0.40955
536	0.40955
537	0.40955
538	0.40465
539	0.40465
540	0.40465
541	0.40465
542	0.40465
543	0.40465
544	0.40425
545	0.40405
546	0.40465
547	0.40465
548	0.40465
549	0.4046
550	0.4046
551	0.4046
552	0.4059
553	0.4059
554	0.40605
555	0.40495
556	0.40605
557	0.40595
558	0.40605
559	0.40605
560	0.40595
561	0.40595
562	0.40605
563	0.40605
564	0.40605
565	0.4061
566	0.4061
567	0.4061
568	0.4061
569	0.4061
570	0.4061
571	0.4061
572	0.40615
573	0.40615
574	0.40615
575	0.4062
576	0.4062
577	0.40625
578	0.40565
579	0.40645
580	0.4065
581	0.4061
582	0.4061
583	0.4051
584	0.4061
585	0.4059
586	0.4061
587	0.4061
588	0.40605
589	0.4061
590	0.40385
591	0.40385
592	0.40545
593	0.4061
594	0.4061
595	0.4061
596	0.4061
597	0.4061
598	0.4061
599	0.4061
600	0.4061
601	0.4061
602	0.4061
603	0.4061
604	0.41065
605	0.4095
606	0.40835
607	0.4107
608	0.41035
609	0.41085
610	0.4089
611	0.40935
612	0.41085
613	0.40755
614	0.4081
615	0.4094
616	0.4094
617	0.4094
618	0.40925
619	0.4071
620	0.40845
621	0.40905
622	0.40945
623	0.408
624	0.40795
625	0.408
626	0.40835
627	0.4097
628	0.40765
629	0.4084
630	0.40985
631	0.4091
632	0.40945
633	0.4097
634	0.4143
635	0.4097
636	0.4097
637	0.4097
638	0.4097
639	0.4097
640	0.4097
641	0.4089
642	0.40965
643	0.4097
644	0.4097
645	0.4097
646	0.4097
647	0.4097
648	0.4097
649	0.4097
650	0.4097
651	0.4097
652	0.4097
653	0.4097
654	0.4097
655	0.4097
656	0.4097
657	0.40915
658	0.40975
659	0.4093
660	0.4097
661	0.40975
662	0.40955
663	0.4097
664	0.4097
665	0.4096
666	0.40965
667	0.40885
668	0.40935
669	0.4097
670	0.40965
671	0.40975
672	0.40975
673	0.40975
674	0.41015
675	0.40975
676	0.40975
677	0.40975
678	0.40975
679	0.40975
680	0.40975
681	0.4119
682	0.4124
683	0.40975
684	0.40975
685	0.40975
686	0.40975
687	0.40975
688	0.40975
689	0.40975
690	0.40975
691	0.40975
692	0.4111
693	0.4147
694	0.4147
695	0.4147
696	0.4147
697	0.4147
698	0.4147
699	0.4147
700	0.4147
701	0.4147
702	0.4147
703	0.4147
704	0.4147
705	0.41515
706	0.41405
707	0.4142
708	0.41435
709	0.41435
710	0.41435
711	0.4178
712	0.41435
713	0.41435
714	0.41435
715	0.4094
716	0.4137
717	0.4113
718	0.41425
719	0.41425
720	0.41425
721	0.41435
722	0.41435
723	0.41435
724	0.4144
725	0.4152
726	0.4145
727	0.4147
728	0.4147
729	0.4147
730	0.4147
731	0.4147
732	0.4147
733	0.4147
734	0.4147
735	0.41515
736	0.41515
737	0.4152
738	0.41505
739	0.41515
740	0.41515
741	0.41515
742	0.41515
743	0.41515
744	0.41515
745	0.4142
746	0.415
747	0.4146
748	0.41515
749	0.41515
750	0.41435
751	0.41435
752	0.4152
753	0.4122
754	0.41335
755	0.41335
756	0.41335
757	0.41335
758	0.41335
759	0.41335
760	0.41375
761	0.41515
762	0.4153
763	0.4138
764	0.414
765	0.41515
766	0.41515
767	0.41515
768	0.41515
769	0.41365
770	0.41365
771	0.41365
772	0.41375
773	0.41375
774	0.41295
775	0.41315
776	0.41375
777	0.41335
778	0.41515
779	0.41515
780	0.41515
781	0.4147
782	0.4147
783	0.4147
784	0.4147
785	0.41465
786	0.4147
787	0.4135
788	0.4145
789	0.41355
790	0.4137
791	0.41415
792	0.41425
793	0.4147
794	0.41445
795	0.41475
796	0.4139
797	0.4139
798	0.41395
799	0.4142
800	0.4148
801	0.41455
802	0.4146
803	0.4146
804	0.4146
805	0.41465
806	0.41605
807	0.41705
808	0.41715
809	0.41605
810	0.4162
811	0.4178
812	0.416
813	0.418
814	0.41575
815	0.4161
816	0.41845
817	0.41875
818	0.41985
819	0.4191
820	0.4202
821	0.41995
822	0.41995
823	0.42035
824	0.41685
825	0.4166
826	0.41785
827	0.41785
828	0.41785
829	0.41785
830	0.41785
831	0.4179
832	0.4179
833	0.4179
834	0.4179
835	0.41515
836	0.4175
837	0.4175
838	0.4167
839	0.4175
840	0.4175
841	0.4167
842	0.4167
843	0.4175
844	0.4175
845	0.4175
846	0.4175
847	0.4175
848	0.4175
849	0.4175
850	0.4167
851	0.4167
852	0.4175
853	0.4175
854	0.41655
855	0.41735
856	0.41705
857	0.4172
858	0.4175
859	0.4175
860	0.4175
861	0.4175
862	0.4175
863	0.41625
864	0.41765
865	0.4159
866	0.4175
867	0.41645
868	0.41455
869	0.41465
870	0.41485
871	0.4169
872	0.41705
873	0.41755
874	0.4173
875	0.41755
876	0.41755
877	0.41645
878	0.41715
879	0.4181
880	0.42015
881	0.41805
882	0.41805
883	0.41815
884	0.4183
885	0.418
886	0.418
887	0.418
888	0.4178
889	0.4179
890	0.4179
891	0.418
892	0.41795
893	0.41805
894	0.4181
895	0.4181
896	0.41805
897	0.4181
898	0.418
899	0.41985
900	0.41975
901	0.4198
902	0.4198
903	0.42005
904	0.41765
905	0.41765
906	0.41885
907	0.41805
908	0.41985
909	0.41915
910	0.4193
911	0.4205
912	0.42
913	0.42035
914	0.4193
915	0.41975
916	0.4181
917	0.4181
918	0.4181
919	0.4181
920	0.4181
921	0.41815
922	0.41825
923	0.4224
924	0.418
925	0.418
926	0.418
927	0.418
928	0.418
929	0.418
930	0.418
931	0.418
932	0.418
933	0.4181
934	0.4181
935	0.4181
936	0.4181
937	0.41815
938	0.4181
939	0.4181
940	0.41815
941	0.418
942	0.418
943	0.418
944	0.418
945	0.418
946	0.418
947	0.4181
948	0.4181
949	0.4181
950	0.4181
951	0.4181
952	0.4181
953	0.4181
954	0.4181
955	0.42265
956	0.41915
957	0.4231
958	0.4231
959	0.4186
960	0.4186
961	0.41855
962	0.4186
963	0.4186
964	0.4146
965	0.41865
966	0.4186
967	0.4186
968	0.4186
969	0.4186
970	0.41815
971	0.4186
972	0.4186
973	0.4182
974	0.41865
975	0.41715
976	0.41755
977	0.4154
978	0.4167
979	0.4173
980	0.41855
981	0.41645
982	0.41795
983	0.41855
984	0.41855
985	0.41855
986	0.41855
987	0.41855
988	0.41855
989	0.41855
990	0.41855
991	0.41855
992	0.41855
993	0.41855
994	0.41855
995	0.41855
996	0.41855
997	0.41855
998	0.41855
999	0.41855
1000	0.41855
