# Supplementary material for: A Model for Improving the Learning Curves of Artificial Neural Networks
Source: PLoS One. 2016 Feb 22;11(2):e0149874. doi: 10.1371/journal.pone.0149874 (PMC4763452; doi:10.1371/journal.pone.0149874)
Supplement: S1 Dataset — (ZIP) [file pone.0149874.s004.zip › dataset/robot/csv/scalefree_neural_network_correctness_err.csv]

1	0+2.19515e-11*i
2	0.0225835
3	0.024823
4	0.0245262
5	0.0241297
6	0.0252267
7	0.0255894
8	0.0250769
9	0.0239281
10	0.0237987
11	0.0221273
12	0.0236217
13	0.0226572
14	0.0238033
15	0.0254929
16	0.0252026
17	0.0250983
18	0.0239579
19	0.0250006
20	0.0248082
21	0.0257407
22	0.0249055
23	0.0254867
24	0.0251561
25	0.025587
26	0.0259744
27	0.0260276
28	0.0252973
29	0.0248767
30	0.0254748
31	0.0256144
32	0.0252513
33	0.0249641
34	0.0255298
35	0.0256458
36	0.0256536
37	0.0260038
38	0.0254385
39	0.0256922
40	0.0246302
41	0.0253554
42	0.0253252
43	0.0246343
44	0.0254395
45	0.0257972
46	0.02595
47	0.0260167
48	0.0261931
49	0.0254408
50	0.0253984
51	0.0254369
52	0.0254597
53	0.0255181
54	0.0256203
55	0.0261228
56	0.0255358
57	0.0247653
58	0.0250714
59	0.025411
60	0.0247065
61	0.0250138
62	0.0253239
63	0.0254898
64	0.025253
65	0.0250958
66	0.0248054
67	0.0249962
68	0.0254717
69	0.0257182
70	0.0259019
71	0.0259891
72	0.0257717
73	0.0256879
74	0.0253162
75	0.0251048
76	0.0249289
77	0.0252966
78	0.0254603
79	0.0257564
80	0.0257233
81	0.0256878
82	0.0259185
83	0.026019
84	0.0260559
85	0.0260621
86	0.0257228
87	0.0257228
88	0.0257612
89	0.0256122
90	0.0264198
91	0.0261286
92	0.0263448
93	0.0260418
94	0.0256557
95	0.0260625
96	0.0255602
97	0.0254848
98	0.0253897
99	0.0253286
100	0.0254439
101	0.0256031
102	0.0255235
103	0.0255481
104	0.0256436
105	0.0260369
106	0.0263466
107	0.0261208
108	0.026052
109	0.0260505
110	0.0261017
111	0.0263799
112	0.0263636
113	0.0262741
114	0.0262754
115	0.0261883
116	0.0263339
117	0.0257659
118	0.0258263
119	0.0258189
120	0.0258644
121	0.0258072
122	0.0258947
123	0.0259819
124	0.0257608
125	0.0259719
126	0.0257075
127	0.0256079
128	0.0260326
129	0.0259292
130	0.0261481
131	0.0263065
132	0.0261018
133	0.0261016
134	0.0261014
135	0.0263058
136	0.0261967
137	0.0260783
138	0.0260528
139	0.026361
140	0.0261639
141	0.0264434
142	0.0265166
143	0.0262412
144	0.0262558
145	0.0262216
146	0.0262547
147	0.0260619
148	0.0261894
149	0.0264193
150	0.0264785
151	0.0265334
152	0.0263844
153	0.026603
154	0.0265118
155	0.0264479
156	0.0264395
157	0.0265297
158	0.0265068
159	0.026509
160	0.0265085
161	0.0265072
162	0.0265069
163	0.0265196
164	0.026513
165	0.0265081
166	0.0265076
167	0.0265072
168	0.0265069
169	0.0265069
170	0.0266496
171	0.0265796
172	0.0267241
173	0.0267149
174	0.0268096
175	0.0270025
176	0.0266752
177	0.0262721
178	0.0261491
179	0.0264441
180	0.0260592
181	0.0261824
182	0.0262644
183	0.0261683
184	0.0260657
185	0.0262965
186	0.0259538
187	0.0260174
188	0.0259846
189	0.0259924
190	0.025946
191	0.0259918
192	0.0260206
193	0.025986
194	0.0259972
195	0.026075
196	0.0262224
197	0.0262398
198	0.0263265
199	0.0264056
200	0.0261881
201	0.0263693
202	0.026272
203	0.026142
204	0.0264619
205	0.0263621
206	0.0263659
207	0.0266041
208	0.0266161
209	0.0261018
210	0.0262638
211	0.0266011
212	0.0264432
213	0.026401
214	0.0263698
215	0.0263915
216	0.0266282
217	0.0263597
218	0.0263105
219	0.0262986
220	0.0263049
221	0.0262968
222	0.0262978
223	0.0262793
224	0.0262459
225	0.0262457
226	0.0262468
227	0.0262468
228	0.0262453
229	0.0266115
230	0.0265637
231	0.026484
232	0.0263104
233	0.0263408
234	0.0264341
235	0.0264642
236	0.0265871
237	0.0264257
238	0.0264571
239	0.0265172
240	0.0263807
241	0.0264541
242	0.0264336
243	0.0264951
244	0.0263524
245	0.026456
246	0.0263597
247	0.0265477
248	0.0267029
249	0.0268923
250	0.026929
251	0.0267721
252	0.0265964
253	0.0267953
254	0.0266309
255	0.0262145
256	0.026406
257	0.0263623
258	0.0261689
259	0.0261694
260	0.0262347
261	0.026303
262	0.026285
263	0.026263
264	0.0263221
265	0.0263859
266	0.026831
267	0.0264498
268	0.026656
269	0.0265591
270	0.0268235
271	0.0265049
272	0.0266539
273	0.0267721
274	0.0265837
275	0.0266552
276	0.026754
277	0.0268313
278	0.0265517
279	0.026599
280	0.026609
281	0.0266068
282	0.0266068
283	0.0266377
284	0.0268667
285	0.0266007
286	0.0265607
287	0.0266061
288	0.0264987
289	0.0266382
290	0.0266819
291	0.0265824
292	0.0266052
293	0.0266662
294	0.0266226
295	0.0266389
296	0.0264622
297	0.0266226
298	0.0267957
299	0.0269559
300	0.0269402
301	0.0270236
302	0.0269389
303	0.0270268
304	0.026951
305	0.0269684
306	0.0269578
307	0.0267562
308	0.0267547
309	0.0267547
310	0.026784
311	0.0267547
312	0.0266273
313	0.0266288
314	0.0266288
315	0.0266896
316	0.0267562
317	0.0267475
318	0.0267475
319	0.0267649
320	0.026739
321	0.0267562
322	0.0267562
323	0.0265027
324	0.0265027
325	0.0265027
326	0.0265111
327	0.0267879
328	0.0266886
329	0.0265041
330	0.0266441
331	0.0268493
332	0.0266546
333	0.0266493
334	0.0266493
335	0.0266493
336	0.0266493
337	0.0266493
338	0.0268493
339	0.0266339
340	0.0267525
341	0.0267324
342	0.0267664
343	0.0267324
344	0.0268295
345	0.0267171
346	0.0268338
347	0.0266827
348	0.0266065
349	0.0266528
350	0.0268524
351	0.0267726
352	0.0266342
353	0.0268283
354	0.0268334
355	0.0267529
356	0.0267896
357	0.0267984
358	0.0268351
359	0.0268182
360	0.0267475
361	0.0268334
362	0.0268416
363	0.0268351
364	0.0267946
365	0.0268234
366	0.0268232
367	0.0268332
368	0.0268334
369	0.0268326
370	0.0268283
371	0.0269164
372	0.0268334
373	0.0269165
374	0.0268493
375	0.0268591
376	0.0269183
377	0.0269165
378	0.026739
379	0.0268992
380	0.0268992
381	0.0269165
382	0.0269205
383	0.0269165
384	0.0267068
385	0.0267068
386	0.0267068
387	0.0267068
388	0.0267097
389	0.0267097
390	0.0267097
391	0.0267097
392	0.0267097
393	0.0267097
394	0.0267097
395	0.0267089
396	0.0267224
397	0.0267222
398	0.0267224
399	0.0269748
400	0.026724
401	0.026724
402	0.026742
403	0.0267198
404	0.0266631
405	0.0266625
406	0.0266939
407	0.026802
408	0.0267777
409	0.0269826
410	0.0268138
411	0.0268272
412	0.0269886
413	0.0268057
414	0.0269197
415	0.0268562
416	0.0268164
417	0.0268192
418	0.0268164
419	0.0268164
420	0.0268164
421	0.026922
422	0.0270364
423	0.0268182
424	0.0268676
425	0.0268676
426	0.0268676
427	0.0268676
428	0.0268676
429	0.0268676
430	0.0268676
431	0.0268641
432	0.0268066
433	0.0268026
434	0.0269048
435	0.0268535
436	0.0269675
437	0.0269888
438	0.0274835
439	0.0275772
440	0.0273721
441	0.0274246
442	0.0274565
443	0.027457
444	0.0274875
445	0.0271911
446	0.0273508
447	0.0273442
448	0.0273442
449	0.0273442
450	0.0273414
451	0.0273414
452	0.0273414
453	0.0272972
454	0.0273406
455	0.0273406
456	0.0273414
457	0.0273414
458	0.0273496
459	0.0274301
460	0.0274552
461	0.0274451
462	0.0272665
463	0.0273442
464	0.0273769
465	0.0273921
466	0.0273876
467	0.0273928
468	0.0273873
469	0.0276754
470	0.0276782
471	0.0277369
472	0.0275817
473	0.0276873
474	0.0279004
475	0.0277102
476	0.0277082
477	0.0274513
478	0.0275076
479	0.0277052
480	0.0276179
481	0.0278355
482	0.0278559
483	0.0280143
484	0.0279856
485	0.0280164
486	0.0279969
487	0.028125
488	0.0280767
489	0.0280677
490	0.0279412
491	0.0278644
492	0.0279737
493	0.0280361
494	0.0280783
495	0.0280232
496	0.0280773
497	0.0280353
498	0.0280285
499	0.0280341
500	0.0280505
501	0.0278661
502	0.0278661
503	0.0273783
504	0.0274735
505	0.0273783
506	0.0273783
507	0.0274398
508	0.0273783
509	0.0273783
510	0.0273783
511	0.0273911
512	0.0273783
513	0.0273911
514	0.0273762
515	0.0273762
516	0.0273762
517	0.0274032
518	0.0274373
519	0.0275988
520	0.0275848
521	0.0276011
522	0.0275903
523	0.0275855
524	0.0276359
525	0.0270256
526	0.0269348
527	0.027008
528	0.0271064
529	0.0270423
530	0.027008
531	0.0270033
532	0.0271047
533	0.0272996
534	0.0273057
535	0.0272086
536	0.0270782
537	0.0270554
538	0.0270539
539	0.0270633
540	0.0270539
541	0.0270539
542	0.0270681
543	0.0270528
544	0.0270539
545	0.0270528
546	0.0270528
547	0.0270539
548	0.0271568
549	0.0271568
550	0.027206
551	0.027247
552	0.027301
553	0.02715
554	0.0271642
555	0.0270655
556	0.0270655
557	0.0270655
558	0.0270655
559	0.0270655
560	0.0270655
561	0.0270655
562	0.0270655
563	0.0270705
564	0.0270705
565	0.0270597
566	0.0270583
567	0.0270251
568	0.0270646
569	0.0270477
570	0.0270958
571	0.0270882
572	0.027083
573	0.027083
574	0.027036
575	0.0271353
576	0.0271353
577	0.027036
578	0.027036
579	0.0270885
580	0.0271353
581	0.0271353
582	0.0269773
583	0.0270245
584	0.0270691
585	0.0270942
586	0.0270892
587	0.0271031
588	0.0271216
589	0.0270836
590	0.0271576
591	0.0271801
592	0.0271891
593	0.0271336
594	0.0271452
595	0.0271801
596	0.0271801
597	0.0271801
598	0.0272804
599	0.0270891
600	0.0275079
601	0.0274425
602	0.0273479
603	0.0270987
604	0.0271374
605	0.027029
606	0.0269819
607	0.0269937
608	0.0270196
609	0.0270196
610	0.027029
611	0.027029
612	0.027029
613	0.0270314
614	0.027029
615	0.0272015
616	0.0272089
617	0.0270824
618	0.0271655
619	0.0270546
620	0.0272113
621	0.0271609
622	0.0271965
623	0.0271965
624	0.0271965
625	0.0272039
626	0.0272113
627	0.0272189
628	0.0270038
629	0.0271407
630	0.0271965
631	0.0271965
632	0.0271965
633	0.0271965
634	0.0271965
635	0.0271965
636	0.0271965
637	0.0271965
638	0.0271965
639	0.0271965
640	0.0271965
641	0.027191
642	0.027191
643	0.027191
644	0.027191
645	0.027191
646	0.027191
647	0.0271385
648	0.02715
649	0.0271353
650	0.0271554
651	0.027026
652	0.027026
653	0.027026
654	0.027026
655	0.0269582
656	0.0269746
657	0.0269582
658	0.0269582
659	0.0269582
660	0.0269582
661	0.0269582
662	0.0269582
663	0.0269582
664	0.0269582
665	0.0269582
666	0.0269582
667	0.0269582
668	0.0269582
669	0.0269582
670	0.0269582
671	0.0269582
672	0.0269582
673	0.0269582
674	0.0269582
675	0.0269582
676	0.0269582
677	0.0269582
678	0.0269582
679	0.0269582
680	0.0270299
681	0.0269582
682	0.0269582
683	0.0270299
684	0.0270299
685	0.0270299
686	0.0270299
687	0.0270299
688	0.0270299
689	0.0270299
690	0.0270299
691	0.0270299
692	0.0270299
693	0.0270299
694	0.0270299
695	0.0270299
696	0.0270299
697	0.0270299
698	0.0270299
699	0.0270299
700	0.0270299
701	0.0270299
702	0.0270299
703	0.0270299
704	0.0270299
705	0.0270299
706	0.0270299
707	0.0270299
708	0.0265932
709	0.0265158
710	0.0265158
711	0.0265273
712	0.0265146
713	0.026546
714	0.0266865
715	0.0265158
716	0.0265932
717	0.0265932
718	0.0265932
719	0.0265932
720	0.0265932
721	0.0265932
722	0.026603
723	0.0266517
724	0.0267714
725	0.0267567
726	0.026764
727	0.026826
728	0.026818
729	0.026818
730	0.0267483
731	0.0264765
732	0.0267078
733	0.0267352
734	0.0267866
735	0.0267866
736	0.0267866
737	0.0267866
738	0.0267866
739	0.0267866
740	0.0267866
741	0.0267866
742	0.02681
743	0.0267078
744	0.0267078
745	0.0267145
746	0.0267352
747	0.0267422
748	0.0267567
749	0.0267567
750	0.0267567
751	0.0267567
752	0.0267567
753	0.0267716
754	0.026872
755	0.0268924
756	0.0269665
757	0.0267567
758	0.0267567
759	0.0268924
760	0.0268924
761	0.0268924
762	0.027007
763	0.0269905
764	0.0269905
765	0.0269905
766	0.0269905
767	0.0269905
768	0.0269905
769	0.0269905
770	0.0269905
771	0.0269905
772	0.0269905
773	0.0269905
774	0.0269905
775	0.0269905
776	0.0269905
777	0.0269905
778	0.0269905
779	0.0269905
780	0.0269905
781	0.0269905
782	0.0269905
783	0.0269905
784	0.0269905
785	0.0269905
786	0.0269905
787	0.0269905
788	0.0269905
789	0.0269905
790	0.0269905
791	0.0269905
792	0.0269905
793	0.0269905
794	0.0269905
795	0.0269905
796	0.0269905
797	0.0269905
798	0.0269905
799	0.0269905
800	0.0269905
801	0.0269905
802	0.0269905
803	0.0269905
804	0.0269905
805	0.0269905
806	0.0269905
807	0.0269905
808	0.0269905
809	0.0269905
810	0.0269905
811	0.0269905
812	0.0269905
813	0.0269905
814	0.0269905
815	0.0269905
816	0.0269905
817	0.0269905
818	0.026914
819	0.0270354
820	0.0269126
821	0.0271013
822	0.0269285
823	0.0269155
824	0.0269315
825	0.0269056
826	0.0269215
827	0.0268423
828	0.0268282
829	0.0268328
830	0.0268312
831	0.0268286
832	0.0268282
833	0.0268515
834	0.0268328
835	0.0268328
836	0.0268279
837	0.0268282
838	0.0268445
839	0.0268282
840	0.0268282
841	0.0268282
842	0.0268282
843	0.0268541
844	0.0268282
845	0.0268282
846	0.0268282
847	0.0268282
848	0.0268282
849	0.0268282
850	0.0268282
851	0.0268282
852	0.0268282
853	0.0268282
854	0.0267245
855	0.0267245
856	0.0267245
857	0.0267245
858	0.0267245
859	0.0267245
860	0.0267245
861	0.0267245
862	0.0267245
863	0.0267203
864	0.0267203
865	0.0267203
866	0.0267203
867	0.0267203
868	0.0267203
869	0.0267203
870	0.0267203
871	0.0267203
872	0.0267203
873	0.0267203
874	0.0267203
875	0.0267203
876	0.0267203
877	0.0267203
878	0.0267203
879	0.0267203
880	0.0267203
881	0.0267203
882	0.0267203
883	0.0267203
884	0.0267203
885	0.0267203
886	0.0267203
887	0.0267203
888	0.0266465
889	0.0266465
890	0.0266465
891	0.0266465
892	0.0266643
893	0.0266625
894	0.0266592
895	0.0266465
896	0.0266465
897	0.0266465
898	0.0266465
899	0.0268812
900	0.0267138
901	0.0269087
902	0.0267513
903	0.0267655
904	0.02675
905	0.0269099
906	0.026827
907	0.0270323
908	0.0267678
909	0.0271034
910	0.0268896
911	0.0270707
912	0.0269412
913	0.0270343
914	0.0268872
915	0.0268377
916	0.0270407
917	0.0270407
918	0.0270748
919	0.0270819
920	0.0270891
921	0.0270276
922	0.0270407
923	0.0269416
924	0.0270678
925	0.0270819
926	0.0270891
927	0.0269268
928	0.0269175
929	0.0264208
930	0.0264652
931	0.0263987
932	0.0263862
933	0.0263811
934	0.0263811
935	0.0263942
936	0.0263811
937	0.0263811
938	0.0263811
939	0.0263811
940	0.0263811
941	0.0263811
942	0.0266351
943	0.0266076
944	0.0266076
945	0.0266076
946	0.0265286
947	0.0263811
948	0.0263811
949	0.026388
950	0.0264652
951	0.0263862
952	0.0263827
953	0.0263844
954	0.0263811
955	0.0263811
956	0.0263844
957	0.0263844
958	0.0264652
959	0.0264652
960	0.0264652
961	0.0264652
962	0.0264652
963	0.0264652
964	0.0264652
965	0.0264652
966	0.0264652
967	0.0264652
968	0.0264652
969	0.0264652
970	0.0264652
971	0.0264726
972	0.0264652
973	0.0264652
974	0.026486
975	0.0264739
976	0.0264652
977	0.0264652
978	0.0264652
979	0.0264652
980	0.0264652
981	0.0264652
982	0.0264652
983	0.0264647
984	0.0264652
985	0.0264652
986	0.0264652
987	0.0264652
988	0.0263964
989	0.0263827
990	0.0263844
991	0.0263811
992	0.0264652
993	0.0264713
994	0.0264652
995	0.0264652
996	0.0264652
997	0.0265556
998	0.0265458
999	0.0265458
1000	0.0265458
