# Supplementary material for: A Model for Improving the Learning Curves of Artificial Neural Networks
Source: PLoS One. 2016 Feb 22;11(2):e0149874. doi: 10.1371/journal.pone.0149874 (PMC4763452; doi:10.1371/journal.pone.0149874)
Supplement: S1 Dataset — (ZIP) [file pone.0149874.s004.zip › dataset/robot/csv/scalefree_neural_network_correctness_dev.csv]

1	0+2.19515e-10*i
2	0.225835
3	0.24823
4	0.245262
5	0.241297
6	0.252267
7	0.255894
8	0.250769
9	0.239281
10	0.237987
11	0.221273
12	0.236217
13	0.226572
14	0.238033
15	0.254929
16	0.252026
17	0.250983
18	0.239579
19	0.250006
20	0.248082
21	0.257407
22	0.249055
23	0.254867
24	0.251561
25	0.25587
26	0.259744
27	0.260276
28	0.252973
29	0.248767
30	0.254748
31	0.256144
32	0.252513
33	0.249641
34	0.255298
35	0.256458
36	0.256536
37	0.260038
38	0.254385
39	0.256922
40	0.246302
41	0.253554
42	0.253252
43	0.246343
44	0.254395
45	0.257972
46	0.2595
47	0.260167
48	0.261931
49	0.254408
50	0.253984
51	0.254369
52	0.254597
53	0.255181
54	0.256203
55	0.261228
56	0.255358
57	0.247653
58	0.250714
59	0.25411
60	0.247065
61	0.250138
62	0.253239
63	0.254898
64	0.25253
65	0.250958
66	0.248054
67	0.249962
68	0.254717
69	0.257182
70	0.259019
71	0.259891
72	0.257717
73	0.256879
74	0.253162
75	0.251048
76	0.249289
77	0.252966
78	0.254603
79	0.257564
80	0.257233
81	0.256878
82	0.259185
83	0.26019
84	0.260559
85	0.260621
86	0.257228
87	0.257228
88	0.257612
89	0.256122
90	0.264198
91	0.261286
92	0.263448
93	0.260418
94	0.256557
95	0.260625
96	0.255602
97	0.254848
98	0.253897
99	0.253286
100	0.254439
101	0.256031
102	0.255235
103	0.255481
104	0.256436
105	0.260369
106	0.263466
107	0.261208
108	0.26052
109	0.260505
110	0.261017
111	0.263799
112	0.263636
113	0.262741
114	0.262754
115	0.261883
116	0.263339
117	0.257659
118	0.258263
119	0.258189
120	0.258644
121	0.258072
122	0.258947
123	0.259819
124	0.257608
125	0.259719
126	0.257075
127	0.256079
128	0.260326
129	0.259292
130	0.261481
131	0.263065
132	0.261018
133	0.261016
134	0.261014
135	0.263058
136	0.261967
137	0.260783
138	0.260528
139	0.26361
140	0.261639
141	0.264434
142	0.265166
143	0.262412
144	0.262558
145	0.262216
146	0.262547
147	0.260619
148	0.261894
149	0.264193
150	0.264785
151	0.265334
152	0.263844
153	0.26603
154	0.265118
155	0.264479
156	0.264395
157	0.265297
158	0.265068
159	0.26509
160	0.265085
161	0.265072
162	0.265069
163	0.265196
164	0.26513
165	0.265081
166	0.265076
167	0.265072
168	0.265069
169	0.265069
170	0.266496
171	0.265796
172	0.267241
173	0.267149
174	0.268096
175	0.270025
176	0.266752
177	0.262721
178	0.261491
179	0.264441
180	0.260592
181	0.261824
182	0.262644
183	0.261683
184	0.260657
185	0.262965
186	0.259538
187	0.260174
188	0.259846
189	0.259924
190	0.25946
191	0.259918
192	0.260206
193	0.25986
194	0.259972
195	0.26075
196	0.262224
197	0.262398
198	0.263265
199	0.264056
200	0.261881
201	0.263693
202	0.26272
203	0.26142
204	0.264619
205	0.263621
206	0.263659
207	0.266041
208	0.266161
209	0.261018
210	0.262638
211	0.266011
212	0.264432
213	0.26401
214	0.263698
215	0.263915
216	0.266282
217	0.263597
218	0.263105
219	0.262986
220	0.263049
221	0.262968
222	0.262978
223	0.262793
224	0.262459
225	0.262457
226	0.262468
227	0.262468
228	0.262453
229	0.266115
230	0.265637
231	0.26484
232	0.263104
233	0.263408
234	0.264341
235	0.264642
236	0.265871
237	0.264257
238	0.264571
239	0.265172
240	0.263807
241	0.264541
242	0.264336
243	0.264951
244	0.263524
245	0.26456
246	0.263597
247	0.265477
248	0.267029
249	0.268923
250	0.26929
251	0.267721
252	0.265964
253	0.267953
254	0.266309
255	0.262145
256	0.26406
257	0.263623
258	0.261689
259	0.261694
260	0.262347
261	0.26303
262	0.26285
263	0.26263
264	0.263221
265	0.263859
266	0.26831
267	0.264498
268	0.26656
269	0.265591
270	0.268235
271	0.265049
272	0.266539
273	0.267721
274	0.265837
275	0.266552
276	0.26754
277	0.268313
278	0.265517
279	0.26599
280	0.26609
281	0.266068
282	0.266068
283	0.266377
284	0.268667
285	0.266007
286	0.265607
287	0.266061
288	0.264987
289	0.266382
290	0.266819
291	0.265824
292	0.266052
293	0.266662
294	0.266226
295	0.266389
296	0.264622
297	0.266226
298	0.267957
299	0.269559
300	0.269402
301	0.270236
302	0.269389
303	0.270268
304	0.26951
305	0.269684
306	0.269578
307	0.267562
308	0.267547
309	0.267547
310	0.26784
311	0.267547
312	0.266273
313	0.266288
314	0.266288
315	0.266896
316	0.267562
317	0.267475
318	0.267475
319	0.267649
320	0.26739
321	0.267562
322	0.267562
323	0.265027
324	0.265027
325	0.265027
326	0.265111
327	0.267879
328	0.266886
329	0.265041
330	0.266441
331	0.268493
332	0.266546
333	0.266493
334	0.266493
335	0.266493
336	0.266493
337	0.266493
338	0.268493
339	0.266339
340	0.267525
341	0.267324
342	0.267664
343	0.267324
344	0.268295
345	0.267171
346	0.268338
347	0.266827
348	0.266065
349	0.266528
350	0.268524
351	0.267726
352	0.266342
353	0.268283
354	0.268334
355	0.267529
356	0.267896
357	0.267984
358	0.268351
359	0.268182
360	0.267475
361	0.268334
362	0.268416
363	0.268351
364	0.267946
365	0.268234
366	0.268232
367	0.268332
368	0.268334
369	0.268326
370	0.268283
371	0.269164
372	0.268334
373	0.269165
374	0.268493
375	0.268591
376	0.269183
377	0.269165
378	0.26739
379	0.268992
380	0.268992
381	0.269165
382	0.269205
383	0.269165
384	0.267068
385	0.267068
386	0.267068
387	0.267068
388	0.267097
389	0.267097
390	0.267097
391	0.267097
392	0.267097
393	0.267097
394	0.267097
395	0.267089
396	0.267224
397	0.267222
398	0.267224
399	0.269748
400	0.26724
401	0.26724
402	0.26742
403	0.267198
404	0.266631
405	0.266625
406	0.266939
407	0.26802
408	0.267777
409	0.269826
410	0.268138
411	0.268272
412	0.269886
413	0.268057
414	0.269197
415	0.268562
416	0.268164
417	0.268192
418	0.268164
419	0.268164
420	0.268164
421	0.26922
422	0.270364
423	0.268182
424	0.268676
425	0.268676
426	0.268676
427	0.268676
428	0.268676
429	0.268676
430	0.268676
431	0.268641
432	0.268066
433	0.268026
434	0.269048
435	0.268535
436	0.269675
437	0.269888
438	0.274835
439	0.275772
440	0.273721
441	0.274246
442	0.274565
443	0.27457
444	0.274875
445	0.271911
446	0.273508
447	0.273442
448	0.273442
449	0.273442
450	0.273414
451	0.273414
452	0.273414
453	0.272972
454	0.273406
455	0.273406
456	0.273414
457	0.273414
458	0.273496
459	0.274301
460	0.274552
461	0.274451
462	0.272665
463	0.273442
464	0.273769
465	0.273921
466	0.273876
467	0.273928
468	0.273873
469	0.276754
470	0.276782
471	0.277369
472	0.275817
473	0.276873
474	0.279004
475	0.277102
476	0.277082
477	0.274513
478	0.275076
479	0.277052
480	0.276179
481	0.278355
482	0.278559
483	0.280143
484	0.279856
485	0.280164
486	0.279969
487	0.28125
488	0.280767
489	0.280677
490	0.279412
491	0.278644
492	0.279737
493	0.280361
494	0.280783
495	0.280232
496	0.280773
497	0.280353
498	0.280285
499	0.280341
500	0.280505
501	0.278661
502	0.278661
503	0.273783
504	0.274735
505	0.273783
506	0.273783
507	0.274398
508	0.273783
509	0.273783
510	0.273783
511	0.273911
512	0.273783
513	0.273911
514	0.273762
515	0.273762
516	0.273762
517	0.274032
518	0.274373
519	0.275988
520	0.275848
521	0.276011
522	0.275903
523	0.275855
524	0.276359
525	0.270256
526	0.269348
527	0.27008
528	0.271064
529	0.270423
530	0.27008
531	0.270033
532	0.271047
533	0.272996
534	0.273057
535	0.272086
536	0.270782
537	0.270554
538	0.270539
539	0.270633
540	0.270539
541	0.270539
542	0.270681
543	0.270528
544	0.270539
545	0.270528
546	0.270528
547	0.270539
548	0.271568
549	0.271568
550	0.27206
551	0.27247
552	0.27301
553	0.2715
554	0.271642
555	0.270655
556	0.270655
557	0.270655
558	0.270655
559	0.270655
560	0.270655
561	0.270655
562	0.270655
563	0.270705
564	0.270705
565	0.270597
566	0.270583
567	0.270251
568	0.270646
569	0.270477
570	0.270958
571	0.270882
572	0.27083
573	0.27083
574	0.27036
575	0.271353
576	0.271353
577	0.27036
578	0.27036
579	0.270885
580	0.271353
581	0.271353
582	0.269773
583	0.270245
584	0.270691
585	0.270942
586	0.270892
587	0.271031
588	0.271216
589	0.270836
590	0.271576
591	0.271801
592	0.271891
593	0.271336
594	0.271452
595	0.271801
596	0.271801
597	0.271801
598	0.272804
599	0.270891
600	0.275079
601	0.274425
602	0.273479
603	0.270987
604	0.271374
605	0.27029
606	0.269819
607	0.269937
608	0.270196
609	0.270196
610	0.27029
611	0.27029
612	0.27029
613	0.270314
614	0.27029
615	0.272015
616	0.272089
617	0.270824
618	0.271655
619	0.270546
620	0.272113
621	0.271609
622	0.271965
623	0.271965
624	0.271965
625	0.272039
626	0.272113
627	0.272189
628	0.270038
629	0.271407
630	0.271965
631	0.271965
632	0.271965
633	0.271965
634	0.271965
635	0.271965
636	0.271965
637	0.271965
638	0.271965
639	0.271965
640	0.271965
641	0.27191
642	0.27191
643	0.27191
644	0.27191
645	0.27191
646	0.27191
647	0.271385
648	0.2715
649	0.271353
650	0.271554
651	0.27026
652	0.27026
653	0.27026
654	0.27026
655	0.269582
656	0.269746
657	0.269582
658	0.269582
659	0.269582
660	0.269582
661	0.269582
662	0.269582
663	0.269582
664	0.269582
665	0.269582
666	0.269582
667	0.269582
668	0.269582
669	0.269582
670	0.269582
671	0.269582
672	0.269582
673	0.269582
674	0.269582
675	0.269582
676	0.269582
677	0.269582
678	0.269582
679	0.269582
680	0.270299
681	0.269582
682	0.269582
683	0.270299
684	0.270299
685	0.270299
686	0.270299
687	0.270299
688	0.270299
689	0.270299
690	0.270299
691	0.270299
692	0.270299
693	0.270299
694	0.270299
695	0.270299
696	0.270299
697	0.270299
698	0.270299
699	0.270299
700	0.270299
701	0.270299
702	0.270299
703	0.270299
704	0.270299
705	0.270299
706	0.270299
707	0.270299
708	0.265932
709	0.265158
710	0.265158
711	0.265273
712	0.265146
713	0.26546
714	0.266865
715	0.265158
716	0.265932
717	0.265932
718	0.265932
719	0.265932
720	0.265932
721	0.265932
722	0.26603
723	0.266517
724	0.267714
725	0.267567
726	0.26764
727	0.26826
728	0.26818
729	0.26818
730	0.267483
731	0.264765
732	0.267078
733	0.267352
734	0.267866
735	0.267866
736	0.267866
737	0.267866
738	0.267866
739	0.267866
740	0.267866
741	0.267866
742	0.2681
743	0.267078
744	0.267078
745	0.267145
746	0.267352
747	0.267422
748	0.267567
749	0.267567
750	0.267567
751	0.267567
752	0.267567
753	0.267716
754	0.26872
755	0.268924
756	0.269665
757	0.267567
758	0.267567
759	0.268924
760	0.268924
761	0.268924
762	0.27007
763	0.269905
764	0.269905
765	0.269905
766	0.269905
767	0.269905
768	0.269905
769	0.269905
770	0.269905
771	0.269905
772	0.269905
773	0.269905
774	0.269905
775	0.269905
776	0.269905
777	0.269905
778	0.269905
779	0.269905
780	0.269905
781	0.269905
782	0.269905
783	0.269905
784	0.269905
785	0.269905
786	0.269905
787	0.269905
788	0.269905
789	0.269905
790	0.269905
791	0.269905
792	0.269905
793	0.269905
794	0.269905
795	0.269905
796	0.269905
797	0.269905
798	0.269905
799	0.269905
800	0.269905
801	0.269905
802	0.269905
803	0.269905
804	0.269905
805	0.269905
806	0.269905
807	0.269905
808	0.269905
809	0.269905
810	0.269905
811	0.269905
812	0.269905
813	0.269905
814	0.269905
815	0.269905
816	0.269905
817	0.269905
818	0.26914
819	0.270354
820	0.269126
821	0.271013
822	0.269285
823	0.269155
824	0.269315
825	0.269056
826	0.269215
827	0.268423
828	0.268282
829	0.268328
830	0.268312
831	0.268286
832	0.268282
833	0.268515
834	0.268328
835	0.268328
836	0.268279
837	0.268282
838	0.268445
839	0.268282
840	0.268282
841	0.268282
842	0.268282
843	0.268541
844	0.268282
845	0.268282
846	0.268282
847	0.268282
848	0.268282
849	0.268282
850	0.268282
851	0.268282
852	0.268282
853	0.268282
854	0.267245
855	0.267245
856	0.267245
857	0.267245
858	0.267245
859	0.267245
860	0.267245
861	0.267245
862	0.267245
863	0.267203
864	0.267203
865	0.267203
866	0.267203
867	0.267203
868	0.267203
869	0.267203
870	0.267203
871	0.267203
872	0.267203
873	0.267203
874	0.267203
875	0.267203
876	0.267203
877	0.267203
878	0.267203
879	0.267203
880	0.267203
881	0.267203
882	0.267203
883	0.267203
884	0.267203
885	0.267203
886	0.267203
887	0.267203
888	0.266465
889	0.266465
890	0.266465
891	0.266465
892	0.266643
893	0.266625
894	0.266592
895	0.266465
896	0.266465
897	0.266465
898	0.266465
899	0.268812
900	0.267138
901	0.269087
902	0.267513
903	0.267655
904	0.2675
905	0.269099
906	0.26827
907	0.270323
908	0.267678
909	0.271034
910	0.268896
911	0.270707
912	0.269412
913	0.270343
914	0.268872
915	0.268377
916	0.270407
917	0.270407
918	0.270748
919	0.270819
920	0.270891
921	0.270276
922	0.270407
923	0.269416
924	0.270678
925	0.270819
926	0.270891
927	0.269268
928	0.269175
929	0.264208
930	0.264652
931	0.263987
932	0.263862
933	0.263811
934	0.263811
935	0.263942
936	0.263811
937	0.263811
938	0.263811
939	0.263811
940	0.263811
941	0.263811
942	0.266351
943	0.266076
944	0.266076
945	0.266076
946	0.265286
947	0.263811
948	0.263811
949	0.26388
950	0.264652
951	0.263862
952	0.263827
953	0.263844
954	0.263811
955	0.263811
956	0.263844
957	0.263844
958	0.264652
959	0.264652
960	0.264652
961	0.264652
962	0.264652
963	0.264652
964	0.264652
965	0.264652
966	0.264652
967	0.264652
968	0.264652
969	0.264652
970	0.264652
971	0.264726
972	0.264652
973	0.264652
974	0.26486
975	0.264739
976	0.264652
977	0.264652
978	0.264652
979	0.264652
980	0.264652
981	0.264652
982	0.264652
983	0.264647
984	0.264652
985	0.264652
986	0.264652
987	0.264652
988	0.263964
989	0.263827
990	0.263844
991	0.263811
992	0.264652
993	0.264713
994	0.264652
995	0.264652
996	0.264652
997	0.265556
998	0.265458
999	0.265458
1000	0.265458
