# Supplementary material for: A Model for Improving the Learning Curves of Artificial Neural Networks
Source: PLoS One. 2016 Feb 22;11(2):e0149874. doi: 10.1371/journal.pone.0149874 (PMC4763452; doi:10.1371/journal.pone.0149874)
Supplement: S1 Dataset — (ZIP) [file pone.0149874.s004.zip › dataset/robot/csv/scalefree_neural_network_correctness_avg.csv]

1	0.005
2	0.1829
3	0.2371
4	0.2676
5	0.2996
6	0.3208
7	0.34425
8	0.3594
9	0.36005
10	0.40265
11	0.3956
12	0.4147
13	0.39795
14	0.4265
15	0.424
16	0.41845
17	0.4264
18	0.42645
19	0.4378
20	0.4245
21	0.43905
22	0.4393
23	0.4354
24	0.41675
25	0.4346
26	0.4363
27	0.4443
28	0.4431
29	0.43845
30	0.43715
31	0.43855
32	0.4407
33	0.44895
34	0.4453
35	0.4405
36	0.4411
37	0.44495
38	0.4422
39	0.4467
40	0.4519
41	0.46355
42	0.4704
43	0.4598
44	0.46105
45	0.463
46	0.46585
47	0.46875
48	0.46655
49	0.4605
50	0.45965
51	0.46005
52	0.46925
53	0.47285
54	0.48065
55	0.48005
56	0.47965
57	0.47305
58	0.474
59	0.4765
60	0.47055
61	0.4761
62	0.47655
63	0.4769
64	0.47455
65	0.47355
66	0.4726
67	0.4743
68	0.4773
69	0.4712
70	0.47345
71	0.4742
72	0.47015
73	0.46835
74	0.47265
75	0.46865
76	0.46965
77	0.4641
78	0.4654
79	0.4668
80	0.46815
81	0.46815
82	0.4699
83	0.4686
84	0.4699
85	0.4711
86	0.46675
87	0.4665
88	0.46865
89	0.46755
90	0.47485
91	0.4735
92	0.47505
93	0.4728
94	0.47775
95	0.4736
96	0.47755
97	0.4746
98	0.47565
99	0.47205
100	0.47655
101	0.4734
102	0.4759
103	0.476
104	0.47405
105	0.4707
106	0.47195
107	0.4724
108	0.47185
109	0.47205
110	0.47195
111	0.4747
112	0.47565
113	0.47545
114	0.47625
115	0.47535
116	0.47695
117	0.4807
118	0.48125
119	0.48125
120	0.4803
121	0.48135
122	0.481
123	0.4804
124	0.47845
125	0.47955
126	0.4818
127	0.481
128	0.48075
129	0.48145
130	0.48335
131	0.48265
132	0.48125
133	0.4814
134	0.4814
135	0.4827
136	0.48305
137	0.483
138	0.48335
139	0.48365
140	0.48175
141	0.4841
142	0.48475
143	0.48285
144	0.4842
145	0.48115
146	0.48285
147	0.4824
148	0.48375
149	0.47745
150	0.47755
151	0.47795
152	0.47705
153	0.4762
154	0.4756
155	0.47705
156	0.47695
157	0.4775
158	0.478
159	0.47765
160	0.4777
161	0.4779
162	0.47795
163	0.47725
164	0.4775
165	0.4778
166	0.47785
167	0.4779
168	0.47795
169	0.47795
170	0.47845
171	0.47845
172	0.4793
173	0.47925
174	0.4773
175	0.48105
176	0.4786
177	0.4836
178	0.48295
179	0.47975
180	0.482
181	0.4828
182	0.4837
183	0.48065
184	0.48175
185	0.4783
186	0.4779
187	0.4803
188	0.48115
189	0.4817
190	0.47955
191	0.47935
192	0.4786
193	0.4795
194	0.4784
195	0.48065
196	0.48155
197	0.4816
198	0.4832
199	0.4844
200	0.4828
201	0.48455
202	0.4835
203	0.48215
204	0.4869
205	0.48635
206	0.48625
207	0.4843
208	0.4845
209	0.48355
210	0.48505
211	0.4882
212	0.48555
213	0.48655
214	0.4867
215	0.487
216	0.4889
217	0.4864
218	0.4824
219	0.4833
220	0.4851
221	0.4853
222	0.4859
223	0.48585
224	0.4855
225	0.4849
226	0.4855
227	0.4855
228	0.48495
229	0.48615
230	0.4867
231	0.4872
232	0.48575
233	0.4863
234	0.4844
235	0.4843
236	0.48535
237	0.4844
238	0.4845
239	0.4861
240	0.48585
241	0.48665
242	0.48645
243	0.4868
244	0.48605
245	0.48625
246	0.48555
247	0.4884
248	0.48925
249	0.49125
250	0.49145
251	0.49045
252	0.49045
253	0.49225
254	0.4931
255	0.49435
256	0.49615
257	0.4951
258	0.4963
259	0.49635
260	0.4971
261	0.4961
262	0.49645
263	0.49665
264	0.4958
265	0.49525
266	0.50065
267	0.4976
268	0.49755
269	0.4968
270	0.5006
271	0.49845
272	0.49965
273	0.50045
274	0.4989
275	0.49935
276	0.50035
277	0.50125
278	0.4991
279	0.50135
280	0.5009
281	0.5014
282	0.5014
283	0.50135
284	0.50065
285	0.5013
286	0.50085
287	0.50145
288	0.5007
289	0.50165
290	0.5018
291	0.5012
292	0.50095
293	0.5016
294	0.5015
295	0.5016
296	0.50035
297	0.5015
298	0.50325
299	0.50415
300	0.50425
301	0.50475
302	0.5042
303	0.50475
304	0.50405
305	0.5042
306	0.50605
307	0.5047
308	0.5048
309	0.5048
310	0.50385
311	0.5048
312	0.504
313	0.5039
314	0.5039
315	0.5043
316	0.5047
317	0.50465
318	0.50465
319	0.50475
320	0.5046
321	0.5047
322	0.5047
323	0.5029
324	0.5029
325	0.5029
326	0.50405
327	0.5072
328	0.50645
329	0.50375
330	0.50605
331	0.5076
332	0.50615
333	0.5061
334	0.5061
335	0.5061
336	0.5061
337	0.5061
338	0.5076
339	0.50595
340	0.50695
341	0.5068
342	0.50705
343	0.5068
344	0.5071
345	0.5049
346	0.50665
347	0.5064
348	0.50435
349	0.50525
350	0.50705
351	0.50705
352	0.50595
353	0.50745
354	0.5075
355	0.50545
356	0.50615
357	0.5065
358	0.50705
359	0.50735
360	0.5065
361	0.5075
362	0.5067
363	0.50705
364	0.5071
365	0.50745
366	0.5074
367	0.50745
368	0.5075
369	0.50655
370	0.50745
371	0.50795
372	0.5075
373	0.508
374	0.5076
375	0.5072
376	0.50755
377	0.508
378	0.50685
379	0.5079
380	0.5079
381	0.508
382	0.5074
383	0.508
384	0.5066
385	0.5066
386	0.5066
387	0.5066
388	0.50605
389	0.50605
390	0.50605
391	0.50605
392	0.50605
393	0.50605
394	0.50605
395	0.5061
396	0.50675
397	0.5067
398	0.50675
399	0.5103
400	0.5063
401	0.5063
402	0.50565
403	0.5064
404	0.5078
405	0.50785
406	0.50925
407	0.5107
408	0.5111
409	0.51275
410	0.51
411	0.51115
412	0.5129
413	0.5115
414	0.509
415	0.5105
416	0.5116
417	0.51145
418	0.5116
419	0.5116
420	0.5116
421	0.51245
422	0.51205
423	0.511
424	0.51005
425	0.51005
426	0.51005
427	0.51005
428	0.51005
429	0.51005
430	0.51005
431	0.5101
432	0.51145
433	0.512
434	0.5128
435	0.51245
436	0.51335
437	0.5135
438	0.51665
439	0.51735
440	0.5159
441	0.51625
442	0.51645
443	0.5146
444	0.5148
445	0.512
446	0.51345
447	0.5137
448	0.5137
449	0.5137
450	0.51385
451	0.51385
452	0.51385
453	0.51465
454	0.5139
455	0.5139
456	0.51385
457	0.51385
458	0.514
459	0.51505
460	0.5153
461	0.51545
462	0.5149
463	0.51625
464	0.5153
465	0.51645
466	0.51665
467	0.5167
468	0.5167
469	0.5189
470	0.517
471	0.5174
472	0.51625
473	0.517
474	0.51845
475	0.51255
476	0.51655
477	0.5147
478	0.5153
479	0.5136
480	0.5146
481	0.51645
482	0.5166
483	0.5177
484	0.5175
485	0.51775
486	0.5171
487	0.51845
488	0.51825
489	0.51815
490	0.5168
491	0.51695
492	0.519
493	0.5198
494	0.5201
495	0.5195
496	0.52015
497	0.51815
498	0.51945
499	0.5197
500	0.5194
501	0.5183
502	0.5183
503	0.52355
504	0.52125
505	0.5235
506	0.5235
507	0.5217
508	0.5235
509	0.5235
510	0.5235
511	0.5227
512	0.5235
513	0.5227
514	0.5236
515	0.5236
516	0.5236
517	0.52405
518	0.5246
519	0.5231
520	0.5235
521	0.52295
522	0.52325
523	0.5232
524	0.5228
525	0.5293
526	0.5279
527	0.52645
528	0.5266
529	0.52775
530	0.5283
531	0.52845
532	0.52705
533	0.52455
534	0.52415
535	0.5253
536	0.527
537	0.5277
538	0.52775
539	0.52745
540	0.52775
541	0.52775
542	0.5273
543	0.5278
544	0.52775
545	0.5278
546	0.5278
547	0.52775
548	0.5259
549	0.5259
550	0.52645
551	0.52735
552	0.52775
553	0.5266
554	0.52675
555	0.5254
556	0.5254
557	0.5254
558	0.5254
559	0.5254
560	0.5254
561	0.5254
562	0.5254
563	0.5255
564	0.5255
565	0.52565
566	0.52585
567	0.52795
568	0.52845
569	0.52825
570	0.5279
571	0.5282
572	0.52865
573	0.52865
574	0.5281
575	0.52955
576	0.52955
577	0.5281
578	0.5281
579	0.529
580	0.52955
581	0.52955
582	0.5304
583	0.53045
584	0.53165
585	0.53135
586	0.5319
587	0.53205
588	0.53135
589	0.52925
590	0.5304
591	0.53065
592	0.53005
593	0.5301
594	0.53025
595	0.53065
596	0.53065
597	0.53065
598	0.5312
599	0.5297
600	0.5339
601	0.5335
602	0.53205
603	0.5295
604	0.53015
605	0.5287
606	0.52815
607	0.5283
608	0.5286
609	0.5286
610	0.5287
611	0.5287
612	0.5287
613	0.5286
614	0.5287
615	0.5301
616	0.53015
617	0.5292
618	0.52985
619	0.52895
620	0.53005
621	0.5297
622	0.52995
623	0.52995
624	0.52995
625	0.53
626	0.53005
627	0.5301
628	0.5283
629	0.52955
630	0.52995
631	0.52995
632	0.52995
633	0.52995
634	0.52995
635	0.52995
636	0.52995
637	0.52995
638	0.52995
639	0.52995
640	0.52995
641	0.5304
642	0.5304
643	0.5304
644	0.5304
645	0.5304
646	0.5304
647	0.5283
648	0.5292
649	0.53
650	0.5302
651	0.5291
652	0.5291
653	0.5291
654	0.5291
655	0.53035
656	0.5299
657	0.53035
658	0.53035
659	0.53035
660	0.53035
661	0.53035
662	0.53035
663	0.53035
664	0.53035
665	0.53035
666	0.53035
667	0.53035
668	0.53035
669	0.53035
670	0.53035
671	0.53035
672	0.53035
673	0.53035
674	0.53035
675	0.53035
676	0.53035
677	0.53035
678	0.53035
679	0.53035
680	0.5289
681	0.53035
682	0.53035
683	0.5289
684	0.5289
685	0.5289
686	0.5289
687	0.5289
688	0.5289
689	0.5289
690	0.5289
691	0.5289
692	0.5289
693	0.5289
694	0.5289
695	0.5289
696	0.5289
697	0.5289
698	0.5289
699	0.5289
700	0.5289
701	0.5289
702	0.5289
703	0.5289
704	0.5289
705	0.5289
706	0.5289
707	0.5289
708	0.53205
709	0.5335
710	0.5335
711	0.53315
712	0.53355
713	0.53275
714	0.5311
715	0.5335
716	0.53205
717	0.53205
718	0.53205
719	0.53205
720	0.53205
721	0.53205
722	0.53215
723	0.5326
724	0.5335
725	0.5334
726	0.53345
727	0.53385
728	0.5338
729	0.5338
730	0.5353
731	0.53305
732	0.53305
733	0.53325
734	0.5336
735	0.5336
736	0.5336
737	0.5336
738	0.5336
739	0.5336
740	0.5336
741	0.5336
742	0.53375
743	0.53305
744	0.53305
745	0.5331
746	0.53325
747	0.5333
748	0.5334
749	0.5334
750	0.5334
751	0.5334
752	0.5334
753	0.53355
754	0.5344
755	0.53455
756	0.53505
757	0.5334
758	0.5334
759	0.53455
760	0.53455
761	0.53455
762	0.5353
763	0.5352
764	0.5352
765	0.5352
766	0.5352
767	0.5352
768	0.5352
769	0.5352
770	0.5352
771	0.5352
772	0.5352
773	0.5352
774	0.5352
775	0.5352
776	0.5352
777	0.5352
778	0.5352
779	0.5352
780	0.5352
781	0.5352
782	0.5352
783	0.5352
784	0.5352
785	0.5352
786	0.5352
787	0.5352
788	0.5352
789	0.5352
790	0.5352
791	0.5352
792	0.5352
793	0.5352
794	0.5352
795	0.5352
796	0.5352
797	0.5352
798	0.5352
799	0.5352
800	0.5352
801	0.5352
802	0.5352
803	0.5352
804	0.5352
805	0.5352
806	0.5352
807	0.5352
808	0.5352
809	0.5352
810	0.5352
811	0.5352
812	0.5352
813	0.5352
814	0.5352
815	0.5352
816	0.5352
817	0.5352
818	0.5366
819	0.5347
820	0.53665
821	0.5341
822	0.5362
823	0.53655
824	0.5361
825	0.53665
826	0.53625
827	0.5382
828	0.5386
829	0.53845
830	0.5385
831	0.53855
832	0.5386
833	0.538
834	0.53845
835	0.53845
836	0.53865
837	0.5386
838	0.53815
839	0.5386
840	0.5386
841	0.5386
842	0.5386
843	0.53795
844	0.5386
845	0.5386
846	0.5386
847	0.5386
848	0.5386
849	0.5386
850	0.5386
851	0.5386
852	0.5386
853	0.5386
854	0.53715
855	0.53715
856	0.53715
857	0.53715
858	0.53715
859	0.53715
860	0.53715
861	0.53715
862	0.53715
863	0.5373
864	0.5373
865	0.5373
866	0.5373
867	0.5373
868	0.5373
869	0.5373
870	0.5373
871	0.5373
872	0.5373
873	0.5373
874	0.5373
875	0.5373
876	0.5373
877	0.5373
878	0.5373
879	0.5373
880	0.5373
881	0.5373
882	0.5373
883	0.5373
884	0.5373
885	0.5373
886	0.5373
887	0.5373
888	0.5391
889	0.5391
890	0.5391
891	0.5391
892	0.5383
893	0.53835
894	0.53845
895	0.5391
896	0.5391
897	0.5391
898	0.5391
899	0.54335
900	0.54175
901	0.54355
902	0.5422
903	0.54235
904	0.54225
905	0.54535
906	0.5436
907	0.54565
908	0.54355
909	0.5461
910	0.5445
911	0.5461
912	0.5446
913	0.5463
914	0.545
915	0.54445
916	0.5464
917	0.5464
918	0.54665
919	0.5467
920	0.54675
921	0.5463
922	0.5464
923	0.54555
924	0.5466
925	0.5467
926	0.54675
927	0.5454
928	0.5453
929	0.54905
930	0.54845
931	0.54945
932	0.54975
933	0.5499
934	0.5499
935	0.54955
936	0.5499
937	0.5499
938	0.5499
939	0.5499
940	0.5499
941	0.5499
942	0.54695
943	0.54715
944	0.54715
945	0.54715
946	0.5478
947	0.5499
948	0.5499
949	0.5497
950	0.54845
951	0.54975
952	0.54985
953	0.5498
954	0.5499
955	0.5499
956	0.5498
957	0.5498
958	0.54845
959	0.54845
960	0.54845
961	0.54845
962	0.54845
963	0.54845
964	0.54845
965	0.54845
966	0.54845
967	0.54845
968	0.54845
969	0.54845
970	0.54845
971	0.54805
972	0.54845
973	0.54845
974	0.54765
975	0.548
976	0.54845
977	0.54845
978	0.54845
979	0.54845
980	0.54845
981	0.54845
982	0.54845
983	0.5485
984	0.54845
985	0.54845
986	0.54845
987	0.54845
988	0.5495
989	0.54985
990	0.5498
991	0.5499
992	0.54845
993	0.5481
994	0.54845
995	0.54845
996	0.54845
997	0.54615
998	0.54665
999	0.54665
1000	0.54665
