# Supplementary material for: A Model for Improving the Learning Curves of Artificial Neural Networks
Source: PLoS One. 2016 Feb 22;11(2):e0149874. doi: 10.1371/journal.pone.0149874 (PMC4763452; doi:10.1371/journal.pone.0149874)
Supplement: S1 Dataset — (ZIP) [file pone.0149874.s004.zip › dataset/robot/csv/smallworld_neural_network_correctness_err.csv]

1	0+2.19515e-11*i
2	0.0248483
3	0.024473
4	0.0257531
5	0.0260322
6	0.0245055
7	0.0243188
8	0.0245937
9	0.0252795
10	0.0242537
11	0.0242907
12	0.024355
13	0.0244941
14	0.0244057
15	0.0241559
16	0.0243513
17	0.0244472
18	0.0238398
19	0.0239945
20	0.0241614
21	0.0244101
22	0.0239866
23	0.023723
24	0.0235996
25	0.0234157
26	0.0235964
27	0.0238244
28	0.0238786
29	0.0236142
30	0.0240223
31	0.0239978
32	0.0239268
33	0.0236247
34	0.0238428
35	0.0238974
36	0.023819
37	0.0238713
38	0.0237481
39	0.0238164
40	0.0237106
41	0.0240317
42	0.0236994
43	0.0236661
44	0.0237641
45	0.0238522
46	0.0240893
47	0.0237697
48	0.0243891
49	0.0238331
50	0.0239336
51	0.0239788
52	0.023802
53	0.0236685
54	0.0238762
55	0.0237715
56	0.0238647
57	0.0238663
58	0.023763
59	0.0234978
60	0.023536
61	0.0234408
62	0.0239837
63	0.0237681
64	0.0237458
65	0.0237545
66	0.0237551
67	0.0236803
68	0.0239344
69	0.0239431
70	0.0239388
71	0.0238177
72	0.0239467
73	0.0238249
74	0.0239435
75	0.0239435
76	0.0241569
77	0.0240346
78	0.0244277
79	0.0240398
80	0.0240128
81	0.0241518
82	0.0241518
83	0.0241518
84	0.0241579
85	0.0242463
86	0.0242331
87	0.0242497
88	0.0242497
89	0.0241739
90	0.0241742
91	0.024262
92	0.0241786
93	0.0241786
94	0.0239702
95	0.0239702
96	0.0239702
97	0.0239702
98	0.0240736
99	0.0241171
100	0.0240974
101	0.024166
102	0.0241255
103	0.024166
104	0.0241617
105	0.0243642
106	0.0241349
107	0.0243732
108	0.0242716
109	0.0241227
110	0.0241162
111	0.0242557
112	0.0243769
113	0.0243378
114	0.0251637
115	0.0243316
116	0.0242955
117	0.0243323
118	0.0243323
119	0.0243872
120	0.0243818
121	0.0244001
122	0.0243942
123	0.0251171
124	0.0243882
125	0.0244756
126	0.0243999
127	0.0243574
128	0.0244325
129	0.0243859
130	0.0244058
131	0.0244227
132	0.0243859
133	0.024418
134	0.0244857
135	0.0243715
136	0.0243615
137	0.0244287
138	0.0243615
139	0.0243568
140	0.0243661
141	0.024428
142	0.0243187
143	0.0243262
144	0.0243965
145	0.0243094
146	0.0242137
147	0.0243033
148	0.0243033
149	0.0241235
150	0.0240311
151	0.0241227
152	0.0240311
153	0.0241227
154	0.0241227
155	0.0241227
156	0.0241882
157	0.0241791
158	0.0241786
159	0.0241943
160	0.0241943
161	0.0241943
162	0.0242036
163	0.024177
164	0.024237
165	0.024237
166	0.0243132
167	0.0241342
168	0.0241342
169	0.0242956
170	0.0243132
171	0.0243089
172	0.0243089
173	0.0242323
174	0.024237
175	0.0242323
176	0.0242876
177	0.0241701
178	0.0241874
179	0.024217
180	0.024217
181	0.024217
182	0.024268
183	0.0248891
184	0.0242416
185	0.0242489
186	0.0242103
187	0.0242148
188	0.0241154
189	0.0241199
190	0.0242148
191	0.0241199
192	0.0241154
193	0.0241199
194	0.0241199
195	0.0243061
196	0.0242286
197	0.0242194
198	0.0242194
199	0.0242148
200	0.0242194
201	0.0242194
202	0.0242148
203	0.0243511
204	0.0243511
205	0.0242194
206	0.0242194
207	0.0242194
208	0.0241733
209	0.0241302
210	0.0242065
211	0.0241772
212	0.0242882
213	0.0242065
214	0.0241934
215	0.024103
216	0.0240745
217	0.0240699
218	0.0240699
219	0.0240769
220	0.0240769
221	0.024083
222	0.0240727
223	0.0240704
224	0.0241118
225	0.024025
226	0.0240206
227	0.0241163
228	0.0240991
229	0.0240429
230	0.0239308
231	0.0240704
232	0.0241449
233	0.0241163
234	0.0241556
235	0.0241957
236	0.0241791
237	0.0241163
238	0.024177
239	0.0240435
240	0.0240537
241	0.0241501
242	0.0240385
243	0.0241138
244	0.0241213
245	0.0241259
246	0.0241319
247	0.0241319
248	0.0241319
249	0.0241319
250	0.0241319
251	0.0241365
252	0.0241365
253	0.0241319
254	0.0241365
255	0.0241413
256	0.0241565
257	0.0242436
258	0.0241471
259	0.0242108
260	0.0241365
261	0.0241413
262	0.0240699
263	0.0240552
264	0.0242436
265	0.0242436
266	0.0242386
267	0.0242991
268	0.0241365
269	0.0241279
270	0.0241279
271	0.0241279
272	0.0241279
273	0.0241826
274	0.0242244
275	0.0242079
276	0.0242244
277	0.0242189
278	0.0242078
279	0.0240288
280	0.0242316
281	0.0242158
282	0.024146
283	0.0241465
284	0.0241465
285	0.0241465
286	0.0241465
287	0.0240603
288	0.0240603
289	0.0240603
290	0.0240603
291	0.0240648
292	0.0241574
293	0.0240603
294	0.0240648
295	0.0241512
296	0.0241512
297	0.0239583
298	0.0240648
299	0.0239583
300	0.0240648
301	0.0240694
302	0.0240694
303	0.0240694
304	0.0241558
305	0.0241558
306	0.0241558
307	0.0241512
308	0.0241512
309	0.0241512
310	0.0241565
311	0.0241565
312	0.0241512
313	0.024169
314	0.0241296
315	0.0242542
316	0.0242542
317	0.0242542
318	0.0242542
319	0.0242542
320	0.0242589
321	0.0241723
322	0.0242542
323	0.0242093
324	0.0242542
325	0.0242542
326	0.0242542
327	0.0242542
328	0.0242542
329	0.0241844
330	0.0242542
331	0.0242542
332	0.0242589
333	0.0242542
334	0.0242542
335	0.0242542
336	0.0242542
337	0.0242986
338	0.0241512
339	0.0242093
340	0.0242093
341	0.0242542
342	0.0243331
343	0.024196
344	0.0242165
345	0.0242542
346	0.0242542
347	0.0242542
348	0.0242542
349	0.0242589
350	0.0242496
351	0.0242496
352	0.024241
353	0.024118
354	0.0241081
355	0.0241081
356	0.0242178
357	0.0242167
358	0.0242167
359	0.0242167
360	0.0241081
361	0.0241211
362	0.0241211
363	0.024099
364	0.024099
365	0.024099
366	0.0241032
367	0.0241032
368	0.0241032
369	0.0241032
370	0.0241077
371	0.0241077
372	0.0241077
373	0.0241077
374	0.0241077
375	0.0241035
376	0.0241165
377	0.0241165
378	0.0241165
379	0.0241165
380	0.0241165
381	0.0241165
382	0.0241165
383	0.0241165
384	0.0241165
385	0.0241165
386	0.0241165
387	0.0241165
388	0.0241165
389	0.0241165
390	0.0241165
391	0.024016
392	0.0241119
393	0.0241119
394	0.0241119
395	0.0241119
396	0.0239991
397	0.0240927
398	0.0239991
399	0.024099
400	0.0239991
401	0.024099
402	0.024099
403	0.024099
404	0.024099
405	0.0241119
406	0.0241119
407	0.0241119
408	0.0241119
409	0.0241654
410	0.0241599
411	0.0241119
412	0.0241119
413	0.0241119
414	0.0241119
415	0.0241119
416	0.0241119
417	0.0241119
418	0.0241119
419	0.0241119
420	0.0241119
421	0.0241119
422	0.0241166
423	0.0241166
424	0.0241166
425	0.0241166
426	0.0239473
427	0.0241166
428	0.0241166
429	0.0241166
430	0.0241166
431	0.0241166
432	0.0241166
433	0.0241166
434	0.0241166
435	0.0241166
436	0.0241166
437	0.0241166
438	0.0241166
439	0.0241166
440	0.0241166
441	0.0241166
442	0.0241166
443	0.0241166
444	0.0241166
445	0.0241166
446	0.0241646
447	0.0240758
448	0.0241166
449	0.0241166
450	0.0241166
451	0.0241166
452	0.0241166
453	0.0241166
454	0.0241166
455	0.0241166
456	0.0241166
457	0.0241166
458	0.0241166
459	0.0241212
460	0.0241168
461	0.0241214
462	0.0241214
463	0.0241263
464	0.0241167
465	0.0241167
466	0.0241167
467	0.0241167
468	0.0241167
469	0.0241167
470	0.0241167
471	0.0241167
472	0.0241167
473	0.0241167
474	0.0241167
475	0.0241167
476	0.0241167
477	0.0239791
478	0.0241362
479	0.0241075
480	0.0241014
481	0.0241014
482	0.0241014
483	0.0241014
484	0.0241014
485	0.0241014
486	0.0241014
487	0.0241014
488	0.0241014
489	0.0241839
490	0.0241014
491	0.0241014
492	0.0241014
493	0.0241014
494	0.0241014
495	0.0241014
496	0.0241014
497	0.0241014
498	0.0241014
499	0.0241014
500	0.0241014
501	0.0241075
502	0.0241014
503	0.0241014
504	0.0241014
505	0.0241014
506	0.0241061
507	0.0240166
508	0.0241061
509	0.0241061
510	0.0241061
511	0.0241061
512	0.0241061
513	0.0241061
514	0.0241061
515	0.0241061
516	0.0241061
517	0.0241061
518	0.0241109
519	0.024171
520	0.0241014
521	0.0241014
522	0.0241014
523	0.0241014
524	0.0241014
525	0.0241014
526	0.0241059
527	0.0241014
528	0.0242453
529	0.0241014
530	0.0244913
531	0.0240304
532	0.024046
533	0.024136
534	0.024136
535	0.024136
536	0.024136
537	0.024136
538	0.024136
539	0.024136
540	0.024136
541	0.0241227
542	0.0241227
543	0.0241227
544	0.0241227
545	0.0241227
546	0.0241227
547	0.0241227
548	0.0241227
549	0.024136
550	0.024136
551	0.0242253
552	0.024136
553	0.024136
554	0.024136
555	0.024136
556	0.0242509
557	0.0242509
558	0.0242451
559	0.024136
560	0.024136
561	0.024136
562	0.024136
563	0.024136
564	0.024136
565	0.024136
566	0.024136
567	0.024136
568	0.024136
569	0.0242014
570	0.0242014
571	0.0241115
572	0.0241115
573	0.0241115
574	0.0241115
575	0.0241115
576	0.0241114
577	0.0242013
578	0.0241967
579	0.024206
580	0.024206
581	0.024206
582	0.024206
583	0.024206
584	0.024206
585	0.0242001
586	0.0242001
587	0.0242001
588	0.0242001
589	0.0241458
590	0.0241056
591	0.0241008
592	0.0241014
593	0.0242001
594	0.0242
595	0.0242
596	0.0242
597	0.0242
598	0.0242
599	0.0242
600	0.0242
601	0.0241941
602	0.0241941
603	0.0240889
604	0.0240902
605	0.0240734
606	0.0239848
607	0.0241079
608	0.0241079
609	0.0241079
610	0.0241141
611	0.0241079
612	0.0241079
613	0.0241079
614	0.0241079
615	0.0241079
616	0.0241079
617	0.0241079
618	0.0241079
619	0.0241079
620	0.0241079
621	0.0241079
622	0.0241079
623	0.0241079
624	0.0241079
625	0.0241079
626	0.0241079
627	0.0241079
628	0.0241079
629	0.0241079
630	0.0241079
631	0.0241079
632	0.0241079
633	0.0241079
634	0.0241079
635	0.0241079
636	0.0241079
637	0.0241079
638	0.0241079
639	0.0241079
640	0.0241079
641	0.0241079
642	0.0241079
643	0.0241079
644	0.0241079
645	0.0241079
646	0.0241079
647	0.0241079
648	0.0241079
649	0.0241079
650	0.0241019
651	0.0241141
652	0.0241141
653	0.0241141
654	0.0241141
655	0.0241141
656	0.0241141
657	0.0241141
658	0.0241141
659	0.0241187
660	0.0241698
661	0.0241698
662	0.0241698
663	0.0241698
664	0.0241698
665	0.0241698
666	0.0241698
667	0.0241698
668	0.0241643
669	0.0241643
670	0.0241643
671	0.0241643
672	0.0241588
673	0.0240777
674	0.0241755
675	0.0241755
676	0.0241755
677	0.0242518
678	0.0242518
679	0.0242417
680	0.0241708
681	0.0241651
682	0.0241486
683	0.0241651
684	0.0241188
685	0.0241188
686	0.0241188
687	0.0241283
688	0.0242249
689	0.0241283
690	0.0241283
691	0.0241283
692	0.0241283
693	0.0241283
694	0.0241283
695	0.0241283
696	0.0242138
697	0.0241283
698	0.0241283
699	0.0241283
700	0.0241283
701	0.0241283
702	0.0241329
703	0.0240825
704	0.0241235
705	0.0241235
706	0.0240305
707	0.0239923
708	0.0239924
709	0.0239924
710	0.0239924
711	0.0239924
712	0.0239924
713	0.0239924
714	0.0240017
715	0.023997
716	0.023997
717	0.023997
718	0.023997
719	0.023997
720	0.023997
721	0.023997
722	0.02394
723	0.0239529
724	0.0239529
725	0.0238447
726	0.0239381
727	0.0239314
728	0.0240339
729	0.0241733
730	0.0241127
731	0.0241733
732	0.0240902
733	0.0241359
734	0.0241733
735	0.0240545
736	0.0240054
737	0.0240545
738	0.0240178
739	0.0240545
740	0.0240178
741	0.0239583
742	0.0239583
743	0.0239583
744	0.0239583
745	0.0239583
746	0.0239583
747	0.023963
748	0.023963
749	0.023963
750	0.023963
751	0.023963
752	0.023963
753	0.023963
754	0.023963
755	0.023963
756	0.0238643
757	0.0240636
758	0.0240591
759	0.0240591
760	0.0240591
761	0.0240591
762	0.0240591
763	0.0240591
764	0.0240591
765	0.0240591
766	0.0240591
767	0.0240591
768	0.0241649
769	0.0241649
770	0.0241649
771	0.024073
772	0.0240746
773	0.0240985
774	0.0240999
775	0.0240545
776	0.0240545
777	0.0240545
778	0.0240545
779	0.0240545
780	0.0240545
781	0.0240545
782	0.0240545
783	0.0240545
784	0.0241534
785	0.0241478
786	0.0241478
787	0.0241478
788	0.0241478
789	0.0241478
790	0.0241478
791	0.0241478
792	0.0241491
793	0.0242415
794	0.0242415
795	0.0242308
796	0.0241553
797	0.0241144
798	0.0241506
799	0.0241236
800	0.0240563
801	0.0240563
802	0.0240563
803	0.0240563
804	0.0240563
805	0.0240563
806	0.0240563
807	0.0240563
808	0.0240563
809	0.0240563
810	0.0239589
811	0.0240609
812	0.0240609
813	0.0240609
814	0.0240609
815	0.0240609
816	0.0241452
817	0.0240609
818	0.0240609
819	0.0248227
820	0.0240609
821	0.0240609
822	0.0240609
823	0.0240609
824	0.0240609
825	0.0240609
826	0.0240609
827	0.0241896
828	0.0241896
829	0.0241896
830	0.0242518
831	0.0241896
832	0.0241896
833	0.0241896
834	0.0241896
835	0.0241896
836	0.0241896
837	0.0241896
838	0.0241896
839	0.0241896
840	0.0241896
841	0.0242692
842	0.0241896
843	0.0241896
844	0.0241896
845	0.0241896
846	0.0241896
847	0.0241896
848	0.0241896
849	0.0241896
850	0.0241896
851	0.0241896
852	0.0241896
853	0.0241896
854	0.0241896
855	0.0241896
856	0.0241896
857	0.0241896
858	0.0241896
859	0.0241896
860	0.0241896
861	0.0241896
862	0.0241896
863	0.0241896
864	0.0241849
865	0.0241849
866	0.0241849
867	0.0241849
868	0.0241849
869	0.0241849
870	0.0241849
871	0.0241632
872	0.0241632
873	0.024144
874	0.0241896
875	0.0241477
876	0.024144
877	0.0241305
878	0.0241944
879	0.0241884
880	0.0240263
881	0.0241405
882	0.0241944
883	0.0241896
884	0.0241244
885	0.0241944
886	0.0241896
887	0.0241405
888	0.0241305
889	0.0241274
890	0.0241274
891	0.0241552
892	0.0241944
893	0.0240795
894	0.024129
895	0.024199
896	0.024199
897	0.024199
898	0.024199
899	0.024199
900	0.024199
901	0.024199
902	0.024199
903	0.024199
904	0.024199
905	0.024199
906	0.024199
907	0.024199
908	0.024199
909	0.024199
910	0.024199
911	0.0241512
912	0.0240971
913	0.024199
914	0.024199
915	0.0241512
916	0.024199
917	0.024199
918	0.024199
919	0.024199
920	0.0241773
921	0.0241945
922	0.024199
923	0.024199
924	0.024199
925	0.024199
926	0.0242509
927	0.0242509
928	0.0242509
929	0.0242509
930	0.0242509
931	0.0242509
932	0.0242509
933	0.0242509
934	0.0242452
935	0.0242288
936	0.0242235
937	0.024199
938	0.024199
939	0.024199
940	0.024199
941	0.024199
942	0.024199
943	0.024199
944	0.024199
945	0.024199
946	0.024199
947	0.024199
948	0.024199
949	0.024199
950	0.024199
951	0.024199
952	0.024199
953	0.024199
954	0.0242037
955	0.0242037
956	0.0242037
957	0.0242037
958	0.0242037
959	0.0242037
960	0.0242084
961	0.0242084
962	0.0242084
963	0.0242084
964	0.0242084
965	0.0242084
966	0.0242084
967	0.0242084
968	0.0242485
969	0.024199
970	0.024199
971	0.024199
972	0.0242037
973	0.0242084
974	0.0242084
975	0.0242084
976	0.0242084
977	0.0242084
978	0.0242084
979	0.0242084
980	0.0242084
981	0.0242084
982	0.0242084
983	0.0242084
984	0.0242084
985	0.0242084
986	0.0242084
987	0.0242084
988	0.0242084
989	0.0241965
990	0.0241965
991	0.0242012
992	0.0242012
993	0.0241954
994	0.0241786
995	0.0242131
996	0.0242131
997	0.0242131
998	0.0241542
999	0.0242131
1000	0.0242131
