# Supplementary material for: A Model for Improving the Learning Curves of Artificial Neural Networks
Source: PLoS One. 2016 Feb 22;11(2):e0149874. doi: 10.1371/journal.pone.0149874 (PMC4763452; doi:10.1371/journal.pone.0149874)
Supplement: S1 Dataset — (ZIP) [file pone.0149874.s004.zip › dataset/robot/csv/smallworld_neural_network_correctness_dev.csv]

1	0+2.19515e-10*i
2	0.248483
3	0.24473
4	0.257531
5	0.260322
6	0.245055
7	0.243188
8	0.245937
9	0.252795
10	0.242537
11	0.242907
12	0.24355
13	0.244941
14	0.244057
15	0.241559
16	0.243513
17	0.244472
18	0.238398
19	0.239945
20	0.241614
21	0.244101
22	0.239866
23	0.23723
24	0.235996
25	0.234157
26	0.235964
27	0.238244
28	0.238786
29	0.236142
30	0.240223
31	0.239978
32	0.239268
33	0.236247
34	0.238428
35	0.238974
36	0.23819
37	0.238713
38	0.237481
39	0.238164
40	0.237106
41	0.240317
42	0.236994
43	0.236661
44	0.237641
45	0.238522
46	0.240893
47	0.237697
48	0.243891
49	0.238331
50	0.239336
51	0.239788
52	0.23802
53	0.236685
54	0.238762
55	0.237715
56	0.238647
57	0.238663
58	0.23763
59	0.234978
60	0.23536
61	0.234408
62	0.239837
63	0.237681
64	0.237458
65	0.237545
66	0.237551
67	0.236803
68	0.239344
69	0.239431
70	0.239388
71	0.238177
72	0.239467
73	0.238249
74	0.239435
75	0.239435
76	0.241569
77	0.240346
78	0.244277
79	0.240398
80	0.240128
81	0.241518
82	0.241518
83	0.241518
84	0.241579
85	0.242463
86	0.242331
87	0.242497
88	0.242497
89	0.241739
90	0.241742
91	0.24262
92	0.241786
93	0.241786
94	0.239702
95	0.239702
96	0.239702
97	0.239702
98	0.240736
99	0.241171
100	0.240974
101	0.24166
102	0.241255
103	0.24166
104	0.241617
105	0.243642
106	0.241349
107	0.243732
108	0.242716
109	0.241227
110	0.241162
111	0.242557
112	0.243769
113	0.243378
114	0.251637
115	0.243316
116	0.242955
117	0.243323
118	0.243323
119	0.243872
120	0.243818
121	0.244001
122	0.243942
123	0.251171
124	0.243882
125	0.244756
126	0.243999
127	0.243574
128	0.244325
129	0.243859
130	0.244058
131	0.244227
132	0.243859
133	0.24418
134	0.244857
135	0.243715
136	0.243615
137	0.244287
138	0.243615
139	0.243568
140	0.243661
141	0.24428
142	0.243187
143	0.243262
144	0.243965
145	0.243094
146	0.242137
147	0.243033
148	0.243033
149	0.241235
150	0.240311
151	0.241227
152	0.240311
153	0.241227
154	0.241227
155	0.241227
156	0.241882
157	0.241791
158	0.241786
159	0.241943
160	0.241943
161	0.241943
162	0.242036
163	0.24177
164	0.24237
165	0.24237
166	0.243132
167	0.241342
168	0.241342
169	0.242956
170	0.243132
171	0.243089
172	0.243089
173	0.242323
174	0.24237
175	0.242323
176	0.242876
177	0.241701
178	0.241874
179	0.24217
180	0.24217
181	0.24217
182	0.24268
183	0.248891
184	0.242416
185	0.242489
186	0.242103
187	0.242148
188	0.241154
189	0.241199
190	0.242148
191	0.241199
192	0.241154
193	0.241199
194	0.241199
195	0.243061
196	0.242286
197	0.242194
198	0.242194
199	0.242148
200	0.242194
201	0.242194
202	0.242148
203	0.243511
204	0.243511
205	0.242194
206	0.242194
207	0.242194
208	0.241733
209	0.241302
210	0.242065
211	0.241772
212	0.242882
213	0.242065
214	0.241934
215	0.24103
216	0.240745
217	0.240699
218	0.240699
219	0.240769
220	0.240769
221	0.24083
222	0.240727
223	0.240704
224	0.241118
225	0.24025
226	0.240206
227	0.241163
228	0.240991
229	0.240429
230	0.239308
231	0.240704
232	0.241449
233	0.241163
234	0.241556
235	0.241957
236	0.241791
237	0.241163
238	0.24177
239	0.240435
240	0.240537
241	0.241501
242	0.240385
243	0.241138
244	0.241213
245	0.241259
246	0.241319
247	0.241319
248	0.241319
249	0.241319
250	0.241319
251	0.241365
252	0.241365
253	0.241319
254	0.241365
255	0.241413
256	0.241565
257	0.242436
258	0.241471
259	0.242108
260	0.241365
261	0.241413
262	0.240699
263	0.240552
264	0.242436
265	0.242436
266	0.242386
267	0.242991
268	0.241365
269	0.241279
270	0.241279
271	0.241279
272	0.241279
273	0.241826
274	0.242244
275	0.242079
276	0.242244
277	0.242189
278	0.242078
279	0.240288
280	0.242316
281	0.242158
282	0.24146
283	0.241465
284	0.241465
285	0.241465
286	0.241465
287	0.240603
288	0.240603
289	0.240603
290	0.240603
291	0.240648
292	0.241574
293	0.240603
294	0.240648
295	0.241512
296	0.241512
297	0.239583
298	0.240648
299	0.239583
300	0.240648
301	0.240694
302	0.240694
303	0.240694
304	0.241558
305	0.241558
306	0.241558
307	0.241512
308	0.241512
309	0.241512
310	0.241565
311	0.241565
312	0.241512
313	0.24169
314	0.241296
315	0.242542
316	0.242542
317	0.242542
318	0.242542
319	0.242542
320	0.242589
321	0.241723
322	0.242542
323	0.242093
324	0.242542
325	0.242542
326	0.242542
327	0.242542
328	0.242542
329	0.241844
330	0.242542
331	0.242542
332	0.242589
333	0.242542
334	0.242542
335	0.242542
336	0.242542
337	0.242986
338	0.241512
339	0.242093
340	0.242093
341	0.242542
342	0.243331
343	0.24196
344	0.242165
345	0.242542
346	0.242542
347	0.242542
348	0.242542
349	0.242589
350	0.242496
351	0.242496
352	0.24241
353	0.24118
354	0.241081
355	0.241081
356	0.242178
357	0.242167
358	0.242167
359	0.242167
360	0.241081
361	0.241211
362	0.241211
363	0.24099
364	0.24099
365	0.24099
366	0.241032
367	0.241032
368	0.241032
369	0.241032
370	0.241077
371	0.241077
372	0.241077
373	0.241077
374	0.241077
375	0.241035
376	0.241165
377	0.241165
378	0.241165
379	0.241165
380	0.241165
381	0.241165
382	0.241165
383	0.241165
384	0.241165
385	0.241165
386	0.241165
387	0.241165
388	0.241165
389	0.241165
390	0.241165
391	0.24016
392	0.241119
393	0.241119
394	0.241119
395	0.241119
396	0.239991
397	0.240927
398	0.239991
399	0.24099
400	0.239991
401	0.24099
402	0.24099
403	0.24099
404	0.24099
405	0.241119
406	0.241119
407	0.241119
408	0.241119
409	0.241654
410	0.241599
411	0.241119
412	0.241119
413	0.241119
414	0.241119
415	0.241119
416	0.241119
417	0.241119
418	0.241119
419	0.241119
420	0.241119
421	0.241119
422	0.241166
423	0.241166
424	0.241166
425	0.241166
426	0.239473
427	0.241166
428	0.241166
429	0.241166
430	0.241166
431	0.241166
432	0.241166
433	0.241166
434	0.241166
435	0.241166
436	0.241166
437	0.241166
438	0.241166
439	0.241166
440	0.241166
441	0.241166
442	0.241166
443	0.241166
444	0.241166
445	0.241166
446	0.241646
447	0.240758
448	0.241166
449	0.241166
450	0.241166
451	0.241166
452	0.241166
453	0.241166
454	0.241166
455	0.241166
456	0.241166
457	0.241166
458	0.241166
459	0.241212
460	0.241168
461	0.241214
462	0.241214
463	0.241263
464	0.241167
465	0.241167
466	0.241167
467	0.241167
468	0.241167
469	0.241167
470	0.241167
471	0.241167
472	0.241167
473	0.241167
474	0.241167
475	0.241167
476	0.241167
477	0.239791
478	0.241362
479	0.241075
480	0.241014
481	0.241014
482	0.241014
483	0.241014
484	0.241014
485	0.241014
486	0.241014
487	0.241014
488	0.241014
489	0.241839
490	0.241014
491	0.241014
492	0.241014
493	0.241014
494	0.241014
495	0.241014
496	0.241014
497	0.241014
498	0.241014
499	0.241014
500	0.241014
501	0.241075
502	0.241014
503	0.241014
504	0.241014
505	0.241014
506	0.241061
507	0.240166
508	0.241061
509	0.241061
510	0.241061
511	0.241061
512	0.241061
513	0.241061
514	0.241061
515	0.241061
516	0.241061
517	0.241061
518	0.241109
519	0.24171
520	0.241014
521	0.241014
522	0.241014
523	0.241014
524	0.241014
525	0.241014
526	0.241059
527	0.241014
528	0.242453
529	0.241014
530	0.244913
531	0.240304
532	0.24046
533	0.24136
534	0.24136
535	0.24136
536	0.24136
537	0.24136
538	0.24136
539	0.24136
540	0.24136
541	0.241227
542	0.241227
543	0.241227
544	0.241227
545	0.241227
546	0.241227
547	0.241227
548	0.241227
549	0.24136
550	0.24136
551	0.242253
552	0.24136
553	0.24136
554	0.24136
555	0.24136
556	0.242509
557	0.242509
558	0.242451
559	0.24136
560	0.24136
561	0.24136
562	0.24136
563	0.24136
564	0.24136
565	0.24136
566	0.24136
567	0.24136
568	0.24136
569	0.242014
570	0.242014
571	0.241115
572	0.241115
573	0.241115
574	0.241115
575	0.241115
576	0.241114
577	0.242013
578	0.241967
579	0.24206
580	0.24206
581	0.24206
582	0.24206
583	0.24206
584	0.24206
585	0.242001
586	0.242001
587	0.242001
588	0.242001
589	0.241458
590	0.241056
591	0.241008
592	0.241014
593	0.242001
594	0.242
595	0.242
596	0.242
597	0.242
598	0.242
599	0.242
600	0.242
601	0.241941
602	0.241941
603	0.240889
604	0.240902
605	0.240734
606	0.239848
607	0.241079
608	0.241079
609	0.241079
610	0.241141
611	0.241079
612	0.241079
613	0.241079
614	0.241079
615	0.241079
616	0.241079
617	0.241079
618	0.241079
619	0.241079
620	0.241079
621	0.241079
622	0.241079
623	0.241079
624	0.241079
625	0.241079
626	0.241079
627	0.241079
628	0.241079
629	0.241079
630	0.241079
631	0.241079
632	0.241079
633	0.241079
634	0.241079
635	0.241079
636	0.241079
637	0.241079
638	0.241079
639	0.241079
640	0.241079
641	0.241079
642	0.241079
643	0.241079
644	0.241079
645	0.241079
646	0.241079
647	0.241079
648	0.241079
649	0.241079
650	0.241019
651	0.241141
652	0.241141
653	0.241141
654	0.241141
655	0.241141
656	0.241141
657	0.241141
658	0.241141
659	0.241187
660	0.241698
661	0.241698
662	0.241698
663	0.241698
664	0.241698
665	0.241698
666	0.241698
667	0.241698
668	0.241643
669	0.241643
670	0.241643
671	0.241643
672	0.241588
673	0.240777
674	0.241755
675	0.241755
676	0.241755
677	0.242518
678	0.242518
679	0.242417
680	0.241708
681	0.241651
682	0.241486
683	0.241651
684	0.241188
685	0.241188
686	0.241188
687	0.241283
688	0.242249
689	0.241283
690	0.241283
691	0.241283
692	0.241283
693	0.241283
694	0.241283
695	0.241283
696	0.242138
697	0.241283
698	0.241283
699	0.241283
700	0.241283
701	0.241283
702	0.241329
703	0.240825
704	0.241235
705	0.241235
706	0.240305
707	0.239923
708	0.239924
709	0.239924
710	0.239924
711	0.239924
712	0.239924
713	0.239924
714	0.240017
715	0.23997
716	0.23997
717	0.23997
718	0.23997
719	0.23997
720	0.23997
721	0.23997
722	0.2394
723	0.239529
724	0.239529
725	0.238447
726	0.239381
727	0.239314
728	0.240339
729	0.241733
730	0.241127
731	0.241733
732	0.240902
733	0.241359
734	0.241733
735	0.240545
736	0.240054
737	0.240545
738	0.240178
739	0.240545
740	0.240178
741	0.239583
742	0.239583
743	0.239583
744	0.239583
745	0.239583
746	0.239583
747	0.23963
748	0.23963
749	0.23963
750	0.23963
751	0.23963
752	0.23963
753	0.23963
754	0.23963
755	0.23963
756	0.238643
757	0.240636
758	0.240591
759	0.240591
760	0.240591
761	0.240591
762	0.240591
763	0.240591
764	0.240591
765	0.240591
766	0.240591
767	0.240591
768	0.241649
769	0.241649
770	0.241649
771	0.24073
772	0.240746
773	0.240985
774	0.240999
775	0.240545
776	0.240545
777	0.240545
778	0.240545
779	0.240545
780	0.240545
781	0.240545
782	0.240545
783	0.240545
784	0.241534
785	0.241478
786	0.241478
787	0.241478
788	0.241478
789	0.241478
790	0.241478
791	0.241478
792	0.241491
793	0.242415
794	0.242415
795	0.242308
796	0.241553
797	0.241144
798	0.241506
799	0.241236
800	0.240563
801	0.240563
802	0.240563
803	0.240563
804	0.240563
805	0.240563
806	0.240563
807	0.240563
808	0.240563
809	0.240563
810	0.239589
811	0.240609
812	0.240609
813	0.240609
814	0.240609
815	0.240609
816	0.241452
817	0.240609
818	0.240609
819	0.248227
820	0.240609
821	0.240609
822	0.240609
823	0.240609
824	0.240609
825	0.240609
826	0.240609
827	0.241896
828	0.241896
829	0.241896
830	0.242518
831	0.241896
832	0.241896
833	0.241896
834	0.241896
835	0.241896
836	0.241896
837	0.241896
838	0.241896
839	0.241896
840	0.241896
841	0.242692
842	0.241896
843	0.241896
844	0.241896
845	0.241896
846	0.241896
847	0.241896
848	0.241896
849	0.241896
850	0.241896
851	0.241896
852	0.241896
853	0.241896
854	0.241896
855	0.241896
856	0.241896
857	0.241896
858	0.241896
859	0.241896
860	0.241896
861	0.241896
862	0.241896
863	0.241896
864	0.241849
865	0.241849
866	0.241849
867	0.241849
868	0.241849
869	0.241849
870	0.241849
871	0.241632
872	0.241632
873	0.24144
874	0.241896
875	0.241477
876	0.24144
877	0.241305
878	0.241944
879	0.241884
880	0.240263
881	0.241405
882	0.241944
883	0.241896
884	0.241244
885	0.241944
886	0.241896
887	0.241405
888	0.241305
889	0.241274
890	0.241274
891	0.241552
892	0.241944
893	0.240795
894	0.24129
895	0.24199
896	0.24199
897	0.24199
898	0.24199
899	0.24199
900	0.24199
901	0.24199
902	0.24199
903	0.24199
904	0.24199
905	0.24199
906	0.24199
907	0.24199
908	0.24199
909	0.24199
910	0.24199
911	0.241512
912	0.240971
913	0.24199
914	0.24199
915	0.241512
916	0.24199
917	0.24199
918	0.24199
919	0.24199
920	0.241773
921	0.241945
922	0.24199
923	0.24199
924	0.24199
925	0.24199
926	0.242509
927	0.242509
928	0.242509
929	0.242509
930	0.242509
931	0.242509
932	0.242509
933	0.242509
934	0.242452
935	0.242288
936	0.242235
937	0.24199
938	0.24199
939	0.24199
940	0.24199
941	0.24199
942	0.24199
943	0.24199
944	0.24199
945	0.24199
946	0.24199
947	0.24199
948	0.24199
949	0.24199
950	0.24199
951	0.24199
952	0.24199
953	0.24199
954	0.242037
955	0.242037
956	0.242037
957	0.242037
958	0.242037
959	0.242037
960	0.242084
961	0.242084
962	0.242084
963	0.242084
964	0.242084
965	0.242084
966	0.242084
967	0.242084
968	0.242485
969	0.24199
970	0.24199
971	0.24199
972	0.242037
973	0.242084
974	0.242084
975	0.242084
976	0.242084
977	0.242084
978	0.242084
979	0.242084
980	0.242084
981	0.242084
982	0.242084
983	0.242084
984	0.242084
985	0.242084
986	0.242084
987	0.242084
988	0.242084
989	0.241965
990	0.241965
991	0.242012
992	0.242012
993	0.241954
994	0.241786
995	0.242131
996	0.242131
997	0.242131
998	0.241542
999	0.242131
1000	0.242131
