# Supplementary material for: A Model for Improving the Learning Curves of Artificial Neural Networks
Source: PLoS One. 2016 Feb 22;11(2):e0149874. doi: 10.1371/journal.pone.0149874 (PMC4763452; doi:10.1371/journal.pone.0149874)
Supplement: S1 Dataset — (ZIP) [file pone.0149874.s004.zip › dataset/robot/csv/smallworld_neural_network_correctness_avg.csv]

1	0.005
2	0.2481
3	0.27475
4	0.2854
5	0.2691
6	0.2701
7	0.29695
8	0.29015
9	0.29805
10	0.30275
11	0.2928
12	0.30355
13	0.30645
14	0.305
15	0.31405
16	0.2969
17	0.2998
18	0.32205
19	0.31775
20	0.32135
21	0.306
22	0.30855
23	0.3299
24	0.33415
25	0.3373
26	0.3328
27	0.31435
28	0.31585
29	0.32505
30	0.31925
31	0.31845
32	0.3174
33	0.3258
34	0.32335
35	0.31675
36	0.3225
37	0.3239
38	0.3142
39	0.30585
40	0.33455
41	0.3304
42	0.32695
43	0.3201
44	0.3142
45	0.3216
46	0.31115
47	0.31515
48	0.32125
49	0.31725
50	0.31055
51	0.3113
52	0.31605
53	0.3127
54	0.3172
55	0.31265
56	0.3172
57	0.3176
58	0.3225
59	0.3247
60	0.32625
61	0.33255
62	0.3126
63	0.3232
64	0.3232
65	0.32265
66	0.3227
67	0.3213
68	0.31825
69	0.31835
70	0.3183
71	0.32335
72	0.3184
73	0.3235
74	0.31825
75	0.31825
76	0.30805
77	0.3199
78	0.32435
79	0.32015
80	0.3197
81	0.3149
82	0.3149
83	0.3149
84	0.31485
85	0.30985
86	0.3097
87	0.30965
88	0.30965
89	0.31455
90	0.3146
91	0.3096
92	0.31465
93	0.31465
94	0.32465
95	0.32465
96	0.32465
97	0.32465
98	0.3197
99	0.31135
100	0.31345
101	0.31475
102	0.31365
103	0.31475
104	0.3147
105	0.3053
106	0.315
107	0.3054
108	0.3105
109	0.315
110	0.3149
111	0.3103
112	0.30585
113	0.30445
114	0.3091
115	0.3045
116	0.30405
117	0.30455
118	0.30455
119	0.30585
120	0.30615
121	0.306
122	0.30605
123	0.31025
124	0.3061
125	0.30095
126	0.2993
127	0.2962
128	0.29955
129	0.2986
130	0.2991
131	0.2994
132	0.2986
133	0.29935
134	0.3002
135	0.29845
136	0.2981
137	0.293
138	0.2981
139	0.29825
140	0.30005
141	0.2995
142	0.29765
143	0.2977
144	0.2935
145	0.29785
146	0.3022
147	0.2979
148	0.2979
149	0.30825
150	0.3125
151	0.30735
152	0.3125
153	0.30735
154	0.30735
155	0.30735
156	0.30495
157	0.3041
158	0.3042
159	0.3045
160	0.3045
161	0.3045
162	0.30465
163	0.30485
164	0.30565
165	0.30565
166	0.3005
167	0.31075
168	0.31075
169	0.30065
170	0.3005
171	0.30045
172	0.30045
173	0.30555
174	0.3056
175	0.30555
176	0.3006
177	0.30725
178	0.30805
179	0.3086
180	0.3086
181	0.3086
182	0.3009
183	0.30465
184	0.30095
185	0.3008
186	0.30605
187	0.3061
188	0.31125
189	0.3113
190	0.3061
191	0.3113
192	0.31125
193	0.3113
194	0.3113
195	0.3011
196	0.30625
197	0.30615
198	0.30615
199	0.3061
200	0.30615
201	0.30615
202	0.3061
203	0.30155
204	0.30155
205	0.30615
206	0.30615
207	0.30615
208	0.30555
209	0.3047
210	0.306
211	0.2993
212	0.3009
213	0.306
214	0.30585
215	0.3111
216	0.30425
217	0.3042
218	0.3042
219	0.3044
220	0.3044
221	0.30435
222	0.30435
223	0.30455
224	0.3042
225	0.30945
226	0.3094
227	0.30425
228	0.30405
229	0.30335
230	0.3068
231	0.30455
232	0.2995
233	0.30425
234	0.2994
235	0.29445
236	0.2947
237	0.30425
238	0.2993
239	0.3041
240	0.30385
241	0.29935
242	0.2966
243	0.2995
244	0.2997
245	0.29975
246	0.2997
247	0.2997
248	0.2997
249	0.2997
250	0.2997
251	0.29975
252	0.29975
253	0.2997
254	0.29975
255	0.2998
256	0.29985
257	0.29535
258	0.29975
259	0.2946
260	0.29975
261	0.2998
262	0.30035
263	0.30495
264	0.29535
265	0.29535
266	0.29545
267	0.29685
268	0.29975
269	0.29965
270	0.29965
271	0.29965
272	0.29965
273	0.29565
274	0.29525
275	0.2954
276	0.29525
277	0.2953
278	0.2954
279	0.304
280	0.29555
281	0.2957
282	0.29985
283	0.2999
284	0.2999
285	0.2999
286	0.2999
287	0.30505
288	0.30505
289	0.30505
290	0.30505
291	0.3051
292	0.2999
293	0.30505
294	0.3051
295	0.29995
296	0.29995
297	0.31015
298	0.3051
299	0.31015
300	0.3051
301	0.30515
302	0.30515
303	0.30515
304	0.3
305	0.3
306	0.3
307	0.29995
308	0.29995
309	0.29995
310	0.30005
311	0.30005
312	0.29995
313	0.30055
314	0.306
315	0.3019
316	0.3019
317	0.3019
318	0.3019
319	0.3019
320	0.30195
321	0.3007
322	0.3019
323	0.30135
324	0.3019
325	0.3019
326	0.3019
327	0.3019
328	0.3019
329	0.30095
330	0.3019
331	0.3019
332	0.30195
333	0.3019
334	0.3019
335	0.3019
336	0.3019
337	0.29705
338	0.29995
339	0.30135
340	0.30135
341	0.3019
342	0.29675
343	0.30115
344	0.30145
345	0.3019
346	0.3019
347	0.3019
348	0.3019
349	0.30195
350	0.30185
351	0.30185
352	0.30175
353	0.30635
354	0.3062
355	0.3062
356	0.3017
357	0.3018
358	0.3018
359	0.3018
360	0.3062
361	0.30635
362	0.30635
363	0.3061
364	0.3061
365	0.3061
366	0.30615
367	0.30615
368	0.30615
369	0.30615
370	0.3062
371	0.3062
372	0.3062
373	0.3062
374	0.3062
375	0.30615
376	0.3063
377	0.3063
378	0.3063
379	0.3063
380	0.3063
381	0.3063
382	0.3063
383	0.3063
384	0.3063
385	0.3063
386	0.3063
387	0.3063
388	0.3063
389	0.3063
390	0.3063
391	0.3043
392	0.30625
393	0.30625
394	0.30625
395	0.30625
396	0.31125
397	0.30615
398	0.31125
399	0.3061
400	0.31125
401	0.3061
402	0.3061
403	0.3061
404	0.3061
405	0.30625
406	0.30625
407	0.30625
408	0.30625
409	0.3014
410	0.30145
411	0.30625
412	0.30625
413	0.30625
414	0.30625
415	0.30625
416	0.30625
417	0.30625
418	0.30625
419	0.30625
420	0.30625
421	0.30625
422	0.3063
423	0.3063
424	0.3063
425	0.3063
426	0.3102
427	0.3063
428	0.3063
429	0.3063
430	0.3063
431	0.3063
432	0.3063
433	0.3063
434	0.3063
435	0.3063
436	0.3063
437	0.3063
438	0.3063
439	0.3063
440	0.3063
441	0.3063
442	0.3063
443	0.3063
444	0.3063
445	0.3063
446	0.3015
447	0.3025
448	0.3063
449	0.3063
450	0.3063
451	0.3063
452	0.3063
453	0.3063
454	0.3063
455	0.3063
456	0.3063
457	0.3063
458	0.3063
459	0.30635
460	0.3063
461	0.30635
462	0.30635
463	0.3064
464	0.3063
465	0.3063
466	0.3063
467	0.3063
468	0.3063
469	0.3063
470	0.3063
471	0.3063
472	0.3063
473	0.3063
474	0.3063
475	0.3063
476	0.3063
477	0.31095
478	0.3065
479	0.3062
480	0.30625
481	0.30625
482	0.30625
483	0.30625
484	0.30625
485	0.30625
486	0.30625
487	0.30625
488	0.30625
489	0.30115
490	0.30625
491	0.30625
492	0.30625
493	0.30625
494	0.30625
495	0.30625
496	0.30625
497	0.30625
498	0.30625
499	0.30625
500	0.30625
501	0.3062
502	0.30625
503	0.30625
504	0.30625
505	0.30625
506	0.3063
507	0.31145
508	0.3063
509	0.3063
510	0.3063
511	0.3063
512	0.3063
513	0.3063
514	0.3063
515	0.3063
516	0.3063
517	0.3063
518	0.30635
519	0.3069
520	0.30625
521	0.30625
522	0.30625
523	0.30625
524	0.30625
525	0.30625
526	0.3063
527	0.30625
528	0.3075
529	0.30625
530	0.30895
531	0.3116
532	0.31175
533	0.3066
534	0.3066
535	0.3066
536	0.3066
537	0.3066
538	0.3066
539	0.3066
540	0.3066
541	0.30645
542	0.30645
543	0.30645
544	0.30645
545	0.30645
546	0.30645
547	0.30645
548	0.30645
549	0.3066
550	0.3066
551	0.30145
552	0.3066
553	0.3066
554	0.3066
555	0.3066
556	0.30215
557	0.30215
558	0.3022
559	0.3066
560	0.3066
561	0.3066
562	0.3066
563	0.3066
564	0.3066
565	0.3066
566	0.3066
567	0.3066
568	0.3066
569	0.30165
570	0.30165
571	0.3068
572	0.3068
573	0.3068
574	0.3068
575	0.3068
576	0.3068
577	0.30165
578	0.3016
579	0.3017
580	0.3017
581	0.3017
582	0.3017
583	0.3017
584	0.3017
585	0.30175
586	0.30175
587	0.30175
588	0.30175
589	0.29805
590	0.299
591	0.2998
592	0.29985
593	0.30175
594	0.30175
595	0.30175
596	0.30175
597	0.30175
598	0.30175
599	0.30175
600	0.30175
601	0.3018
602	0.3018
603	0.2996
604	0.2998
605	0.29995
606	0.3042
607	0.29965
608	0.29965
609	0.29965
610	0.2996
611	0.29965
612	0.29965
613	0.29965
614	0.29965
615	0.29965
616	0.29965
617	0.29965
618	0.29965
619	0.29965
620	0.29965
621	0.29965
622	0.29965
623	0.29965
624	0.29965
625	0.29965
626	0.29965
627	0.29965
628	0.29965
629	0.29965
630	0.29965
631	0.29965
632	0.29965
633	0.29965
634	0.29965
635	0.29965
636	0.29965
637	0.29965
638	0.29965
639	0.29965
640	0.29965
641	0.29965
642	0.29965
643	0.29965
644	0.29965
645	0.29965
646	0.29965
647	0.29965
648	0.29965
649	0.29965
650	0.2997
651	0.2996
652	0.2996
653	0.2996
654	0.2996
655	0.2996
656	0.2996
657	0.2996
658	0.2996
659	0.29965
660	0.2947
661	0.2947
662	0.2947
663	0.2947
664	0.2947
665	0.2947
666	0.2947
667	0.2947
668	0.29475
669	0.29475
670	0.29475
671	0.29475
672	0.2948
673	0.29915
674	0.29465
675	0.29465
676	0.29465
677	0.29035
678	0.29035
679	0.29035
680	0.2946
681	0.29465
682	0.2948
683	0.29465
684	0.29965
685	0.29965
686	0.29965
687	0.29975
688	0.29535
689	0.29975
690	0.29975
691	0.29975
692	0.29975
693	0.29975
694	0.29975
695	0.29975
696	0.29545
697	0.29975
698	0.29975
699	0.29975
700	0.29975
701	0.29975
702	0.2998
703	0.29575
704	0.2997
705	0.2997
706	0.30085
707	0.302
708	0.30245
709	0.30245
710	0.30245
711	0.30245
712	0.30245
713	0.30245
714	0.30255
715	0.3025
716	0.3025
717	0.3025
718	0.3025
719	0.3025
720	0.3025
721	0.3025
722	0.30175
723	0.30195
724	0.30195
725	0.2996
726	0.2955
727	0.2977
728	0.2964
729	0.29935
730	0.29855
731	0.29935
732	0.2981
733	0.2989
734	0.29935
735	0.30395
736	0.3016
737	0.30395
738	0.3035
739	0.30395
740	0.3035
741	0.30215
742	0.30215
743	0.30215
744	0.30215
745	0.30215
746	0.30215
747	0.3022
748	0.3022
749	0.3022
750	0.3022
751	0.3022
752	0.3022
753	0.3022
754	0.3022
755	0.3022
756	0.29965
757	0.30405
758	0.304
759	0.304
760	0.304
761	0.304
762	0.304
763	0.304
764	0.304
765	0.304
766	0.304
767	0.304
768	0.2995
769	0.2995
770	0.2995
771	0.298
772	0.29805
773	0.29875
774	0.29905
775	0.30395
776	0.30395
777	0.30395
778	0.30395
779	0.30395
780	0.30395
781	0.30395
782	0.30395
783	0.30395
784	0.2996
785	0.29965
786	0.29965
787	0.29965
788	0.29965
789	0.29965
790	0.29965
791	0.29965
792	0.29975
793	0.30165
794	0.30165
795	0.30175
796	0.3017
797	0.30545
798	0.3059
799	0.3019
800	0.3041
801	0.3041
802	0.3041
803	0.3041
804	0.3041
805	0.3041
806	0.3041
807	0.3041
808	0.3041
809	0.3041
810	0.3022
811	0.30415
812	0.30415
813	0.30415
814	0.30415
815	0.30415
816	0.299
817	0.30415
818	0.30415
819	0.30845
820	0.30415
821	0.30415
822	0.30415
823	0.30415
824	0.30415
825	0.30415
826	0.30415
827	0.29955
828	0.29955
829	0.29955
830	0.2945
831	0.29955
832	0.29955
833	0.29955
834	0.29955
835	0.29955
836	0.29955
837	0.29955
838	0.29955
839	0.29955
840	0.29955
841	0.2953
842	0.29955
843	0.29955
844	0.29955
845	0.29955
846	0.29955
847	0.29955
848	0.29955
849	0.29955
850	0.29955
851	0.29955
852	0.29955
853	0.29955
854	0.29955
855	0.29955
856	0.29955
857	0.29955
858	0.29955
859	0.29955
860	0.29955
861	0.29955
862	0.29955
863	0.29955
864	0.2995
865	0.2995
866	0.2995
867	0.2995
868	0.2995
869	0.2995
870	0.2995
871	0.29925
872	0.29925
873	0.299
874	0.29955
875	0.29905
876	0.299
877	0.2988
878	0.2996
879	0.29965
880	0.3032
881	0.29895
882	0.2996
883	0.29955
884	0.2987
885	0.2996
886	0.29955
887	0.29895
888	0.2988
889	0.29875
890	0.29875
891	0.29915
892	0.2996
893	0.29595
894	0.2989
895	0.29965
896	0.29965
897	0.29965
898	0.29965
899	0.29965
900	0.29965
901	0.29965
902	0.29965
903	0.29965
904	0.29965
905	0.29965
906	0.29965
907	0.29965
908	0.29965
909	0.29965
910	0.29965
911	0.29905
912	0.29725
913	0.29965
914	0.29965
915	0.29905
916	0.29965
917	0.29965
918	0.29965
919	0.29965
920	0.2994
921	0.2996
922	0.29965
923	0.29965
924	0.29965
925	0.29965
926	0.2946
927	0.2946
928	0.2946
929	0.2946
930	0.2946
931	0.2946
932	0.2946
933	0.2946
934	0.29465
935	0.2948
936	0.29485
937	0.29965
938	0.29965
939	0.29965
940	0.29965
941	0.29965
942	0.29965
943	0.29965
944	0.29965
945	0.29965
946	0.29965
947	0.29965
948	0.29965
949	0.29965
950	0.29965
951	0.29965
952	0.29965
953	0.29965
954	0.2997
955	0.2997
956	0.2997
957	0.2997
958	0.2997
959	0.2997
960	0.29975
961	0.29975
962	0.29975
963	0.29975
964	0.29975
965	0.29975
966	0.29975
967	0.29975
968	0.2949
969	0.29965
970	0.29965
971	0.29965
972	0.2997
973	0.29975
974	0.29975
975	0.29975
976	0.29975
977	0.29975
978	0.29975
979	0.29975
980	0.29975
981	0.29975
982	0.29975
983	0.29975
984	0.29975
985	0.29975
986	0.29975
987	0.29975
988	0.29975
989	0.29985
990	0.29985
991	0.2999
992	0.2999
993	0.29995
994	0.3001
995	0.2998
996	0.2998
997	0.2998
998	0.296
999	0.2998
1000	0.2998
