# Supplementary material for: A Model for Improving the Learning Curves of Artificial Neural Networks
Source: PLoS One. 2016 Feb 22;11(2):e0149874. doi: 10.1371/journal.pone.0149874 (PMC4763452; doi:10.1371/journal.pone.0149874)
Supplement: S1 Dataset — (ZIP) [file pone.0149874.s004.zip › dataset/robot/csv/random_neural_network_correctness_dev.csv]

1	0+2.19515e-10*i
2	0.243171
3	0.24752
4	0.249194
5	0.248085
6	0.246351
7	0.246347
8	0.241135
9	0.242777
10	0.242098
11	0.244532
12	0.243408
13	0.246737
14	0.247303
15	0.247056
16	0.249006
17	0.253788
18	0.251634
19	0.245958
20	0.253748
21	0.251987
22	0.253398
23	0.256347
24	0.253126
25	0.255603
26	0.255406
27	0.254196
28	0.254847
29	0.25435
30	0.250938
31	0.246685
32	0.248526
33	0.251725
34	0.25447
35	0.249087
36	0.249033
37	0.247321
38	0.248181
39	0.24978
40	0.248529
41	0.248169
42	0.247316
43	0.24844
44	0.24838
45	0.248605
46	0.246818
47	0.246358
48	0.248568
49	0.249555
50	0.24788
51	0.248373
52	0.246798
53	0.247178
54	0.243935
55	0.246842
56	0.246853
57	0.247346
58	0.245448
59	0.244447
60	0.242307
61	0.243449
62	0.244338
63	0.244797
64	0.244828
65	0.24535
66	0.245406
67	0.245227
68	0.24614
69	0.245481
70	0.245233
71	0.244594
72	0.245942
73	0.245881
74	0.245624
75	0.244663
76	0.24587
77	0.246081
78	0.244644
79	0.245083
80	0.244489
81	0.243325
82	0.243227
83	0.243678
84	0.243678
85	0.242905
86	0.242404
87	0.243621
88	0.241359
89	0.240596
90	0.241365
91	0.24291
92	0.243308
93	0.243202
94	0.243262
95	0.242233
96	0.243169
97	0.242945
98	0.243097
99	0.244089
100	0.24349
101	0.242542
102	0.244362
103	0.242718
104	0.243134
105	0.243383
106	0.243383
107	0.243558
108	0.242819
109	0.24447
110	0.24545
111	0.245072
112	0.24492
113	0.2447
114	0.244805
115	0.244457
116	0.244505
117	0.244381
118	0.244381
119	0.244318
120	0.244287
121	0.243339
122	0.243786
123	0.244926
124	0.244196
125	0.244646
126	0.243243
127	0.244122
128	0.244138
129	0.244064
130	0.244138
131	0.243382
132	0.244138
133	0.243389
134	0.244011
135	0.24318
136	0.243186
137	0.243604
138	0.243113
139	0.241408
140	0.240088
141	0.242444
142	0.240798
143	0.240717
144	0.242458
145	0.241801
146	0.241882
147	0.241763
148	0.241408
149	0.242525
150	0.242598
151	0.241411
152	0.240884
153	0.242121
154	0.241499
155	0.240334
156	0.240988
157	0.240793
158	0.240667
159	0.240017
160	0.2405
161	0.240558
162	0.241531
163	0.242229
164	0.240807
165	0.240012
166	0.239633
167	0.239934
168	0.241386
169	0.242025
170	0.242145
171	0.242025
172	0.240498
173	0.240305
174	0.240461
175	0.240444
176	0.240358
177	0.240386
178	0.240519
179	0.241217
180	0.240316
181	0.240329
182	0.241269
183	0.241198
184	0.241269
185	0.241198
186	0.239447
187	0.239167
188	0.239162
189	0.238959
190	0.238996
191	0.238797
192	0.238818
193	0.237383
194	0.23726
195	0.237086
196	0.237183
197	0.236749
198	0.240287
199	0.239088
200	0.238943
201	0.240409
202	0.240393
203	0.242164
204	0.24057
205	0.240565
206	0.241421
207	0.241691
208	0.242325
209	0.241286
210	0.241083
211	0.241471
212	0.241821
213	0.241058
214	0.24147
215	0.24118
216	0.246408
217	0.245953
218	0.241033
219	0.240496
220	0.240561
221	0.240842
222	0.240907
223	0.240565
224	0.241038
225	0.240908
226	0.240044
227	0.238573
228	0.238425
229	0.238269
230	0.238241
231	0.238247
232	0.237631
233	0.238602
234	0.237018
235	0.23909
236	0.240091
237	0.240022
238	0.238821
239	0.238403
240	0.238323
241	0.238155
242	0.239157
243	0.23868
244	0.238633
245	0.238465
246	0.238399
247	0.243182
248	0.243306
249	0.242171
250	0.241086
251	0.242258
252	0.242506
253	0.242441
254	0.24267
255	0.247228
256	0.241794
257	0.244819
258	0.24686
259	0.247956
260	0.248285
261	0.239942
262	0.23877
263	0.239885
264	0.239729
265	0.238531
266	0.238597
267	0.238531
268	0.238597
269	0.238531
270	0.239672
271	0.238531
272	0.238597
273	0.238531
274	0.238597
275	0.238531
276	0.238597
277	0.238531
278	0.238597
279	0.238531
280	0.238597
281	0.236665
282	0.238597
283	0.238531
284	0.238597
285	0.238531
286	0.238597
287	0.238531
288	0.238597
289	0.238531
290	0.238597
291	0.238467
292	0.238533
293	0.238467
294	0.237698
295	0.238467
296	0.237645
297	0.2385
298	0.23827
299	0.239202
300	0.237336
301	0.237361
302	0.238201
303	0.239202
304	0.237305
305	0.237453
306	0.237982
307	0.239013
308	0.237088
309	0.238028
310	0.23906
311	0.23906
312	0.237258
313	0.23713
314	0.23727
315	0.237623
316	0.237503
317	0.237312
318	0.235768
319	0.236152
320	0.237755
321	0.235661
322	0.235822
323	0.236617
324	0.237779
325	0.236033
326	0.236321
327	0.236703
328	0.236703
329	0.23722
330	0.235588
331	0.235894
332	0.235821
333	0.236871
334	0.236871
335	0.236871
336	0.236871
337	0.235191
338	0.235077
339	0.234986
340	0.234967
341	0.235585
342	0.235432
343	0.235718
344	0.235718
345	0.23564
346	0.23564
347	0.235586
348	0.235593
349	0.235574
350	0.236905
351	0.237793
352	0.238146
353	0.236984
354	0.236984
355	0.238146
356	0.238146
357	0.238146
358	0.238146
359	0.237267
360	0.237403
361	0.237838
362	0.238743
363	0.237273
364	0.23803
365	0.238398
366	0.236186
367	0.237928
368	0.237929
369	0.237929
370	0.237802
371	0.238282
372	0.238282
373	0.239313
374	0.237779
375	0.237133
376	0.237459
377	0.237933
378	0.237798
379	0.237577
380	0.237424
381	0.238236
382	0.238281
383	0.237791
384	0.238283
385	0.238479
386	0.239443
387	0.238989
388	0.238989
389	0.238989
390	0.238191
391	0.238191
392	0.238191
393	0.238191
394	0.238365
395	0.238705
396	0.238705
397	0.238191
398	0.238191
399	0.238191
400	0.239086
401	0.238526
402	0.239086
403	0.239086
404	0.239086
405	0.239086
406	0.238738
407	0.239086
408	0.239808
409	0.23857
410	0.238198
411	0.239182
412	0.239182
413	0.238558
414	0.237176
415	0.237339
416	0.237456
417	0.239098
418	0.23884
419	0.239415
420	0.239571
421	0.240151
422	0.238248
423	0.2383
424	0.239404
425	0.241376
426	0.24068
427	0.24068
428	0.240419
429	0.239613
430	0.238799
431	0.238701
432	0.240861
433	0.24055
434	0.239912
435	0.240226
436	0.238465
437	0.237604
438	0.23876
439	0.239775
440	0.240496
441	0.2393
442	0.238911
443	0.238901
444	0.239262
445	0.240327
446	0.240496
447	0.238658
448	0.239006
449	0.238704
450	0.239592
451	0.240177
452	0.238722
453	0.239536
454	0.238994
455	0.239763
456	0.239128
457	0.239274
458	0.241069
459	0.238693
460	0.238872
461	0.239211
462	0.239572
463	0.239572
464	0.239572
465	0.239863
466	0.238208
467	0.238051
468	0.237955
469	0.238103
470	0.237828
471	0.239286
472	0.241933
473	0.241738
474	0.241738
475	0.241606
476	0.241606
477	0.240375
478	0.240711
479	0.241579
480	0.242057
481	0.242214
482	0.243442
483	0.240928
484	0.24256
485	0.24339
486	0.24339
487	0.241749
488	0.241614
489	0.241673
490	0.24256
491	0.241862
492	0.242799
493	0.242333
494	0.242438
495	0.243286
496	0.242583
497	0.242358
498	0.242449
499	0.242504
500	0.242288
501	0.242458
502	0.243108
503	0.242559
504	0.244226
505	0.241591
506	0.242551
507	0.242351
508	0.243886
509	0.243943
510	0.242973
511	0.243711
512	0.243149
513	0.241643
514	0.241415
515	0.241593
516	0.242558
517	0.241919
518	0.243235
519	0.241904
520	0.243235
521	0.242862
522	0.242972
523	0.243085
524	0.242603
525	0.242603
526	0.24265
527	0.242698
528	0.242698
529	0.242698
530	0.242698
531	0.242566
532	0.242698
533	0.242698
534	0.242698
535	0.242698
536	0.242698
537	0.242698
538	0.242698
539	0.242658
540	0.242649
541	0.243072
542	0.247466
543	0.247722
544	0.247851
545	0.247851
546	0.247851
547	0.246388
548	0.247027
549	0.247077
550	0.247128
551	0.247752
552	0.246817
553	0.247301
554	0.246798
555	0.246798
556	0.247504
557	0.246464
558	0.245827
559	0.245827
560	0.245827
561	0.245827
562	0.246749
563	0.246749
564	0.246749
565	0.24694
566	0.247366
567	0.247366
568	0.246413
569	0.247366
570	0.247838
571	0.247893
572	0.24645
573	0.246102
574	0.247366
575	0.246397
576	0.246405
577	0.246405
578	0.246405
579	0.24637
580	0.246616
581	0.246616
582	0.247201
583	0.246616
584	0.246616
585	0.246616
586	0.246616
587	0.246616
588	0.246616
589	0.246616
590	0.246616
591	0.246616
592	0.246616
593	0.246616
594	0.246616
595	0.246616
596	0.246616
597	0.246616
598	0.247349
599	0.247558
600	0.247558
601	0.247558
602	0.247558
603	0.247558
604	0.247558
605	0.247614
606	0.247558
607	0.24695
608	0.246103
609	0.246578
610	0.247431
611	0.247789
612	0.247789
613	0.247789
614	0.24773
615	0.24773
616	0.247848
617	0.247848
618	0.247639
619	0.247187
620	0.247268
621	0.247388
622	0.247421
623	0.24749
624	0.247639
625	0.247848
626	0.247848
627	0.247848
628	0.247848
629	0.247848
630	0.247848
631	0.247848
632	0.247848
633	0.247848
634	0.247848
635	0.247848
636	0.247848
637	0.247848
638	0.247848
639	0.247904
640	0.247904
641	0.247904
642	0.247848
643	0.247848
644	0.247848
645	0.247848
646	0.247848
647	0.247848
648	0.247848
649	0.247848
650	0.247848
651	0.247848
652	0.24835
653	0.248461
654	0.247789
655	0.247789
656	0.247789
657	0.247789
658	0.248292
659	0.248292
660	0.247447
661	0.247447
662	0.247447
663	0.247447
664	0.247485
665	0.248292
666	0.248292
667	0.248292
668	0.248292
669	0.248292
670	0.248292
671	0.248292
672	0.248292
673	0.248292
674	0.248292
675	0.248292
676	0.248292
677	0.248292
678	0.249143
679	0.249143
680	0.24909
681	0.24909
682	0.24909
683	0.249032
684	0.249032
685	0.248975
686	0.248919
687	0.249038
688	0.249038
689	0.249038
690	0.248793
691	0.248292
692	0.248292
693	0.248292
694	0.248292
695	0.247603
696	0.248292
697	0.247071
698	0.248292
699	0.247224
700	0.247038
701	0.246838
702	0.247071
703	0.247071
704	0.246551
705	0.246532
706	0.246532
707	0.246532
708	0.246532
709	0.246532
710	0.246532
711	0.246532
712	0.246532
713	0.246532
714	0.246532
715	0.246532
716	0.246472
717	0.246472
718	0.246472
719	0.246472
720	0.246472
721	0.246472
722	0.246472
723	0.246472
724	0.246472
725	0.246472
726	0.246472
727	0.246413
728	0.24653
729	0.24653
730	0.246472
731	0.245362
732	0.246649
733	0.245846
734	0.245846
735	0.245846
736	0.245846
737	0.245846
738	0.245846
739	0.246021
740	0.246941
741	0.245846
742	0.245846
743	0.238613
744	0.239069
745	0.239069
746	0.239069
747	0.239069
748	0.239117
749	0.239069
750	0.239069
751	0.239022
752	0.238021
753	0.239578
754	0.239069
755	0.239069
756	0.239009
757	0.239009
758	0.239009
759	0.239009
760	0.239009
761	0.239009
762	0.239009
763	0.239009
764	0.239009
765	0.239009
766	0.239009
767	0.239009
768	0.239009
769	0.239009
770	0.239009
771	0.239009
772	0.239009
773	0.239009
774	0.239009
775	0.239009
776	0.239009
777	0.239256
778	0.239496
779	0.239531
780	0.239531
781	0.238993
782	0.238949
783	0.238949
784	0.238949
785	0.238949
786	0.238949
787	0.238949
788	0.238949
789	0.238949
790	0.238949
791	0.238949
792	0.238949
793	0.238949
794	0.238949
795	0.238949
796	0.238949
797	0.238949
798	0.238949
799	0.238949
800	0.238949
801	0.238949
802	0.238949
803	0.238949
804	0.238949
805	0.238949
806	0.238949
807	0.238949
808	0.238949
809	0.238949
810	0.238949
811	0.238949
812	0.238688
813	0.238751
814	0.238751
815	0.238751
816	0.238751
817	0.238751
818	0.238692
819	0.238692
820	0.238692
821	0.238692
822	0.238692
823	0.238692
824	0.238573
825	0.238632
826	0.238574
827	0.238574
828	0.238632
829	0.238574
830	0.238574
831	0.238574
832	0.238574
833	0.238692
834	0.238692
835	0.238692
836	0.238634
837	0.238634
838	0.238692
839	0.238692
840	0.238634
841	0.238634
842	0.238692
843	0.238369
844	0.238634
845	0.237816
846	0.238634
847	0.237525
848	0.237525
849	0.237593
850	0.237535
851	0.237535
852	0.237648
853	0.23759
854	0.23759
855	0.23759
856	0.237648
857	0.23759
858	0.23759
859	0.23759
860	0.237601
861	0.237649
862	0.237649
863	0.237649
864	0.237577
865	0.238286
866	0.23758
867	0.23758
868	0.23758
869	0.23758
870	0.23758
871	0.23758
872	0.23758
873	0.23758
874	0.23758
875	0.23758
876	0.23758
877	0.23758
878	0.23758
879	0.23758
880	0.23758
881	0.23758
882	0.23758
883	0.23758
884	0.23758
885	0.23758
886	0.23758
887	0.23758
888	0.237628
889	0.237628
890	0.237628
891	0.237628
892	0.237569
893	0.237569
894	0.237569
895	0.237569
896	0.237569
897	0.237569
898	0.237569
899	0.237569
900	0.237569
901	0.237569
902	0.237569
903	0.237569
904	0.237569
905	0.237569
906	0.237569
907	0.237569
908	0.237569
909	0.237569
910	0.237569
911	0.236937
912	0.236556
913	0.236596
914	0.237118
915	0.237154
916	0.237618
917	0.237618
918	0.237618
919	0.237618
920	0.237618
921	0.237618
922	0.237618
923	0.237353
924	0.237353
925	0.237353
926	0.237353
927	0.237353
928	0.237353
929	0.237353
930	0.237353
931	0.237353
932	0.237353
933	0.237353
934	0.237353
935	0.237353
936	0.237511
937	0.237511
938	0.237511
939	0.237618
940	0.237407
941	0.237407
942	0.237407
943	0.237388
944	0.237024
945	0.237024
946	0.237024
947	0.236767
948	0.236767
949	0.236767
950	0.236767
951	0.236767
952	0.236767
953	0.236767
954	0.237179
955	0.237236
956	0.237179
957	0.237179
958	0.237353
959	0.237353
960	0.237353
961	0.237353
962	0.237353
963	0.237353
964	0.237353
965	0.237353
966	0.237353
967	0.237353
968	0.237353
969	0.237618
970	0.237177
971	0.237618
972	0.237581
973	0.237581
974	0.237581
975	0.237581
976	0.237581
977	0.237581
978	0.237581
979	0.237581
980	0.237581
981	0.237581
982	0.237581
983	0.237581
984	0.237581
985	0.237581
986	0.237581
987	0.237581
988	0.237581
989	0.237581
990	0.237581
991	0.237581
992	0.237581
993	0.237581
994	0.237632
995	0.237925
996	0.237925
997	0.238076
998	0.238109
999	0.238143
1000	0.237898
