# Supplementary material for: A Model for Improving the Learning Curves of Artificial Neural Networks
Source: PLoS One. 2016 Feb 22;11(2):e0149874. doi: 10.1371/journal.pone.0149874 (PMC4763452; doi:10.1371/journal.pone.0149874)
Supplement: S1 Dataset — (ZIP) [file pone.0149874.s004.zip › dataset/robot/csv/random_neural_network_correctness_avg.csv]

1	0.005
2	0.2048
3	0.24065
4	0.2587
5	0.2727
6	0.2693
7	0.2558
8	0.27275
9	0.2709
10	0.2744
11	0.262
12	0.2704
13	0.28325
14	0.27285
15	0.27755
16	0.28865
17	0.29315
18	0.28665
19	0.2907
20	0.2705
21	0.28025
22	0.2837
23	0.2799
24	0.27855
25	0.2792
26	0.2788
27	0.27615
28	0.2775
29	0.2823
30	0.28735
31	0.2983
32	0.2906
33	0.28435
34	0.29165
35	0.28305
36	0.2884
37	0.2863
38	0.2858
39	0.2832
40	0.27955
41	0.2756
42	0.2745
43	0.2705
44	0.28105
45	0.28
46	0.27365
47	0.2836
48	0.27615
49	0.27815
50	0.27545
51	0.2817
52	0.28665
53	0.28625
54	0.2945
55	0.2913
56	0.2866
57	0.2861
58	0.2895
59	0.295
60	0.29715
61	0.28755
62	0.294
63	0.2947
64	0.29475
65	0.29555
66	0.29565
67	0.2889
68	0.28575
69	0.2839
70	0.28395
71	0.28345
72	0.2802
73	0.28525
74	0.2845
75	0.28835
76	0.2793
77	0.27935
78	0.2723
79	0.2778
80	0.28795
81	0.29275
82	0.29285
83	0.29875
84	0.29875
85	0.30385
86	0.29695
87	0.28995
88	0.30125
89	0.2999
90	0.3016
91	0.2978
92	0.2983
93	0.29815
94	0.29825
95	0.29605
96	0.2981
97	0.29775
98	0.29845
99	0.29965
100	0.29885
101	0.30395
102	0.30005
103	0.2967
104	0.29775
105	0.2981
106	0.2981
107	0.29055
108	0.2961
109	0.2878
110	0.28195
111	0.2781
112	0.27845
113	0.28375
114	0.28375
115	0.28365
116	0.2837
117	0.28385
118	0.28385
119	0.28395
120	0.284
121	0.28345
122	0.29175
123	0.2942
124	0.2925
125	0.2873
126	0.291
127	0.2924
128	0.29255
129	0.29245
130	0.29255
131	0.29155
132	0.29255
133	0.29145
134	0.2924
135	0.29085
136	0.29095
137	0.28575
138	0.2864
139	0.29345
140	0.2978
141	0.296
142	0.2992
143	0.2989
144	0.29615
145	0.2953
146	0.29555
147	0.29535
148	0.29405
149	0.2963
150	0.2964
151	0.30105
152	0.30245
153	0.2923
154	0.2917
155	0.2963
156	0.29725
157	0.29735
158	0.29785
159	0.2975
160	0.29925
161	0.2994
162	0.2951
163	0.29585
164	0.2977
165	0.2981
166	0.30465
167	0.30535
168	0.30095
169	0.29575
170	0.2959
171	0.29575
172	0.29795
173	0.29845
174	0.2994
175	0.29955
176	0.2991
177	0.30595
178	0.29985
179	0.3009
180	0.29925
181	0.2995
182	0.3009
183	0.3008
184	0.3009
185	0.3008
186	0.2999
187	0.30005
188	0.30025
189	0.3003
190	0.30045
191	0.30055
192	0.3008
193	0.30545
194	0.30595
195	0.3067
196	0.30705
197	0.3133
198	0.2991
199	0.30055
200	0.3033
201	0.3062
202	0.3065
203	0.3026
204	0.3065
205	0.3065
206	0.30785
207	0.30195
208	0.3028
209	0.30455
210	0.30675
211	0.30385
212	0.30905
213	0.3064
214	0.30795
215	0.3052
216	0.30935
217	0.30935
218	0.3072
219	0.3139
220	0.314
221	0.31435
222	0.31445
223	0.307
224	0.3076
225	0.30755
226	0.30585
227	0.30725
228	0.30775
229	0.30805
230	0.3086
231	0.30945
232	0.3156
233	0.3104
234	0.3147
235	0.3109
236	0.3059
237	0.3058
238	0.3072
239	0.3077
240	0.3082
241	0.3088
242	0.311
243	0.30725
244	0.30755
245	0.30765
246	0.3081
247	0.31205
248	0.3105
249	0.3107
250	0.31155
251	0.3145
252	0.31445
253	0.31435
254	0.31455
255	0.31665
256	0.31415
257	0.31585
258	0.3168
259	0.31715
260	0.31735
261	0.31265
262	0.3171
263	0.3127
264	0.313
265	0.3144
266	0.3145
267	0.3144
268	0.3145
269	0.3144
270	0.30935
271	0.3144
272	0.3145
273	0.3144
274	0.3145
275	0.3144
276	0.3145
277	0.3144
278	0.3145
279	0.3144
280	0.3145
281	0.31795
282	0.3145
283	0.3144
284	0.3145
285	0.3144
286	0.3145
287	0.3144
288	0.3145
289	0.3144
290	0.3145
291	0.31445
292	0.31455
293	0.31445
294	0.31305
295	0.31445
296	0.3122
297	0.3145
298	0.3141
299	0.30885
300	0.3114
301	0.31245
302	0.31395
303	0.30885
304	0.3116
305	0.31275
306	0.31525
307	0.31015
308	0.31335
309	0.3153
310	0.3102
311	0.3102
312	0.31245
313	0.3133
314	0.31405
315	0.3117
316	0.3119
317	0.3123
318	0.3173
319	0.31875
320	0.31485
321	0.31735
322	0.3185
323	0.31995
324	0.3149
325	0.318
326	0.31555
327	0.31765
328	0.31765
329	0.31175
330	0.3144
331	0.3162
332	0.3157
333	0.3106
334	0.3106
335	0.3106
336	0.3106
337	0.3125
338	0.31295
339	0.31335
340	0.31385
341	0.3154
342	0.3113
343	0.3118
344	0.3118
345	0.3119
346	0.3119
347	0.3116
348	0.3127
349	0.3132
350	0.30965
351	0.31255
352	0.313
353	0.31815
354	0.31815
355	0.313
356	0.313
357	0.313
358	0.313
359	0.3118
360	0.31175
361	0.3126
362	0.3074
363	0.31105
364	0.31285
365	0.30725
366	0.30975
367	0.3127
368	0.3127
369	0.3127
370	0.31255
371	0.31315
372	0.31315
373	0.3081
374	0.3083
375	0.30795
376	0.3087
377	0.3093
378	0.3095
379	0.3099
380	0.3103
381	0.3131
382	0.31315
383	0.3099
384	0.31315
385	0.31335
386	0.30855
387	0.3081
388	0.3081
389	0.3081
390	0.31305
391	0.31305
392	0.31305
393	0.31305
394	0.31385
395	0.3145
396	0.3145
397	0.31305
398	0.31305
399	0.31305
400	0.315
401	0.3142
402	0.315
403	0.315
404	0.315
405	0.315
406	0.31455
407	0.315
408	0.3157
409	0.3067
410	0.31315
411	0.30805
412	0.30805
413	0.3116
414	0.3101
415	0.31085
416	0.3119
417	0.31405
418	0.31465
419	0.31535
420	0.3155
421	0.30995
422	0.3127
423	0.31355
424	0.3161
425	0.3059
426	0.3114
427	0.3114
428	0.30745
429	0.3085
430	0.3136
431	0.31405
432	0.3163
433	0.306
434	0.3168
435	0.31005
436	0.3133
437	0.31295
438	0.3147
439	0.3096
440	0.30465
441	0.30695
442	0.3076
443	0.30805
444	0.30895
445	0.31045
446	0.30465
447	0.30785
448	0.3089
449	0.3079
450	0.30975
451	0.30425
452	0.30805
453	0.3096
454	0.30815
455	0.3099
456	0.3088
457	0.30915
458	0.3052
459	0.3077
460	0.3086
461	0.30925
462	0.30985
463	0.30985
464	0.30985
465	0.31015
466	0.31205
467	0.31245
468	0.3129
469	0.3135
470	0.3138
471	0.30385
472	0.3081
473	0.308
474	0.308
475	0.3082
476	0.3085
477	0.3072
478	0.3082
479	0.31115
480	0.3118
481	0.31195
482	0.3071
483	0.31
484	0.3067
485	0.3016
486	0.3016
487	0.3037
488	0.3043
489	0.30475
490	0.3067
491	0.3116
492	0.3065
493	0.3049
494	0.30565
495	0.307
496	0.30595
497	0.3052
498	0.3056
499	0.3026
500	0.30215
501	0.3028
502	0.30355
503	0.3035
504	0.3054
505	0.30295
506	0.30535
507	0.30515
508	0.3021
509	0.30205
510	0.3002
511	0.29515
512	0.30005
513	0.302
514	0.30265
515	0.3034
516	0.3054
517	0.3045
518	0.3007
519	0.29895
520	0.3007
521	0.30085
522	0.30095
523	0.30105
524	0.3006
525	0.3006
526	0.30065
527	0.3007
528	0.3007
529	0.3007
530	0.3007
531	0.30055
532	0.3007
533	0.3007
534	0.3007
535	0.3007
536	0.3007
537	0.3007
538	0.3007
539	0.3008
540	0.30075
541	0.301
542	0.30305
543	0.30315
544	0.3032
545	0.3032
546	0.3032
547	0.3076
548	0.30855
549	0.3086
550	0.30865
551	0.30375
552	0.30195
553	0.30025
554	0.3018
555	0.3018
556	0.3024
557	0.30135
558	0.3063
559	0.3063
560	0.3063
561	0.3063
562	0.30825
563	0.30825
564	0.30825
565	0.3028
566	0.30335
567	0.30335
568	0.30145
569	0.30335
570	0.2984
571	0.29835
572	0.30275
573	0.30805
574	0.30335
575	0.3011
576	0.30115
577	0.30115
578	0.30115
579	0.3014
580	0.3011
581	0.3011
582	0.2961
583	0.3011
584	0.3011
585	0.3011
586	0.3011
587	0.3011
588	0.3011
589	0.3011
590	0.3011
591	0.3011
592	0.3011
593	0.3011
594	0.3011
595	0.3011
596	0.3011
597	0.3011
598	0.30265
599	0.3029
600	0.3029
601	0.3029
602	0.3029
603	0.3029
604	0.3029
605	0.30285
606	0.3029
607	0.3078
608	0.3063
609	0.3073
610	0.30225
611	0.3027
612	0.3027
613	0.3027
614	0.30275
615	0.30275
616	0.30265
617	0.30265
618	0.3024
619	0.3017
620	0.30185
621	0.30205
622	0.3021
623	0.3022
624	0.3024
625	0.30265
626	0.30265
627	0.30265
628	0.30265
629	0.30265
630	0.30265
631	0.30265
632	0.30265
633	0.30265
634	0.30265
635	0.30265
636	0.30265
637	0.30265
638	0.30265
639	0.3026
640	0.3026
641	0.3026
642	0.30265
643	0.30265
644	0.30265
645	0.30265
646	0.30265
647	0.30265
648	0.30265
649	0.30265
650	0.30265
651	0.30265
652	0.29775
653	0.29765
654	0.3027
655	0.3027
656	0.3027
657	0.3027
658	0.2978
659	0.2978
660	0.3024
661	0.3024
662	0.3024
663	0.3024
664	0.30245
665	0.2978
666	0.2978
667	0.2978
668	0.2978
669	0.2978
670	0.2978
671	0.2978
672	0.2978
673	0.2978
674	0.2978
675	0.2978
676	0.2978
677	0.2978
678	0.29345
679	0.29345
680	0.2935
681	0.2935
682	0.2935
683	0.29355
684	0.29355
685	0.2936
686	0.29365
687	0.29355
688	0.29355
689	0.29355
690	0.2938
691	0.2978
692	0.2978
693	0.2978
694	0.2978
695	0.30295
696	0.2978
697	0.3024
698	0.2978
699	0.2989
700	0.30235
701	0.302
702	0.3024
703	0.3024
704	0.3004
705	0.30095
706	0.30095
707	0.30095
708	0.30095
709	0.30095
710	0.30095
711	0.30095
712	0.30095
713	0.30095
714	0.30095
715	0.30095
716	0.301
717	0.301
718	0.301
719	0.301
720	0.301
721	0.301
722	0.301
723	0.301
724	0.301
725	0.301
726	0.301
727	0.30105
728	0.30095
729	0.30095
730	0.301
731	0.30545
732	0.30085
733	0.30595
734	0.30595
735	0.30595
736	0.30595
737	0.30595
738	0.30595
739	0.3058
740	0.3006
741	0.30595
742	0.30595
743	0.29605
744	0.2966
745	0.2966
746	0.2966
747	0.2966
748	0.29665
749	0.2966
750	0.2966
751	0.29655
752	0.29465
753	0.2916
754	0.2966
755	0.2966
756	0.29665
757	0.29665
758	0.29665
759	0.29665
760	0.29665
761	0.29665
762	0.29665
763	0.29665
764	0.29665
765	0.29665
766	0.29665
767	0.29665
768	0.29665
769	0.29665
770	0.29665
771	0.29665
772	0.29665
773	0.29665
774	0.29665
775	0.29665
776	0.29665
777	0.2977
778	0.2981
779	0.29815
780	0.29815
781	0.29595
782	0.2967
783	0.2967
784	0.2967
785	0.2967
786	0.2967
787	0.2967
788	0.2967
789	0.2967
790	0.2967
791	0.2967
792	0.2967
793	0.2967
794	0.2967
795	0.2967
796	0.2967
797	0.2967
798	0.2967
799	0.2967
800	0.2967
801	0.2967
802	0.2967
803	0.2967
804	0.2967
805	0.2967
806	0.2967
807	0.2967
808	0.2967
809	0.2967
810	0.2967
811	0.2967
812	0.29195
813	0.2965
814	0.2965
815	0.2965
816	0.2965
817	0.2965
818	0.29655
819	0.29655
820	0.29655
821	0.29655
822	0.29655
823	0.29655
824	0.29665
825	0.2966
826	0.29665
827	0.29665
828	0.2966
829	0.29665
830	0.29665
831	0.29665
832	0.29665
833	0.29655
834	0.29655
835	0.29655
836	0.2966
837	0.2966
838	0.29655
839	0.29655
840	0.2966
841	0.2966
842	0.29655
843	0.2963
844	0.2966
845	0.29525
846	0.2966
847	0.2947
848	0.2947
849	0.2947
850	0.29475
851	0.29475
852	0.29465
853	0.2947
854	0.2947
855	0.2947
856	0.29465
857	0.2947
858	0.2947
859	0.2947
860	0.29475
861	0.2948
862	0.2948
863	0.2948
864	0.29465
865	0.28995
866	0.29465
867	0.29465
868	0.29465
869	0.29465
870	0.29465
871	0.29465
872	0.29465
873	0.29465
874	0.29465
875	0.29465
876	0.29465
877	0.29465
878	0.29465
879	0.29465
880	0.29465
881	0.29465
882	0.29465
883	0.29465
884	0.29465
885	0.29465
886	0.29465
887	0.29465
888	0.2947
889	0.2947
890	0.2947
891	0.2947
892	0.29475
893	0.29475
894	0.29475
895	0.29475
896	0.29475
897	0.29475
898	0.29475
899	0.29475
900	0.29475
901	0.29475
902	0.29475
903	0.29475
904	0.29475
905	0.29475
906	0.29475
907	0.29475
908	0.29475
909	0.29475
910	0.29475
911	0.29395
912	0.2929
913	0.29195
914	0.2942
915	0.29425
916	0.2948
917	0.2948
918	0.2948
919	0.2948
920	0.2948
921	0.2948
922	0.2948
923	0.2944
924	0.2944
925	0.2944
926	0.2944
927	0.2944
928	0.2944
929	0.2944
930	0.2944
931	0.2944
932	0.2944
933	0.2944
934	0.2944
935	0.2944
936	0.29465
937	0.29465
938	0.29465
939	0.2948
940	0.2949
941	0.2949
942	0.2949
943	0.295
944	0.2999
945	0.2999
946	0.2999
947	0.2995
948	0.2995
949	0.2995
950	0.2995
951	0.2995
952	0.2995
953	0.2995
954	0.29455
955	0.2945
956	0.29455
957	0.29455
958	0.2944
959	0.2944
960	0.2944
961	0.2944
962	0.2944
963	0.2944
964	0.2944
965	0.2944
966	0.2944
967	0.2944
968	0.2944
969	0.2948
970	0.29405
971	0.2948
972	0.29475
973	0.29475
974	0.29475
975	0.29475
976	0.29475
977	0.29475
978	0.29475
979	0.29475
980	0.29475
981	0.29475
982	0.29475
983	0.29475
984	0.29475
985	0.29475
986	0.29475
987	0.29475
988	0.29475
989	0.29475
990	0.29475
991	0.29475
992	0.29475
993	0.29475
994	0.29505
995	0.2958
996	0.2958
997	0.29605
998	0.2961
999	0.29615
1000	0.29575
