# Supplementary material for: A Model for Improving the Learning Curves of Artificial Neural Networks
Source: PLoS One. 2016 Feb 22;11(2):e0149874. doi: 10.1371/journal.pone.0149874 (PMC4763452; doi:10.1371/journal.pone.0149874)
Supplement: S1 Dataset — (ZIP) [file pone.0149874.s004.zip › dataset/robot/csv/rules_of_robotics_network_correctness_dev.csv]

1	0+2.19515e-10*i
2	0.216791
3	0.207815
4	0.20749
5	0.20692
6	0.211923
7	0.209261
8	0.208699
9	0.214466
10	0.197786
11	0.193337
12	0.192479
13	0.186495
14	0.169209
15	0.172306
16	0.175422
17	0.156902
18	0.151954
19	0.141026
20	0.135465
21	0.129485
22	0.135043
23	0.139356
24	0.146038
25	0.143967
26	0.146822
27	0.14574
28	0.133758
29	0.128646
30	0.123636
31	0.106435
32	0.105844
33	0.102234
34	0.0883836
35	0.0875425
36	0.113064
37	0.105242
38	0.0873989
39	0.0754499
40	0.0727088
41	0.0963894
42	0.0744067
43	0.0612109
44	0.0686817
45	0.0751586
46	0.0612109
47	0.0942608
48	0.081958
49	0.0869037
50	0.0619103
51	0.0735199
52	0.0445
53	0.0594575
54	0.0415
55	0.0445
56	0+2.6112e-08*i
57	0.044
58	0+2.6112e-08*i
59	0.0445
60	0.0757234
61	0+2.6112e-08*i
62	0.0445
63	0.0445
64	0.0626179
65	0.0757234
66	0.0757367
67	0.0859366
68	0.0866768
69	0.0751586
70	0.104852
71	0.0876411
72	0.0871502
73	0.0619103
74	0.0612109
75	0.038
76	0+2.6112e-08*i
77	0+2.6112e-08*i
78	0+2.6112e-08*i
79	0+2.6112e-08*i
80	0+2.6112e-08*i
81	0.0445
82	0.0626139
83	0.0757234
84	0.0619103
85	0.043
86	0.0601777
87	0.0608644
88	0+2.6112e-08*i
89	0+2.6112e-08*i
90	0+2.6112e-08*i
91	0+2.6112e-08*i
92	0+2.6112e-08*i
93	0.0445
94	0.043
95	0+2.6112e-08*i
96	0.0445
97	0.044
98	0.0615678
99	0+2.6112e-08*i
100	0+2.6112e-08*i
101	0+2.6112e-08*i
102	0+2.6112e-08*i
103	0+2.6112e-08*i
104	0.0445
105	0.044
106	0+2.6112e-08*i
107	0.0425
108	0.045
109	0.0629666
110	0.0445
111	0.0445
112	0.0762971
113	0.0629666
114	0.0626139
115	0.0622631
116	0.0622631
117	0.0615678
118	0.0629666
119	0.0762937
120	0.0751687
121	0.0757234
122	0.0751586
123	0.0856953
124	0.086924
125	0.0735199
126	0.0445
127	0.0445
128	0.0445
129	0.0445
130	0.044
131	0.0425
132	0+2.6112e-08*i
133	0.044
134	0.0622631
135	0.0626139
136	0.0626139
137	0.0622631
138	0.0622631
139	0.0757234
140	0.0742981
141	0.0601526
142	0.0760091
143	0.0869124
144	0.0757234
145	0.0869124
146	0.0751586
147	0.0629666
148	0.0622631
149	0.0757234
150	0.0754465
151	0.0445
152	0.0876411
153	0.087396
154	0.0871502
155	0.074695
156	0.0856776
157	0.0754365
158	0.0861684
159	0.0869037
160	0.0856776
161	0.0731517
162	0.0715926
163	0+2.6112e-08*i
164	0+2.6112e-08*i
165	0+2.6112e-08*i
166	0.0445
167	0.0626139
168	0.0765806
169	0.0757234
170	0.0573913
171	0.0445
172	0.0622631
173	0.0619103
174	0.0615678
175	0.015
176	0+2.6112e-08*i
177	0+2.6112e-08*i
178	0+2.6112e-08*i
179	0+2.6112e-08*i
180	0+2.6112e-08*i
181	0+2.6112e-08*i
182	0+2.6112e-08*i
183	0.044
184	0.0425
185	0.0626139
186	0.0626139
187	0.0966068
188	0.0869037
189	0.0745894
190	0.0608644
191	0.0626179
192	0.0615678
193	0.0445
194	0.0622631
195	0.0445
196	0.0445
197	0.0445
198	0.0445
199	0.044
200	0.044
201	0.043
202	0.0425
203	0.0615678
204	0.0597998
205	0.0569551
206	0.0578465
207	0.0445
208	0.0445
209	0.0445
210	0.0445
211	0.044
212	0.0619103
213	0.0578465
214	0.0622631
215	0.0612109
216	0.044
217	0.0619103
218	0+2.6112e-08*i
219	0.0445
220	0.0615678
221	0.044
222	0.0622631
223	0.0615678
224	0.075172
225	0.0595339
226	0.0622631
227	0.0612109
228	0.0619266
229	0.0615842
230	0.0588744
231	0.0760091
232	0.0751586
233	0.0615678
234	0.0445
235	0.0445
236	0.0445
237	0.0622631
238	0.0445
239	0.0445
240	0.0445
241	0.0445
242	0.0445
243	0.044
244	0.043
245	0+2.6112e-08*i
246	0+2.6112e-08*i
247	0+2.6112e-08*i
248	0+2.6112e-08*i
249	0.0615678
250	0.0622631
251	0.044
252	0+2.6112e-08*i
253	0+2.6112e-08*i
254	0+2.6112e-08*i
255	0+2.6112e-08*i
256	0+2.6112e-08*i
257	0.0760091
258	0.0619103
259	0.043
260	0.0445
261	0.0626179
262	0.0622631
263	0.0622631
264	0.0612109
265	0.0608644
266	0.043
267	0.0729929
268	0+2.6112e-08*i
269	0.0425
270	0+2.6112e-08*i
271	0+2.6112e-08*i
272	0+2.6112e-08*i
273	0.0622631
274	0.044
275	0.0425
276	0.043
277	0+2.6112e-08*i
278	0.044
279	0.0615678
280	0.0445
281	0.044
282	0.044
283	0.0415
284	0+2.6112e-08*i
285	0+2.6112e-08*i
286	0+2.6112e-08*i
287	0+2.6112e-08*i
288	0+2.6112e-08*i
289	0+2.6112e-08*i
290	0+2.6112e-08*i
291	0+2.6112e-08*i
292	0+2.6112e-08*i
293	0+2.6112e-08*i
294	0.0445
295	0.0445
296	0+2.6112e-08*i
297	0+2.6112e-08*i
298	0+2.6112e-08*i
299	0.0445
300	0.0445
301	0.0445
302	0.044
303	0.044
304	0+2.6112e-08*i
305	0+2.6112e-08*i
306	0+2.6112e-08*i
307	0+2.6112e-08*i
308	0.045
309	0.0445
310	0.0626139
311	0.0445
312	0.0445
313	0.0445
314	0.0445
315	0.0445
316	0.044
317	0+2.6112e-08*i
318	0+2.6112e-08*i
319	0+2.6112e-08*i
320	0+2.6112e-08*i
321	0.043
322	0.0445
323	0.0445
324	0.0622631
325	0.0765872
326	0.0757434
327	0.0626179
328	0.0619266
329	0.045
330	0.045
331	0.045
332	0.045
333	0.0626139
334	0.0615678
335	0.022
336	0.0622631
337	0.0615678
338	0.044
339	0.043
340	0.043
341	0.043
342	0.044
343	0.0615678
344	0.0445
345	0.044
346	0+2.6112e-08*i
347	0+2.6112e-08*i
348	0+2.6112e-08*i
349	0+2.6112e-08*i
350	0+2.6112e-08*i
351	0.038
352	0+2.6112e-08*i
353	0+2.6112e-08*i
354	0+2.6112e-08*i
355	0+2.6112e-08*i
356	0+2.6112e-08*i
357	0+2.6112e-08*i
358	0+2.6112e-08*i
359	0+2.6112e-08*i
360	0+2.6112e-08*i
361	0+2.6112e-08*i
362	0+2.6112e-08*i
363	0.0626139
364	0.0622631
365	0.0445
366	0.0629666
367	0.0629666
368	0.0622631
369	0.0528695
370	0+2.6112e-08*i
371	0+2.6112e-08*i
372	0+2.6112e-08*i
373	0+2.6112e-08*i
374	0+2.6112e-08*i
375	0.0445
376	0.0445
377	0.0445
378	0.0445
379	0.0626179
380	0.0626179
381	0.0615678
382	0.0751687
383	0.0743286
384	0.0615678
385	0.0445
386	0.0445
387	0.0445
388	0.0445
389	0.0445
390	0.0445
391	0.044
392	0.044
393	0.043
394	0.0445
395	0.0445
396	0.044
397	0.044
398	0.043
399	0+2.6112e-08*i
400	0+2.6112e-08*i
401	0+2.6112e-08*i
402	0+2.6112e-08*i
403	0+2.6112e-08*i
404	0+2.6112e-08*i
405	0.0445
406	0.044
407	0+2.6112e-08*i
408	0+2.6112e-08*i
409	0+2.6112e-08*i
410	0+2.6112e-08*i
411	0+2.6112e-08*i
412	0.0445
413	0.044
414	0+2.6112e-08*i
415	0+2.6112e-08*i
416	0+2.6112e-08*i
417	0.0626139
418	0.0760091
419	0.0757234
420	0.0742981
421	0.0597998
422	0.0601777
423	0+2.6112e-08*i
424	0.043
425	0+2.6112e-08*i
426	0.0445
427	0+2.6112e-08*i
428	0+2.6112e-08*i
429	0+2.6112e-08*i
430	0.0445
431	0+2.6112e-08*i
432	0+2.6112e-08*i
433	0+2.6112e-08*i
434	0+2.6112e-08*i
435	0.044
436	0.044
437	0.0425
438	0.043
439	0+2.6112e-08*i
440	0.044
441	0+2.6112e-08*i
442	0.045
443	0.0626179
444	0.0626139
445	0.0622631
446	0.0626139
447	0.0626139
448	0.0622631
449	0.0622631
450	0.0615678
451	0.0585007
452	0.044
453	0.043
454	0.0425
455	0+2.6112e-08*i
456	0+2.6112e-08*i
457	0.044
458	0+2.6112e-08*i
459	0+2.6112e-08*i
460	0+2.6112e-08*i
461	0+2.6112e-08*i
462	0+2.6112e-08*i
463	0.0626139
464	0.0757234
465	0.0757234
466	0.0751586
467	0.0615678
468	0.0626139
469	0.0760091
470	0.0626139
471	0.0626139
472	0.0622631
473	0.0619103
474	0.0565685
475	0+2.6112e-08*i
476	0+2.6112e-08*i
477	0+2.6112e-08*i
478	0+2.6112e-08*i
479	0+2.6112e-08*i
480	0+2.6112e-08*i
481	0+2.6112e-08*i
482	0+2.6112e-08*i
483	0.0445
484	0.0445
485	0.044
486	0+2.6112e-08*i
487	0+2.6112e-08*i
488	0+2.6112e-08*i
489	0+2.6112e-08*i
490	0+2.6112e-08*i
491	0+2.6112e-08*i
492	0+2.6112e-08*i
493	0+2.6112e-08*i
494	0+2.6112e-08*i
495	0+2.6112e-08*i
496	0+2.6112e-08*i
497	0+2.6112e-08*i
498	0+2.6112e-08*i
499	0+2.6112e-08*i
500	0+2.6112e-08*i
501	0+2.6112e-08*i
502	0+2.6112e-08*i
503	0.043
504	0+2.6112e-08*i
505	0+2.6112e-08*i
506	0+2.6112e-08*i
507	0.0425
508	0+2.6112e-08*i
509	0+2.6112e-08*i
510	0+2.6112e-08*i
511	0+2.6112e-08*i
512	0+2.6112e-08*i
513	0.043
514	0+2.6112e-08*i
515	0+2.6112e-08*i
516	0+2.6112e-08*i
517	0+2.6112e-08*i
518	0+2.6112e-08*i
519	0+2.6112e-08*i
520	0+2.6112e-08*i
521	0+2.6112e-08*i
522	0+2.6112e-08*i
523	0+2.6112e-08*i
524	0+2.6112e-08*i
525	0.0445
526	0.0445
527	0.0445
528	0.0445
529	0.0445
530	0.0445
531	0.0626139
532	0.0760091
533	0.0760091
534	0.0855182
535	0.0757367
536	0.0622631
537	0.042
538	0+2.6112e-08*i
539	0+2.6112e-08*i
540	0+2.6112e-08*i
541	0+2.6112e-08*i
542	0.0445
543	0.0445
544	0.043
545	0.0425
546	0.044
547	0.043
548	0.028
549	0+2.6112e-08*i
550	0+2.6112e-08*i
551	0+2.6112e-08*i
552	0+2.6112e-08*i
553	0+2.6112e-08*i
554	0+2.6112e-08*i
555	0+2.6112e-08*i
556	0+2.6112e-08*i
557	0+2.6112e-08*i
558	0+2.6112e-08*i
559	0.0629666
560	0.0445
561	0.0445
562	0.044
563	0+2.6112e-08*i
564	0.0445
565	0.0445
566	0.0445
567	0.0445
568	0.0445
569	0.0445
570	0.044
571	0.043
572	0+2.6112e-08*i
573	0+2.6112e-08*i
574	0+2.6112e-08*i
575	0+2.6112e-08*i
576	0+2.6112e-08*i
577	0.044
578	0+2.6112e-08*i
579	0+2.6112e-08*i
580	0+2.6112e-08*i
581	0+2.6112e-08*i
582	0+2.6112e-08*i
583	0+2.6112e-08*i
584	0+2.6112e-08*i
585	0.0622631
586	0.0445
587	0.0445
588	0.044
589	0.0445
590	0.0622631
591	0.0703574
592	0.0615678
593	0.0445
594	0.0445
595	0.0445
596	0.044
597	0.044
598	0.0615678
599	0.044
600	0+2.6112e-08*i
601	0+2.6112e-08*i
602	0.0415
603	0+2.6112e-08*i
604	0+2.6112e-08*i
605	0.044
606	0+2.6112e-08*i
607	0+2.6112e-08*i
608	0+2.6112e-08*i
609	0+2.6112e-08*i
610	0.0619103
611	0.0612109
612	0+2.6112e-08*i
613	0+2.6112e-08*i
614	0+2.6112e-08*i
615	0+2.6112e-08*i
616	0+2.6112e-08*i
617	0+2.6112e-08*i
618	0+2.6112e-08*i
619	0.045
620	0.0445
621	0.0445
622	0.0445
623	0.044
624	0+2.6112e-08*i
625	0+2.6112e-08*i
626	0+2.6112e-08*i
627	0+2.6112e-08*i
628	0+2.6112e-08*i
629	0+2.6112e-08*i
630	0+2.6112e-08*i
631	0+2.6112e-08*i
632	0+2.6112e-08*i
633	0+2.6112e-08*i
634	0+2.6112e-08*i
635	0+2.6112e-08*i
636	0+2.6112e-08*i
637	0+2.6112e-08*i
638	0.044
639	0.044
640	0.0615678
641	0.0445
642	0.0588744
643	0.0445
644	0.012
645	0.0626139
646	0.0626139
647	0.0626139
648	0.0626139
649	0.0619103
650	0.0619103
651	0.0601526
652	0.0854355
653	0.0584316
654	0+2.6112e-08*i
655	0.0325
656	0+2.6112e-08*i
657	0+2.6112e-08*i
658	0+2.6112e-08*i
659	0+2.6112e-08*i
660	0+2.6112e-08*i
661	0.0445
662	0+2.6112e-08*i
663	0+2.6112e-08*i
664	0+2.6112e-08*i
665	0+2.6112e-08*i
666	0+2.6112e-08*i
667	0+2.6112e-08*i
668	0+2.6112e-08*i
669	0.045
670	0+2.6112e-08*i
671	0+2.6112e-08*i
672	0+2.6112e-08*i
673	0+2.6112e-08*i
674	0+2.6112e-08*i
675	0+2.6112e-08*i
676	0.0425
677	0+2.6112e-08*i
678	0+2.6112e-08*i
679	0+2.6112e-08*i
680	0+2.6112e-08*i
681	0+2.6112e-08*i
682	0.0445
683	0.044
684	0+2.6112e-08*i
685	0+2.6112e-08*i
686	0+2.6112e-08*i
687	0+2.6112e-08*i
688	0+2.6112e-08*i
689	0+2.6112e-08*i
690	0+2.6112e-08*i
691	0.044
692	0.044
693	0.043
694	0+2.6112e-08*i
695	0.044
696	0.0425
697	0+2.6112e-08*i
698	0+2.6112e-08*i
699	0+2.6112e-08*i
700	0+2.6112e-08*i
701	0+2.6112e-08*i
702	0+2.6112e-08*i
703	0+2.6112e-08*i
704	0+2.6112e-08*i
705	0+2.6112e-08*i
706	0+2.6112e-08*i
707	0+2.6112e-08*i
708	0+2.6112e-08*i
709	0+2.6112e-08*i
710	0+2.6112e-08*i
711	0+2.6112e-08*i
712	0+2.6112e-08*i
713	0+2.6112e-08*i
714	0+2.6112e-08*i
715	0+2.6112e-08*i
716	0.0445
717	0.0445
718	0+2.6112e-08*i
719	0.0615626
720	0.0626139
721	0.0622631
722	0.0445
723	0.0612109
724	0.044
725	0.043
726	0+2.6112e-08*i
727	0+2.6112e-08*i
728	0.044
729	0.043
730	0+2.6112e-08*i
731	0+2.6112e-08*i
732	0.0445
733	0.0445
734	0.0445
735	0.0445
736	0.0445
737	0.0615678
738	0.0612233
739	0.0626139
740	0.0622631
741	0.0622631
742	0.0615678
743	0.0608644
744	0.044
745	0.0615678
746	0.0445
747	0.044
748	0+2.6112e-08*i
749	0+2.6112e-08*i
750	0.041
751	0.043
752	0+2.6112e-08*i
753	0+2.6112e-08*i
754	0+2.6112e-08*i
755	0+2.6112e-08*i
756	0+2.6112e-08*i
757	0+2.6112e-08*i
758	0+2.6112e-08*i
759	0+2.6112e-08*i
760	0+2.6112e-08*i
761	0+2.6112e-08*i
762	0+2.6112e-08*i
763	0+2.6112e-08*i
764	0+2.6112e-08*i
765	0+2.6112e-08*i
766	0+2.6112e-08*i
767	0+2.6112e-08*i
768	0+2.6112e-08*i
769	0+2.6112e-08*i
770	0+2.6112e-08*i
771	0+2.6112e-08*i
772	0+2.6112e-08*i
773	0+2.6112e-08*i
774	0+2.6112e-08*i
775	0+2.6112e-08*i
776	0+2.6112e-08*i
777	0+2.6112e-08*i
778	0.0445
779	0.0445
780	0.044
781	0.044
782	0.044
783	0.043
784	0.0425
785	0+2.6112e-08*i
786	0+2.6112e-08*i
787	0+2.6112e-08*i
788	0+2.6112e-08*i
789	0+2.6112e-08*i
790	0+2.6112e-08*i
791	0+2.6112e-08*i
792	0+2.6112e-08*i
793	0+2.6112e-08*i
794	0+2.6112e-08*i
795	0+2.6112e-08*i
796	0.045
797	0.0445
798	0.0445
799	0.0445
800	0.0615678
801	0.044
802	0.036
803	0+2.6112e-08*i
804	0.0445
805	0.0445
806	0.0445
807	0.044
808	0.0005
809	0.0626139
810	0.0626139
811	0.0626139
812	0.0626139
813	0.0626139
814	0.0619103
815	0.0619103
816	0.0559856
817	0.039
818	0+2.6112e-08*i
819	0+2.6112e-08*i
820	0+2.6112e-08*i
821	0+2.6112e-08*i
822	0+2.6112e-08*i
823	0+2.6112e-08*i
824	0+2.6112e-08*i
825	0+2.6112e-08*i
826	0+2.6112e-08*i
827	0+2.6112e-08*i
828	0+2.6112e-08*i
829	0+2.6112e-08*i
830	0+2.6112e-08*i
831	0+2.6112e-08*i
832	0+2.6112e-08*i
833	0+2.6112e-08*i
834	0+2.6112e-08*i
835	0+2.6112e-08*i
836	0+2.6112e-08*i
837	0+2.6112e-08*i
838	0+2.6112e-08*i
839	0+2.6112e-08*i
840	0+2.6112e-08*i
841	0+2.6112e-08*i
842	0+2.6112e-08*i
843	0+2.6112e-08*i
844	0+2.6112e-08*i
845	0+2.6112e-08*i
846	0+2.6112e-08*i
847	0+2.6112e-08*i
848	0+2.6112e-08*i
849	0+2.6112e-08*i
850	0+2.6112e-08*i
851	0+2.6112e-08*i
852	0+2.6112e-08*i
853	0+2.6112e-08*i
854	0+2.6112e-08*i
855	0+2.6112e-08*i
856	0+2.6112e-08*i
857	0+2.6112e-08*i
858	0+2.6112e-08*i
859	0+2.6112e-08*i
860	0+2.6112e-08*i
861	0+2.6112e-08*i
862	0+2.6112e-08*i
863	0+2.6112e-08*i
864	0+2.6112e-08*i
865	0+2.6112e-08*i
866	0+2.6112e-08*i
867	0+2.6112e-08*i
868	0+2.6112e-08*i
869	0+2.6112e-08*i
870	0+2.6112e-08*i
871	0+2.6112e-08*i
872	0+2.6112e-08*i
873	0+2.6112e-08*i
874	0+2.6112e-08*i
875	0+2.6112e-08*i
876	0+2.6112e-08*i
877	0+2.6112e-08*i
878	0+2.6112e-08*i
879	0+2.6112e-08*i
880	0+2.6112e-08*i
881	0+2.6112e-08*i
882	0+2.6112e-08*i
883	0+2.6112e-08*i
884	0+2.6112e-08*i
885	0+2.6112e-08*i
886	0+2.6112e-08*i
887	0+2.6112e-08*i
888	0+2.6112e-08*i
889	0+2.6112e-08*i
890	0+2.6112e-08*i
891	0+2.6112e-08*i
892	0+2.6112e-08*i
893	0+2.6112e-08*i
894	0+2.6112e-08*i
895	0+2.6112e-08*i
896	0+2.6112e-08*i
897	0+2.6112e-08*i
898	0.044
899	0.043
900	0.043
901	0+2.6112e-08*i
902	0.0445
903	0.0626139
904	0.0626139
905	0.0622631
906	0.0622631
907	0.0615678
908	0.0585007
909	0.0619103
910	0.0605033
911	0.0425
912	0.0415
913	0+2.6112e-08*i
914	0+2.6112e-08*i
915	0+2.6112e-08*i
916	0+2.6112e-08*i
917	0+2.6112e-08*i
918	0+2.6112e-08*i
919	0+2.6112e-08*i
920	0+2.6112e-08*i
921	0+2.6112e-08*i
922	0+2.6112e-08*i
923	0+2.6112e-08*i
924	0+2.6112e-08*i
925	0+2.6112e-08*i
926	0+2.6112e-08*i
927	0+2.6112e-08*i
928	0+2.6112e-08*i
929	0+2.6112e-08*i
930	0+2.6112e-08*i
931	0+2.6112e-08*i
932	0+2.6112e-08*i
933	0+2.6112e-08*i
934	0+2.6112e-08*i
935	0+2.6112e-08*i
936	0+2.6112e-08*i
937	0+2.6112e-08*i
938	0+2.6112e-08*i
939	0+2.6112e-08*i
940	0+2.6112e-08*i
941	0+2.6112e-08*i
942	0+2.6112e-08*i
943	0+2.6112e-08*i
944	0+2.6112e-08*i
945	0+2.6112e-08*i
946	0+2.6112e-08*i
947	0+2.6112e-08*i
948	0+2.6112e-08*i
949	0+2.6112e-08*i
950	0+2.6112e-08*i
951	0+2.6112e-08*i
952	0+2.6112e-08*i
953	0+2.6112e-08*i
954	0+2.6112e-08*i
955	0+2.6112e-08*i
956	0+2.6112e-08*i
957	0+2.6112e-08*i
958	0+2.6112e-08*i
959	0+2.6112e-08*i
960	0+2.6112e-08*i
961	0+2.6112e-08*i
962	0+2.6112e-08*i
963	0+2.6112e-08*i
964	0+2.6112e-08*i
965	0+2.6112e-08*i
966	0+2.6112e-08*i
967	0+2.6112e-08*i
968	0+2.6112e-08*i
969	0+2.6112e-08*i
970	0+2.6112e-08*i
971	0+2.6112e-08*i
972	0+2.6112e-08*i
973	0+2.6112e-08*i
974	0+2.6112e-08*i
975	0+2.6112e-08*i
976	0+2.6112e-08*i
977	0+2.6112e-08*i
978	0+2.6112e-08*i
979	0+2.6112e-08*i
980	0+2.6112e-08*i
981	0.029
982	0.0445
983	0.044
984	0.044
985	0.044
986	0.0425
987	0.0445
988	0.0445
989	0.0445
990	0.044
991	0.0445
992	0.044
993	0.044
994	0+2.6112e-08*i
995	0+2.6112e-08*i
996	0+2.6112e-08*i
997	0+2.6112e-08*i
998	0+2.6112e-08*i
999	0.0425
1000	0.043
