# Supplementary material for: A Model for Improving the Learning Curves of Artificial Neural Networks
Source: PLoS One. 2016 Feb 22;11(2):e0149874. doi: 10.1371/journal.pone.0149874 (PMC4763452; doi:10.1371/journal.pone.0149874)
Supplement: S1 Dataset — (ZIP) [file pone.0149874.s004.zip › dataset/robot/csv/rules_of_robotics_network_correctness_avg.csv]

1	0.005
2	0.30635
3	0.33125
4	0.3305
5	0.33115
6	0.3173
7	0.33055
8	0.32185
9	0.30755
10	0.34955
11	0.35745
12	0.358
13	0.3673
14	0.3904
15	0.38545
16	0.38125
17	0.4027
18	0.4073
19	0.4164
20	0.4208
21	0.4245
22	0.42025
23	0.41635
24	0.41135
25	0.4122
26	0.40875
27	0.4095
28	0.42065
29	0.42475
30	0.42665
31	0.43825
32	0.4384
33	0.4395
34	0.44705
35	0.44795
36	0.43415
37	0.43855
38	0.44725
39	0.4518
40	0.4523
41	0.443
42	0.452
43	0.4563
44	0.453
45	0.45185
46	0.4563
47	0.4435
48	0.4484
49	0.44735
50	0.4562
51	0.45215
52	0.46055
53	0.45655
54	0.46085
55	0.46055
56	0.465
57	0.4606
58	0.465
59	0.46055
60	0.45175
61	0.465
62	0.46055
63	0.46055
64	0.4561
65	0.45175
66	0.45175
67	0.44755
68	0.4474
69	0.45185
70	0.43865
71	0.4472
72	0.4473
73	0.4562
74	0.4563
75	0.4612
76	0.465
77	0.465
78	0.465
79	0.465
80	0.465
81	0.46055
82	0.4561
83	0.45175
84	0.4562
85	0.4607
86	0.45645
87	0.45635
88	0.465
89	0.465
90	0.465
91	0.465
92	0.465
93	0.46055
94	0.4607
95	0.465
96	0.46055
97	0.4606
98	0.45625
99	0.465
100	0.465
101	0.465
102	0.465
103	0.465
104	0.46055
105	0.4606
106	0.465
107	0.46075
108	0.4605
109	0.45605
110	0.46055
111	0.46055
112	0.45165
113	0.45605
114	0.4561
115	0.45615
116	0.45615
117	0.45625
118	0.45605
119	0.45165
120	0.45185
121	0.45175
122	0.45185
123	0.4476
124	0.44735
125	0.45215
126	0.46055
127	0.46055
128	0.46055
129	0.46055
130	0.4606
131	0.46075
132	0.465
133	0.4606
134	0.45615
135	0.4561
136	0.4561
137	0.45615
138	0.45615
139	0.45175
140	0.452
141	0.45645
142	0.4517
143	0.44735
144	0.45175
145	0.44735
146	0.45185
147	0.45605
148	0.45615
149	0.45175
150	0.4518
151	0.46055
152	0.4472
153	0.44725
154	0.4473
155	0.45045
156	0.4476
157	0.4518
158	0.4475
159	0.44735
160	0.4476
161	0.4522
162	0.4525
163	0.465
164	0.465
165	0.465
166	0.46055
167	0.4561
168	0.4516
169	0.45175
170	0.45685
171	0.46055
172	0.45615
173	0.4562
174	0.45625
175	0.4635
176	0.465
177	0.465
178	0.465
179	0.465
180	0.465
181	0.465
182	0.465
183	0.4606
184	0.46075
185	0.4561
186	0.4561
187	0.44295
188	0.44735
189	0.45195
190	0.45635
191	0.4561
192	0.45625
193	0.46055
194	0.45615
195	0.46055
196	0.46055
197	0.46055
198	0.46055
199	0.4606
200	0.4606
201	0.4607
202	0.46075
203	0.45625
204	0.4565
205	0.45695
206	0.4568
207	0.46055
208	0.46055
209	0.46055
210	0.46055
211	0.4606
212	0.4562
213	0.4568
214	0.45615
215	0.4563
216	0.4606
217	0.4562
218	0.465
219	0.46055
220	0.45625
221	0.4606
222	0.45615
223	0.45625
224	0.45185
225	0.45655
226	0.45615
227	0.4563
228	0.4562
229	0.45625
230	0.45665
231	0.4517
232	0.45185
233	0.45625
234	0.46055
235	0.46055
236	0.46055
237	0.45615
238	0.46055
239	0.46055
240	0.46055
241	0.46055
242	0.46055
243	0.4606
244	0.4607
245	0.465
246	0.465
247	0.465
248	0.465
249	0.45625
250	0.45615
251	0.4606
252	0.465
253	0.465
254	0.465
255	0.465
256	0.465
257	0.4517
258	0.4562
259	0.4607
260	0.46055
261	0.4561
262	0.45615
263	0.45615
264	0.4563
265	0.45635
266	0.4607
267	0.45225
268	0.465
269	0.46075
270	0.465
271	0.465
272	0.465
273	0.45615
274	0.4606
275	0.46075
276	0.4607
277	0.465
278	0.4606
279	0.45625
280	0.46055
281	0.4606
282	0.4606
283	0.46085
284	0.465
285	0.465
286	0.465
287	0.465
288	0.465
289	0.465
290	0.465
291	0.465
292	0.465
293	0.465
294	0.46055
295	0.46055
296	0.465
297	0.465
298	0.465
299	0.46055
300	0.46055
301	0.46055
302	0.4606
303	0.4606
304	0.465
305	0.465
306	0.465
307	0.465
308	0.4605
309	0.46055
310	0.4561
311	0.46055
312	0.46055
313	0.46055
314	0.46055
315	0.46055
316	0.4606
317	0.465
318	0.465
319	0.465
320	0.465
321	0.4607
322	0.46055
323	0.46055
324	0.45615
325	0.4516
326	0.45175
327	0.4561
328	0.4562
329	0.4605
330	0.4605
331	0.4605
332	0.4605
333	0.4561
334	0.45625
335	0.4628
336	0.45615
337	0.45625
338	0.4606
339	0.4607
340	0.4607
341	0.4607
342	0.4606
343	0.45625
344	0.46055
345	0.4606
346	0.465
347	0.465
348	0.465
349	0.465
350	0.465
351	0.4612
352	0.465
353	0.465
354	0.465
355	0.465
356	0.465
357	0.465
358	0.465
359	0.465
360	0.465
361	0.465
362	0.465
363	0.4561
364	0.45615
365	0.46055
366	0.45605
367	0.45605
368	0.45615
369	0.45765
370	0.465
371	0.465
372	0.465
373	0.465
374	0.465
375	0.46055
376	0.46055
377	0.46055
378	0.46055
379	0.4561
380	0.4561
381	0.45625
382	0.45185
383	0.452
384	0.45625
385	0.46055
386	0.46055
387	0.46055
388	0.46055
389	0.46055
390	0.46055
391	0.4606
392	0.4606
393	0.4607
394	0.46055
395	0.46055
396	0.4606
397	0.4606
398	0.4607
399	0.465
400	0.465
401	0.465
402	0.465
403	0.465
404	0.465
405	0.46055
406	0.4606
407	0.465
408	0.465
409	0.465
410	0.465
411	0.465
412	0.46055
413	0.4606
414	0.465
415	0.465
416	0.465
417	0.4561
418	0.4517
419	0.45175
420	0.452
421	0.4565
422	0.45645
423	0.465
424	0.4607
425	0.465
426	0.46055
427	0.465
428	0.465
429	0.465
430	0.46055
431	0.465
432	0.465
433	0.465
434	0.465
435	0.4606
436	0.4606
437	0.46075
438	0.4607
439	0.465
440	0.4606
441	0.465
442	0.4605
443	0.4561
444	0.4561
445	0.45615
446	0.4561
447	0.4561
448	0.45615
449	0.45615
450	0.45625
451	0.4567
452	0.4606
453	0.4607
454	0.46075
455	0.465
456	0.465
457	0.4606
458	0.465
459	0.465
460	0.465
461	0.465
462	0.465
463	0.4561
464	0.45175
465	0.45175
466	0.45185
467	0.45625
468	0.4561
469	0.4517
470	0.4561
471	0.4561
472	0.45615
473	0.4562
474	0.457
475	0.465
476	0.465
477	0.465
478	0.465
479	0.465
480	0.465
481	0.465
482	0.465
483	0.46055
484	0.46055
485	0.4606
486	0.465
487	0.465
488	0.465
489	0.465
490	0.465
491	0.465
492	0.465
493	0.465
494	0.465
495	0.465
496	0.465
497	0.465
498	0.465
499	0.465
500	0.465
501	0.465
502	0.465
503	0.4607
504	0.465
505	0.465
506	0.465
507	0.46075
508	0.465
509	0.465
510	0.465
511	0.465
512	0.465
513	0.4607
514	0.465
515	0.465
516	0.465
517	0.465
518	0.465
519	0.465
520	0.465
521	0.465
522	0.465
523	0.465
524	0.465
525	0.46055
526	0.46055
527	0.46055
528	0.46055
529	0.46055
530	0.46055
531	0.4561
532	0.4517
533	0.4517
534	0.44765
535	0.45175
536	0.45615
537	0.4608
538	0.465
539	0.465
540	0.465
541	0.465
542	0.46055
543	0.46055
544	0.4607
545	0.46075
546	0.4606
547	0.4607
548	0.4622
549	0.465
550	0.465
551	0.465
552	0.465
553	0.465
554	0.465
555	0.465
556	0.465
557	0.465
558	0.465
559	0.45605
560	0.46055
561	0.46055
562	0.4606
563	0.465
564	0.46055
565	0.46055
566	0.46055
567	0.46055
568	0.46055
569	0.46055
570	0.4606
571	0.4607
572	0.465
573	0.465
574	0.465
575	0.465
576	0.465
577	0.4606
578	0.465
579	0.465
580	0.465
581	0.465
582	0.465
583	0.465
584	0.465
585	0.45615
586	0.46055
587	0.46055
588	0.4606
589	0.46055
590	0.45615
591	0.4528
592	0.45625
593	0.46055
594	0.46055
595	0.46055
596	0.4606
597	0.4606
598	0.45625
599	0.4606
600	0.465
601	0.465
602	0.46085
603	0.465
604	0.465
605	0.4606
606	0.465
607	0.465
608	0.465
609	0.465
610	0.4562
611	0.4563
612	0.465
613	0.465
614	0.465
615	0.465
616	0.465
617	0.465
618	0.465
619	0.4605
620	0.46055
621	0.46055
622	0.46055
623	0.4606
624	0.465
625	0.465
626	0.465
627	0.465
628	0.465
629	0.465
630	0.465
631	0.465
632	0.465
633	0.465
634	0.465
635	0.465
636	0.465
637	0.465
638	0.4606
639	0.4606
640	0.45625
641	0.46055
642	0.45665
643	0.46055
644	0.4638
645	0.4561
646	0.4561
647	0.4561
648	0.4561
649	0.4562
650	0.4562
651	0.45645
652	0.44765
653	0.4567
654	0.465
655	0.46175
656	0.465
657	0.465
658	0.465
659	0.465
660	0.465
661	0.46055
662	0.465
663	0.465
664	0.465
665	0.465
666	0.465
667	0.465
668	0.465
669	0.4605
670	0.465
671	0.465
672	0.465
673	0.465
674	0.465
675	0.465
676	0.46075
677	0.465
678	0.465
679	0.465
680	0.465
681	0.465
682	0.46055
683	0.4606
684	0.465
685	0.465
686	0.465
687	0.465
688	0.465
689	0.465
690	0.465
691	0.4606
692	0.4606
693	0.4607
694	0.465
695	0.4606
696	0.46075
697	0.465
698	0.465
699	0.465
700	0.465
701	0.465
702	0.465
703	0.465
704	0.465
705	0.465
706	0.465
707	0.465
708	0.465
709	0.465
710	0.465
711	0.465
712	0.465
713	0.465
714	0.465
715	0.465
716	0.46055
717	0.46055
718	0.465
719	0.4562
720	0.4561
721	0.45615
722	0.46055
723	0.4563
724	0.4606
725	0.4607
726	0.465
727	0.465
728	0.4606
729	0.4607
730	0.465
731	0.465
732	0.46055
733	0.46055
734	0.46055
735	0.46055
736	0.46055
737	0.45625
738	0.4563
739	0.4561
740	0.45615
741	0.45615
742	0.45625
743	0.45635
744	0.4606
745	0.45625
746	0.46055
747	0.4606
748	0.465
749	0.465
750	0.4609
751	0.4607
752	0.465
753	0.465
754	0.465
755	0.465
756	0.465
757	0.465
758	0.465
759	0.465
760	0.465
761	0.465
762	0.465
763	0.465
764	0.465
765	0.465
766	0.465
767	0.465
768	0.465
769	0.465
770	0.465
771	0.465
772	0.465
773	0.465
774	0.465
775	0.465
776	0.465
777	0.465
778	0.46055
779	0.46055
780	0.4606
781	0.4606
782	0.4606
783	0.4607
784	0.46075
785	0.465
786	0.465
787	0.465
788	0.465
789	0.465
790	0.465
791	0.465
792	0.465
793	0.465
794	0.465
795	0.465
796	0.4605
797	0.46055
798	0.46055
799	0.46055
800	0.45625
801	0.4606
802	0.4614
803	0.465
804	0.46055
805	0.46055
806	0.46055
807	0.4606
808	0.46505
809	0.4561
810	0.4561
811	0.4561
812	0.4561
813	0.4561
814	0.4562
815	0.4562
816	0.45705
817	0.4611
818	0.465
819	0.465
820	0.465
821	0.465
822	0.465
823	0.465
824	0.465
825	0.465
826	0.465
827	0.465
828	0.465
829	0.465
830	0.465
831	0.465
832	0.465
833	0.465
834	0.465
835	0.465
836	0.465
837	0.465
838	0.465
839	0.465
840	0.465
841	0.465
842	0.465
843	0.465
844	0.465
845	0.465
846	0.465
847	0.465
848	0.465
849	0.465
850	0.465
851	0.465
852	0.465
853	0.465
854	0.465
855	0.465
856	0.465
857	0.465
858	0.465
859	0.465
860	0.465
861	0.465
862	0.465
863	0.465
864	0.465
865	0.465
866	0.465
867	0.465
868	0.465
869	0.465
870	0.465
871	0.465
872	0.465
873	0.465
874	0.465
875	0.465
876	0.465
877	0.465
878	0.465
879	0.465
880	0.465
881	0.465
882	0.465
883	0.465
884	0.465
885	0.465
886	0.465
887	0.465
888	0.465
889	0.465
890	0.465
891	0.465
892	0.465
893	0.465
894	0.465
895	0.465
896	0.465
897	0.465
898	0.4606
899	0.4607
900	0.4607
901	0.465
902	0.46055
903	0.4561
904	0.4561
905	0.45615
906	0.45615
907	0.45625
908	0.4567
909	0.4562
910	0.4564
911	0.46075
912	0.46085
913	0.465
914	0.465
915	0.465
916	0.465
917	0.465
918	0.465
919	0.465
920	0.465
921	0.465
922	0.465
923	0.465
924	0.465
925	0.465
926	0.465
927	0.465
928	0.465
929	0.465
930	0.465
931	0.465
932	0.465
933	0.465
934	0.465
935	0.465
936	0.465
937	0.465
938	0.465
939	0.465
940	0.465
941	0.465
942	0.465
943	0.465
944	0.465
945	0.465
946	0.465
947	0.465
948	0.465
949	0.465
950	0.465
951	0.465
952	0.465
953	0.465
954	0.465
955	0.465
956	0.465
957	0.465
958	0.465
959	0.465
960	0.465
961	0.465
962	0.465
963	0.465
964	0.465
965	0.465
966	0.465
967	0.465
968	0.465
969	0.465
970	0.465
971	0.465
972	0.465
973	0.465
974	0.465
975	0.465
976	0.465
977	0.465
978	0.465
979	0.465
980	0.465
981	0.4621
982	0.46055
983	0.4606
984	0.4606
985	0.4606
986	0.46075
987	0.46055
988	0.46055
989	0.46055
990	0.4606
991	0.46055
992	0.4606
993	0.4606
994	0.465
995	0.465
996	0.465
997	0.465
998	0.465
999	0.46075
1000	0.4607
