# Supplementary material for: A Model for Improving the Learning Curves of Artificial Neural Networks
Source: PLoS One. 2016 Feb 22;11(2):e0149874. doi: 10.1371/journal.pone.0149874 (PMC4763452; doi:10.1371/journal.pone.0149874)
Supplement: S1 Dataset — (ZIP) [file pone.0149874.s004.zip › dataset/robot/txt/tmpeps.tmp]

/fos     15.00  def 
/Helvetica fos  selectfont
% Edge:     1    2
    1.00 Cyan Solid   552.92  328.86  793.42  435.65  827.14  462.91  510.08  322.12     e
% Edge:     1    3
    1.00 Cyan Solid   496.50  336.30  394.61  398.07  375.75  403.56  510.08  322.12     e
% Edge:     1    4
    1.00 Cyan Solid   529.49  355.47  590.87  581.40  591.00  619.98  510.08  322.12     e
% Edge:     1    5
    1.00 Cyan Solid   532.68  318.28  671.14  331.22  692.63  339.18  510.08  322.12     e
% Edge:     1    6
    1.00 Cyan Solid   553.48  338.55  782.00  503.02  811.37  538.95  510.08  322.12     e
% Edge:     1    7
    1.00 Cyan Solid   501.42  354.64  399.59  531.63  375.83  555.47  510.08  322.12     e
% Edge:     1    8
    1.00 Cyan Solid   535.57  337.29  661.12  466.25  675.61  492.14  510.08  322.12     e
% Edge:     1    9
    1.00 Cyan Solid   518.22  345.91  528.53  498.14  523.67  522.81  510.08  322.12     e
% Edge:     1   10
    1.00 Cyan Solid   543.29  348.56  696.39  555.70  711.93  595.20  510.08  322.12     e
% Edge:     1   11
    1.00 Cyan Solid   513.29  358.73  474.58  578.33  459.05  611.64  510.08  322.12     e
% Edge:     1   12
    1.00 Cyan Solid   492.36  301.94  420.17  155.81  414.92  129.47  510.08  322.12     e
% Edge:     1   13
    1.00 Cyan Solid   523.87  291.59  652.59  134.28  679.79  114.73  510.08  322.12     e
% Edge:     1   14
    1.00 Cyan Solid   539.35  283.34  771.78  102.01  816.51   83.06  510.08  322.12     e
% Edge:     1   15
    1.00 Cyan Solid   523.44  281.00  666.33   60.95  698.46   32.02  510.08  322.12     e
% Edge:     1   16
    1.00 Cyan Solid   536.23  299.55  724.90  208.28  758.83  201.80  510.08  322.12     e
% Edge:     1   17
    1.00 Cyan Solid   508.51  285.13  557.37   65.87  574.50   33.05  510.08  322.12     e
% Edge:     1   18
    1.00 Cyan Solid   551.14  300.12  826.32  235.60  872.88  237.07  510.08  322.12     e
% Edge:     1   19
    1.00 Cyan Solid   496.86  306.76  443.46  195.97  439.69  176.05  510.08  322.12     e
% Edge:     1   20
    1.00 Cyan Solid   500.81  311.68  462.84  235.89  460.02  222.20  510.08  322.12     e
% Edge:     1   21
    1.00 Cyan Solid   549.61  289.88  831.95  162.96  882.30  154.80  510.08  322.12     e
% Edge:     1   22
    1.00 Cyan Solid   465.66  306.48  229.81  145.00  199.16  109.24  510.08  322.12     e
% Edge:     1   23
    1.00 Cyan Solid   467.19  341.96  184.59  390.83  137.52  386.56  510.08  322.12     e
% Edge:     1   24
    1.00 Cyan Solid   451.35  327.20   99.10  264.72   45.70  239.75  510.08  322.12     e
% Edge:     1   25
    1.00 Cyan Solid   455.27  336.91  110.77  337.52   55.90  322.92  510.08  322.12     e
% Edge:     1   26
    1.00 Cyan Solid   467.47  319.67  221.53  238.34  185.85  214.91  510.08  322.12     e
% Edge:     1   27
    1.00 Cyan Solid   454.73  315.24  141.05  187.95   96.55  154.31  510.08  322.12     e
% Edge:     1   28
    1.00 Cyan Solid   472.71  311.21  236.49  305.97  198.67  315.21  510.08  322.12     e
% Edge:     1    2
    1.00 Cyan Solid   543.81  349.38  784.31  456.17  827.14  462.91  510.08  322.12     e
% Edge:     2    3
    1.00 Cyan Solid   770.72  470.34  428.33  425.33  375.75  403.56  827.14  462.91     e
% Edge:     2    4
    1.00 Cyan Solid   803.71  489.51  624.60  608.66  591.00  619.98  827.14  462.91     e
% Edge:     2    5
    1.00 Cyan Solid   806.90  452.32  704.86  358.47  692.63  339.18  827.14  462.91     e
% Edge:     2    6
    1.00 Cyan Solid   827.70  472.60  815.73  530.27  811.37  538.95  827.14  462.91     e
% Edge:     2    7
    1.00 Cyan Solid   775.64  488.68  433.31  558.89  375.83  555.47  827.14  462.91     e
% Edge:     2    8
    1.00 Cyan Solid   809.79  471.34  694.85  493.51  675.61  492.14  827.14  462.91     e
% Edge:     2    9
    1.00 Cyan Solid   792.44  479.96  562.25  525.39  523.67  522.81  827.14  462.91     e
% Edge:     2   10
    1.00 Cyan Solid   817.51  482.61  730.12  582.95  711.93  595.20  827.14  462.91     e
% Edge:     2   11
    1.00 Cyan Solid   777.89  468.96  498.68  581.77  459.05  611.64  827.14  462.91     e
% Edge:     1    3
    1.00 Cyan Solid   491.23  327.61  389.34  389.38  375.75  403.56  510.08  322.12     e
% Edge:     2    3
    1.00 Cyan Solid   774.56  441.14  432.18  396.12  375.75  403.56  827.14  462.91     e
% Edge:     3    4
    1.00 Cyan Solid   408.75  422.72  572.02  586.89  591.00  619.98  375.75  403.56     e
% Edge:     3    5
    1.00 Cyan Solid   411.93  385.53  652.28  336.70  692.63  339.18  375.75  403.56     e
% Edge:     3    6
    1.00 Cyan Solid   432.73  405.81  763.15  508.51  811.37  538.95  375.75  403.56     e
% Edge:     3    7
    1.00 Cyan Solid   380.68  421.89  380.73  537.12  375.83  555.47  375.75  403.56     e
% Edge:     3    8
    1.00 Cyan Solid   414.82  404.55  642.27  471.74  675.61  492.14  375.75  403.56     e
% Edge:     3    9
    1.00 Cyan Solid   397.47  413.17  509.67  503.62  523.67  522.81  375.75  403.56     e
% Edge:     3   10
    1.00 Cyan Solid   422.54  415.82  677.54  561.19  711.93  595.20  375.75  403.56     e
% Edge:     3   11
    1.00 Cyan Solid   392.54  425.98  455.72  583.82  459.05  611.64  375.75  403.56     e
% Edge:     3   12
    1.00 Cyan Solid   371.62  369.20  401.32  161.30  414.92  129.47  375.75  403.56     e
% Edge:     3   19
    1.00 Cyan Solid   376.11  374.02  424.61  201.45  439.69  176.05  375.75  403.56     e
% Edge:     3   20
    1.00 Cyan Solid   380.06  378.93  443.98  241.37  460.02  222.20  375.75  403.56     e
% Edge:     3   22
    1.00 Cyan Solid   344.91  373.73  210.96  150.49  199.16  109.24  375.75  403.56     e
% Edge:     3   23
    1.00 Cyan Solid   346.44  409.21  165.74  396.32  137.52  386.56  375.75  403.56     e
% Edge:     3   24
    1.00 Cyan Solid   330.60  394.46   80.25  270.21   45.70  239.75  375.75  403.56     e
% Edge:     3   25
    1.00 Cyan Solid   334.53  404.17   91.91  343.00   55.90  322.92  375.75  403.56     e
% Edge:     3   26
    1.00 Cyan Solid   346.72  386.92  202.68  243.83  185.85  214.91  375.75  403.56     e
% Edge:     3   27
    1.00 Cyan Solid   333.98  382.49  122.20  193.44   96.55  154.31  375.75  403.56     e
% Edge:     3   28
    1.00 Cyan Solid   357.23  387.16  222.91  320.15  198.67  315.21  375.75  403.56     e
% Edge:     1    4
    1.00 Cyan Solid   510.22  360.70  571.60  586.64  591.00  619.98  510.08  322.12     e
% Edge:     2    4
    1.00 Cyan Solid   793.55  474.23  614.43  593.38  591.00  619.98  827.14  462.91     e
% Edge:     3    4
    1.00 Cyan Solid   394.74  436.65  558.01  600.82  591.00  619.98  375.75  403.56     e
% Edge:     4    5
    1.00 Cyan Solid   594.19  582.79  671.27  369.80  692.63  339.18  591.00  619.98     e
% Edge:     4    6
    1.00 Cyan Solid   614.99  603.07  782.14  541.60  811.37  538.95  591.00  619.98     e
% Edge:     4    7
    1.00 Cyan Solid   562.94  619.15  399.72  570.22  375.83  555.47  591.00  619.98     e
% Edge:     4    8
    1.00 Cyan Solid   597.08  601.81  661.26  504.84  675.61  492.14  591.00  619.98     e
% Edge:     4    9
    1.00 Cyan Solid   579.73  610.43  528.66  536.72  523.67  522.81  591.00  619.98     e
% Edge:     4   10
    1.00 Cyan Solid   604.80  613.08  696.53  594.28  711.93  595.20  591.00  619.98     e
% Edge:     4   11
    1.00 Cyan Solid   575.34  614.71  475.25  608.38  459.05  611.64  591.00  619.98     e
% Edge:     1    5
    1.00 Cyan Solid   531.57  330.09  670.03  343.03  692.63  339.18  510.08  322.12     e
% Edge:     2    5
    1.00 Cyan Solid   814.90  443.62  712.87  349.77  692.63  339.18  827.14  462.91     e
% Edge:     3    5
    1.00 Cyan Solid   416.10  406.03  656.45  357.20  692.63  339.18  375.75  403.56     e
% Edge:     4    5
    1.00 Cyan Solid   612.36  589.37  689.44  376.37  692.63  339.18  591.00  619.98     e
% Edge:     5    6
    1.00 Cyan Solid   713.42  359.46  803.49  510.98  811.37  538.95  692.63  339.18     e
% Edge:     5    7
    1.00 Cyan Solid   661.37  375.54  421.07  539.60  375.83  555.47  692.63  339.18     e
% Edge:     5    8
    1.00 Cyan Solid   695.52  358.20  682.61  474.22  675.61  492.14  692.63  339.18     e
% Edge:     5    9
    1.00 Cyan Solid   678.17  366.82  550.01  506.10  523.67  522.81  692.63  339.18     e
% Edge:     5   10
    1.00 Cyan Solid   703.24  369.47  717.88  563.66  711.93  595.20  692.63  339.18     e
% Edge:     5   11
    1.00 Cyan Solid   673.24  379.63  496.06  586.30  459.05  611.64  692.63  339.18     e
% Edge:     5   12
    1.00 Cyan Solid   652.31  322.85  441.66  163.78  414.92  129.47  692.63  339.18     e
% Edge:     5   13
    1.00 Cyan Solid   683.81  312.50  674.08  142.25  679.79  114.73  692.63  339.18     e
% Edge:     5   14
    1.00 Cyan Solid   699.30  304.25  793.26  109.98  816.51   83.06  692.63  339.18     e
% Edge:     5   15
    1.00 Cyan Solid   683.39  301.90  687.82   68.92  698.46   32.02  692.63  339.18     e
% Edge:     5   16
    1.00 Cyan Solid   696.17  320.45  746.39  216.24  758.83  201.80  692.63  339.18     e
% Edge:     5   17
    1.00 Cyan Solid   668.46  306.04  578.86   73.83  574.50   33.05  692.63  339.18     e
% Edge:     5   18
    1.00 Cyan Solid   711.09  321.02  847.81  243.56  872.88  237.07  692.63  339.18     e
% Edge:     5   19
    1.00 Cyan Solid   656.81  327.67  464.95  203.93  439.69  176.05  692.63  339.18     e
% Edge:     5   20
    1.00 Cyan Solid   660.76  332.58  484.32  243.85  460.02  222.20  692.63  339.18     e
% Edge:     5   21
    1.00 Cyan Solid   721.49  323.06  865.37  183.20  882.30  154.80  692.63  339.18     e
% Edge:     1    6
    1.00 Cyan Solid   539.45  358.05  767.97  522.51  811.37  538.95  510.08  322.12     e
% Edge:     2    6
    1.00 Cyan Solid   822.78  471.58  810.81  529.25  811.37  538.95  827.14  462.91     e
% Edge:     3    6
    1.00 Cyan Solid   423.97  434.00  754.39  536.69  811.37  538.95  375.75  403.56     e
% Edge:     4    6
    1.00 Cyan Solid   620.23  617.33  787.38  555.86  811.37  538.95  591.00  619.98     e
% Edge:     5    6
    1.00 Cyan Solid   700.50  367.14  790.57  518.67  811.37  538.95  692.63  339.18     e
% Edge:     6    7
    1.00 Cyan Solid   759.31  555.03  428.95  567.56  375.83  555.47  811.37  538.95     e
% Edge:     6    8
    1.00 Cyan Solid   793.46  537.69  690.49  502.18  675.61  492.14  811.37  538.95     e
% Edge:     6    9
    1.00 Cyan Solid   776.11  546.30  557.89  534.06  523.67  522.81  811.37  538.95     e
% Edge:     6   10
    1.00 Cyan Solid   801.18  548.95  725.76  591.63  711.93  595.20  811.37  538.95     e
% Edge:     6   11
    1.00 Cyan Solid   766.48  536.32  499.23  591.46  459.05  611.64  811.37  538.95     e
% Edge:     1    7
    1.00 Cyan Solid   486.33  345.95  384.49  522.95  375.83  555.47  510.08  322.12     e
% Edge:     2    7
    1.00 Cyan Solid   769.66  459.48  427.32  529.69  375.83  555.47  827.14  462.91     e
% Edge:     3    7
    1.00 Cyan Solid   370.85  421.90  370.90  537.13  375.83  555.47  375.75  403.56     e
% Edge:     4    7
    1.00 Cyan Solid   567.11  605.23  403.89  556.29  375.83  555.47  591.00  619.98     e
% Edge:     5    7
    1.00 Cyan Solid   647.38  355.05  407.08  519.10  375.83  555.47  692.63  339.18     e
% Edge:     6    7
    1.00 Cyan Solid   758.24  526.85  427.88  539.38  375.83  555.47  811.37  538.95     e
% Edge:     7    8
    1.00 Cyan Solid   409.97  538.12  637.36  490.09  675.61  492.14  375.83  555.47     e
% Edge:     7    9
    1.00 Cyan Solid   392.62  546.74  504.77  521.97  523.67  522.81  375.83  555.47     e
% Edge:     7   10
    1.00 Cyan Solid   417.69  549.39  672.63  579.53  711.93  595.20  375.83  555.47     e
% Edge:     7   11
    1.00 Cyan Solid   384.06  564.94  447.18  607.55  459.05  611.64  375.83  555.47     e
% Edge:     1    8
    1.00 Cyan Solid   524.57  348.01  650.12  476.96  675.61  492.14  510.08  322.12     e
% Edge:     2    8
    1.00 Cyan Solid   807.90  461.53  692.96  483.71  675.61  492.14  827.14  462.91     e
% Edge:     3    8
    1.00 Cyan Solid   409.09  423.95  636.54  491.14  675.61  492.14  375.75  403.56     e
% Edge:     4    8
    1.00 Cyan Solid   605.36  607.28  669.53  510.31  675.61  492.14  591.00  619.98     e
% Edge:     5    8
    1.00 Cyan Solid   685.62  357.10  672.71  473.12  675.61  492.14  692.63  339.18     e
% Edge:     6    8
    1.00 Cyan Solid   796.49  528.90  693.51  493.40  675.61  492.14  811.37  538.95     e
% Edge:     7    8
    1.00 Cyan Solid   414.07  557.52  641.46  509.48  675.61  492.14  375.83  555.47     e
% Edge:     8    9
    1.00 Cyan Solid   658.26  500.76  543.01  524.02  523.67  522.81  675.61  492.14     e
% Edge:     8   10
    1.00 Cyan Solid   683.33  503.41  710.88  581.58  711.93  595.20  675.61  492.14     e
% Edge:     8   11
    1.00 Cyan Solid   645.59  499.56  481.33  590.20  459.05  611.64  675.61  492.14     e
% Edge:     1    9
    1.00 Cyan Solid   505.23  346.79  515.54  499.02  523.67  522.81  510.08  322.12     e
% Edge:     2    9
    1.00 Cyan Solid   788.56  460.32  558.38  505.76  523.67  522.81  827.14  462.91     e
% Edge:     3    9
    1.00 Cyan Solid   389.76  422.74  501.96  513.19  523.67  522.81  375.75  403.56     e
% Edge:     4    9
    1.00 Cyan Solid   586.02  606.07  534.95  532.36  523.67  522.81  591.00  619.98     e
% Edge:     5    9
    1.00 Cyan Solid   666.29  355.89  538.13  495.17  523.67  522.81  692.63  339.18     e
% Edge:     6    9
    1.00 Cyan Solid   777.15  527.69  558.93  515.45  523.67  522.81  811.37  538.95     e
% Edge:     7    9
    1.00 Cyan Solid   394.73  556.31  506.88  531.53  523.67  522.81  375.83  555.47     e
% Edge:     8    9
    1.00 Cyan Solid   656.27  490.93  541.03  514.19  523.67  522.81  675.61  492.14     e
% Edge:     9   10
    1.00 Cyan Solid   548.75  525.46  691.54  580.37  711.93  595.20  523.67  522.81     e
% Edge:     9   11
    1.00 Cyan Solid   513.00  531.44  463.98  598.82  459.05  611.64  523.67  522.81     e
% Edge:     1   10
    1.00 Cyan Solid   525.62  361.62  678.73  568.76  711.93  595.20  510.08  322.12     e
% Edge:     2   10
    1.00 Cyan Solid   808.95  475.15  721.56  575.50  711.93  595.20  827.14  462.91     e
% Edge:     3   10
    1.00 Cyan Solid   410.14  437.57  665.14  582.94  711.93  595.20  375.75  403.56     e
% Edge:     4   10
    1.00 Cyan Solid   606.41  620.90  698.13  602.11  711.93  595.20  591.00  619.98     e
% Edge:     5   10
    1.00 Cyan Solid   686.67  370.72  701.32  564.91  711.93  595.20  692.63  339.18     e
% Edge:     6   10
    1.00 Cyan Solid   797.54  542.52  722.12  585.19  711.93  595.20  811.37  538.95     e
% Edge:     7   10
    1.00 Cyan Solid   415.12  571.14  670.06  601.28  711.93  595.20  375.83  555.47     e
% Edge:     8   10
    1.00 Cyan Solid   676.66  505.76  704.21  583.93  711.93  595.20  675.61  492.14     e
% Edge:     9   10
    1.00 Cyan Solid   544.06  537.64  686.86  592.55  711.93  595.20  523.67  522.81     e
% Edge:    10   11
    1.00 Cyan Solid   680.87  589.00  489.05  601.47  459.05  611.64  711.93  595.20     e
% Edge:     1   11
    1.00 Cyan Solid   494.56  355.43  455.84  575.03  459.05  611.64  510.08  322.12     e
% Edge:     2   11
    1.00 Cyan Solid   787.51  492.77  508.30  605.59  459.05  611.64  827.14  462.91     e
% Edge:     3   11
    1.00 Cyan Solid   379.08  431.37  442.26  589.21  459.05  611.64  375.75  403.56     e
% Edge:     4   11
    1.00 Cyan Solid   574.80  623.24  474.71  616.92  459.05  611.64  591.00  619.98     e
% Edge:     5   11
    1.00 Cyan Solid   655.61  364.52  478.43  571.19  459.05  611.64  692.63  339.18     e
% Edge:     6   11
    1.00 Cyan Solid   771.18  559.12  503.94  614.26  459.05  611.64  811.37  538.95     e
% Edge:     7   11
    1.00 Cyan Solid   387.69  559.56  450.82  602.16  459.05  611.64  375.83  555.47     e
% Edge:     8   11
    1.00 Cyan Solid   653.33  513.57  489.06  604.22  459.05  611.64  675.61  492.14     e
% Edge:     9   11
    1.00 Cyan Solid   518.75  535.62  469.72  603.00  459.05  611.64  523.67  522.81     e
% Edge:    10   11
    1.00 Cyan Solid   681.93  605.37  490.11  617.84  459.05  611.64  711.93  595.20     e
% Edge:     1   12
    1.00 Cyan Solid   504.83  295.78  432.64  149.66  414.92  129.47  510.08  322.12     e
% Edge:     3   12
    1.00 Cyan Solid   389.35  371.73  419.05  163.83  414.92  129.47  375.75  403.56     e
% Edge:     5   12
    1.00 Cyan Solid   665.88  304.88  455.23  145.81  414.92  129.47  692.63  339.18     e
% Edge:    12   13
    1.00 Cyan Solid   446.42  119.12  647.33  107.94  679.79  114.73  414.92  129.47     e
% Edge:    12   14
    1.00 Cyan Solid   461.90  110.88  766.52   75.67  816.51   83.06  414.92  129.47     e
% Edge:    12   15
    1.00 Cyan Solid   446.00  108.53  661.08   34.61  698.46   32.02  414.92  129.47     e
% Edge:    12   16
    1.00 Cyan Solid   458.78  127.08  719.64  181.94  758.83  201.80  414.92  129.47     e
% Edge:    12   17
    1.00 Cyan Solid   431.06  112.67  552.11   39.53  574.50   33.05  414.92  129.47     e
% Edge:    12   18
    1.00 Cyan Solid   473.69  127.65  821.06  209.26  872.88  237.07  414.92  129.47     e
% Edge:    12   19
    1.00 Cyan Solid   419.41  134.30  438.21  169.63  439.69  176.05  414.92  129.47     e
% Edge:    12   20
    1.00 Cyan Solid   423.36  139.21  457.58  209.55  460.02  222.20  414.92  129.47     e
% Edge:    12   21
    1.00 Cyan Solid   472.17  117.41  826.69  136.62  882.30  154.80  414.92  129.47     e
% Edge:    12   22
    1.00 Cyan Solid   388.21  134.01  224.55  118.66  199.16  109.24  414.92  129.47     e
% Edge:    12   23
    1.00 Cyan Solid   389.74  169.49  179.33  364.49  137.52  386.56  414.92  129.47     e
% Edge:    12   24
    1.00 Cyan Solid   373.90  154.73   93.84  238.38   45.70  239.75  414.92  129.47     e
% Edge:    12   25
    1.00 Cyan Solid   377.83  164.45  105.51  311.18   55.90  322.92  414.92  129.47     e
% Edge:    12   26
    1.00 Cyan Solid   390.02  147.20  216.27  212.00  185.85  214.91  414.92  129.47     e
% Edge:    12   27
    1.00 Cyan Solid   377.28  142.77  135.80  161.61   96.55  154.31  414.92  129.47     e
% Edge:    12   28
    1.00 Cyan Solid   382.80  144.90  218.77  285.79  198.67  315.21  414.92  129.47     e
% Edge:     1   13
    1.00 Cyan Solid   537.28  302.57  666.01  145.26  679.79  114.73  510.08  322.12     e
% Edge:     5   13
    1.00 Cyan Solid   698.34  311.66  688.60  141.42  679.79  114.73  692.63  339.18     e
% Edge:    12   13
    1.00 Cyan Solid   447.37  136.26  648.29  125.08  679.79  114.73  414.92  129.47     e
% Edge:    13   14
    1.00 Cyan Solid   695.27  106.48  798.98   82.46  816.51   83.06  679.79  114.73     e
% Edge:    13   15
    1.00 Cyan Solid   679.37  104.14  693.53   41.40  698.46   32.02  679.79  114.73     e
% Edge:    13   16
    1.00 Cyan Solid   692.15  122.69  752.10  188.73  758.83  201.80  679.79  114.73     e
% Edge:    13   17
    1.00 Cyan Solid   664.44  108.27  584.57   46.31  574.50   33.05  679.79  114.73     e
% Edge:    13   18
    1.00 Cyan Solid   707.06  123.25  853.52  216.05  872.88  237.07  679.79  114.73     e
% Edge:    13   19
    1.00 Cyan Solid   652.78  129.90  470.66  176.42  439.69  176.05  679.79  114.73     e
% Edge:    13   20
    1.00 Cyan Solid   656.73  134.82  490.04  216.34  460.02  222.20  679.79  114.73     e
% Edge:    13   21
    1.00 Cyan Solid   702.95  126.12  856.55  156.52  882.30  154.80  679.79  114.73     e
% Edge:     1   14
    1.00 Cyan Solid   554.82  303.17  787.25  121.84  816.51   83.06  510.08  322.12     e
% Edge:     5   14
    1.00 Cyan Solid   715.87  312.26  809.84  117.99  816.51   83.06  692.63  339.18     e
% Edge:    12   14
    1.00 Cyan Solid   464.91  136.86  769.52  101.66  816.51   83.06  414.92  129.47     e
% Edge:    13   14
    1.00 Cyan Solid   697.32  115.33  801.03   91.31  816.51   83.06  679.79  114.73     e
% Edge:    14   15
    1.00 Cyan Solid   800.60   80.72  711.07   42.00  698.46   32.02  816.51   83.06     e
% Edge:    14   16
    1.00 Cyan Solid   813.39   99.27  769.63  189.33  758.83  201.80  816.51   83.06     e
% Edge:    14   17
    1.00 Cyan Solid   785.67   84.85  602.10   46.91  574.50   33.05  816.51   83.06     e
% Edge:    14   18
    1.00 Cyan Solid   828.30   99.83  871.05  216.65  872.88  237.07  816.51   83.06     e
% Edge:    14   19
    1.00 Cyan Solid   774.02  106.48  488.20  177.02  439.69  176.05  816.51   83.06     e
% Edge:    14   20
    1.00 Cyan Solid   777.97  111.40  507.57  216.94  460.02  222.20  816.51   83.06     e
% Edge:    14   21
    1.00 Cyan Solid   822.13   93.85  872.04  148.27  882.30  154.80  816.51   83.06     e
% Edge:     1   15
    1.00 Cyan Solid   542.22  293.19  685.10   73.14  698.46   32.02  510.08  322.12     e
% Edge:     5   15
    1.00 Cyan Solid   703.27  302.28  707.70   69.29  698.46   32.02  692.63  339.18     e
% Edge:    12   15
    1.00 Cyan Solid   452.30  126.88  667.38   52.96  698.46   32.02  414.92  129.47     e
% Edge:    13   15
    1.00 Cyan Solid   684.72  105.35  698.89   42.61  698.46   32.02  679.79  114.73     e
% Edge:    14   15
    1.00 Cyan Solid   803.91   73.08  714.37   34.36  698.46   32.02  816.51   83.06     e
% Edge:    15   16
    1.00 Cyan Solid   711.25   50.56  757.03  179.35  758.83  201.80  698.46   32.02     e
% Edge:    15   17
    1.00 Cyan Solid   683.53   36.15  589.50   36.93  574.50   33.05  698.46   32.02     e
% Edge:    15   18
    1.00 Cyan Solid   726.16   51.13  858.45  206.67  872.88  237.07  698.46   32.02     e
% Edge:    15   19
    1.00 Cyan Solid   671.88   57.78  475.59  167.04  439.69  176.05  698.46   32.02     e
% Edge:    15   20
    1.00 Cyan Solid   675.83   62.69  494.97  206.96  460.02  222.20  698.46   32.02     e
% Edge:    15   21
    1.00 Cyan Solid   716.69   52.79  856.13  145.93  882.30  154.80  698.46   32.02     e
% Edge:     1   16
    1.00 Cyan Solid   544.01  315.64  732.69  224.37  758.83  201.80  510.08  322.12     e
% Edge:     5   16
    1.00 Cyan Solid   705.06  324.73  755.28  220.53  758.83  201.80  692.63  339.18     e
% Edge:    12   16
    1.00 Cyan Solid   454.10  149.33  714.96  204.19  758.83  201.80  414.92  129.47     e
% Edge:    13   16
    1.00 Cyan Solid   686.52  127.80  746.47  193.84  758.83  201.80  679.79  114.73     e
% Edge:    14   16
    1.00 Cyan Solid   805.70   95.53  761.95  185.60  758.83  201.80  816.51   83.06     e
% Edge:    15   16
    1.00 Cyan Solid   700.26   54.47  746.05  183.25  758.83  201.80  698.46   32.02     e
% Edge:    16   17
    1.00 Cyan Solid   731.11  187.39  591.30   59.38  574.50   33.05  758.83  201.80     e
% Edge:    16   18
    1.00 Cyan Solid   773.74  202.37  860.25  229.12  872.88  237.07  758.83  201.80     e
% Edge:    16   19
    1.00 Cyan Solid   719.46  209.01  477.39  189.49  439.69  176.05  758.83  201.80     e
% Edge:    16   20
    1.00 Cyan Solid   723.41  213.93  496.76  229.41  460.02  222.20  758.83  201.80     e
% Edge:    16   21
    1.00 Cyan Solid   775.26  200.12  868.91  164.47  882.30  154.80  758.83  201.80     e
% Edge:     1   17
    1.00 Cyan Solid   527.21  289.30  576.08   70.03  574.50   33.05  510.08  322.12     e
% Edge:     5   17
    1.00 Cyan Solid   688.27  298.40  598.67   66.19  574.50   33.05  692.63  339.18     e
% Edge:    12   17
    1.00 Cyan Solid   437.30  122.99  558.35   49.85  574.50   33.05  414.92  129.47     e
% Edge:    13   17
    1.00 Cyan Solid   669.72  101.46  589.86   39.50  574.50   33.05  679.79  114.73     e
% Edge:    14   17
    1.00 Cyan Solid   788.91   69.19  605.34   31.26  574.50   33.05  816.51   83.06     e
% Edge:    15   17
    1.00 Cyan Solid   683.46   28.13  589.44   28.91  574.50   33.05  698.46   32.02     e
% Edge:    16   17
    1.00 Cyan Solid   742.03  175.46  602.22   47.46  574.50   33.05  758.83  201.80     e
% Edge:    17   18
    1.00 Cyan Solid   617.13   48.03  843.45  202.78  872.88  237.07  574.50   33.05     e
% Edge:    17   19
    1.00 Cyan Solid   562.85   54.67  460.59  163.15  439.69  176.05  574.50   33.05     e
% Edge:    17   20
    1.00 Cyan Solid   566.80   59.59  479.97  203.07  460.02  222.20  574.50   33.05     e
% Edge:    17   21
    1.00 Cyan Solid   607.73   57.70  841.20  150.06  882.30  154.80  574.50   33.05     e
% Edge:     1   18
    1.00 Cyan Solid   556.64  323.59  831.83  259.07  872.88  237.07  510.08  322.12     e
% Edge:     5   18
    1.00 Cyan Solid   717.69  332.68  854.42  255.23  872.88  237.07  692.63  339.18     e
% Edge:    12   18
    1.00 Cyan Solid   466.73  157.28  814.10  238.89  872.88  237.07  414.92  129.47     e
% Edge:    13   18
    1.00 Cyan Solid   699.15  135.75  845.61  228.54  872.88  237.07  679.79  114.73     e
% Edge:    14   18
    1.00 Cyan Solid   818.33  103.48  861.09  220.30  872.88  237.07  816.51   83.06     e
% Edge:    15   18
    1.00 Cyan Solid   712.89   62.42  845.19  217.95  872.88  237.07  698.46   32.02     e
% Edge:    16   18
    1.00 Cyan Solid   771.46  209.75  857.97  236.50  872.88  237.07  758.83  201.80     e
% Edge:    17   18
    1.00 Cyan Solid   603.93   67.33  830.25  222.09  872.88  237.07  574.50   33.05     e
% Edge:    18   19
    1.00 Cyan Solid   818.60  243.71  490.02  197.44  439.69  176.05  872.88  237.07     e
% Edge:    18   20
    1.00 Cyan Solid   822.55  248.63  509.39  237.36  460.02  222.20  872.88  237.07     e
% Edge:    18   21
    1.00 Cyan Solid   876.68  227.44  883.83  165.04  882.30  154.80  872.88  237.07     e
% Edge:     1   19
    1.00 Cyan Solid   506.31  302.21  452.91  191.41  439.69  176.05  510.08  322.12     e
% Edge:     3   19
    1.00 Cyan Solid   390.83  378.16  439.33  205.59  439.69  176.05  375.75  403.56     e
% Edge:     5   19
    1.00 Cyan Solid   667.36  311.30  475.51  187.57  439.69  176.05  692.63  339.18     e
% Edge:    12   19
    1.00 Cyan Solid   416.40  135.90  435.19  171.23  439.69  176.05  414.92  129.47     e
% Edge:    13   19
    1.00 Cyan Solid   648.82  114.37  466.70  160.88  439.69  176.05  679.79  114.73     e
% Edge:    14   19
    1.00 Cyan Solid   768.00   82.10  482.18  152.64  439.69  176.05  816.51   83.06     e
% Edge:    15   19
    1.00 Cyan Solid   662.56   41.04  466.27  150.29  439.69  176.05  698.46   32.02     e
% Edge:    16   19
    1.00 Cyan Solid   721.13  188.37  479.06  168.84  439.69  176.05  758.83  201.80     e
% Edge:    17   19
    1.00 Cyan Solid   553.60   45.95  451.34  154.43  439.69  176.05  574.50   33.05     e
% Edge:    18   19
    1.00 Cyan Solid   822.55  215.69  493.97  169.41  439.69  176.05  872.88  237.07     e
% Edge:    19   20
    1.00 Cyan Solid   443.64  180.97  459.06  215.97  460.02  222.20  439.69  176.05     e
% Edge:    19   21
    1.00 Cyan Solid   492.44  159.17  828.17  143.05  882.30  154.80  439.69  176.05     e
% Edge:    19   22
    1.00 Cyan Solid   408.49  175.77  226.04  125.09  199.16  109.24  439.69  176.05     e
% Edge:    19   23
    1.00 Cyan Solid   410.02  211.25  180.82  370.92  137.52  386.56  439.69  176.05     e
% Edge:    19   24
    1.00 Cyan Solid   394.18  196.49   95.33  244.81   45.70  239.75  439.69  176.05     e
% Edge:    19   25
    1.00 Cyan Solid   398.10  206.20  106.99  317.60   55.90  322.92  439.69  176.05     e
% Edge:    19   26
    1.00 Cyan Solid   410.30  188.96  217.76  218.43  185.85  214.91  439.69  176.05     e
% Edge:    19   27
    1.00 Cyan Solid   397.56  184.53  137.28  168.04   96.55  154.31  439.69  176.05     e
% Edge:    19   28
    1.00 Cyan Solid   406.09  185.06  223.27  290.61  198.67  315.21  439.69  176.05     e
% Edge:     1   20
    1.00 Cyan Solid   507.27  308.44  469.30  232.65  460.02  222.20  510.08  322.12     e
% Edge:     3   20
    1.00 Cyan Solid   391.80  384.39  455.72  246.83  460.02  222.20  375.75  403.56     e
% Edge:     5   20
    1.00 Cyan Solid   668.33  317.53  491.89  228.80  460.02  222.20  692.63  339.18     e
% Edge:    12   20
    1.00 Cyan Solid   417.36  142.13  451.58  212.47  460.02  222.20  414.92  129.47     e
% Edge:    13   20
    1.00 Cyan Solid   649.78  120.60  483.08  202.12  460.02  222.20  679.79  114.73     e
% Edge:    14   20
    1.00 Cyan Solid   768.96   88.33  498.56  193.87  460.02  222.20  816.51   83.06     e
% Edge:    15   20
    1.00 Cyan Solid   663.52   47.27  482.66  191.53  460.02  222.20  698.46   32.02     e
% Edge:    16   20
    1.00 Cyan Solid   722.09  194.60  495.44  210.07  460.02  222.20  758.83  201.80     e
% Edge:    17   20
    1.00 Cyan Solid   554.56   52.18  467.73  195.66  460.02  222.20  574.50   33.05     e
% Edge:    18   20
    1.00 Cyan Solid   823.51  221.92  510.35  210.64  460.02  222.20  872.88  237.07     e
% Edge:    19   20
    1.00 Cyan Solid   440.65  182.28  456.08  217.29  460.02  222.20  439.69  176.05     e
% Edge:    20   21
    1.00 Cyan Solid   508.83  200.40  829.14  149.28  882.30  154.80  460.02  222.20     e
% Edge:    20   22
    1.00 Cyan Solid   424.87  217.01  227.00  131.32  199.16  109.24  460.02  222.20     e
% Edge:    20   23
    1.00 Cyan Solid   426.40  252.48  181.78  377.15  137.52  386.56  460.02  222.20     e
% Edge:    20   24
    1.00 Cyan Solid   410.56  237.73   96.29  251.04   45.70  239.75  460.02  222.20     e
% Edge:    20   25
    1.00 Cyan Solid   414.49  247.44  107.95  323.83   55.90  322.92  460.02  222.20     e
% Edge:    20   26
    1.00 Cyan Solid   426.68  230.19  218.72  224.66  185.85  214.91  460.02  222.20     e
% Edge:    20   27
    1.00 Cyan Solid   413.94  225.77  138.24  174.27   96.55  154.31  460.02  222.20     e
% Edge:    20   28
    1.00 Cyan Solid   425.46  224.98  227.22  295.53  198.67  315.21  460.02  222.20     e
% Edge:     1   21
    1.00 Cyan Solid   560.44  313.96  842.77  187.05  882.30  154.80  510.08  322.12     e
% Edge:     5   21
    1.00 Cyan Solid   709.56  310.78  853.44  170.93  882.30  154.80  692.63  339.18     e
% Edge:    12   21
    1.00 Cyan Solid   470.53  147.65  825.05  166.87  882.30  154.80  414.92  129.47     e
% Edge:    13   21
    1.00 Cyan Solid   705.54  113.02  859.15  143.41  882.30  154.80  679.79  114.73     e
% Edge:    14   21
    1.00 Cyan Solid   826.77   89.60  876.68  144.01  882.30  154.80  816.51   83.06     e
% Edge:    15   21
    1.00 Cyan Solid   724.63   40.89  864.08  134.03  882.30  154.80  698.46   32.02     e
% Edge:    16   21
    1.00 Cyan Solid   772.21  192.13  865.87  156.48  882.30  154.80  758.83  201.80     e
% Edge:    17   21
    1.00 Cyan Solid   615.61   37.79  849.08  130.14  882.30  154.80  574.50   33.05     e
% Edge:    18   21
    1.00 Cyan Solid   871.35  226.83  878.50  164.43  882.30  154.80  872.88  237.07     e
% Edge:    19   21
    1.00 Cyan Solid   493.82  187.81  829.55  171.69  882.30  154.80  439.69  176.05     e
% Edge:    20   21
    1.00 Cyan Solid   513.19  227.73  833.50  176.60  882.30  154.80  460.02  222.20     e
% Edge:     1   22
    1.00 Cyan Solid   479.43  286.36  243.59  124.88  199.16  109.24  510.08  322.12     e
% Edge:     3   22
    1.00 Cyan Solid   363.95  362.31  230.00  139.06  199.16  109.24  375.75  403.56     e
% Edge:    12   22
    1.00 Cyan Solid   389.52  120.05  225.86  104.70  199.16  109.24  414.92  129.47     e
% Edge:    19   22
    1.00 Cyan Solid   412.81  160.21  230.36  109.53  199.16  109.24  439.69  176.05     e
% Edge:    20   22
    1.00 Cyan Solid   432.18  200.13  234.31  114.44  199.16  109.24  460.02  222.20     e
% Edge:    22   23
    1.00 Cyan Solid   200.69  144.72  153.94  355.07  137.52  386.56  199.16  109.24     e
% Edge:    22   24
    1.00 Cyan Solid   184.85  129.96   68.45  228.96   45.70  239.75  199.16  109.24     e
% Edge:    22   25
    1.00 Cyan Solid   188.77  139.67   80.11  301.76   55.90  322.92  199.16  109.24     e
% Edge:    22   26
    1.00 Cyan Solid   200.97  122.43  190.88  202.58  185.85  214.91  199.16  109.24     e
% Edge:    22   27
    1.00 Cyan Solid   188.23  118.00  110.40  152.19   96.55  154.31  199.16  109.24     e
% Edge:    22   28
    1.00 Cyan Solid   192.43  134.09  192.07  290.33  198.67  315.21  199.16  109.24     e
% Edge:     1   23
    1.00 Cyan Solid   463.02  317.85  180.42  366.72  137.52  386.56  510.08  322.12     e
% Edge:     3   23
    1.00 Cyan Solid   347.54  393.80  166.84  380.90  137.52  386.56  375.75  403.56     e
% Edge:    12   23
    1.00 Cyan Solid   373.11  151.54  162.70  346.54  137.52  386.56  414.92  129.47     e
% Edge:    19   23
    1.00 Cyan Solid   396.40  191.70  167.20  351.37  137.52  386.56  439.69  176.05     e
% Edge:    20   23
    1.00 Cyan Solid   415.77  231.62  171.15  356.28  137.52  386.56  460.02  222.20     e
% Edge:    22   23
    1.00 Cyan Solid   182.74  140.73  135.99  351.08  137.52  386.56  199.16  109.24     e
% Edge:    23   24
    1.00 Cyan Solid   121.69  371.80   52.04  260.45   45.70  239.75  137.52  386.56     e
% Edge:    23   25
    1.00 Cyan Solid   125.61  381.51   63.70  333.24   55.90  322.92  137.52  386.56     e
% Edge:    23   26
    1.00 Cyan Solid   137.81  364.27  174.46  234.07  185.85  214.91  137.52  386.56     e
% Edge:    23   27
    1.00 Cyan Solid   125.06  359.84   93.99  183.68   96.55  154.31  137.52  386.56     e
% Edge:    23   28
    1.00 Cyan Solid   147.22  379.92  193.60  325.80  198.67  315.21  137.52  386.56     e
% Edge:     1   24
    1.00 Cyan Solid   456.68  297.15  104.43  234.68   45.70  239.75  510.08  322.12     e
% Edge:     3   24
    1.00 Cyan Solid   341.20  373.10   90.85  248.85   45.70  239.75  375.75  403.56     e
% Edge:    12   24
    1.00 Cyan Solid   366.77  130.84   86.71  214.49   45.70  239.75  414.92  129.47     e
% Edge:    19   24
    1.00 Cyan Solid   390.06  171.00   91.21  219.32   45.70  239.75  439.69  176.05     e
% Edge:    20   24
    1.00 Cyan Solid   409.43  210.92   95.16  224.23   45.70  239.75  460.02  222.20     e
% Edge:    22   24
    1.00 Cyan Solid   176.41  120.03   60.00  219.03   45.70  239.75  199.16  109.24     e
% Edge:    23   24
    1.00 Cyan Solid   131.19  365.86   61.53  254.51   45.70  239.75  137.52  386.56     e
% Edge:    24   25
    1.00 Cyan Solid    49.62  249.47   57.36  312.55   55.90  322.92   45.70  239.75     e
% Edge:    24   26
    1.00 Cyan Solid    61.82  232.22  168.13  213.37  185.85  214.91   45.70  239.75     e
% Edge:    24   27
    1.00 Cyan Solid    49.07  227.79   87.65  162.98   96.55  154.31   45.70  239.75     e
% Edge:    24   28
    1.00 Cyan Solid    61.73  253.81  177.76  311.05  198.67  315.21   45.70  239.75     e
% Edge:     1   25
    1.00 Cyan Solid   455.22  307.52  110.71  308.13   55.90  322.92  510.08  322.12     e
% Edge:     3   25
    1.00 Cyan Solid   339.74  383.47   97.13  322.31   55.90  322.92  375.75  403.56     e
% Edge:    12   25
    1.00 Cyan Solid   365.31  141.22   92.99  287.95   55.90  322.92  414.92  129.47     e
% Edge:    19   25
    1.00 Cyan Solid   388.60  181.37   97.49  292.77   55.90  322.92  439.69  176.05     e
% Edge:    20   25
    1.00 Cyan Solid   407.97  221.29  101.44  297.69   55.90  322.92  460.02  222.20     e
% Edge:    22   25
    1.00 Cyan Solid   174.95  130.41   66.28  292.49   55.90  322.92  199.16  109.24     e
% Edge:    23   25
    1.00 Cyan Solid   129.73  376.23   67.82  327.96   55.90  322.92  137.52  386.56     e
% Edge:    24   25
    1.00 Cyan Solid    44.24  250.13   51.98  313.21   55.90  322.92   45.70  239.75     e
% Edge:    25   26
    1.00 Cyan Solid    68.10  305.67  166.67  223.74  185.85  214.91   55.90  322.92     e
% Edge:    25   27
    1.00 Cyan Solid    55.35  301.25   86.19  173.36   96.55  154.31   55.90  322.92     e
% Edge:    25   28
    1.00 Cyan Solid    73.39  326.61  181.68  320.76  198.67  315.21   55.90  322.92     e
% Edge:     1   26
    1.00 Cyan Solid   474.41  298.69  228.47  217.36  185.85  214.91  510.08  322.12     e
% Edge:     3   26
    1.00 Cyan Solid   358.93  374.63  214.89  231.54  185.85  214.91  375.75  403.56     e
% Edge:    12   26
    1.00 Cyan Solid   384.49  132.38  210.75  197.18  185.85  214.91  414.92  129.47     e
% Edge:    19   26
    1.00 Cyan Solid   407.78  172.53  215.24  202.00  185.85  214.91  439.69  176.05     e
% Edge:    20   26
    1.00 Cyan Solid   427.16  212.45  219.19  206.92  185.85  214.91  460.02  222.20     e
% Edge:    22   26
    1.00 Cyan Solid   194.13  121.57  184.04  201.72  185.85  214.91  199.16  109.24     e
% Edge:    23   26
    1.00 Cyan Solid   148.91  367.40  185.57  237.19  185.85  214.91  137.52  386.56     e
% Edge:    24   26
    1.00 Cyan Solid    63.42  241.29  169.73  222.44  185.85  214.91   45.70  239.75     e
% Edge:    25   26
    1.00 Cyan Solid    75.09  314.08  173.66  232.15  185.85  214.91   55.90  322.92     e
% Edge:    26   27
    1.00 Cyan Solid   173.11  210.48  105.38  164.52   96.55  154.31  185.85  214.91     e
% Edge:    26   28
    1.00 Cyan Solid   184.16  227.43  193.88  303.52  198.67  315.21  185.85  214.91     e
% Edge:     1   27
    1.00 Cyan Solid   465.58  288.48  151.91  161.20   96.55  154.31  510.08  322.12     e
% Edge:     3   27
    1.00 Cyan Solid   350.11  364.43  138.33  175.37   96.55  154.31  375.75  403.56     e
% Edge:    12   27
    1.00 Cyan Solid   375.67  122.17  134.19  141.01   96.55  154.31  414.92  129.47     e
% Edge:    19   27
    1.00 Cyan Solid   398.96  162.33  138.69  145.84   96.55  154.31  439.69  176.05     e
% Edge:    20   27
    1.00 Cyan Solid   418.33  202.25  142.64  150.75   96.55  154.31  460.02  222.20     e
% Edge:    22   27
    1.00 Cyan Solid   185.31  111.36  107.48  145.55   96.55  154.31  199.16  109.24     e
% Edge:    23   27
    1.00 Cyan Solid   140.09  357.19  109.01  181.03   96.55  154.31  137.52  386.56     e
% Edge:    24   27
    1.00 Cyan Solid    54.60  231.08   93.18  166.27   96.55  154.31   45.70  239.75     e
% Edge:    25   27
    1.00 Cyan Solid    66.26  303.88   97.10  175.99   96.55  154.31   55.90  322.92     e
% Edge:    26   27
    1.00 Cyan Solid   177.03  204.70  109.30  158.74   96.55  154.31  185.85  214.91     e
% Edge:    27   28
    1.00 Cyan Solid   103.68  177.04  181.14  299.09  198.67  315.21   96.55  154.31     e
% Edge:     1   28
    1.00 Cyan Solid   472.26  331.36  236.05  326.12  198.67  315.21  510.08  322.12     e
% Edge:     3   28
    1.00 Cyan Solid   351.51  398.62  217.19  331.61  198.67  315.21  375.75  403.56     e
% Edge:    12   28
    1.00 Cyan Solid   394.82  158.90  230.79  299.78  198.67  315.21  414.92  129.47     e
% Edge:    19   28
    1.00 Cyan Solid   415.09  200.65  232.27  306.21  198.67  315.21  439.69  176.05     e
% Edge:    20   28
    1.00 Cyan Solid   431.48  241.89  233.24  312.44  198.67  315.21  460.02  222.20     e
% Edge:    22   28
    1.00 Cyan Solid   205.76  134.12  205.39  290.36  198.67  315.21  199.16  109.24     e
% Edge:    23   28
    1.00 Cyan Solid   142.60  375.97  188.98  321.85  198.67  315.21  137.52  386.56     e
% Edge:    24   28
    1.00 Cyan Solid    66.61  243.92  182.64  301.15  198.67  315.21   45.70  239.75     e
% Edge:    25   28
    1.00 Cyan Solid    72.89  317.37  181.18  311.52  198.67  315.21   55.90  322.92     e
% Edge:    26   28
    1.00 Cyan Solid   190.65  226.60  200.37  302.69  198.67  315.21  185.85  214.91     e
% Edge:    27   28
    1.00 Cyan Solid   114.09  170.44  191.55  292.48  198.67  315.21   96.55  154.31     e
% Change to Solid line
Solid setdash
/ic { White } def 
/bc { Black } def 
/bw {     0.50 } def 
/r {     0.00 } def 
/q {    0.001 } def 
/fos     22.00  def 
/Helvetica fos  selectfont
% Vertex:     1
/ellipse    6.40    6.40    0.00  510.08  322.12 fa
% Label:     1
(robot) Black     0.00  512.93  311.50     l
% Vertex:     2
/ellipse    6.40    6.40    0.00  827.14  462.91 fa
% Label:     2
(may) Black     0.00  829.99  452.28     l
% Vertex:     3
/ellipse    6.40    6.40    0.00  375.75  403.56 fa
% Label:     3
(not) Black     0.00  378.60  392.93     l
% Vertex:     4
/ellipse    6.40    6.40    0.00  591.00  619.98 fa
% Label:     4
(injure) Black     0.00  593.85  609.36     l
% Vertex:     5
/ellipse    6.40    6.40    0.00  692.63  339.18 fa
% Label:     5
(human) Black     0.00  695.47  328.56     l
% Vertex:     6
/ellipse    6.40    6.40    0.00  811.37  538.95 fa
% Label:     6
(being) Black     0.00  814.21  528.32     l
% Vertex:     7
/ellipse    6.40    6.40    0.00  375.83  555.47 fa
% Label:     7
(through) Black     0.00  378.67  544.84     l
% Vertex:     8
/ellipse    6.40    6.40    0.00  675.61  492.14 fa
% Label:     8
(inaction) Black     0.00  678.46  481.51     l
% Vertex:     9
/ellipse    6.40    6.40    0.00  523.67  522.81 fa
% Label:     9
(allow) Black     0.00  526.52  512.18     l
% Vertex:    10
/ellipse    6.40    6.40    0.00  711.93  595.20 fa
% Label:    10
(come) Black     0.00  714.78  584.58     l
% Vertex:    11
/ellipse    6.40    6.40    0.00  459.05  611.64 fa
% Label:    11
(harm) Black     0.00  461.89  601.01     l
% Vertex:    12
/ellipse    6.40    6.40    0.00  414.92  129.47 fa
% Label:    12
(must) Black     0.00  417.76  118.85     l
% Vertex:    13
/ellipse    6.40    6.40    0.00  679.79  114.73 fa
% Label:    13
(obey) Black     0.00  682.64  104.10     l
% Vertex:    14
/ellipse    6.40    6.40    0.00  816.51   83.06 fa
% Label:    14
(orders) Black     0.00  819.36   72.44     l
% Vertex:    15
/ellipse    6.40    6.40    0.00  698.46   32.02 fa
% Label:    15
(given) Black     0.00  701.31   21.39     l
% Vertex:    16
/ellipse    6.40    6.40    0.00  758.83  201.80 fa
% Label:    16
(beings) Black     0.00  761.67  191.17     l
% Vertex:    17
/ellipse    6.40    6.40    0.00  574.50   33.05 fa
% Label:    17
(except) Black     0.00  577.35   22.42     l
% Vertex:    18
/ellipse    6.40    6.40    0.00  872.88  237.07 fa
% Label:    18
(would) Black     0.00  875.72  226.44     l
% Vertex:    19
/ellipse    6.40    6.40    0.00  439.69  176.05 fa
% Label:    19
(conflict) Black     0.00  442.54  165.43     l
% Vertex:    20
/ellipse    6.40    6.40    0.00  460.02  222.20 fa
% Label:    20
(first) Black     0.00  462.87  211.58     l
% Vertex:    21
/ellipse    6.40    6.40    0.00  882.30  154.80 fa
% Label:    21
(Law) Black     0.00  885.15  144.18     l
% Vertex:    22
/ellipse    6.40    6.40    0.00  199.16  109.24 fa
% Label:    22
(protect) Black     0.00  202.00   98.61     l
% Vertex:    23
/ellipse    6.40    6.40    0.00  137.52  386.56 fa
% Label:    23
(own) Black     0.00  140.37  375.93     l
% Vertex:    24
/ellipse    6.40    6.40    0.00   45.70  239.75 fa
% Label:    24
(existence) Black     0.00   48.54  229.13     l
% Vertex:    25
/ellipse    6.40    6.40    0.00   55.90  322.92 fa
% Label:    25
(such) Black     0.00   58.75  312.30     l
% Vertex:    26
/ellipse    6.40    6.40    0.00  185.85  214.91 fa
% Label:    26
(protection) Black     0.00  188.70  204.28     l
% Vertex:    27
/ellipse    6.40    6.40    0.00   96.55  154.31 fa
% Label:    27
(second) Black     0.00   99.40  143.69     l
% Vertex:    28
/ellipse    6.40    6.40    0.00  198.67  315.21 fa
% Label:    28
(laws) Black     0.00  201.52  304.59     l
