# Supplementary material for: A Model for Improving the Learning Curves of Artificial Neural Networks
Source: PLoS One. 2016 Feb 22;11(2):e0149874. doi: 10.1371/journal.pone.0149874 (PMC4763452; doi:10.1371/journal.pone.0149874)
Supplement: S1 Dataset — (ZIP) [file pone.0149874.s004.zip › dataset/robot/txt/shapes.cfg]

SHAPE BOX
box
s_size    10
x_fact    1
y_fact    1
phi 0
r  0
ic  White
bc  Black
bw  1
lc  Black
la 0
lr 0
lphi 0
fos 15
font Helvetica
HOOKS CART
10 0.2
10 0.4
10 0.6
10 0.8
10 1
10 1.2
10 1.4
10 1.6
10 1.8
10 2
10 2.2
10 2.4
10 2.6
10 2.8
10 3
10 3.2
10 3.4
10 3.6
10 3.8
10 4
10 4.2
10 4.4
10 4.6
10 4.8
10 5
10 5.2
10 5.4
10 5.6
10 5.8
10 6
10 6.2
10 6.4
10 6.6
10 6.8
10 7
10 7.2
10 7.4
10 7.6
10 7.8
10 8
10 8.2
10 8.4
10 8.6
10 8.8
10 9
10 9.2
10 9.4
10 9.6
10 9.8
10 10
9.8 10
9.6 10
9.4 10
9.2 10
9 10
8.8 10
8.6 10
8.4 10
8.2 10
8 10
7.8 10
7.6 10
7.4 10
7.2 10
7 10
6.8 10
6.6 10
6.4 10
6.2 10
6 10
5.8 10
5.6 10
5.4 10
5.2 10
5 10
4.8 10
4.6 10
4.4 10
4.2 10
4 10
3.8 10
3.6 10
3.4 10
3.2 10
3 10
2.8 10
2.6 10
2.4 10
2.2 10
2 10
1.8 10
1.6 10
1.4 10
1.2 10
1 10
0.8 10
0.6 10
0.4 10
0.2 10
0 10
-0.2 10
-0.4 10
-0.6 10
-0.8 10
-1 10
-1.2 10
-1.4 10
-1.6 10
-1.8 10
-2 10
-2.2 10
-2.4 10
-2.6 10
-2.8 10
-3 10
-3.2 10
-3.4 10
-3.6 10
-3.8 10
-4 10
-4.2 10
-4.4 10
-4.6 10
-4.8 10
-5 10
-5.2 10
-5.4 10
-5.6 10
-5.8 10
-6 10
-6.2 10
-6.4 10
-6.6 10
-6.8 10
-7 10
-7.2 10
-7.4 10
-7.6 10
-7.8 10
-8 10
-8.2 10
-8.4 10
-8.6 10
-8.8 10
-9 10
-9.2 10
-9.4 10
-9.6 10
-9.8 10
-10 10
-10 9.8
-10 9.6
-10 9.4
-10 9.2
-10 9
-10 8.8
-10 8.6
-10 8.4
-10 8.2
-10 8
-10 7.8
-10 7.6
-10 7.4
-10 7.2
-10 7
-10 6.8
-10 6.6
-10 6.4
-10 6.2
-10 6
-10 5.8
-10 5.6
-10 5.4
-10 5.2
-10 5
-10 4.8
-10 4.6
-10 4.4
-10 4.2
-10 4
-10 3.8
-10 3.6
-10 3.4
-10 3.2
-10 3
-10 2.8
-10 2.6
-10 2.4
-10 2.2
-10 2
-10 1.8
-10 1.6
-10 1.4
-10 1.2
-10 1
-10 0.8
-10 0.6
-10 0.4
-10 0.2
-10 0
-10 -0.2
-10 -0.4
-10 -0.6
-10 -0.8
-10 -1
-10 -1.2
-10 -1.4
-10 -1.6
-10 -1.8
-10 -2
-10 -2.2
-10 -2.4
-10 -2.6
-10 -2.8
-10 -3
-10 -3.2
-10 -3.4
-10 -3.6
-10 -3.8
-10 -4
-10 -4.2
-10 -4.4
-10 -4.6
-10 -4.8
-10 -5
-10 -5.2
-10 -5.4
-10 -5.6
-10 -5.8
-10 -6
-10 -6.2
-10 -6.4
-10 -6.6
-10 -6.8
-10 -7
-10 -7.2
-10 -7.4
-10 -7.6
-10 -7.8
-10 -8
-10 -8.2
-10 -8.4
-10 -8.6
-10 -8.8
-10 -9
-10 -9.2
-10 -9.4
-10 -9.6
-10 -9.8
-10 -10
-9.8 -10
-9.6 -10
-9.4 -10
-9.2 -10
-9 -10
-8.8 -10
-8.6 -10
-8.4 -10
-8.2 -10
-8 -10
-7.8 -10
-7.6 -10
-7.4 -10
-7.2 -10
-7 -10
-6.8 -10
-6.6 -10
-6.4 -10
-6.2 -10
-6 -10
-5.8 -10
-5.6 -10
-5.4 -10
-5.2 -10
-5 -10
-4.8 -10
-4.6 -10
-4.4 -10
-4.2 -10
-4 -10
-3.8 -10
-3.6 -10
-3.4 -10
-3.2 -10
-3 -10
-2.8 -10
-2.6 -10
-2.4 -10
-2.2 -10
-2 -10
-1.8 -10
-1.6 -10
-1.4 -10
-1.2 -10
-1 -10
-0.8 -10
-0.6 -10
-0.4 -10
-0.2 -10
0 -10
0.2 -10
0.4 -10
0.6 -10
0.8 -10
1 -10
1.2 -10
1.4 -10
1.6 -10
1.8 -10
2 -10
2.2 -10
2.4 -10
2.6 -10
2.8 -10
3 -10
3.2 -10
3.4 -10
3.6 -10
3.8 -10
4 -10
4.2 -10
4.4 -10
4.6 -10
4.8 -10
5 -10
5.2 -10
5.4 -10
5.6 -10
5.8 -10
6 -10
6.2 -10
6.4 -10
6.6 -10
6.8 -10
7 -10
7.2 -10
7.4 -10
7.6 -10
7.8 -10
8 -10
8.2 -10
8.4 -10
8.6 -10
8.8 -10
9 -10
9.2 -10
9.4 -10
9.6 -10
9.8 -10
10 -10
10 -9.8
10 -9.6
10 -9.4
10 -9.2
10 -9
10 -8.8
10 -8.6
10 -8.4
10 -8.2
10 -8
10 -7.8
10 -7.6
10 -7.4
10 -7.2
10 -7
10 -6.8
10 -6.6
10 -6.4
10 -6.2
10 -6
10 -5.8
10 -5.6
10 -5.4
10 -5.2
10 -5
10 -4.8
10 -4.6
10 -4.4
10 -4.2
10 -4
10 -3.8
10 -3.6
10 -3.4
10 -3.2
10 -3
10 -2.8
10 -2.6
10 -2.4
10 -2.2
10 -2
10 -1.8
10 -1.6
10 -1.4
10 -1.2
10 -1
10 -0.8
10 -0.6
10 -0.4
10 -0.2
10 0
ENDSHAPE

SHAPE ELLIPSE
ellipse
s_size    10
x_fact    1
y_fact    1
phi 0
ic White
bc Black
bw 1
lc Black
la 0
lr 0
lphi 0
fos 15
font Helvetica
HOOKS CIRC
10 1
ENDSHAPE

SHAPE DIAMOND
diamond
s_size    10
x_fact    1
y_fact    1
phi  0
r  0
ic White
bc Black
bw 1
q 0.001
lc Black
la 0
lr 0
lphi 0
fos 15
font Helvetica
HOOKS POLAR
9.890 1
9.780 2
9.672 3
9.566 4
9.461 5
9.357 6
9.255 7
9.154 8
9.055 9
8.958 10
8.862 11
8.769 12
8.677 13
8.587 14
8.498 15
8.412 16
8.328 17
8.246 18
8.166 19
8.089 20
8.014 21
7.941 22
7.871 23
7.803 24
7.738 25
7.676 26
7.616 27
7.559 28
7.505 29
7.454 30
7.405 31
7.360 32
7.318 33
7.279 34
7.244 35
7.211 36
7.182 37
7.156 38
7.134 39
7.115 40
7.099 41
7.087 42
7.078 43
7.073 44
7.071 45
7.073 46
7.078 47
7.087 48
7.099 49
7.115 50
7.134 51
7.156 52
7.182 53
7.211 54
7.244 55
7.279 56
7.318 57
7.360 58
7.405 59
7.454 60
7.505 61
7.559 62
7.616 63
7.676 64
7.738 65
7.803 66
7.871 67
7.941 68
8.014 69
8.089 70
8.166 71
8.246 72
8.328 73
8.412 74
8.498 75
8.587 76
8.677 77
8.769 78
8.862 79
8.958 80
9.055 81
9.154 82
9.255 83
9.357 84
9.461 85
9.566 86
9.672 87
9.780 88
9.890 89
10 90
9.890 91
9.780 92
9.672 93
9.566 94
9.461 95
9.357 96
9.255 97
9.154 98
9.055 99
8.958 100
8.862 101
8.769 102
8.677 103
8.587 104
8.498 105
8.412 106
8.328 107
8.246 108
8.166 109
8.089 110
8.014 111
7.941 112
7.871 113
7.803 114
7.738 115
7.676 116
7.616 117
7.559 118
7.505 119
7.454 120
7.405 121
7.360 122
7.318 123
7.279 124
7.244 125
7.211 126
7.182 127
7.156 128
7.134 129
7.115 130
7.099 131
7.087 132
7.078 133
7.073 134
7.071 135
7.073 136
7.078 137
7.087 138
7.099 139
7.115 140
7.134 141
7.156 142
7.182 143
7.211 144
7.244 145
7.279 146
7.318 147
7.360 148
7.405 149
7.454 150
7.505 151
7.559 152
7.616 153
7.676 154
7.738 155
7.803 156
7.871 157
7.941 158
8.014 159
8.089 160
8.166 161
8.246 162
8.328 163
8.412 164
8.498 165
8.587 166
8.677 167
8.769 168
8.862 169
8.958 170
9.055 171
9.154 172
9.255 173
9.357 174
9.461 175
9.566 176
9.672 177
9.780 178
9.890 179
10 180
9.890 181
9.780 182
9.672 183
9.566 184
9.461 185
9.357 186
9.255 187
9.154 188
9.055 189
8.958 190
8.862 191
8.769 192
8.677 193
8.587 194
8.498 195
8.412 196
8.328 197
8.246 198
8.166 199
8.089 200
8.014 201
7.941 202
7.871 203
7.803 204
7.738 205
7.676 206
7.616 207
7.559 208
7.505 209
7.454 210
7.405 211
7.360 212
7.318 213
7.279 214
7.244 215
7.211 216
7.182 217
7.156 218
7.134 219
7.115 220
7.099 221
7.087 222
7.078 223
7.073 224
7.071 225
7.073 226
7.078 227
7.087 228
7.099 229
7.115 230
7.134 231
7.156 232
7.182 233
7.211 234
7.244 235
7.279 236
7.318 237
7.360 238
7.405 239
7.454 240
7.505 241
7.559 242
7.616 243
7.676 244
7.738 245
7.803 246
7.871 247
7.941 248
8.014 249
8.089 250
8.166 251
8.246 252
8.328 253
8.412 254
8.498 255
8.587 256
8.677 257
8.769 258
8.862 259
8.958 260
9.055 261
9.154 262
9.255 263
9.357 264
9.461 265
9.566 266
9.672 267
9.780 268
9.890 269
10 270
9.890 271
9.780 272
9.672 273
9.566 274
9.461 275
9.357 276
9.255 277
9.154 278
9.055 279
8.958 280
8.862 281
8.769 282
8.677 283
8.587 284
8.498 285
8.412 286
8.328 287
8.246 288
8.166 289
8.089 290
8.014 291
7.941 292
7.871 293
7.803 294
7.738 295
7.676 296
7.616 297
7.559 298
7.505 299
7.454 300
7.405 301
7.360 302
7.318 303
7.279 304
7.244 305
7.211 306
7.182 307
7.156 308
7.134 309
7.115 310
7.099 311
7.087 312
7.078 313
7.073 314
7.071 315
7.073 316
7.078 317
7.087 318
7.099 319
7.115 320
7.134 321
7.156 322
7.182 323
7.211 324
7.244 325
7.279 326
7.318 327
7.360 328
7.405 329
7.454 330
7.505 331
7.559 332
7.616 333
7.676 334
7.738 335
7.803 336
7.871 337
7.941 338
8.014 339
8.089 340
8.166 341
8.246 342
8.328 343
8.412 344
8.498 345
8.587 346
8.677 347
8.769 348
8.862 349
8.958 350
9.055 351
9.154 352
9.255 353
9.357 354
9.461 355
9.566 356
9.672 357
9.780 358
9.890 359
10 0
ENDSHAPE

SHAPE EMPTY  
empty
s_size    1
x_fact    1
y_fact    1
phi  0
ic White    
bc White
bw 0
lc White
la 0
lr 0
lphi 0
fos 1
font Helvetica
ENDSHAPE

SHAPE CROSS
cross
s_size    10
x_fact     1
y_fact     1
phi  0
ic White
bc Plum
bw 1
lc Black
la 0
lr 15
lphi 45
fos 15
font Helvetica
HOOKS POLAR
10    90
10   180
10   270
10    0
ENDSHAPE

SHAPE TRIANGLE
tria
s_size    20
x_fact    1
y_fact    1
phi 0
r 0
ic White
bc Black
bw 1
lc Black
la 0
lr 0
lphi 0
fos 15
font Helvetica
HOOKS CART
10.0 -10.0
9.9 -9.8
9.8 -9.6
9.7 -9.4
9.6 -9.2
9.5 -9.0
9.4 -8.8
9.3 -8.6
9.2 -8.4
9.1 -8.2
9.0 -8.0
8.9 -7.8
8.8 -7.6
8.7 -7.4
8.6 -7.2
8.5 -7.0
8.4 -6.8
8.3 -6.6
8.2 -6.4
8.1 -6.2
8.0 -6.0
7.9 -5.8
7.8 -5.6
7.7 -5.4
7.6 -5.2
7.5 -5.0
7.4 -4.8
7.3 -4.6
7.2 -4.4
7.1 -4.2
7.0 -4.0
6.9 -3.8
6.8 -3.6
6.7 -3.4
6.6 -3.2
6.5 -3.0
6.4 -2.8
6.3 -2.6
6.2 -2.4
6.1 -2.2
6.0 -2.0
5.9 -1.8
5.8 -1.6
5.7 -1.4
5.6 -1.2
5.5 -1.0
5.4 -0.8
5.3 -0.6
5.2 -0.4
5.1 -0.2
5.0 0.0
4.9 0.2
4.8 0.4
4.7 0.6
4.6 0.8
4.5 1.0
4.4 1.2
4.3 1.4
4.2 1.6
4.1 1.8
4.0 2.0
3.9 2.2
3.8 2.4
3.7 2.6
3.6 2.8
3.5 3.0
3.4 3.2
3.3 3.4
3.2 3.6
3.1 3.8
3.0 4.0
2.9 4.2
2.8 4.4
2.7 4.6
2.6 4.8
2.5 5.0
2.4 5.2
2.3 5.4
2.2 5.6
2.1 5.8
2.0 6.0
1.9 6.2
1.8 6.4
1.7 6.6
1.6 6.8
1.5 7.0
1.4 7.2
1.3 7.4
1.2 7.6
1.1 7.8
1.0 8.0
0.9 8.2
0.8 8.4
0.7 8.6
0.6 8.8
0.5 9.0
0.4 9.2
0.3 9.4
0.2 9.6
0.1 9.8
0.0 10.0
-0.1 9.8
-0.2 9.6
-0.3 9.4
-0.4 9.2
-0.5 9.0
-0.6 8.8
-0.7 8.6
-0.8 8.4
-0.9 8.2
-1.0 8.0
-1.1 7.8
-1.2 7.6
-1.3 7.4
-1.4 7.2
-1.5 7.0
-1.6 6.8
-1.7 6.6
-1.8 6.4
-1.9 6.2
-2.0 6.0
-2.1 5.8
-2.2 5.6
-2.3 5.4
-2.4 5.2
-2.5 5.0
-2.6 4.8
-2.7 4.6
-2.8 4.4
-2.9 4.2
-3.0 4.0
-3.1 3.8
-3.2 3.6
-3.3 3.4
-3.4 3.2
-3.5 3.0
-3.6 2.8
-3.7 2.6
-3.8 2.4
-3.9 2.2
-4.0 2.0
-4.1 1.8
-4.2 1.6
-4.3 1.4
-4.4 1.2
-4.5 1.0
-4.6 0.8
-4.7 0.6
-4.8 0.4
-4.9 0.2
-5.0 0.0
-5.1 -0.2
-5.2 -0.4
-5.3 -0.6
-5.4 -0.8
-5.5 -1.0
-5.6 -1.2
-5.7 -1.4
-5.8 -1.6
-5.9 -1.8
-6.0 -2.0
-6.1 -2.2
-6.2 -2.4
-6.3 -2.6
-6.4 -2.8
-6.5 -3.0
-6.6 -3.2
-6.7 -3.4
-6.8 -3.6
-6.9 -3.8
-7.0 -4.0
-7.1 -4.2
-7.2 -4.4
-7.3 -4.6
-7.4 -4.8
-7.5 -5.0
-7.6 -5.2
-7.7 -5.4
-7.8 -5.6
-7.9 -5.8
-8.0 -6.0
-8.1 -6.2
-8.2 -6.4
-8.3 -6.6
-8.4 -6.8
-8.5 -7.0
-8.6 -7.2
-8.7 -7.4
-8.8 -7.6
-8.9 -7.8
-9.0 -8.0
-9.1 -8.2
-9.2 -8.4
-9.3 -8.6
-9.4 -8.8
-9.5 -9.0
-9.6 -9.2
-9.7 -9.4
-9.8 -9.6
-9.9 -9.8
-10.0 -10
-9.8 -10
-9.6 -10
-9.4 -10
-9.2 -10
-9.0 -10
-8.8 -10
-8.6 -10
-8.4 -10
-8.2 -10
-8.0 -10
-7.8 -10
-7.6 -10
-7.4 -10
-7.2 -10
-7.0 -10
-6.8 -10
-6.6 -10
-6.4 -10
-6.2 -10
-6.0 -10
-5.8 -10
-5.6 -10
-5.4 -10
-5.2 -10
-5.0 -10
-4.8 -10
-4.6 -10
-4.4 -10
-4.2 -10
-4.0 -10
-3.8 -10
-3.6 -10
-3.4 -10
-3.2 -10
-3.0 -10
-2.8 -10
-2.6 -10
-2.4 -10
-2.2 -10
-2.0 -10
-1.8 -10
-1.6 -10
-1.4 -10
-1.2 -10
-1.0 -10
-0.8 -10
-0.6 -10
-0.4 -10
-0.2 -10
0.0 -10
0.2 -10
0.4 -10
0.6 -10
0.8 -10
1.0 -10
1.2 -10
1.4 -10
1.6 -10
1.8 -10
2.0 -10
2.2 -10
2.4 -10
2.6 -10
2.8 -10
3.0 -10
3.2 -10
3.4 -10
3.6 -10
3.8 -10
4.0 -10
4.2 -10
4.4 -10
4.6 -10
4.8 -10
5.0 -10
5.2 -10
5.4 -10
5.6 -10
5.8 -10
6.0 -10
6.2 -10
6.4 -10
6.6 -10
6.8 -10
7.0 -10
7.2 -10
7.4 -10
7.6 -10
7.8 -10
8.0 -10
8.2 -10
8.4 -10
8.6 -10
8.8 -10
9.0 -10
9.2 -10
9.4 -10
9.6 -10
9.8 -10
ENDSHAPE
