# Supplementary material for: A Model for Improving the Learning Curves of Artificial Neural Networks
Source: PLoS One. 2016 Feb 22;11(2):e0149874. doi: 10.1371/journal.pone.0149874 (PMC4763452; doi:10.1371/journal.pone.0149874)
Supplement: S1 Dataset — (ZIP) [file pone.0149874.s004.zip › dataset/robot/txt/RulesOfRobotics.txt]

The three fundamental Rules of Robotics:

One: "a robot may not injure a human being, or, through inaction, allow a human being to come to harm";
Two: "a robot must obey the orders given it by human beings except where such orders would conflict with the First Law";
Three: "a robot must protect its own existence as long as such protection does not conflict with the First or Second Laws".

Asimov, I. I, Robot. New York: Gnome Press, 1950.
