# Supplementary material for: A Model for Improving the Learning Curves of Artificial Neural Networks
Source: PLoS One. 2016 Feb 22;11(2):e0149874. doi: 10.1371/journal.pone.0149874 (PMC4763452; doi:10.1371/journal.pone.0149874)
Supplement: S1 Dataset — (ZIP) [file pone.0149874.s004.zip › dataset/robot/txt/rules_of_robotics.rep]

Network statistics:
Number of vertices = 28
Number of edges = 179
Network density = 0.473545

Degree distribution:
        Cluster      Frequency   Frequency(%)
             10              8      28.571429
             11             14      50.000000
             19              3      10.714286
             20              2       7.142857
             27              1       3.571429

Average vertex degree = 12.7857

Average clustering coefficient = 0.907571

Average shortest path = 1.52646

Network diameter = 2

Average global efficiency = 0.736772

Average local efficiency = 0.953786
