# Supplementary material for: A Model for Improving the Learning Curves of Artificial Neural Networks
Source: PLoS One. 2016 Feb 22;11(2):e0149874. doi: 10.1371/journal.pone.0149874 (PMC4763452; doi:10.1371/journal.pone.0149874)
Supplement: S1 Dataset — (ZIP) [file pone.0149874.s004.zip › dataset/robot/txt/rules_of_robotics_words.txt]

robot	NOTFOUND
may	NOTFOUND
not	NOTFOUND
injure	NOTFOUND
human	NOTFOUND
being	NOTFOUND
through	NOTFOUND
inaction	NOTFOUND
allow	NOTFOUND
human	NOTFOUND
being	NOTFOUND
come	NOTFOUND
harm	NOTFOUND
{S}
robot	NOTFOUND
must	NOTFOUND
obey	NOTFOUND
orders	NOTFOUND
given	NOTFOUND
human	NOTFOUND
beings	NOTFOUND
except	NOTFOUND
orders	NOTFOUND
would	NOTFOUND
conflict	NOTFOUND
first	NOTFOUND
Law	NOTFOUND
{S}
robot	NOTFOUND
must	NOTFOUND
protect	NOTFOUND
own	NOTFOUND
existence	NOTFOUND
such	NOTFOUND
protection	NOTFOUND
not	NOTFOUND
conflict	NOTFOUND
first	NOTFOUND
second	NOTFOUND
laws	NOTFOUND
