# Supplementary material for: A Model for Improving the Learning Curves of Artificial Neural Networks
Source: PLoS One. 2016 Feb 22;11(2):e0149874. doi: 10.1371/journal.pone.0149874 (PMC4763452; doi:10.1371/journal.pone.0149874)
Supplement: S1 Dataset — (ZIP) [file pone.0149874.s004.zip › dataset/robot/txt/rules_of_robotics.net]

*Vertices 28
1 "robot"
2 "may"
3 "not"
4 "injure"
5 "human"
6 "being"
7 "through"
8 "inaction"
9 "allow"
10 "come"
11 "harm"
12 "must"
13 "obey"
14 "orders"
15 "given"
16 "beings"
17 "except"
18 "would"
19 "conflict"
20 "first"
21 "Law"
22 "protect"
23 "own"
24 "existence"
25 "such"
26 "protection"
27 "second"
28 "laws"
*Edges
1 2 1
1 3 1
1 4 1
1 5 1
1 6 1
1 7 1
1 8 1
1 9 1
1 10 1
1 11 1
1 12 1
1 13 1
1 14 1
1 15 1
1 16 1
1 17 1
1 18 1
1 19 1
1 20 1
1 21 1
1 22 1
1 23 1
1 24 1
1 25 1
1 26 1
1 27 1
1 28 1
2 1 1
2 3 1
2 4 1
2 5 1
2 6 1
2 7 1
2 8 1
2 9 1
2 10 1
2 11 1
3 1 1
3 2 1
3 4 1
3 5 1
3 6 1
3 7 1
3 8 1
3 9 1
3 10 1
3 11 1
3 12 1
3 19 1
3 20 1
3 22 1
3 23 1
3 24 1
3 25 1
3 26 1
3 27 1
3 28 1
4 1 1
4 2 1
4 3 1
4 5 1
4 6 1
4 7 1
4 8 1
4 9 1
4 10 1
4 11 1
5 1 1
5 2 1
5 3 1
5 4 1
5 6 1
5 7 1
5 8 1
5 9 1
5 10 1
5 11 1
5 12 1
5 13 1
5 14 1
5 15 1
5 16 1
5 17 1
5 18 1
5 19 1
5 20 1
5 21 1
6 1 1
6 2 1
6 3 1
6 4 1
6 5 1
6 7 1
6 8 1
6 9 1
6 10 1
6 11 1
7 1 1
7 2 1
7 3 1
7 4 1
7 5 1
7 6 1
7 8 1
7 9 1
7 10 1
7 11 1
8 1 1
8 2 1
8 3 1
8 4 1
8 5 1
8 6 1
8 7 1
8 9 1
8 10 1
8 11 1
9 1 1
9 2 1
9 3 1
9 4 1
9 5 1
9 6 1
9 7 1
9 8 1
9 10 1
9 11 1
10 1 1
10 2 1
10 3 1
10 4 1
10 5 1
10 6 1
10 7 1
10 8 1
10 9 1
10 11 1
11 1 1
11 2 1
11 3 1
11 4 1
11 5 1
11 6 1
11 7 1
11 8 1
11 9 1
11 10 1
12 1 1
12 3 1
12 5 1
12 13 1
12 14 1
12 15 1
12 16 1
12 17 1
12 18 1
12 19 1
12 20 1
12 21 1
12 22 1
12 23 1
12 24 1
12 25 1
12 26 1
12 27 1
12 28 1
13 1 1
13 5 1
13 12 1
13 14 1
13 15 1
13 16 1
13 17 1
13 18 1
13 19 1
13 20 1
13 21 1
14 1 1
14 5 1
14 12 1
14 13 1
14 15 1
14 16 1
14 17 1
14 18 1
14 19 1
14 20 1
14 21 1
15 1 1
15 5 1
15 12 1
15 13 1
15 14 1
15 16 1
15 17 1
15 18 1
15 19 1
15 20 1
15 21 1
16 1 1
16 5 1
16 12 1
16 13 1
16 14 1
16 15 1
16 17 1
16 18 1
16 19 1
16 20 1
16 21 1
17 1 1
17 5 1
17 12 1
17 13 1
17 14 1
17 15 1
17 16 1
17 18 1
17 19 1
17 20 1
17 21 1
18 1 1
18 5 1
18 12 1
18 13 1
18 14 1
18 15 1
18 16 1
18 17 1
18 19 1
18 20 1
18 21 1
19 1 1
19 3 1
19 5 1
19 12 1
19 13 1
19 14 1
19 15 1
19 16 1
19 17 1
19 18 1
19 20 1
19 21 1
19 22 1
19 23 1
19 24 1
19 25 1
19 26 1
19 27 1
19 28 1
20 1 1
20 3 1
20 5 1
20 12 1
20 13 1
20 14 1
20 15 1
20 16 1
20 17 1
20 18 1
20 19 1
20 21 1
20 22 1
20 23 1
20 24 1
20 25 1
20 26 1
20 27 1
20 28 1
21 1 1
21 5 1
21 12 1
21 13 1
21 14 1
21 15 1
21 16 1
21 17 1
21 18 1
21 19 1
21 20 1
22 1 1
22 3 1
22 12 1
22 19 1
22 20 1
22 23 1
22 24 1
22 25 1
22 26 1
22 27 1
22 28 1
23 1 1
23 3 1
23 12 1
23 19 1
23 20 1
23 22 1
23 24 1
23 25 1
23 26 1
23 27 1
23 28 1
24 1 1
24 3 1
24 12 1
24 19 1
24 20 1
24 22 1
24 23 1
24 25 1
24 26 1
24 27 1
24 28 1
25 1 1
25 3 1
25 12 1
25 19 1
25 20 1
25 22 1
25 23 1
25 24 1
25 26 1
25 27 1
25 28 1
26 1 1
26 3 1
26 12 1
26 19 1
26 20 1
26 22 1
26 23 1
26 24 1
26 25 1
26 27 1
26 28 1
27 1 1
27 3 1
27 12 1
27 19 1
27 20 1
27 22 1
27 23 1
27 24 1
27 25 1
27 26 1
27 28 1
28 1 1
28 3 1
28 12 1
28 19 1
28 20 1
28 22 1
28 23 1
28 24 1
28 25 1
28 26 1
28 27 1
