# Supplementary material for: A Model for Improving the Learning Curves of Artificial Neural Networks
Source: PLoS One. 2016 Feb 22;11(2):e0149874. doi: 10.1371/journal.pone.0149874 (PMC4763452; doi:10.1371/journal.pone.0149874)
Supplement: S1 Dataset — (ZIP) [file pone.0149874.s004.zip › dataset/robot/txt/NeuronNames1.txt]

ADAL    ADA    in
ADAR    ADA    in
ADEL    ADE    se
ADER    ADE    se
ADFL    ADF    se
ADFR    ADF    se
ADLL    ADL    se
ADLR    ADL    se
AFDL    AFD    se
AFDR    AFD    se
AIAL    AIA    in
AIAR    AIA    in
AIBL    AIB    in
AIBR    AIB    in
AIML    AIM    in
AIMR    AIM    in
AINL    AIN    in
AINR    AIN    in
AIYL    AIY    in
AIYR    AIY    in
AIZL    AIZ    in
AIZR    AIZ    in
ALA     ALA    in
ALML    ALM    se
ALMR    ALM    se
ALNL    ALN    se
ALNR    ALN    se
AQR     AQR    se
AS01    AS     mo
AS02    AS     mo
AS03    AS     mo
AS04    AS     mo
AS05    AS     mo
AS06    AS     mo
AS07    AS     mo
AS08    AS     mo
AS09    AS     mo
AS10    AS     mo
AS11    AS     mo
ASEL    ASE    se
ASER    ASE    se
ASGL    ASG    se
ASGR    ASG    se
ASHL    ASH    se
ASHR    ASH    se
ASIL    ASI    se
ASIR    ASI    se
ASJL    ASJ    se
ASJR    ASJ    se
ASKL    ASK    se
ASKR    ASK    se
AUAL    AUA    se
AUAR    AUA    se
AVAL    AVA    in
AVAR    AVA    in
AVBL    AVB    in
AVBR    AVB    in
AVDL    AVD    in
AVDR    AVD    in
AVEL    AVE    in
AVER    AVE    in
AVFL    AVF    in/mo
AVFR    AVF    in/mo
AVG     AVG    in/se
AVHL    AVH    in
AVHR    AVH    in
AVJL    AVJ    in
AVJR    AVJ    in
AVKL    AVK    in
AVKR    AVK    in
AVL     AVL    mo/in
AVM     AVM    se
AWAL    AWA    se
AWAR    AWA    se
AWBL    AWB    se
AWBR    AWB    se
AWCL    AWC    se
AWCR    AWC    se
BAGL    BAG    se
BAGR    BAG    se
BDUL    BDU    in
BDUR    BDU    in
CANL    CAN    in
CANR    CAN    in
CEPDL   CEP    se
CEPDR   CEP    se
CEPVL   CEP    se
CEPVR   CEP    se
DA01    DA     mo
DA02    DA     mo
DA03    DA     mo
DA04    DA     mo
DA05    DA     mo
DA06    DA     mo
DA07    DA     mo
DA08    DA     mo
DA09    DA     mo
DB01    DB     mo
DB02    DB     mo
DB03    DB     mo
DB04    DB     mo
DB05    DB     mo
DB06    DB     mo
DB07    DB     mo
DD01    DD     mo
DD02    DD     mo
DD03    DD     mo
DD04    DD     mo
DD05    DD     mo
DD06    DD     mo
DVA     DVA    in
DVB     DVB    in/mo
DVC     DVC    in
FLPL    FLP    se
FLPR    FLP    se
HSNL    HSN    mo
HSNR    HSN    mo
I1L     I1     in
I1R     I1     in
I2L     I2     in
I2R     I2     in
I3      I3     in
I4      I4     in
I5      I5     in
I6      I6     in
IL1DL   IL1    se/mo
IL1DR   IL1    se/mo
IL1VL   IL1    se/mo
IL1VR   IL1    se/mo
IL1L    IL1    se/mo
IL1R    IL1    se/mo
IL2DL   IL2    se
IL2DR   IL2    se
IL2VL   IL2    se
IL2VR   IL2    se
IL2L    IL2    se
IL2R    IL2    se
LUAL    LUA    in
LUAR    LUA    in
M1      M1     mo
M2L     M2     mo
M2R     M2     mo
M3L     M3     mo/in
M3R     M3     mo/in
M4      M4     mo
M5      M5     mo
MCL     MC     in
MCR     MC     in
MI      MI     mo/in
NSML    NSM    mo
NSMR    NSM    mo
OLLL    OLL    se
OLLR    OLL    se
OLQDL   OLQ    se
OLQDR   OLQ    se
OLQVL   OLQ    se
OLQVR   OLQ    se
PDA     PDA    mo
PDB     PDB    mo
PDEL    PDE    se
PDER    PDE    se
PHAL    PHA    se
PHAR    PHA    se
PHBL    PHB    se
PHBR    PHB    se
PHCL    PHC    se
PHCR    PHC    se
PLML    PLM    se
PLMR    PLM    se
PLNL    PLN    se
PLNR    PLN    se
PQR     PQR    se
PVCL    PVC    in
PVCR    PVC    in
PVDL    PVD    in
PVDR    PVD    in
PVM     PVM    se/in
PVNL    PVN    in/mo
PVNR    PVN    in/mo
PVPL    PVP    in
PVPR    PVP    in
PVQL    PVQ    in
PVQR    PVQ    in
PVR     PVR    in/se
PVT     PVT    in
PVWL    PVW    in
PVWR    PVW    in
RIAL    RIA    in
RIAR    RIA    in
RIBL    RIB    in
RIBR    RIB    in
RICL    RIC    in
RICR    RIC    in
RID     RID    mo/in
RIFL    RIF    in
RIFR    RIF    in
RIGL    RIG    in
RIGR    RIG    in
RIH     RIH    in
RIML    RIM    mo
RIMR    RIM    mo
RIPL    RIP    in
RIPR    RIP    in
RIR     RIR    in
RIS     RIS    in
RIVL    RIV    in/mo
RIVR    RIV    in/mo
RMDDL   RMD    mo/in
RMDDR   RMD    mo/in
RMDL    RMD    mo/in
RMDR    RMD    mo/in
RMDVL   RMD    mo/in
RMDVR   RMD    mo/in
RMED    RME    mo
RMEV    RME    mo
RMEL    RME    mo
RMER    RME    mo
RMFL    RMF    mo/in
RMFR    RMF    mo/in
RMGL    RMG    mo/in
RMGR    RMG    mo/in
RMHL    RMH    mo/in
RMHR    RMH    mo/in
SAADL   SAA    in
SAADR   SAA    in
SAAVL   SAA    in
SAAVR   SAA    in
SABD    SAB    in
SABVL   SAB    in
SABVR   SAB    in
SDQL    SDQ    in
SDQR    SDQ    in
SIADL   SIA    in
SIADR   SIA    in
SIAVL   SIA    in
SIAVR   SIA    in
SIBDL   SIB    in
SIBDR   SIB    in
SIBVL   SIB    in
SIBVR   SIB    in
SMBDL   SMB    mo/in
SMBDR   SMB    mo/in
SMBVL   SMB    mo/in
SMBVR   SMB    mo/in
SMDDL   SMD    mo/in
SMDDR   SMD    mo/in
SMDVL   SMD    mo/in
SMDVR   SMD    mo/in
URADL   URA    mo/se
URADR   URA    mo/se
URAVL   URA    mo/se
URAVR   URA    mo/se
URBL    URB    in/se
URBR    URB    in/se
URXL    URX    se/in
URXR    URX    se/in
URYDL   URY    se
URYDR   URY    se
URYVL   URY    se
URYVR   URY    se
VA01    VA     mo
VA02    VA     mo
VA03    VA     mo
VA04    VA     mo
VA05    VA     mo
VA06    VA     mo
VA07    VA     mo
VA08    VA     mo
VA09    VA     mo
VA10    VA     mo
VA11    VA     mo
VA12    VA     mo
VB01    VB     mo
VB02    VB     mo
VB03    VB     mo
VB04    VB     mo
VB05    VB     mo
VB06    VB     mo
VB07    VB     mo
VB08    VB     mo
VB09    VB     mo
VB10    VB     mo
VB11    VB     mo
VC01    VC     mo
VC02    VC     mo
VC03    VC     mo
VC04    VC     mo
VC05    VC     mo
VC06    VC     mo
VD01    VD     mo
VD02    VD     mo
VD03    VD     mo
VD04    VD     mo
VD05    VD     mo
VD06    VD     mo
VD07    VD     mo
VD08    VD     mo
VD09    VD     mo
VD10    VD     mo
VD11    VD     mo
VD12    VD     mo
VD13    VD     mo
