# Supplementary material for: A Model for Improving the Learning Curves of Artificial Neural Networks
Source: PLoS One. 2016 Feb 22;11(2):e0149874. doi: 10.1371/journal.pone.0149874 (PMC4763452; doi:10.1371/journal.pone.0149874)
Supplement: S1 Dataset — (ZIP) [file pone.0149874.s004.zip › dataset/robot/txt/NeuronConnect.txt]

ADAR ADAL EJ 1
ADFL ADAL EJ 1
ASHL ADAL EJ 1
AVDR ADAL EJ 2
PVQL ADAL EJ 1
ADEL ADAL Sp 1
ADFL ADAL Sp 1
AIAL ADAL Sp 1
AIBL ADAL R 1
AIBR ADAL Rp 2
ASHL ADAL Sp 1
AVAR ADAL Rp 2
AVBL ADAL Rp 4
AVBR ADAL R 2
AVBR ADAL Rp 5
AVDL ADAL Rp 1
AVEL ADAL Rp 1
AVJR ADAL Rp 5
AWAL ADAL S 1
FLPR ADAL Rp 1
PVPL ADAL Sp 1
PVR ADAL Sp 1
RICL ADAL R 1
RICL ADAL Rp 1
RICR ADAL Rp 1
RIML ADAL Rp 3
RIPL ADAL Rp 1
RMGL ADAL Sp 1
SMDVR ADAL R 2
ADAL ADAR EJ 1
ADFR ADAR EJ 1
ASHR ADAR EJ 1
AVDL ADAR EJ 2
PVQR ADAR EJ 1
ADER ADAR Sp 1
ADFR ADAR Sp 1
AIAR ADAR Sp 1
AIBL ADAR Rp 1
AIBR ADAR Rp 1
ASHR ADAR Sp 2
AVAL ADAR Rp 1
AVBL ADAR R 1
AVBL ADAR Rp 1
AVBR ADAR Rp 5
AVEL ADAR Rp 1
AVJL ADAR R 1
AVJL ADAR Rp 2
RICL ADAR Rp 1
RICL ADAR Sp 1
RICR ADAR Sp 1
RIMR ADAR Rp 5
RIMR ADAR Sp 1
RIPR ADAR Rp 1
RIVR ADAR Rp 1
RMGR ADAR Sp 1
SMDVL ADAR R 2
URBR ADAR Sp 1
ADAL ADEL Rp 1
AINL ADEL EJ 1
AVKR ADEL EJ 1
ADER ADEL Rp 1
ADER ADEL Sp 2
ALA ADEL Sp 1
AVAL ADEL Rp 2
AVAR ADEL Rp 3
AVEL ADEL Rp 1
AVL ADEL R 1
BDUL ADEL Rp 1
BDUL ADEL S 3
CEPDL ADEL R 1
FLPL ADEL R 1
FLPL ADEL Rp 1
FLPL ADEL Sp 2
IL1L ADEL Rp 1
IL2L ADEL R 1
IL2L ADEL Rp 1
IL2L ADEL Sp 2
OLLL ADEL R 1
OLLL ADEL Rp 1
RIAL ADEL Rp 1
RIFL ADEL Rp 1
RIGL ADEL R 2
RIGL ADEL Rp 3
RIGR ADEL R 3
RIGR ADEL Rp 3
RIH ADEL Rp 2
RIVL ADEL Rp 1
RIVR ADEL Rp 1
RMDL ADEL R 2
RMDL ADEL Rp 2
RMGL ADEL R 1
RMHL ADEL Rp 1
SIADR ADEL Rp 1
SIBDR ADEL Rp 1
SMBDR ADEL Rp 1
URBL ADEL Rp 1
ADAR ADER Rp 1
ADEL ADER Rp 2
ADEL ADER Sp 1
AVKL ADER EJ 1
ALA ADER Rp 1
ALNR ADER S 1
AVAL ADER R 1
AVAL ADER Rp 4
AVAR ADER Rp 1
AVAR ADER Sp 1
AVDR ADER Rp 2
AVER ADER R 1
AVJR ADER Rp 1
AVKL ADER R 1
AVKL ADER Rp 1
AVKR ADER Rp 1
AVM ADER S 1
AVM ADER Sp 1
BDUR ADER S 1
CEPDR ADER R 1
FLPL ADER Rp 1
FLPL ADER Sp 2
FLPR ADER Rp 1
FLPR ADER S 1
FLPR ADER Sp 1
IL2R ADER S 1
IL2R ADER Sp 1
OLLR ADER Rp 2
PVR ADER Rp 1
RIGL ADER R 4
RIGL ADER Rp 3
RIGR ADER Rp 4
RIH ADER Rp 1
RMDR ADER Rp 2
SAAVR ADER R 1
ADAL ADFL Rp 1
ADAL ADFL EJ 1
AIZL ADFL R 5
AIZL ADFL Rp 7
ASHL ADFL Sp 3
AUAL ADFL R 1
AUAL ADFL Rp 4
AWBL ADFL S 1
AWBL ADFL Sp 8
OLQVL ADFL Rp 1
RIAL ADFL R 3
RIAL ADFL Rp 12
RIGL ADFL Rp 1
RIR ADFL Rp 2
SMBVL ADFL Rp 2
ADAR ADFR Rp 1
ADAR ADFR EJ 1
AIAR ADFR EJ 1
AIYR ADFR Rp 1
AIYR ADFR Sp 1
AIZR ADFR R 3
AIZR ADFR Rp 5
ASEL ADFR S 1
ASHR ADFR Rp 1
ASHR ADFR Sp 2
AUAR ADFR Rp 4
AVHL ADFR Sp 3
AWAR ADFR Sp 3
AWBR ADFR R 1
AWBR ADFR S 1
AWBR ADFR Sp 3
PVPR ADFR Rp 1
PVPR ADFR Sp 1
RIAR ADFR R 1
RIAR ADFR Rp 15
RIGR ADFR R 1
RIGR ADFR Rp 2
RIH ADFR Sp 1
RIR ADFR Rp 3
SMBDR ADFR Rp 1
SMBVR ADFR Rp 2
URXR ADFR R 1
ADLR ADLL EJ 1
AVDR ADLL EJ 1
OLQVL ADLL EJ 1
RMGL ADLL EJ 1
AIAL ADLL R 2
AIAL ADLL Rp 4
AIBL ADLL R 2
AIBL ADLL Rp 5
AIBR ADLL Rp 1
ALA ADLL R 2
ASER ADLL R 1
ASER ADLL Rp 2
ASHL ADLL Rp 2
AVAL ADLL Rp 2
AVAR ADLL Rp 3
AVBL ADLL R 2
AVBL ADLL Rp 2
AVDL ADLL Rp 1
AVDR ADLL Rp 4
AVHR ADLL Sp 1
AVJL ADLL Rp 1
AVJR ADLL Rp 3
AWBL ADLL R 2
CEPVL ADLL Sp 1
OLQVL ADLL Rp 1
RIPL ADLL Rp 1
SDQR ADLL Sp 1
ADLL ADLR EJ 1
AIAR ADLR R 2
AIAR ADLR Rp 8
AIAR ADLR Sp 2
AIBR ADLR Rp 10
ASER ADLR R 1
ASHR ADLR R 1
ASHR ADLR Rp 2
AVAR ADLR Rp 2
AVBL ADLR R 1
AVBR ADLR R 2
AVDL ADLR R 1
AVDL ADLR Rp 4
AVDR ADLR Rp 2
AVHR ADLR Sp 2
AVJR ADLR R 1
AVJR ADLR Rp 1
AWCR ADLR Rp 3
OLLR ADLR Rp 1
PVCL ADLR R 1
PVCL ADLR Rp 1
RICL ADLR Rp 1
RICR ADLR Rp 1
AFDR AFDL EJ 1
AIBL AFDL EJ 1
AINR AFDL R 1
AINR AFDL S 3
AINR AFDL Sp 1
AIYL AFDL R 7
ASER AFDL S 1
ASER AFDL Sp 1
AWAL AFDL S 1
AWAL AFDL Sp 4
AFDL AFDR EJ 1
AIBR AFDR EJ 1
AINL AFDR S 2
AINL AFDR Sp 3
AINR AFDR Sp 1
AIYR AFDR R 12
AIYR AFDR Rp 1
ASER AFDR Rp 1
ASER AFDR Sp 2
AWAR AFDR S 1
AWAR AFDR Sp 6
RIR AFDR Sp 1
ADAL AIAL Rp 1
ADLL AIAL S 2
ADLL AIAL Sp 4
AIAR AIAL EJ 1
ASIL AIAL EJ 2
AWAL AIAL EJ 1
AIBL AIAL R 3
AIBL AIAL Rp 7
AIML AIAL Rp 2
AIML AIAL S 1
AIML AIAL Sp 4
AINR AIAL Sp 2
AIZL AIAL Rp 1
AIZL AIAL Sp 3
ASEL AIAL Sp 3
ASER AIAL R 1
ASER AIAL Rp 2
ASER AIAL S 1
ASER AIAL Sp 1
ASGL AIAL Rp 1
ASGL AIAL S 6
ASGL AIAL Sp 3
ASHL AIAL Rp 1
ASHL AIAL S 5
ASHL AIAL Sp 2
ASIR AIAL Sp 1
ASKL AIAL R 2
ASKL AIAL Rp 1
ASKL AIAL S 7
ASKL AIAL Sp 4
AWCL AIAL S 2
AWCR AIAL Rp 1
HSNL AIAL R 1
HSNL AIAL Sp 1
PVQL AIAL S 3
PVQL AIAL Sp 3
RIFL AIAL Rp 1
RMGL AIAL R 1
ADAR AIAR Rp 1
ADLR AIAR Rp 2
ADLR AIAR S 2
ADLR AIAR Sp 8
ADFR AIAR EJ 1
AIAL AIAR EJ 1
ASIR AIAR EJ 2
AWAR AIAR EJ 1
AIBR AIAR R 6
AIBR AIAR Rp 8
AIMR AIAR Sp 5
AIZR AIAR Rp 1
AIZR AIAR Sp 1
ASER AIAR Rp 1
ASER AIAR S 1
ASER AIAR Sp 2
ASGR AIAR R 1
ASGR AIAR Rp 1
ASGR AIAR S 8
ASGR AIAR Sp 2
ASHR AIAR S 6
ASHR AIAR Sp 4
ASIR AIAR S 1
ASIR AIAR Sp 2
ASKR AIAR S 8
ASKR AIAR Sp 3
AWAR AIAR Rp 1
AWCL AIAR Rp 1
AWCL AIAR S 3
AWCL AIAR Sp 1
AWCR AIAR R 1
AWCR AIAR Rp 2
AWCR AIAR S 1
AWCR AIAR Sp 1
PVQR AIAR S 3
PVQR AIAR Sp 4
RIFR AIAR Rp 2
ADAL AIBL S 1
ADAR AIBL Sp 1
ADLL AIBL S 2
ADLL AIBL Sp 5
AIAL AIBL S 3
AIAL AIBL Sp 7
AFDL AIBL EJ 1
DVC AIBL EJ 1
PVT AIBL EJ 1
RIGR AIBL EJ 3
RIMR AIBL EJ 1
RIVL AIBL EJ 1
AINR AIBL Sp 2
AIYL AIBL Rp 1
AIZL AIBL S 2
AIZL AIBL Sp 2
AIZR AIBL S 1
AIZR AIBL Sp 7
ASEL AIBL S 1
ASEL AIBL Sp 6
ASER AIBL Rp 1
ASER AIBL Sp 2
ASGL AIBL Sp 3
ASHL AIBL S 2
ASHL AIBL Sp 3
ASIL AIBL S 1
ASKL AIBL Sp 2
AVAL AIBL Rp 2
AVBL AIBL R 1
AVBL AIBL Rp 4
AWCL AIBL S 1
AWCL AIBL Sp 1
BAGL AIBL Sp 1
DVC AIBL Sp 1
FLPL AIBL Rp 1
FLPL AIBL S 1
FLPL AIBL Sp 1
HSNR AIBL Sp 1
PVT AIBL Sp 2
RIBR AIBL R 1
RIBR AIBL Rp 3
RIBR AIBL S 1
RIBR AIBL Sp 1
RIFL AIBL Rp 1
RIGR AIBL Rp 1
RIML AIBL Rp 2
RIMR AIBL R 1
RIMR AIBL Rp 12
RIMR AIBL Sp 4
SAADL AIBL Rp 2
SAADL AIBL Sp 1
SAADR AIBL Rp 2
SAAVL AIBL Sp 1
SDQR AIBL Sp 2
SMDDR AIBL Rp 4
ADAL AIBR Sp 2
ADAR AIBR Sp 1
ADLL AIBR Sp 1
ADLR AIBR Sp 10
AIAR AIBR S 6
AIAR AIBR Sp 8
AFDR AIBR EJ 1
DB01 AIBR EJ 1
DVC AIBR EJ 2
PVT AIBR EJ 1
RIGL AIBR EJ 3
RIML AIBR EJ 1
RIS AIBR EJ 1
RIVR AIBR EJ 1
AIZL AIBR S 2
AIZL AIBR Sp 6
AIZR AIBR Sp 1
ASEL AIBR S 2
ASEL AIBR Sp 2
ASER AIBR S 1
ASER AIBR Sp 9
ASGR AIBR Sp 2
ASHR AIBR S 1
ASHR AIBR Sp 2
ASIR AIBR Sp 1
AVAR AIBR Rp 1
AVBR AIBR Rp 3
AVEL AIBR Rp 1
AWBL AIBR Sp 1
AWCL AIBR Sp 1
AWCR AIBR Sp 4
DVC AIBR Sp 3
FLPL AIBR Sp 2
FLPR AIBR Sp 1
HSNR AIBR Sp 1
PVT AIBR Sp 4
RIAL AIBR Rp 1
RIBL AIBR Rp 4
RIBL AIBR Sp 2
RIML AIBR R 4
RIML AIBR Rp 12
RIMR AIBR Rp 1
RMGL AIBR S 1
SAADL AIBR Rp 1
SAADR AIBR S 1
SDQL AIBR Sp 1
SMDDL AIBR R 1
SMDDL AIBR Rp 2
SMDVL AIBR Rp 1
VB01 AIBR Rp 3
VB01 AIBR Sp 1
AIAL AIML R 1
AIAL AIML Rp 4
AIAL AIML Sp 2
SIBDR AIML EJ 1
ALML AIML Rp 1
ASGL AIML Rp 2
ASKL AIML Rp 2
ASKL AIML Sp 2
AVBR AIML Rp 2
AVDL AIML Rp 1
AVDR AIML Rp 1
AVER AIML Rp 1
AVFL AIML R 1
AVFL AIML Rp 3
AVFR AIML Rp 1
AVHL AIML Rp 2
AVHR AIML Rp 1
AVJL AIML Rp 1
PVQL AIML R 1
RIFL AIML Rp 1
SMBVL AIML R 1
AIAR AIMR Rp 5
ASGR AIMR Rp 2
ASJR AIMR Rp 2
ASKR AIMR Rp 3
ASKR AIMR Sp 1
AVDR AIMR Rp 1
AVFL AIMR R 1
AVFL AIMR Rp 1
AVFR AIMR R 1
AVFR AIMR Rp 1
HSNL AIMR Rp 1
HSNR AIMR Rp 2
OLQDR AIMR Rp 1
PVNR AIMR Rp 1
RIFR AIMR Rp 1
RMGR AIMR R 1
RMGR AIMR Rp 1
RMGR AIMR Sp 1
AFDR AINL R 2
AFDR AINL Rp 3
ADEL AINL EJ 1
AINR AINL EJ 2
ASGR AINL EJ 1
AUAR AINL EJ 1
ASEL AINL R 1
ASEL AINL Rp 2
ASGR AINL R 1
AUAR AINL Rp 1
BAGL AINL Rp 3
RIBL AINL R 1
RIBR AINL Rp 2
AFDL AINR R 3
AFDL AINR Rp 1
AFDL AINR S 1
AFDR AINR Rp 1
AIAL AINR Rp 2
AIBL AINR Rp 2
AINL AINR EJ 2
ASGL AINR EJ 1
AUAL AINR EJ 1
ASEL AINR Rp 1
ASER AINR R 1
ASER AINR Rp 1
ASGL AINR Sp 1
AUAR AINR Rp 1
BAGR AINR Rp 3
RIBL AINR Rp 2
RID AINR Rp 1
AFDL AIYL S 7
AIBL AIYL Sp 1
AIYR AIYL EJ 1
RIML AIYL EJ 1
AIZL AIYL R 3
AIZL AIYL Rp 10
ASEL AIYL S 8
ASEL AIYL Sp 5
ASER AIYL S 2
ASER AIYL Sp 2
ASIL AIYL Sp 2
AWAL AIYL Rp 3
AWAL AIYL Sp 1
AWCL AIYL Rp 1
AWCL AIYL S 7
AWCL AIYL Sp 3
AWCR AIYL Rp 1
AWCR AIYL S 1
AWCR AIYL Sp 3
BAGR AIYL Sp 1
HSNR AIYL Rp 1
RIAL AIYL R 1
RIAL AIYL Rp 6
RIBL AIYL Rp 4
ADFR AIYR Rp 1
ADFR AIYR Sp 1
AFDR AIYR S 12
AFDR AIYR Sp 1
AIYL AIYR EJ 1
RIMR AIYR EJ 1
AIZR AIYR Rp 8
ASEL AIYR S 5
ASEL AIYR Sp 1
ASER AIYR S 4
ASER AIYR Sp 10
ASGR AIYR S 1
AUAR AIYR Sp 1
AWAR AIYR Rp 1
AWAR AIYR Sp 2
AWCR AIYR S 3
AWCR AIYR Sp 6
HSNL AIYR Rp 1
RIAR AIYR Rp 6
RIBR AIYR Rp 2
ADFL AIZL S 5
ADFL AIZL Sp 7
AIAL AIZL Rp 3
AIAL AIZL Sp 1
AIBL AIZL R 2
AIBL AIZL Rp 2
AIBR AIZL R 2
AIBR AIZL Rp 6
AIYL AIZL S 3
AIYL AIZL Sp 10
AIZR AIZL EJ 2
ASGL AIZL EJ 1
ASHL AIZL EJ 1
ASEL AIZL Rp 1
ASIL AIZL Sp 1
AVER AIZL Rp 5
AWAL AIZL S 3
AWAL AIZL Sp 7
AWBL AIZL S 3
AWBL AIZL Sp 6
DVA AIZL R 1
DVA AIZL Sp 3
HSNL AIZL Sp 2
HSNR AIZL Sp 1
RIAL AIZL R 3
RIAL AIZL Rp 5
RIGL AIZL R 1
RIH AIZL Sp 4
RIML AIZL Rp 4
RIR AIZL S 3
RIR AIZL Sp 3
SMBDL AIZL R 1
SMBDL AIZL Rp 8
SMBVL AIZL Rp 7
VB02 AIZL Rp 1
ADFR AIZR S 3
ADFR AIZR Sp 5
AIAR AIZR Rp 1
AIAR AIZR Sp 1
AIBL AIZR R 1
AIBL AIZR Rp 7
AIBR AIZR Rp 1
AIYR AIZR Sp 8
AIZL AIZR EJ 2
ASGR AIZR EJ 1
ASHR AIZR EJ 1
AWAR AIZR EJ 1
AVEL AIZR Rp 4
AVER AIZR R 1
AVER AIZR Rp 1
AWAR AIZR S 2
AWAR AIZR Sp 5
AWBR AIZR S 1
AWBR AIZR Sp 3
DVA AIZR R 1
DVA AIZR Rp 1
HSNL AIZR Sp 1
HSNR AIZR Sp 1
RIAR AIZR R 4
RIAR AIZR Rp 3
RIBR AIZR S 1
RIGL AIZR Sp 1
RIH AIZR Sp 4
RIMR AIZR R 1
RIMR AIZR Rp 3
RIR AIZR S 4
RIR AIZR Sp 1
SMBDR AIZR Rp 5
SMBVR AIZR Rp 3
SMDDR AIZR Rp 1
ADEL ALA Rp 1
ADER ALA Sp 1
ADLL ALA S 2
RID ALA EJ 1
AVAL ALA Rp 1
AVEL ALA Rp 2
AVER ALA R 1
AVER ALA Rp 1
RMDR ALA Rp 1
AIML ALML Sp 1
AVM ALML EJ 1
PVR ALML EJ 1
AVDR ALML Rp 1
AVEL ALML Rp 1
BDUL ALML R 5
BDUL ALML Rp 1
CEPDL ALML R 3
CEPVL ALML Rp 2
PVCL ALML R 2
PVCL ALML Rp 2
PVCR ALML R 1
PVCR ALML Rp 1
RIFL ALML Sp 2
RMDDR ALML R 1
RMGL ALML Rp 1
RMGL ALML Sp 1
SDQL ALML Rp 1
SDQL ALML Sp 1
AVM ALMR EJ 1
BDUR ALMR R 5
BDUR ALMR Sp 1
CEPDR ALMR R 1
CEPVR ALMR R 1
PVCR ALMR R 3
RMDDL ALMR Rp 1
SIADL ALMR Rp 1
SMBDR ALNL EJ 1
RIGL ALNL Sp 1
RMGL ALNL Sp 1
SAAVL ALNL Rp 3
SAAVL ALNL Sp 1
SMBDR ALNL Rp 2
SMDVL ALNL Rp 1
ADER ALNR R 1
RIGR ALNR Sp 1
RMGR ALNR Sp 1
RMHR ALNR Rp 1
SAAVR ALNR Rp 2
SMBDL ALNR Rp 2
SMDDR ALNR Rp 1
SMDVL ALNR R 1
AVBL AQR EJ 1
AVKL AQR EJ 2
AVKR AQR EJ 1
PVPL AQR EJ 7
PVPR AQR EJ 9
RIGL AQR EJ 2
RIGR AQR EJ 1
AVAL AQR R 1
AVAL AQR Rp 1
AVAR AQR R 1
AVAR AQR Rp 2
AVBL AQR R 1
AVBL AQR Rp 2
AVBR AQR Rp 4
AVDL AQR Rp 1
AVDR AQR Rp 1
AVHR AQR Sp 2
AVJL AQR Rp 1
BAGL AQR Rp 2
BAGR AQR Rp 2
DVA AQR S 1
DVA AQR Sp 3
PVCR AQR Rp 2
PVCR AQR Sp 1
PVPL AQR Rp 1
PVPL AQR Sp 1
PVPR AQR Sp 2
RIAL AQR R 1
RIAL AQR Rp 2
RIAR AQR R 1
RIAR AQR Rp 1
URXL AQR Rp 1
AVAL AS01 EJ 3
AVAR AS01 EJ 2
VA03 AS01 EJ 1
VD02 AS01 EJ 1
AVAR AS01 S 1
AVBR AS01 S 1
AVDL AS01 S 1
AVEL AS01 Sp 1
AVER AS01 S 1
AVER AS01 Sp 2
DA01 AS01 Rp 2
DB01 AS01 S 1
PVCL AS01 S 1
VD01 AS01 R 1
VD01 AS01 Rp 4
DA02 AS02 EJ 1
VA04 AS02 EJ 2
AVAL AS02 S 1
AVAR AS02 S 2
AVER AS02 Sp 2
DB01 AS02 Rp 1
DB01 AS02 S 1
DD01 AS02 Rp 1
PVCR AS02 S 1
RID AS02 Sp 1
VD02 AS02 R 4
VD02 AS02 Rp 6
AVAL AS03 EJ 2
AVAR AS03 EJ 1
DA02 AS03 EJ 1
VA05 AS03 EJ 2
AVAL AS03 S 1
AVAR AS03 S 1
AVBL AS03 S 1
AVBR AS03 S 1
AVER AS03 S 1
DA03 AS03 Rp 1
DB01 AS03 S 1
DD01 AS03 Rp 1
VD02 AS03 Rp 1
VD03 AS03 R 1
VD03 AS03 Rp 14
DA03 AS04 EJ 1
AS05 AS04 R 1
AVAL AS04 S 1
AVAR AS04 S 1
AVBL AS04 S 1
AVBR AS04 S 1
AVDL AS04 Sp 1
DA03 AS04 S 1
DB03 AS04 S 1
VD04 AS04 R 3
VD04 AS04 Rp 8
AS04 AS05 S 1
AVAL AS05 EJ 1
AVAR AS05 EJ 1
VA07 AS05 EJ 1
AVAL AS05 S 3
AVAR AS05 S 1
AVBL AS05 S 1
AVBR AS05 S 1
AVDL AS05 S 1
AVDR AS05 S 1
DB03 AS05 S 1
DD02 AS05 Rp 1
HSNR AS05 S 1
VD05 AS05 R 3
VD05 AS05 Rp 6
AVAL AS06 EJ 1
AVAR AS06 EJ 1
AVBR AS06 EJ 1
DA05 AS06 EJ 2
VA08 AS06 EJ 1
AVAR AS06 S 2
AVBL AS06 S 1
AVBR AS06 S 1
PLMR AS06 Sp 1
PVR AS06 S 1
VD06 AS06 R 3
VD06 AS06 Rp 10
AVAL AS07 EJ 6
AVAR AS07 EJ 5
AVBL AS07 EJ 2
AVBR AS07 EJ 2
AVAL AS07 S 8
AVAR AS07 S 3
AVBR AS07 S 1
AVAL AS08 EJ 4
AVAR AS08 EJ 3
AVAL AS08 S 5
AVAR AS08 S 6
AVAL AS09 EJ 4
AVAR AS09 EJ 1
DVB AS09 EJ 7
AVAL AS09 S 8
AVAR AS09 Rp 1
AVAR AS09 S 5
AVBL AS09 S 1
AVAL AS10 EJ 1
AVAR AS10 EJ 1
AVAL AS10 Sp 2
AVAR AS10 Sp 1
AVBL AS10 S 1
AVBR AS10 S 1
AVDL AS10 Sp 1
AVDR AS10 S 1
PDB AS11 EJ 2
AVAL AS11 Sp 4
AVAR AS11 Sp 6
AVDL AS11 Sp 2
PDA AS11 R 1
PDA AS11 Sp 1
PDB AS11 R 1
VA12 AS11 S 2
VD13 AS11 Rp 2
ADFR ASEL R 1
AIAL ASEL Rp 3
AIBL ASEL R 1
AIBL ASEL Rp 6
AIBR ASEL R 2
AIBR ASEL Rp 2
AINL ASEL S 1
AINL ASEL Sp 2
AINR ASEL Sp 1
AIYL ASEL R 8
AIYL ASEL Rp 5
AIYR ASEL R 5
AIYR ASEL Rp 1
AIZL ASEL Sp 1
ASIR ASEL S 2
AWAL ASEL Sp 4
AWAR ASEL Sp 1
AWCL ASEL Rp 4
AWCL ASEL Sp 1
AWCR ASEL Rp 1
AWCR ASEL Sp 1
RIAR ASEL R 1
ADLL ASER S 1
ADLL ASER Sp 2
ADLR ASER S 1
AFDL ASER R 1
AFDL ASER Rp 1
AFDR ASER Rp 2
AFDR ASER Sp 1
AIAL ASER R 1
AIAL ASER Rp 1
AIAL ASER S 1
AIAL ASER Sp 2
AIAR ASER R 1
AIAR ASER Rp 2
AIAR ASER Sp 1
AIBL ASER Rp 2
AIBL ASER Sp 1
AIBR ASER R 1
AIBR ASER Rp 9
AINR ASER S 1
AINR ASER Sp 1
AIYL ASER R 2
AIYL ASER Rp 2
AIYR ASER R 4
AIYR ASER Rp 10
ASIL ASER S 1
AWAR ASER Rp 1
AWAR ASER Sp 2
AWCL ASER Rp 1
AWCR ASER Rp 1
PVQR ASER Sp 1
AIAL ASGL R 6
AIAL ASGL Rp 3
AIAL ASGL Sp 1
AIBL ASGL Rp 3
AIML ASGL Sp 2
AINR ASGL Rp 1
AINR ASGL EJ 1
AIZL ASGL EJ 1
ASKL ASGL Rp 1
AWAL ASGL Sp 1
AIAR ASGR R 8
AIAR ASGR Rp 2
AIAR ASGR S 1
AIAR ASGR Sp 1
AIBR ASGR Rp 2
AIMR ASGR Sp 2
AINL ASGR S 1
AIYR ASGR R 1
AINL ASGR EJ 1
AIZR ASGR EJ 1
AWBR ASGR S 1
AWCR ASGR Sp 1
CEPVR ASGR Sp 1
ADAL ASHL Rp 1
ADFL ASHL Rp 3
ADLL ASHL Sp 2
AIAL ASHL R 5
AIAL ASHL Rp 2
AIAL ASHL Sp 1
AIBL ASHL R 2
AIBL ASHL Rp 3
ADAL ASHL EJ 1
AIZL ASHL EJ 1
ASHR ASHL EJ 1
RICL ASHL EJ 2
RMGL ASHL EJ 1
ASKL ASHL Rp 1
AVAL ASHL Rp 2
AVBL ASHL Rp 6
AVDL ASHL Rp 2
AVDR ASHL R 2
AVDR ASHL Rp 2
HSNL ASHL Sp 1
HSNR ASHL Sp 2
RIAL ASHL Rp 4
RIML ASHL Rp 1
RIPL ASHL Rp 1
RMGL ASHL Sp 1
URXL ASHL Sp 1
ADAR ASHR Rp 2
ADFR ASHR Rp 2
ADFR ASHR Sp 1
ADLR ASHR S 1
ADLR ASHR Sp 2
AIAR ASHR R 6
AIAR ASHR Rp 4
AIBR ASHR R 1
AIBR ASHR Rp 2
ADAR ASHR EJ 1
AIZR ASHR EJ 1
ASHL ASHR EJ 1
ASKR ASHR EJ 1
RICR ASHR EJ 2
RMGR ASHR EJ 1
ASIR ASHR S 1
AVAR ASHR R 1
AVAR ASHR Rp 4
AVBR ASHR Rp 3
AVDL ASHR R 1
AVDL ASHR Rp 4
AVDR ASHR Rp 1
AVER ASHR Rp 3
AWBR ASHR Sp 2
HSNL ASHR Sp 2
HSNR ASHR Rp 1
PVPR ASHR Rp 1
PVPR ASHR Sp 1
RIAR ASHR Rp 2
RIFR ASHR Sp 2
RMGR ASHR Rp 2
RMGR ASHR Sp 1
AIBL ASIL R 1
AIYL ASIL Rp 2
AIZL ASIL Rp 1
ASER ASIL R 1
AIAL ASIL EJ 2
ASIR ASIL EJ 1
ASKL ASIL R 2
AWCL ASIL R 1
AWCL ASIL Rp 1
AWCR ASIL R 1
AWCR ASIL Rp 1
RIBL ASIL Rp 1
AIAL ASIR Rp 1
AIAR ASIR R 1
AIAR ASIR Rp 2
AIBR ASIR Rp 1
ASEL ASIR R 2
ASHR ASIR R 1
AIAR ASIR EJ 2
ASIL ASIR EJ 1
AWCL ASIR Rp 1
AWCR ASIR R 1
AWCR ASIR Rp 1
ASJR ASJL EJ 1
ASKL ASJL Rp 4
AVFR ASJL Sp 1
HSNL ASJL Rp 1
HSNR ASJL Rp 1
PVQL ASJL R 8
PVQL ASJL Rp 6
PVQL ASJL Sp 1
AIMR ASJR Sp 2
ASJL ASJR EJ 1
ASKR ASJR R 1
ASKR ASJR Rp 3
HSNL ASJR S 1
HSNR ASJR Rp 1
PVQR ASJR R 9
PVQR ASJR Rp 4
AIAL ASKL R 7
AIAL ASKL Rp 4
AIAL ASKL S 2
AIAL ASKL Sp 1
AIBL ASKL Rp 2
AIML ASKL Rp 2
AIML ASKL Sp 2
ASGL ASKL Sp 1
ASHL ASKL Sp 1
ASIL ASKL S 2
ASJL ASKL Sp 4
ASKR ASKL EJ 1
PVQL ASKL EJ 5
RMGL ASKL EJ 1
AVFR ASKL Sp 1
HSNL ASKL Sp 1
PVQL ASKL Sp 4
AIAR ASKR R 8
AIAR ASKR Rp 3
AIMR ASKR Rp 1
AIMR ASKR Sp 3
ASJR ASKR S 1
ASJR ASKR Sp 3
ASHR ASKR EJ 1
ASKL ASKR EJ 1
PVQR ASKR EJ 4
RMGR ASKR EJ 1
AWAR ASKR Rp 1
CEPVR ASKR Rp 1
PVQR ASKR Sp 4
RIFR ASKR Rp 1
ADFL AUAL S 1
ADFL AUAL Sp 4
AINR AUAL EJ 1
AUAR AUAL EJ 1
AWBL AUAL EJ 1
AVAL AUAL R 1
AVAL AUAL Rp 2
AVDR AUAL Rp 1
AVEL AUAL Rp 3
DVA AUAL Sp 1
IL2DL AUAL S 1
RIAL AUAL Rp 5
RIBL AUAL R 2
RIBL AUAL Rp 7
RIBL AUAL Sp 1
RIR AUAL Sp 1
URXL AUAL S 1
URXL AUAL Sp 4
ADFR AUAR Sp 4
AINL AUAR Sp 1
AINR AUAR Sp 1
AIYR AUAR Rp 1
AINL AUAR EJ 1
AUAL AUAR EJ 1
AWBR AUAR EJ 1
AVAR AUAR R 1
AVER AUAR R 1
AVER AUAR Rp 3
AWAR AUAR S 1
DVA AUAR Sp 1
RIAR AUAR R 1
RIAR AUAR Rp 5
RIBR AUAR R 4
RIBR AUAR Rp 9
RIH AUAR Sp 1
URXR AUAR R 1
URXR AUAR S 1
URXR AUAR Sp 3
ADAR AVAL Sp 1
ADEL AVAL Sp 2
ADER AVAL S 1
ADER AVAL Sp 4
ADLL AVAL Sp 2
AIBL AVAL Sp 2
ALA AVAL Sp 1
AQR AVAL S 1
AQR AVAL Sp 1
AS02 AVAL Rp 1
AS03 AVAL Rp 1
AS04 AVAL R 1
AS05 AVAL Rp 3
AS07 AVAL R 7
AS07 AVAL Rp 1
AS08 AVAL R 5
AS09 AVAL R 8
AS10 AVAL Rp 2
AS11 AVAL Rp 4
ASHL AVAL Sp 2
AUAL AVAL S 1
AUAL AVAL Sp 2
AS01 AVAL EJ 3
AS03 AVAL EJ 2
AS05 AVAL EJ 1
AS06 AVAL EJ 1
AS07 AVAL EJ 6
AS08 AVAL EJ 4
AS09 AVAL EJ 4
AS10 AVAL EJ 1
AVAR AVAL EJ 5
AVJL AVAL EJ 2
DA01 AVAL EJ 2
DA02 AVAL EJ 2
DA04 AVAL EJ 3
DA05 AVAL EJ 1
DA06 AVAL EJ 10
DA07 AVAL EJ 2
DB06 AVAL EJ 3
FLPL AVAL EJ 1
LUAL AVAL EJ 1
PVCL AVAL EJ 2
PVCR AVAL EJ 5
PVPL AVAL EJ 1
RIMR AVAL EJ 3
SABD AVAL EJ 4
SABVR AVAL EJ 1
SDQR AVAL EJ 1
URYDL AVAL EJ 1
URYVR AVAL EJ 1
VA01 AVAL EJ 3
VA02 AVAL EJ 4
VA03 AVAL EJ 1
VA04 AVAL EJ 1
VA05 AVAL EJ 5
VA06 AVAL EJ 6
VA07 AVAL EJ 2
VA08 AVAL EJ 10
VA09 AVAL EJ 1
VA10 AVAL EJ 1
VA11 AVAL EJ 1
VB09 AVAL EJ 5
AVAR AVAL Rp 2
AVAR AVAL Sp 1
AVBL AVAL S 6
AVBL AVAL Sp 1
AVBR AVAL Rp 1
AVBR AVAL S 5
AVBR AVAL Sp 1
AVDL AVAL R 1
AVDL AVAL S 1
AVDL AVAL Sp 12
AVDR AVAL S 3
AVDR AVAL Sp 13
AVEL AVAL S 2
AVEL AVAL Sp 10
AVER AVAL S 2
AVER AVAL Sp 5
AVHL AVAL Rp 1
AVJR AVAL Sp 1
AWCL AVAL Sp 1
BAGR AVAL S 1
BAGR AVAL Sp 1
BDUR AVAL Sp 3
DA01 AVAL R 1
DA01 AVAL Rp 1
DA02 AVAL R 1
DA02 AVAL Rp 1
DA03 AVAL R 1
DA03 AVAL Rp 5
DA04 AVAL R 1
DA04 AVAL Rp 6
DA05 AVAL R 2
DA05 AVAL Rp 5
DA06 AVAL Rp 11
DA07 AVAL Rp 2
DA08 AVAL Rp 4
DA09 AVAL R 2
DA09 AVAL Rp 1
DB05 AVAL R 1
DB05 AVAL Rp 1
DB06 AVAL Rp 1
DVA AVAL Sp 3
DVC AVAL Sp 5
FLPL AVAL S 4
FLPL AVAL Sp 10
FLPR AVAL S 2
FLPR AVAL Sp 10
LUAL AVAL Rp 1
LUAL AVAL Sp 5
LUAR AVAL Sp 3
PHBL AVAL Sp 9
PHBR AVAL Sp 7
PHCL AVAL Sp 1
PLMR AVAL S 1
PLMR AVAL Sp 3
PQR AVAL S 3
PQR AVAL Sp 5
PVCL AVAL R 3
PVCL AVAL Rp 7
PVCL AVAL S 1
PVCL AVAL Sp 1
PVCR AVAL R 2
PVCR AVAL Rp 4
PVCR AVAL S 2
PVCR AVAL Sp 5
PVDL AVAL Sp 6
PVDR AVAL Sp 6
PVNL AVAL Sp 2
PVNR AVAL S 2
PVNR AVAL Sp 2
PVPL AVAL S 1
PVPL AVAL Sp 1
PVPR AVAL Sp 1
RIBL AVAL S 1
RIBL AVAL Sp 1
RICL AVAL Sp 5
RICR AVAL Sp 5
RIML AVAL Sp 1
RIMR AVAL Sp 2
RMGL AVAL Sp 1
SAADL AVAL Sp 6
SAAVL AVAL S 1
SAAVL AVAL Sp 16
SDQL AVAL S 1
SDQL AVAL Sp 1
SDQR AVAL Sp 2
SMBDR AVAL Sp 1
URYVR AVAL Sp 1
VA02 AVAL Rp 1
VA02 AVAL S 1
VA03 AVAL Rp 2
VA04 AVAL Rp 2
VA05 AVAL Rp 3
VA06 AVAL Rp 4
VA08 AVAL R 6
VA08 AVAL Rp 3
VA09 AVAL R 7
VA10 AVAL Rp 5
VA11 AVAL Rp 6
VA12 AVAL Rp 2
VD06 AVAL S 1
ADAL AVAR Sp 2
ADEL AVAR Sp 3
ADER AVAR Rp 1
ADER AVAR Sp 1
ADLL AVAR Sp 3
ADLR AVAR Sp 2
AIBR AVAR Sp 1
AQR AVAR S 1
AQR AVAR Sp 2
AS01 AVAR Rp 1
AS02 AVAR R 1
AS02 AVAR Rp 1
AS03 AVAR Rp 1
AS04 AVAR Rp 1
AS05 AVAR Rp 1
AS06 AVAR Rp 2
AS07 AVAR R 3
AS08 AVAR R 5
AS08 AVAR Rp 1
AS09 AVAR R 3
AS09 AVAR Rp 2
AS09 AVAR S 1
AS10 AVAR Rp 1
AS11 AVAR Rp 6
ASHR AVAR S 1
ASHR AVAR Sp 4
AUAR AVAR S 1
AVAL AVAR Rp 1
AVAL AVAR Sp 2
AS01 AVAR EJ 2
AS03 AVAR EJ 1
AS05 AVAR EJ 1
AS06 AVAR EJ 1
AS07 AVAR EJ 5
AS08 AVAR EJ 3
AS09 AVAR EJ 1
AS10 AVAR EJ 1
AVAL AVAR EJ 5
DA01 AVAR EJ 6
DA02 AVAR EJ 2
DA03 AVAR EJ 2
DA04 AVAR EJ 2
DA05 AVAR EJ 5
DA06 AVAR EJ 2
DA08 AVAR EJ 1
DB05 AVAR EJ 2
PVCR AVAR EJ 3
RIML AVAR EJ 2
RIMR AVAR EJ 1
SABVL AVAR EJ 3
SABVR AVAR EJ 1
URYDR AVAR EJ 1
URYVL AVAR EJ 1
VA03 AVAR EJ 2
VA04 AVAR EJ 3
VA05 AVAR EJ 3
VA06 AVAR EJ 2
VA07 AVAR EJ 4
VA08 AVAR EJ 4
VA10 AVAR EJ 1
VA11 AVAR EJ 7
VA12 AVAR EJ 1
VB09 AVAR EJ 4
AVBL AVAR R 1
AVBL AVAR S 5
AVBL AVAR Sp 2
AVBR AVAR S 5
AVBR AVAR Sp 2
AVDL AVAR R 1
AVDL AVAR S 2
AVDL AVAR Sp 17
AVDR AVAR Rp 2
AVDR AVAR S 1
AVDR AVAR Sp 14
AVEL AVAR Rp 2
AVEL AVAR S 4
AVEL AVAR Sp 3
AVER AVAR Rp 2
AVER AVAR Sp 16
AVG AVAR S 1
AVG AVAR Sp 2
AVJL AVAR Sp 1
AVJR AVAR Sp 1
BAGL AVAR S 1
BAGL AVAR Sp 1
DA01 AVAR R 1
DA01 AVAR Rp 1
DA02 AVAR Rp 2
DA03 AVAR R 1
DA03 AVAR Rp 2
DA04 AVAR R 2
DA04 AVAR Rp 4
DA05 AVAR Rp 2
DA06 AVAR R 2
DA06 AVAR Rp 9
DA07 AVAR Rp 3
DA08 AVAR R 1
DA08 AVAR Rp 7
DA09 AVAR Rp 2
DB03 AVAR Rp 1
DB05 AVAR Rp 1
DB06 AVAR R 2
DB06 AVAR Rp 3
DVA AVAR Sp 1
DVC AVAR Sp 7
FLPL AVAR Sp 17
FLPR AVAR Sp 5
LUAL AVAR Rp 1
LUAL AVAR S 1
LUAL AVAR Sp 5
LUAR AVAR Rp 3
LUAR AVAR Sp 7
PDEL AVAR Rp 1
PDER AVAR Rp 1
PHBL AVAR Sp 6
PHBR AVAR Sp 7
PLMR AVAR Sp 1
PQR AVAR S 2
PQR AVAR Sp 9
PVCL AVAR R 2
PVCL AVAR Rp 5
PVCL AVAR Sp 4
PVCR AVAR Rp 5
PVCR AVAR Sp 7
PVDL AVAR Sp 6
PVDR AVAR Sp 9
PVPL AVAR S 1
PVPL AVAR Sp 1
PVPR AVAR Sp 2
PVWR AVAR Sp 1
RIBR AVAR S 2
RICL AVAR Sp 6
RICR AVAR Sp 5
RIGL AVAR Rp 1
RMGR AVAR Sp 1
SAADR AVAR Sp 3
SAAVR AVAR S 4
SAAVR AVAR Sp 9
SABD AVAR Rp 1
SABVL AVAR R 1
SABVL AVAR Rp 2
SDQL AVAR Sp 3
SMBDL AVAR Sp 1
VA02 AVAR R 1
VA02 AVAR Rp 1
VA03 AVAR R 1
VA03 AVAR Rp 4
VA04 AVAR Rp 2
VA05 AVAR Rp 1
VA06 AVAR Rp 3
VA08 AVAR R 9
VA08 AVAR Rp 3
VA09 AVAR R 4
VA09 AVAR Rp 2
VA10 AVAR Rp 4
VA11 AVAR Rp 8
VD05 AVAR S 1
VD11 AVAR S 2
VD13 AVAR Rp 2
VD13 AVAR S 2
ADAL AVBL Sp 4
ADAR AVBL S 1
ADAR AVBL Sp 1
ADLL AVBL S 2
ADLL AVBL Sp 2
ADLR AVBL S 1
AIBL AVBL S 1
AIBL AVBL Sp 4
AQR AVBL S 1
AQR AVBL Sp 2
AS03 AVBL R 1
AS04 AVBL R 1
AS05 AVBL R 1
AS06 AVBL R 1
AS09 AVBL R 1
AS10 AVBL R 1
ASHL AVBL Sp 6
AVAL AVBL R 6
AVAL AVBL Rp 1
AVAR AVBL R 5
AVAR AVBL Rp 2
AVAR AVBL S 1
AQR AVBL EJ 1
AS07 AVBL EJ 2
AVBR AVBL EJ 3
DB03 AVBL EJ 1
DB04 AVBL EJ 1
DB05 AVBL EJ 1
DB06 AVBL EJ 2
DB07 AVBL EJ 2
DVA AVBL EJ 1
RIBL AVBL EJ 1
RIBR AVBL EJ 1
RID AVBL EJ 1
SDQR AVBL EJ 1
SIBVL AVBL EJ 1
VB01 AVBL EJ 1
VB02 AVBL EJ 3
VB04 AVBL EJ 1
VB05 AVBL EJ 1
VB06 AVBL EJ 1
VB07 AVBL EJ 2
VB08 AVBL EJ 7
VB09 AVBL EJ 1
VB10 AVBL EJ 2
VB11 AVBL EJ 2
AVBR AVBL Rp 1
AVBR AVBL Sp 1
AVDL AVBL Rp 1
AVDR AVBL Rp 2
AVDR AVBL S 1
AVEL AVBL R 1
AVER AVBL Rp 2
AVFL AVBL Sp 1
AVFR AVBL Sp 1
AVG AVBL S 1
AVG AVBL Sp 1
AVHL AVBL S 1
AVHR AVBL Sp 2
AVJL AVBL Sp 1
AVJR AVBL S 1
AVJR AVBL Sp 2
AVKL AVBL Sp 1
AVL AVBL R 1
AVM AVBL Sp 6
AWBL AVBL S 1
DVA AVBL Sp 1
DVC AVBL Sp 1
FLPL AVBL S 1
FLPL AVBL Sp 3
FLPR AVBL Sp 5
PVCL AVBL Sp 5
PVCR AVBL S 2
PVCR AVBL Sp 6
PVNR AVBL Rp 1
PVNR AVBL Sp 1
PVPL AVBL S 2
PVPL AVBL Sp 3
PVPR AVBL Sp 4
PVQR AVBL Sp 1
PVR AVBL Sp 4
RIFL AVBL Sp 10
RIFR AVBL Sp 1
RIML AVBL Sp 2
RIMR AVBL Sp 2
SDQR AVBL S 2
SDQR AVBL Sp 4
URBL AVBL S 1
URXL AVBL Sp 1
URXR AVBL Sp 1
VA02 AVBL R 1
VA07 AVBL R 1
VA10 AVBL R 1
VB02 AVBL R 1
VC03 AVBL R 1
VC04 AVBL S 1
ADAL AVBR S 2
ADAL AVBR Sp 5
ADAR AVBR Sp 5
ADLR AVBR S 2
AIBR AVBR Sp 3
AIML AVBR Sp 2
AQR AVBR Sp 4
AS01 AVBR R 1
AS03 AVBR R 1
AS04 AVBR R 1
AS05 AVBR Rp 1
AS06 AVBR R 1
AS07 AVBR Rp 1
AS10 AVBR R 1
ASHR AVBR Sp 3
AVAL AVBR R 5
AVAL AVBR Rp 1
AVAL AVBR Sp 1
AVAR AVBR R 5
AVAR AVBR Rp 2
AVBL AVBR Rp 1
AVBL AVBR Sp 1
AS06 AVBR EJ 1
AS07 AVBR EJ 2
AVBL AVBR EJ 3
DB01 AVBR EJ 3
DB02 AVBR EJ 1
DB03 AVBR EJ 1
DB04 AVBR EJ 1
DB05 AVBR EJ 1
DB06 AVBR EJ 1
DB07 AVBR EJ 1
DD01 AVBR EJ 1
DVA AVBR EJ 1
PVNL AVBR EJ 2
RIBL AVBR EJ 1
RIBR AVBR EJ 1
RID AVBR EJ 2
SIBVL AVBR EJ 1
VA08 AVBR EJ 1
VA09 AVBR EJ 1
VB02 AVBR EJ 1
VB03 AVBR EJ 1
VB04 AVBR EJ 1
VB06 AVBR EJ 2
VB07 AVBR EJ 2
VB08 AVBR EJ 3
VB09 AVBR EJ 6
VB10 AVBR EJ 1
VB11 AVBR EJ 1
VD10 AVBR EJ 1
AVFL AVBR Sp 2
AVFR AVBR S 3
AVFR AVBR Sp 2
AVG AVBR S 2
AVHL AVBR Sp 1
AVHR AVBR Sp 1
AVJL AVBR Sp 4
AVJR AVBR Sp 1
AVM AVBR S 2
AVM AVBR Sp 4
AWBR AVBR Sp 2
DA05 AVBR Rp 1
FLPL AVBR S 1
FLPL AVBR Sp 4
FLPR AVBR Sp 1
HSNR AVBR R 1
PVCL AVBR S 1
PVCL AVBR Sp 11
PVCR AVBR Sp 6
PVNL AVBR S 1
PVNR AVBR Sp 2
PVPL AVBR Sp 6
PVPR AVBR Sp 5
PVR AVBR Sp 4
RIBL AVBR Sp 1
RIFL AVBR Sp 1
RIFR AVBR S 3
RIFR AVBR Sp 14
RIML AVBR Sp 3
RIMR AVBR S 1
RIMR AVBR Sp 4
RMGL AVBR Sp 2
RMGR AVBR Sp 1
SDQR AVBR Sp 4
URBR AVBR Sp 1
URXR AVBR Sp 2
URYVL AVBR Sp 1
VA04 AVBR Rp 1
VA09 AVBR R 1
VD03 AVBR R 1
ADAL AVDL Sp 1
ADLL AVDL Sp 1
ADLR AVDL S 1
ADLR AVDL Sp 4
AIML AVDL Sp 1
AQR AVDL Sp 1
AS01 AVDL R 1
AS04 AVDL Rp 1
AS05 AVDL R 1
AS10 AVDL Rp 1
AS11 AVDL Rp 2
ASHL AVDL Sp 2
ASHR AVDL S 1
ASHR AVDL Sp 4
AVAL AVDL R 1
AVAL AVDL Rp 12
AVAL AVDL S 1
AVAR AVDL R 2
AVAR AVDL Rp 17
AVAR AVDL S 1
AVBL AVDL Sp 1
ADAR AVDL EJ 2
AVM AVDL EJ 2
FLPL AVDL EJ 1
FLPR AVDL EJ 1
AVDR AVDL Sp 2
AVHL AVDL Sp 1
AVJL AVDL Sp 1
AVJR AVDL Sp 1
DA01 AVDL Rp 1
DA02 AVDL R 1
DA03 AVDL R 4
DA04 AVDL R 1
DA04 AVDL Rp 1
DA05 AVDL Rp 1
DA08 AVDL R 1
FLPL AVDL Sp 6
FLPR AVDL S 2
FLPR AVDL Sp 8
LUAL AVDL Rp 1
LUAL AVDL Sp 4
LUAR AVDL Sp 1
PHBL AVDL Sp 1
PHBR AVDL Sp 1
PLMR AVDL S 1
PQR AVDL Sp 7
PVCL AVDL Rp 1
PVCL AVDL Sp 5
PVCR AVDL Sp 5
PVNL AVDL Sp 3
RMGR AVDL Sp 1
SABD AVDL R 1
SABD AVDL Rp 1
SABVL AVDL Rp 1
SABVR AVDL Rp 1
VA04 AVDL S 1
VA05 AVDL R 1
VA05 AVDL Rp 1
ADER AVDR Sp 2
ADLL AVDR Sp 4
ADLR AVDR Sp 2
AIML AVDR Sp 1
AIMR AVDR Sp 1
ALML AVDR Sp 1
AQR AVDR Sp 1
AS05 AVDR R 1
AS10 AVDR R 1
ASHL AVDR S 2
ASHL AVDR Sp 2
ASHR AVDR Sp 1
AUAL AVDR Sp 1
AVAL AVDR R 3
AVAL AVDR Rp 13
AVAR AVDR R 1
AVAR AVDR Rp 14
AVAR AVDR Sp 2
AVBL AVDR R 1
AVBL AVDR Sp 2
AVDL AVDR Rp 2
ADAL AVDR EJ 2
ADLL AVDR EJ 1
AVJL AVDR EJ 2
FLPR AVDR EJ 1
AVER AVDR Sp 1
AVG AVDR S 1
AVHR AVDR Sp 1
AVJR AVDR S 1
AVJR AVDR Sp 2
DA01 AVDR Rp 2
DA02 AVDR R 1
DA03 AVDR R 1
DA03 AVDR Rp 1
DA04 AVDR R 1
DA04 AVDR Rp 1
DA05 AVDR R 2
DA08 AVDR Rp 1
DA09 AVDR R 1
DB04 AVDR R 1
DVC AVDR R 1
FLPL AVDR Sp 13
FLPR AVDR Sp 1
HSNL AVDR Sp 2
HSNR AVDR Sp 1
LUAL AVDR Rp 2
LUAL AVDR Sp 2
LUAR AVDR Sp 3
PHAL AVDR Sp 1
PHBR AVDR Sp 1
PLMR AVDR Sp 4
PQR AVDR R 1
PQR AVDR Sp 6
PVCL AVDR Sp 2
PVCR AVDR Sp 1
PVNL AVDR Sp 3
PVNR AVDR Sp 1
PVPL AVDR Sp 2
PVWR AVDR Sp 1
RIBL AVDR Sp 1
SABD AVDR Rp 1
SABVL AVDR Rp 3
SABVR AVDR Rp 1
VA02 AVDR R 1
VA03 AVDR R 2
VA06 AVDR Rp 1
VA11 AVDR Rp 1
ADAL AVEL Sp 1
ADAR AVEL Sp 1
ADEL AVEL Sp 1
AIBR AVEL Sp 1
AIZR AVEL Sp 4
ALA AVEL Sp 2
ALML AVEL Sp 1
AS01 AVEL Rp 1
AUAL AVEL Sp 3
AVAL AVEL R 2
AVAL AVEL Rp 10
AVAR AVEL R 4
AVAR AVEL Rp 3
AVAR AVEL Sp 2
AVBL AVEL S 1
AVER AVEL EJ 1
RIML AVEL EJ 2
RIMR AVEL EJ 3
RMDVR AVEL EJ 1
RMEV AVEL EJ 1
AVG AVEL Sp 1
AVJL AVEL S 1
AVKL AVEL Sp 2
AVL AVEL Sp 1
BAGL AVEL Sp 1
BAGR AVEL S 2
BAGR AVEL Sp 2
CEPDR AVEL Sp 6
CEPVR AVEL S 1
CEPVR AVEL Sp 4
DA01 AVEL Rp 5
DA02 AVEL Rp 1
DA03 AVEL R 1
DA03 AVEL Rp 2
DA04 AVEL Rp 1
DVA AVEL S 3
DVA AVEL Sp 6
FLPR AVEL Sp 4
IL1R AVEL Sp 1
IL2L AVEL Sp 1
OLLR AVEL S 1
OLLR AVEL Sp 15
PVCL AVEL Sp 2
PVCR AVEL Rp 1
PVCR AVEL Sp 1
PVNL AVEL S 1
PVNR AVEL S 2
PVNR AVEL Sp 1
PVT AVEL Rp 1
RIBL AVEL S 1
RIBL AVEL Sp 1
RIBR AVEL S 2
RIBR AVEL Sp 1
RIGL AVEL S 1
RIGL AVEL Sp 1
RIS AVEL Sp 7
RMGL AVEL Sp 2
SABD AVEL Rp 6
SABVL AVEL Rp 7
SABVR AVEL Rp 3
SDQL AVEL Sp 1
URXL AVEL S 3
URXL AVEL Sp 1
URYDR AVEL Sp 2
URYVR AVEL Sp 6
VA01 AVEL Rp 5
VA03 AVEL R 1
VA03 AVEL Rp 2
VD02 AVEL Rp 1
VD03 AVEL Rp 1
ADER AVER S 1
AIML AVER Sp 1
AIZL AVER Sp 5
AIZR AVER S 1
AIZR AVER Sp 1
ALA AVER S 1
ALA AVER Sp 1
AS01 AVER R 1
AS01 AVER Rp 2
AS02 AVER Rp 2
AS03 AVER R 1
ASHR AVER Sp 3
AUAR AVER S 1
AUAR AVER Sp 3
AVAL AVER R 2
AVAL AVER Rp 5
AVAR AVER Rp 16
AVAR AVER Sp 2
AVBL AVER Sp 2
AVDR AVER Rp 1
AVEL AVER EJ 1
RIML AVER EJ 3
RIMR AVER EJ 2
RMDVL AVER EJ 1
RMDVR AVER EJ 1
RMEV AVER EJ 1
AVG AVER Sp 1
AVJR AVER S 1
AVJR AVER Sp 2
AVKL AVER Sp 1
BAGL AVER S 1
BAGL AVER Sp 3
CEPDL AVER S 1
CEPDL AVER Sp 4
CEPVL AVER S 1
CEPVL AVER Sp 2
DA01 AVER Rp 5
DA02 AVER R 1
DA02 AVER Rp 2
DA03 AVER R 1
DB03 AVER Rp 1
DVA AVER S 2
DVA AVER Sp 3
FLPR AVER Sp 2
IL1L AVER Sp 2
IL1R AVER Sp 1
OLLL AVER S 3
OLLL AVER Sp 18
PVCL AVER Sp 1
PVCR AVER Sp 1
PVPL AVER Sp 1
RIBL AVER S 3
RIBL AVER Sp 2
RIBR AVER S 1
RIBR AVER Sp 1
RIGL AVER Sp 1
RIGR AVER S 2
RIS AVER Sp 7
RMGR AVER Sp 3
SABD AVER Rp 2
SABVL AVER Rp 3
SABVR AVER Rp 3
URXR AVER S 2
URYDL AVER Sp 2
URYDR AVER Sp 2
URYVL AVER Sp 5
VA01 AVER Rp 1
VA02 AVER Rp 1
VA03 AVER R 2
VA04 AVER Rp 1
VA05 AVER R 1
AIML AVFL S 1
AIML AVFL Sp 3
AIMR AVFL S 1
AIMR AVFL Sp 1
AVBL AVFL Rp 1
AVBR AVFL Rp 2
AVFR AVFL EJ 23
AVHL AVFL EJ 2
AVHR AVFL EJ 3
PVQR AVFL EJ 1
AVFR AVFL R 1
AVFR AVFL Rp 6
AVFR AVFL Sp 1
AVG AVFL R 1
AVG AVFL Rp 1
AVG AVFL S 1
AVHL AVFL Rp 2
AVHL AVFL Sp 1
AVHR AVFL R 3
AVHR AVFL Rp 1
AVHR AVFL Sp 2
AVJL AVFL Rp 1
AVJR AVFL R 1
AVL AVFL Rp 1
HSNL AVFL Rp 1
HSNL AVFL S 1
HSNL AVFL Sp 5
HSNR AVFL S 1
HSNR AVFL Sp 1
PDER AVFL Rp 1
PHAL AVFL Sp 3
PHBR AVFL Sp 1
PVNL AVFL Rp 2
PVQL AVFL Rp 1
PVQR AVFL Rp 1
RIFR AVFL Sp 1
VB01 AVFL R 1
VB01 AVFL Rp 0
VC05 AVFL S 1
AIML AVFR Sp 1
AIMR AVFR S 1
AIMR AVFR Sp 1
ASJL AVFR Rp 1
ASKL AVFR Rp 1
AVBL AVFR Rp 1
AVBR AVFR R 3
AVBR AVFR Rp 2
avfl avfr Rp 1
AVFL AVFR S 1
AVFL AVFR Sp 6
AVFL AVFR EJ 23
AVHL AVFR EJ 2
AVHR AVFR EJ 1
VC04 AVFR EJ 1
AVHL AVFR Rp 2
AVHL AVFR Sp 3
AVHR AVFR R 1
AVHR AVFR Sp 1
AVJL AVFR Rp 2
AVJL AVFR Sp 1
AVJR AVFR Rp 1
AVL AVFR Sp 1
HSNR AVFR R 1
PVNL AVFR Sp 1
PVQL AVFR Rp 1
PVQR AVFR Sp 1
VC05 AVFR S 1
VD11 AVFR R 1
AVAR AVG R 1
AVAR AVG Rp 2
AVBL AVG R 1
AVBL AVG Rp 1
AVBR AVG R 2
AVDR AVG R 1
AVEL AVG Rp 1
AVER AVG Rp 1
AVFL AVG R 1
AVFL AVG S 1
AVFL AVG Sp 1
RIFL AVG EJ 1
RIFR AVG EJ 1
AVJL AVG Rp 1
AVL AVG Rp 1
DA08 AVG Rp 1
PHAL AVG Rp 2
PHAL AVG S 1
PHAL AVG Sp 4
PHAR AVG S 1
PHAR AVG Sp 2
PQR AVG S 1
PVCL AVG Rp 1
PVNL AVG Sp 1
PVNR AVG R 1
PVNR AVG Rp 1
PVPR AVG Rp 1
PVQR AVG Rp 1
PVT AVG R 1
VA11 AVG R 1
ADFR AVHL Rp 3
AIML AVHL Sp 2
AVAL AVHL Sp 1
AVBL AVHL R 1
AVBR AVHL Rp 1
AVDL AVHL Rp 1
AVFL AVHL Rp 1
AVFL AVHL Sp 2
AVFR AVHL Rp 3
AVFR AVHL Sp 2
AVFL AVHL EJ 2
AVFR AVHL EJ 2
AVHR AVHL EJ 1
PHBR AVHL EJ 1
AVHR AVHL Rp 1
AVHR AVHL Sp 1
AVJL AVHL R 2
AVJL AVHL Rp 1
AVJL AVHL Sp 2
AWBR AVHL Rp 1
BDUL AVHL Sp 1
BDUR AVHL Sp 1
PHAL AVHL Sp 1
PVPR AVHL Rp 2
PVPR AVHL Sp 3
PVQL AVHL R 1
PVQR AVHL Rp 2
RIFR AVHL Sp 1
RIMR AVHL Rp 1
RIR AVHL Rp 3
SMBDR AVHL Rp 1
SMBVR AVHL Rp 2
VD01 AVHL Rp 1
ADLL AVHR Rp 1
ADLR AVHR Rp 2
AIML AVHR Sp 1
AQR AVHR Rp 2
AVBL AVHR Rp 2
AVBR AVHR Rp 1
AVDR AVHR Rp 1
AVFL AVHR Rp 2
AVFL AVHR S 3
AVFL AVHR Sp 1
AVFR AVHR Rp 1
AVFR AVHR S 1
AVHL AVHR Rp 1
AVHL AVHR Sp 1
AVFL AVHR EJ 3
AVFR AVHR EJ 1
AVHL AVHR EJ 1
AVJR AVHR Rp 4
PHAL AVHR Sp 1
PHAR AVHR Sp 1
PHCR AVHR Sp 1
PVNL AVHR Rp 1
PVPL AVHR Rp 3
PVPL AVHR Sp 1
RIFL AVHR Sp 1
RIGL AVHR Rp 1
RIR AVHR R 1
RIR AVHR Rp 3
SMBDL AVHR Rp 1
SMBVL AVHR Rp 1
VC04 AVHR S 1
ADAR AVJL S 1
ADAR AVJL Sp 2
ADLL AVJL Sp 1
AIML AVJL Sp 1
AQR AVJL Sp 1
AVAR AVJL Rp 1
AVBL AVJL Rp 1
AVBR AVJL Rp 4
AVDL AVJL Rp 1
AVEL AVJL R 1
AVFL AVJL Sp 1
AVFR AVJL Rp 1
AVFR AVJL S 1
AVFR AVJL Sp 1
AVG AVJL Sp 1
AVHL AVJL Rp 2
AVHL AVJL S 2
AVHL AVJL Sp 1
AVAL AVJL EJ 2
AVDR AVJL EJ 2
AVJR AVJL EJ 4
PVCL AVJL EJ 1
PVCR AVJL EJ 3
RIS AVJL EJ 1
AVJR AVJL Sp 1
BDUR AVJL Sp 2
HSNL AVJL S 1
HSNL AVJL Sp 1
HSNR AVJL R 1
HSNR AVJL Sp 1
LUAL AVJL Sp 1
PLMR AVJL Rp 2
PVCL AVJL Rp 1
PVCL AVJL S 1
PVCL AVJL Sp 2
PVCR AVJL Rp 2
PVNL AVJL Sp 5
PVNR AVJL Rp 1
PVNR AVJL Sp 4
PVR AVJL S 1
PVR AVJL Sp 2
PVWL AVJL Sp 1
RIFR AVJL Rp 1
RIFR AVJL Sp 1
RIMR AVJL Sp 1
RIS AVJL Rp 1
RMGR AVJL Sp 1
ADAL AVJR Sp 5
ADER AVJR Sp 1
ADLL AVJR Sp 3
ADLR AVJR S 1
ADLR AVJR Sp 1
AVAL AVJR Rp 1
AVAR AVJR Rp 1
AVBL AVJR R 1
AVBL AVJR Rp 2
AVBR AVJR Rp 1
AVDL AVJR Rp 1
AVDR AVJR R 1
AVDR AVJR Rp 2
AVER AVJR R 1
AVER AVJR Rp 2
AVFL AVJR S 1
AVFR AVJR Sp 1
AVHR AVJR Sp 4
AVJL AVJR Rp 1
AVJL AVJR EJ 4
PVCL AVJR EJ 1
AVM AVJR Sp 1
BDUL AVJR Sp 1
FLPR AVJR S 1
LUAR AVJR Sp 1
PVCL AVJR Rp 2
PVCL AVJR S 1
PVCR AVJR R 1
PVCR AVJR Rp 3
PVNL AVJR S 2
PVNL AVJR Sp 3
PVNR AVJR Sp 1
PVQR AVJR R 1
PVR AVJR Sp 2
RIFL AVJR Sp 2
RIFR AVJR Sp 2
SABVL AVJR Rp 1
URXL AVJR Sp 1
ADER AVKL S 1
ADER AVKL Sp 1
AVBL AVKL Rp 1
AVEL AVKL Rp 2
AVER AVKL Rp 1
ADER AVKL EJ 1
AQR AVKL EJ 2
AVKR AVKL EJ 2
PVPL AVKL EJ 1
PVPR AVKL EJ 1
PVT AVKL EJ 2
RICL AVKL EJ 1
RICR AVKL EJ 1
RIGL AVKL EJ 1
SMBDL AVKL EJ 1
SMBDR AVKL EJ 1
SMBVR AVKL EJ 1
VB01 AVKL EJ 4
VB10 AVKL EJ 1
AVM AVKL R 1
DVA AVKL R 1
DVC AVKL Sp 2
PDEL AVKL R 2
PDEL AVKL Rp 1
PDEL AVKL S 1
PDEL AVKL Sp 5
PDER AVKL Rp 1
PDER AVKL Sp 16
PVM AVKL R 1
PVM AVKL S 7
PVM AVKL Sp 4
PVR AVKL S 1
PVT AVKL S 2
PVT AVKL Sp 5
RIGR AVKL Sp 4
RIML AVKL Rp 2
RIMR AVKL Rp 1
RIMR AVKL Sp 1
RIS AVKL S 1
RMDR AVKL Sp 1
RMFL AVKL Sp 4
RMFR AVKL Rp 1
RMFR AVKL Sp 3
SAADR AVKL R 1
SIAVR AVKL Rp 1
SMDDR AVKL Rp 1
ADER AVKR Sp 1
ADEL AVKR EJ 1
AQR AVKR EJ 1
AVKL AVKR EJ 2
PVPL AVKR EJ 6
RICL AVKR EJ 1
RIGR AVKR EJ 1
SMBDL AVKR EJ 1
SMBDR AVKR EJ 2
SMBVR AVKR EJ 1
BDUL AVKR R 1
DVC AVKR Sp 1
PVQL AVKR R 1
PVT AVKR Sp 7
RICL AVKR Sp 1
RIGL AVKR Sp 2
RIGR AVKR Sp 1
RIML AVKR Rp 2
RIMR AVKR Rp 2
RIS AVKR Sp 4
RMDR AVKR R 1
RMFL AVKR Rp 1
RMFL AVKR Sp 4
RMFR AVKR Sp 3
SAADL AVKR Rp 1
SMBDL AVKR R 1
SMDDL AVKR Rp 1
SMDDR AVKR Rp 2
ADEL AVL S 1
AVBL AVL S 1
AVEL AVL Rp 1
AVFL AVL Sp 1
AVFR AVL Rp 1
AVG AVL Sp 1
DVB AVL EJ 1
DVC AVL EJ 9
PVM AVL EJ 1
DA02 AVL R 1
DD01 AVL R 1
DD06 AVL Rp 2
DVB AVL S 2
DVB AVL Sp 3
HSNR AVL R 1
HSNR AVL S 1
PVCR AVL S 1
PVNL AVL Sp 2
PVNR AVL Sp 2
PVPR AVL R 1
PVPR AVL S 1
PVPR AVL Sp 3
PVQR AVL Sp 1
PVT AVL Sp 2
PVWL AVL Rp 1
RIS AVL Sp 2
SABD AVL Rp 5
SABVL AVL Rp 4
SABVR AVL Rp 3
VC01 AVL Sp 2
VC03 AVL Sp 1
VD12 AVL Rp 4
ADER AVM R 1
ADER AVM Rp 1
AVBL AVM Rp 6
AVBR AVM R 2
AVBR AVM Rp 4
AVJR AVM Rp 1
AVKL AVM S 1
ALML AVM EJ 1
ALMR AVM EJ 1
AVDL AVM EJ 2
BDUL AVM R 2
BDUL AVM Rp 1
BDUR AVM R 2
BDUR AVM Rp 2
DA01 AVM Rp 1
PVCL AVM Rp 4
PVCR AVM R 1
PVCR AVM Rp 4
PVM AVM Sp 1
PVNL AVM Rp 1
PVR AVM Rp 3
RID AVM Rp 1
SIBVL AVM Rp 1
VA01 AVM Rp 2
ADAL AWAL R 1
AFDL AWAL R 1
AFDL AWAL Rp 4
AIYL AWAL Rp 1
AIYL AWAL Sp 3
AIZL AWAL R 3
AIZL AWAL Rp 7
ASEL AWAL Rp 4
ASGL AWAL Rp 1
AIAL AWAL EJ 1
AWAR AWAL EJ 1
AWBL AWAL Rp 1
ADFR AWAR Rp 3
AFDR AWAR R 1
AFDR AWAR Rp 6
AIAR AWAR Sp 1
AIYR AWAR Rp 2
AIYR AWAR Sp 1
AIZR AWAR R 2
AIZR AWAR Rp 5
ASEL AWAR Rp 1
ASER AWAR Rp 2
ASER AWAR Sp 1
ASKR AWAR Sp 1
AUAR AWAR R 1
AIAR AWAR EJ 1
AIZR AWAR EJ 1
AWAL AWAR EJ 1
AWBR AWAR Rp 1
PVQR AWAR Sp 2
RIFR AWAR Rp 2
RIGR AWAR R 1
RIR AWAR Rp 2
ADFL AWBL R 1
ADFL AWBL Rp 8
ADLL AWBL S 2
AIBR AWBL Rp 1
AIZL AWBL R 3
AIZL AWBL Rp 6
AVBL AWBL R 1
AWAL AWBL Sp 1
AUAL AWBL EJ 1
AWBR AWBL EJ 1
RMGL AWBL EJ 1
HSNL AWBL S 1
HSNL AWBL Sp 1
HSNR AWBL Sp 1
RIAL AWBL R 1
RIAL AWBL Rp 2
SMBDL AWBL Rp 1
ADFR AWBR R 1
ADFR AWBR Rp 3
ADFR AWBR S 1
AIZR AWBR R 1
AIZR AWBR Rp 3
ASGR AWBR R 1
ASHR AWBR Rp 2
AVBR AWBR Rp 2
AVHL AWBR Sp 1
AWAR AWBR Sp 1
AUAR AWBR EJ 1
AWBL AWBR EJ 1
RICL AWBR EJ 1
RMGR AWBR EJ 1
HSNL AWBR Sp 2
RIAR AWBR Rp 1
RIR AWBR Rp 2
RIR AWBR Sp 1
SMBVR AWBR Rp 1
AIAL AWCL R 2
AIAR AWCL R 3
AIAR AWCL Rp 1
AIAR AWCL Sp 1
AIBL AWCL R 1
AIBL AWCL Rp 1
AIBR AWCL Rp 1
AIYL AWCL R 7
AIYL AWCL Rp 3
AIYL AWCL Sp 1
ASEL AWCL Rp 1
ASEL AWCL Sp 4
ASER AWCL Sp 1
ASIL AWCL S 1
ASIL AWCL Sp 1
ASIR AWCL Sp 1
AVAL AWCL Rp 1
AWCR AWCL Rp 1
AWCR AWCL S 1
AWCR AWCL Sp 4
RIAL AWCL R 2
RIAL AWCL Rp 1
ADLR AWCR Sp 3
AIAL AWCR Sp 1
AIAR AWCR R 1
AIAR AWCR Rp 1
AIAR AWCR S 1
AIAR AWCR Sp 2
AIBR AWCR Rp 4
AIYL AWCR R 1
AIYL AWCR Rp 3
AIYL AWCR Sp 1
AIYR AWCR R 3
AIYR AWCR Rp 6
ASEL AWCR Rp 1
ASEL AWCR Sp 1
ASER AWCR Sp 1
ASGR AWCR Rp 1
ASIL AWCR S 1
ASIL AWCR Sp 1
ASIR AWCR S 1
ASIR AWCR Sp 1
AWCL AWCR R 1
AWCL AWCR Rp 4
AWCL AWCR Sp 1
AIBL BAGL Rp 1
AINL BAGL Sp 3
AQR BAGL Sp 2
AVAR BAGL R 1
AVAR BAGL Rp 1
AVEL BAGL Rp 1
AVER BAGL R 1
AVER BAGL Rp 3
BAGR BAGL EJ 1
RIGR BAGL EJ 1
RIR BAGL EJ 1
BAGR BAGL Rp 1
RIAR BAGL R 2
RIAR BAGL Rp 3
RIBL BAGL R 1
RIBR BAGL R 1
RIBR BAGL Rp 6
RIBR BAGL S 1
RIBR BAGL Sp 1
RIGL BAGL R 1
RIGR BAGL R 3
RIGR BAGL Rp 1
AINR BAGR Sp 3
AIYL BAGR Rp 1
AQR BAGR Sp 2
AVAL BAGR R 1
AVAL BAGR Rp 1
AVEL BAGR R 2
AVEL BAGR Rp 2
BAGL BAGR Sp 1
BAGL BAGR EJ 1
RIGL BAGR EJ 1
RIR BAGR EJ 1
IL2VL BAGR Sp 1
RIAL BAGR R 2
RIAL BAGR Rp 3
RIBL BAGR R 1
RIBL BAGR Rp 3
RIBL BAGR Sp 1
RIGL BAGR R 2
RIGL BAGR Rp 3
RIGL BAGR Sp 1
RIH BAGR Sp 1
RIR BAGR Sp 1
ADEL BDUL R 3
ADEL BDUL Sp 1
ALML BDUL S 5
ALML BDUL Sp 1
AVHL BDUL Rp 1
AVJR BDUL Rp 1
AVKR BDUL S 1
AVM BDUL S 2
AVM BDUL Sp 1
HSNL BDUL Rp 1
PVNL BDUL R 2
PVNL BDUL S 1
PVNL BDUL Sp 1
PVNR BDUL Rp 2
PVNR BDUL Sp 1
SAADL BDUL Rp 1
URADL BDUL Rp 1
ADER BDUR R 1
ALMR BDUR Rp 1
ALMR BDUR S 5
AVAL BDUR Rp 3
AVHL BDUR Rp 1
AVJL BDUR Rp 2
AVM BDUR S 2
AVM BDUR Sp 2
CEPDR BDUR S 1
HSNR BDUR R 1
HSNR BDUR Rp 3
HSNR BDUR Sp 1
PVCL BDUR R 1
PVCL BDUR Rp 1
PVNL BDUR R 2
PVNL BDUR Rp 2
PVNL BDUR Sp 2
PVNR BDUR Rp 1
PVNR BDUR S 2
PVNR BDUR Sp 2
SDQL BDUR Rp 1
URADR BDUR Rp 1
ADEL CEPDL S 1
ALML CEPDL S 3
AVER CEPDL R 1
AVER CEPDL Rp 4
OLQDL CEPDL EJ 1
RIH CEPDL EJ 1
IL1DL CEPDL Rp 4
OLLL CEPDL Rp 2
OLLL CEPDL Sp 3
OLQDL CEPDL Rp 6
RIBL CEPDL Rp 2
RICL CEPDL R 1
RICL CEPDL Rp 1
RICR CEPDL R 2
RICR CEPDL Rp 2
RIH CEPDL S 1
RIPL CEPDL Rp 2
RIS CEPDL Rp 1
RMDVL CEPDL R 1
RMDVL CEPDL Rp 2
RMGL CEPDL R 1
RMGL CEPDL Rp 3
RMGL CEPDL Sp 1
RMHR CEPDL R 1
RMHR CEPDL Rp 3
SIADR CEPDL R 1
SIADR CEPDL Rp 1
SMBDR CEPDL Rp 1
URADL CEPDL Rp 2
URBL CEPDL Rp 4
URBL CEPDL S 1
URYDL CEPDL Rp 2
ADER CEPDR S 1
ALMR CEPDR S 1
AVEL CEPDR Rp 6
BDUR CEPDR R 1
OLQDR CEPDR EJ 2
RIH CEPDR EJ 1
IL1DR CEPDR Rp 5
IL1R CEPDR Rp 1
IL2DR CEPDR Sp 1
OLLR CEPDR R 1
OLLR CEPDR Rp 7
OLLR CEPDR S 1
OLLR CEPDR Sp 1
OLQDR CEPDR Rp 5
RIBR CEPDR Rp 1
RICL CEPDR Rp 4
RICR CEPDR Rp 3
RIH CEPDR S 1
RIS CEPDR Rp 1
RIS CEPDR Sp 1
RMDDL CEPDR Rp 1
RMDVR CEPDR Rp 2
RMGR CEPDR R 1
RMHL CEPDR Rp 4
RMHR CEPDR Rp 1
SIADL CEPDR R 1
SMBDR CEPDR Rp 1
URADR CEPDR Rp 1
URBR CEPDR Rp 2
URBR CEPDR S 1
URYDR CEPDR Rp 1
ADLL CEPVL Rp 1
ALML CEPVL Sp 2
AVER CEPVL R 1
AVER CEPVL Rp 2
OLQVL CEPVL EJ 1
RIH CEPVL EJ 1
IL1VL CEPVL Rp 2
OLLL CEPVL Rp 4
OLLL CEPVL Sp 4
OLQVL CEPVL Rp 6
RIAL CEPVL Sp 1
RICL CEPVL R 1
RICL CEPVL Rp 6
RICR CEPVL Rp 4
RIH CEPVL S 1
RIPL CEPVL Rp 1
RIS CEPVL Sp 2
RMDDL CEPVL Rp 4
RMHL CEPVL Rp 1
SIAVL CEPVL R 1
SIAVL CEPVL Rp 1
URAVL CEPVL Rp 2
ALMR CEPVR S 1
ASGR CEPVR Rp 1
ASKR CEPVR Sp 1
AVEL CEPVR R 1
AVEL CEPVR Rp 4
OLQVR CEPVR EJ 1
RIH CEPVR EJ 1
IL1VR CEPVR R 1
IL1VR CEPVR Rp 1
IL2VR CEPVR Rp 2
OLLR CEPVR R 1
OLLR CEPVR Rp 6
OLLR CEPVR Sp 6
OLQVR CEPVR Rp 3
RIAR CEPVR Sp 1
RICL CEPVR Rp 2
RICR CEPVR R 2
RICR CEPVR Rp 2
RIH CEPVR S 1
RIH CEPVR Sp 1
RIPR CEPVR Rp 1
RIS CEPVR Sp 1
RIVL CEPVR Rp 1
RMDDR CEPVR Rp 2
RMHR CEPVR Rp 2
SIAVR CEPVR Rp 2
URAVR CEPVR Rp 1
AS01 DA01 S 2
AVAL DA01 S 2
AVAR DA01 S 2
AVDL DA01 Sp 1
AVDR DA01 Sp 2
AVEL DA01 Sp 5
AVER DA01 Sp 5
AVM DA01 Sp 1
AVAL DA01 EJ 2
AVAR DA01 EJ 6
DA04 DA01 EJ 1
SABVL DA01 EJ 2
SABVR DA01 EJ 3
DD01 DA01 R 2
DD01 DA01 Rp 2
VD01 DA01 R 3
VD01 DA01 Rp 14
VD02 DA01 Rp 1
AVAL DA02 S 2
AVAR DA02 S 2
AVDL DA02 S 1
AVDR DA02 S 1
AVEL DA02 Sp 1
AVER DA02 S 1
AVER DA02 Sp 2
AVL DA02 S 1
AS02 DA02 EJ 1
AS03 DA02 EJ 1
AVAL DA02 EJ 2
AVAR DA02 EJ 2
SABVL DA02 EJ 1
VA01 DA02 EJ 2
DD01 DA02 Rp 1
DD01 DA02 S 2
PVCL DA02 S 1
VD01 DA02 R 2
VD02 DA02 R 2
VD02 DA02 Rp 9
VD03 DA02 R 3
VD03 DA02 Rp 2
AS03 DA03 S 1
AS04 DA03 R 1
AVAL DA03 S 6
AVAR DA03 S 3
AVDL DA03 S 4
AVDR DA03 S 1
AVDR DA03 Sp 1
AVEL DA03 S 1
AVEL DA03 Sp 2
AVER DA03 S 1
AS04 DA03 EJ 1
AVAR DA03 EJ 2
DA04 DA03 R 1
DA04 DA03 Rp 1
DA04 DA03 S 1
DB02 DA03 S 5
DB03 DA03 Rp 1
DD02 DA03 Rp 1
DD02 DA03 S 1
VD03 DA03 R 1
VD03 DA03 Rp 24
VD04 DA03 Rp 6
AVAL DA04 S 7
AVAR DA04 S 6
AVDL DA04 S 1
AVDL DA04 Sp 1
AVDR DA04 S 1
AVDR DA04 Sp 1
AVEL DA04 Sp 1
DA03 DA04 Rp 1
DA03 DA04 S 2
AVAL DA04 EJ 3
AVAR DA04 EJ 2
DA01 DA04 EJ 1
DB03 DA04 EJ 1
VB06 DA04 EJ 1
DB03 DA04 Rp 1
DD02 DA04 Rp 1
VD04 DA04 Rp 12
VD05 DA04 R 2
VD05 DA04 Rp 13
AVAL DA05 S 7
AVAR DA05 S 2
AVBR DA05 S 1
AVDL DA05 Sp 1
AVDR DA05 S 2
AS06 DA05 EJ 2
AVAL DA05 EJ 1
AVAR DA05 EJ 5
VA04 DA05 EJ 1
VA05 DA05 EJ 2
DB04 DA05 Rp 1
HSNR DA05 Sp 1
PVCL DA05 S 1
VD05 DA05 Rp 1
VD06 DA05 R 4
VD06 DA05 Rp 12
AVAL DA06 S 11
AVAR DA06 S 11
AVAL DA06 EJ 10
AVAR DA06 EJ 2
HSNR DA06 Sp 1
PVCL DA06 Sp 1
RID DA06 S 1
RID DA06 Sp 2
VD04 DA06 R 2
VD04 DA06 Rp 2
VD05 DA06 R 2
VD05 DA06 Rp 1
VD06 DA06 Rp 3
AVAL DA07 Sp 2
AVAR DA07 Sp 3
AVAL DA07 EJ 2
AVAL DA08 Sp 4
AVAR DA08 S 1
AVAR DA08 Sp 7
AVDL DA08 S 1
AVDR DA08 Sp 1
AVG DA08 Sp 1
AVAR DA08 EJ 1
DA09 DA08 EJ 1
DVB DA08 S 2
DVB DA08 Sp 2
PHAR DA08 Sp 1
PHBR DA08 Sp 1
VA12 DA08 S 3
AVAL DA09 S 2
AVAL DA09 Sp 1
AVAR DA09 Sp 2
AVDR DA09 S 1
DA08 DA09 EJ 1
PDA DA09 EJ 1
PHCL DA09 EJ 1
RID DA09 EJ 1
DD06 DA09 Rp 1
PDA DA09 Sp 1
PHCL DA09 Sp 7
PHCR DA09 Sp 2
PVCR DA09 Sp 1
PVR DA09 S 1
VA12 DA09 S 5
VD13 DA09 R 1
AS01 DB01 Rp 1
AS02 DB01 Rp 1
AS02 DB01 S 1
AS03 DB01 Rp 1
AIBR DB01 EJ 1
AVBR DB01 EJ 3
DB02 DB01 EJ 1
DB04 DB01 EJ 1
DVA DB01 EJ 1
RID DB01 EJ 1
RIS DB01 EJ 1
VB03 DB01 EJ 1
VB04 DB01 EJ 1
DD01 DB01 R 4
DD01 DB01 Rp 6
VD01 DB01 R 11
VD01 DB01 Rp 10
VD02 DB01 R 7
VD02 DB01 Rp 8
VD03 DB01 Rp 1
DA03 DB02 Rp 5
AVBR DB02 EJ 1
DB01 DB02 EJ 1
DB03 DB02 EJ 6
VB01 DB02 EJ 2
DD02 DB02 R 1
DD02 DB02 Rp 1
DVA DB02 Sp 1
PVCL DB02 S 3
PVCR DB02 S 1
PVR DB02 S 1
VD03 DB02 R 7
VD03 DB02 Rp 16
VD04 DB02 R 6
VD04 DB02 Rp 8
VD05 DB02 Rp 1
AS04 DB03 Rp 1
AS05 DB03 Rp 1
AVAR DB03 S 1
AVER DB03 Sp 1
DA03 DB03 S 1
DA04 DB03 S 1
AVBL DB03 EJ 1
AVBR DB03 EJ 1
DA04 DB03 EJ 1
DB02 DB03 EJ 6
DB04 DB03 EJ 1
DD02 DB03 Rp 4
DD03 DB03 Rp 10
DVA DB03 S 2
PVCL DB03 S 4
PVCR DB03 S 3
PVR DB03 S 1
VD04 DB03 Rp 9
VD05 DB03 R 3
VD05 DB03 Rp 23
VD06 DB03 R 1
VD06 DB03 Rp 6
AVDR DB04 S 1
DA05 DB04 S 1
AVBL DB04 EJ 1
AVBR DB04 EJ 1
DB01 DB04 EJ 1
DB03 DB04 EJ 1
VB02 DB04 EJ 1
VB04 DB04 EJ 1
DD03 DB04 Rp 3
DVA DB04 S 1
PVCL DB04 S 3
PVCR DB04 S 4
VC02 DB04 S 1
VD06 DB04 R 7
VD06 DB04 Rp 6
AVAL DB05 S 2
AVAR DB05 S 1
AVAR DB05 EJ 2
AVBL DB05 EJ 1
AVBR DB05 EJ 1
DVA DB05 Sp 1
PVCL DB05 S 2
PVCR DB05 S 1
AVAL DB06 Sp 1
AVAR DB06 S 5
AVAL DB06 EJ 3
AVBL DB06 EJ 2
AVBR DB06 EJ 1
DVA DB06 S 2
PVCL DB06 S 2
PVCR DB06 S 2
AVBL DB07 EJ 2
AVBR DB07 EJ 1
DVA DB07 S 1
DVA DB07 Sp 1
PVCL DB07 S 1
PVCL DB07 Sp 2
PVCR DB07 Sp 1
VA12 DB07 S 4
VD13 DB07 R 2
AS02 DD01 S 1
AS03 DD01 S 1
AVL DD01 S 1
DA01 DD01 S 4
DA02 DD01 Rp 2
DA02 DD01 S 1
DB01 DD01 S 10
AVBR DD01 EJ 1
DD02 DD01 EJ 1
VD01 DD01 EJ 4
VD02 DD01 EJ 2
PVNL DD01 Sp 2
PVQR DD01 Sp 1
RID DD01 S 3
RID DD01 Sp 1
VA01 DD01 S 9
VA02 DD01 S 13
VA03 DD01 S 18
VB01 DD01 Sp 1
VB02 DD01 S 20
VC01 DD01 S 7
VC02 DD01 S 6
VC03 DD01 S 2
VD01 DD01 S 1
VD02 DD01 Rp 1
VD02 DD01 S 1
AS05 DD02 S 1
DA03 DD02 Rp 1
DA03 DD02 S 1
DA04 DD02 S 1
DB02 DD02 S 2
DB03 DD02 S 4
DD01 DD02 EJ 1
DD03 DD02 EJ 2
VD04 DD02 EJ 2
PVPR DD02 Sp 1
RID DD02 S 3
RID DD02 Sp 1
VA03 DD02 S 11
VA04 DD02 S 21
VA05 DD02 S 5
VB02 DD02 S 1
VB03 DD02 S 37
VB04 DD02 S 6
VC01 DD02 S 6
VC02 DD02 S 4
VC03 DD02 S 4
VD03 DD02 Rp 1
VD04 DD02 R 1
DB03 DD03 S 10
DB04 DD03 S 3
DD02 DD03 EJ 2
DD04 DD03 EJ 1
PVNR DD03 S 1
RID DD03 S 1
RID DD03 Sp 2
VA05 DD03 S 13
VA06 DD03 S 24
VA07 DD03 S 3
VB04 DD03 S 16
VB05 DD03 S 27
VC01 DD03 S 6
VC02 DD03 S 9
VC03 DD03 S 5
DD03 DD04 EJ 1
VC03 DD04 EJ 1
VD08 DD04 EJ 1
VA07 DD04 S 12
VA08 DD04 S 21
VA09 DD04 S 3
VB06 DD04 S 30
VB07 DD04 S 2
VC03 DD04 S 12
VD08 DD04 S 1
VD10 DD05 EJ 1
PVDL DD05 S 1
VA09 DD05 S 15
VB08 DD05 R 1
VB08 DD05 S 30
VB09 DD05 S 8
VD09 DD05 R 1
VD10 DD05 S 1
AVL DD06 Sp 2
DA09 DD06 S 1
DVB DD06 Sp 3
PDA DD06 Sp 1
VA11 DD06 S 10
VA12 DD06 S 2
VB10 DD06 S 9
VB11 DD06 S 7
AIZL DVA Rp 3
AIZL DVA S 1
AIZR DVA S 1
AIZR DVA Sp 1
AQR DVA R 1
AQR DVA Rp 3
AUAL DVA Rp 1
AUAR DVA Rp 1
AVAL DVA Rp 3
AVAR DVA Rp 1
AVBL DVA Rp 1
AVEL DVA R 3
AVEL DVA Rp 6
AVER DVA R 2
AVER DVA Rp 3
AVKL DVA S 1
DB02 DVA Rp 1
DB03 DVA R 2
DB04 DVA R 1
DB05 DVA Rp 1
DB06 DVA R 2
DB07 DVA R 1
DB07 DVA Rp 1
AVBL DVA EJ 1
AVBR DVA EJ 1
DB01 DVA EJ 1
PVCL DVA EJ 1
PVR DVA EJ 2
FLPL DVA Sp 1
FLPR DVA Sp 1
PDEL DVA R 1
PDEL DVA Rp 2
PDEL DVA S 16
PDEL DVA Sp 8
PDER DVA S 19
PDER DVA Sp 16
PHAL DVA Sp 2
PHAR DVA S 1
PHAR DVA Sp 1
PHCL DVA S 4
PHCL DVA Sp 2
PHCR DVA S 3
PHCR DVA Sp 5
PLMR DVA Sp 5
PVCL DVA Rp 3
PVCL DVA Sp 4
PVCR DVA Rp 1
PVDR DVA S 2
PVDR DVA Sp 1
PVM DVA S 2
PVM DVA Sp 1
PVR DVA R 1
PVR DVA Rp 2
PVR DVA Sp 1
RIAL DVA R 1
RIAR DVA R 1
RIAR DVA Rp 1
RIMR DVA Rp 1
RIR DVA Rp 3
RIR DVA Sp 2
SAADR DVA Rp 1
SAAVL DVA Rp 1
SAAVR DVA Rp 1
SABD DVA Rp 1
SDQR DVA Sp 3
SMBDL DVA Rp 3
SMBDR DVA Rp 2
SMBVL DVA Rp 3
SMBVR DVA Rp 2
VA02 DVA Rp 1
VA12 DVA Rp 1
VB01 DVA Rp 1
VB01 DVA Sp 1
VB11 DVA Rp 2
AVL DVB R 2
AVL DVB Rp 3
DA08 DVB R 2
DA08 DVB Rp 2
DD06 DVB Rp 3
AS09 DVB EJ 7
AVL DVB EJ 1
VA09 DVB EJ 1
VB09 DVB EJ 1
DVC DVB Rp 3
PDA DVB Rp 1
PHCL DVB Rp 1
PVPL DVB R 1
PVPL DVB Rp 1
AIBL DVC Rp 1
AIBR DVC Rp 3
AVAL DVC Rp 5
AVAR DVC Rp 7
AVBL DVC Rp 1
AVDR DVC S 1
AVKL DVC Rp 2
AVKR DVC Rp 1
DVB DVC Sp 3
AIBL DVC EJ 1
AIBR DVC EJ 2
AVL DVC EJ 9
PVPL DVC EJ 2
PVPR DVC EJ 13
VA09 DVC EJ 1
VD01 DVC EJ 5
VD10 DVC EJ 4
PVPR DVC S 1
PVPR DVC Sp 1
PVQR DVC Sp 1
PVT DVC Rp 1
PVT DVC S 2
RIBL DVC Rp 1
RIBR DVC Rp 1
RIGL DVC R 1
RIGL DVC Rp 4
RIGL DVC Sp 1
RIGR DVC Rp 5
RMFL DVC Rp 2
RMFR DVC Rp 4
VC01 DVC S 1
VC02 DVC S 1
VC03 DVC S 1
VC05 DVC S 2
ADEL FLPL Rp 2
ADEL FLPL S 1
ADEL FLPL Sp 1
ADER FLPL Rp 2
ADER FLPL Sp 1
AIBL FLPL R 1
AIBL FLPL Rp 1
AIBL FLPL Sp 1
AIBR FLPL Rp 2
AVAL FLPL R 4
AVAL FLPL Rp 10
AVAR FLPL Rp 17
AVBL FLPL R 1
AVBL FLPL Rp 3
AVBR FLPL R 1
AVBR FLPL Rp 4
AVDL FLPL Rp 6
AVDR FLPL Rp 13
DVA FLPL Rp 1
AVAL FLPL EJ 1
AVDL FLPL EJ 1
FLPR FLPL EJ 2
RIH FLPL EJ 1
FLPR FLPL Rp 1
FLPR FLPL Sp 2
PVCR FLPL Sp 1
SDQL FLPL Sp 1
ADAL FLPR Sp 1
ADER FLPR R 1
ADER FLPR Rp 1
ADER FLPR Sp 1
AIBR FLPR Rp 1
AVAL FLPR R 2
AVAL FLPR Rp 10
AVAR FLPR Rp 5
AVBL FLPR Rp 5
AVBR FLPR Rp 1
AVDL FLPR R 2
AVDL FLPR Rp 8
AVDR FLPR Rp 1
AVEL FLPR Rp 4
AVER FLPR Rp 2
AVJR FLPR R 1
DVA FLPR Rp 1
FLPL FLPR Rp 2
FLPL FLPR Sp 1
AVDL FLPR EJ 1
AVDR FLPR EJ 1
FLPL FLPR EJ 2
PVCL FLPR Rp 2
VB01 FLPR Rp 1
AIAL HSNL Rp 1
AIAL HSNL S 1
AIMR HSNL Sp 1
AIYR HSNL Sp 1
AIZL HSNL Rp 2
AIZR HSNL Rp 1
ASHL HSNL Rp 1
ASHR HSNL Rp 2
ASJL HSNL Sp 1
ASJR HSNL R 1
ASKL HSNL Rp 1
AVDR HSNL Rp 2
AVFL HSNL R 1
AVFL HSNL Rp 5
AVFL HSNL Sp 1
AVJL HSNL R 1
AVJL HSNL Rp 1
AWBL HSNL R 1
AWBL HSNL Rp 1
AWBR HSNL Rp 2
BDUL HSNL Sp 1
HSNR HSNL EJ 1
HSNR HSNL Rp 3
HSNR HSNL S 1
PLML HSNL S 1
PVQL HSNL Sp 2
RIFL HSNL Rp 3
RIML HSNL Rp 2
RIR HSNL Sp 1
SABVL HSNL Rp 2
VC05 HSNL R 3
VC05 HSNL S 1
AIBL HSNR Rp 1
AIBR HSNR Rp 1
AIMR HSNR Sp 2
AIYL HSNR Sp 1
AIZL HSNR Rp 1
AIZR HSNR Rp 1
AS05 HSNR R 1
ASHL HSNR Rp 2
ASHR HSNR Sp 1
ASJL HSNR Sp 1
ASJR HSNR Sp 1
AVBR HSNR S 1
AVDR HSNR Rp 1
AVFL HSNR R 1
AVFL HSNR Rp 1
AVFR HSNR S 1
AVJL HSNR Rp 1
AVJL HSNR S 1
AVL HSNR R 1
AVL HSNR S 1
AWBL HSNR Rp 1
BDUR HSNR Rp 1
BDUR HSNR S 1
BDUR HSNR Sp 3
DA05 HSNR Rp 1
DA06 HSNR Rp 1
HSNL HSNR EJ 1
HSNL HSNR R 1
HSNL HSNR Sp 3
PLMR HSNR S 1
PVNR HSNR EJ 1
PVNR HSNR R 1
PVNR HSNR Rp 1
PVNR HSNR Sp 1
PVQR HSNR Rp 1
PVQR HSNR S 1
RIFR HSNR R 1
RIFR HSNR Rp 3
RIFR HSNR Sp 1
RMGR HSNR Rp 1
SABD HSNR R 1
SABVR HSNR Rp 1
VA06 HSNR Rp 1
VC02 HSNR R 1
VC02 HSNR Rp 2
VC03 HSNR R 1
VC03 HSNR S 1
VD04 HSNR R 2
CEPDL IL1DL Sp 4
IL1DR IL1DL EJ 1
IL1L IL1DL EJ 1
OLLL IL1DL EJ 1
RMEV IL1DL EJ 1
IL1L IL1DL S 1
IL2DL IL1DL Sp 7
PVR IL1DL R 1
PVR IL1DL Sp 1
RIH IL1DL Rp 1
RIPL IL1DL Rp 2
RMDDR IL1DL Rp 1
RMDVL IL1DL Rp 4
URADL IL1DL Sp 2
URYDL IL1DL Rp 1
CEPDR IL1DR Sp 5
IL1DL IL1DR EJ 1
IL1R IL1DR EJ 1
OLLR IL1DR EJ 1
RMEV IL1DR EJ 1
IL1R IL1DR S 1
IL2DR IL1DR Sp 7
OLLR IL1DR Sp 2
PVR IL1DR Sp 1
RIPR IL1DR Rp 5
RMDVR IL1DR Rp 5
URADR IL1DR Sp 1
ADEL IL1L Sp 1
AVER IL1L Rp 2
IL1DL IL1L R 1
IL1DL IL1L EJ 1
IL1VL IL1L EJ 1
IL1VL IL1L Sp 1
IL2L IL1L Sp 1
RMDDL IL1L Rp 5
RMDL IL1L Rp 1
RMDR IL1L Rp 3
RMDVL IL1L Rp 4
RMDVR IL1L Rp 2
RMER IL1L Rp 1
URBL IL1L Sp 1
AVEL IL1R Rp 1
AVER IL1R Rp 1
CEPDR IL1R Sp 1
IL1DR IL1R R 1
IL1DR IL1R EJ 1
IL1VR IL1R EJ 1
IL1VR IL1R Sp 1
IL2R IL1R Sp 1
RIAR IL1R Sp 1
RMDDL IL1R Rp 3
RMDDR IL1R Rp 2
RMDL IL1R R 1
RMDL IL1R Rp 3
RMDR IL1R Rp 2
RMDVL IL1R Rp 1
RMDVR IL1R Rp 4
RMEL IL1R Rp 2
RMHL IL1R Rp 1
URAVR IL1R Sp 1
URBR IL1R Sp 3
URXR IL1R Rp 2
CEPVL IL1VL Sp 2
IL1L IL1VL Rp 1
IL1L IL1VL EJ 1
IL1VR IL1VL EJ 1
RMED IL1VL EJ 1
IL2VL IL1VL Sp 7
OLLL IL1VL Sp 2
OLQVL IL1VL S 1
OLQVL IL1VL Sp 1
PVR IL1VL Sp 1
RIPL IL1VL Rp 4
RMDDL IL1VL Rp 5
URYVL IL1VL Rp 1
URYVL IL1VL Sp 1
CEPVR IL1VR S 1
CEPVR IL1VR Sp 1
IL1R IL1VR Rp 1
IL1R IL1VR EJ 1
IL1VL IL1VR EJ 1
IL2R IL1VR EJ 1
IL2VR IL1VR Rp 1
IL2VR IL1VR Sp 6
OLLR IL1VR Sp 1
OLQVR IL1VR Sp 1
PVR IL1VR Sp 1
RIPR IL1VR R 1
RIPR IL1VR Rp 5
RMDDR IL1VR Rp 10
RMER IL1VR Rp 1
URYVR IL1VR Sp 1
AUAL IL2DL R 1
IL1DL IL2DL Rp 7
OLQDL IL2DL Rp 2
RIBL IL2DL Rp 1
RIPL IL2DL Rp 10
RMEL IL2DL Rp 4
RMER IL2DL Rp 3
URADL IL2DL R 1
URADL IL2DL Rp 2
CEPDR IL2DR Rp 1
IL1DR IL2DR Rp 7
RICR IL2DR Rp 1
RIPR IL2DR Rp 11
RMED IL2DR Rp 1
RMEL IL2DR Rp 2
RMER IL2DR Rp 2
RMEV IL2DR Rp 1
URADR IL2DR Rp 3
ADEL IL2L Rp 2
ADEL IL2L S 1
ADEL IL2L Sp 1
AVEL IL2L Rp 1
IL1L IL2L Rp 1
RMGL IL2L EJ 1
IL2VL IL2L Sp 1
OLQDL IL2L R 2
OLQDL IL2L Rp 3
OLQVL IL2L R 2
OLQVL IL2L Rp 6
RICL IL2L Rp 1
RIH IL2L Rp 7
RIH IL2L Sp 2
RMDL IL2L R 1
RMDL IL2L Rp 2
RMDR IL2L Rp 1
RMER IL2L Rp 2
RMEV IL2L Rp 2
URXL IL2L Rp 2
ADER IL2R R 1
ADER IL2R Rp 1
IL1R IL2R Rp 1
IL1VR IL2R EJ 1
RMGR IL2R EJ 1
URXR IL2R EJ 1
OLLR IL2R R 1
OLLR IL2R Rp 1
OLLR IL2R S 1
OLQDR IL2R Rp 2
OLQVR IL2R R 2
OLQVR IL2R Rp 5
RIH IL2R Rp 6
RIH IL2R Sp 1
RMDL IL2R R 1
RMDL IL2R Rp 1
RMEL IL2R Rp 2
RMEV IL2R Rp 1
URBR IL2R R 1
URBR IL2R S 1
BAGR IL2VL Rp 1
IL1VL IL2VL Rp 7
IL2L IL2VL Rp 1
OLQVL IL2VL Rp 1
OLQVL IL2VL Sp 1
RIAL IL2VL Rp 1
RIH IL2VL Rp 2
RIPL IL2VL Rp 11
RMEL IL2VL R 1
RMEL IL2VL Rp 1
RMER IL2VL Rp 4
RMEV IL2VL Rp 1
URAVL IL2VL Rp 3
CEPVR IL2VR Sp 2
IL1VR IL2VR Rp 6
IL1VR IL2VR Sp 1
OLQVR IL2VR R 1
OLQVR IL2VR Rp 1
RIAR IL2VR Rp 2
RIH IL2VR R 1
RIH IL2VR Rp 2
RIPR IL2VR R 1
RIPR IL2VR Rp 14
RMEL IL2VR Rp 3
RMER IL2VR Rp 2
RMEV IL2VR Rp 3
URAVR IL2VR Rp 4
URXR IL2VR Rp 1
AVAL LUAL Rp 5
AVAL LUAL Sp 1
AVAR LUAL R 1
AVAR LUAL Rp 5
AVAR LUAL Sp 1
AVDL LUAL Rp 4
AVDL LUAL Sp 1
AVDR LUAL Rp 2
AVDR LUAL Sp 2
AVJL LUAL Rp 1
AVAL LUAL EJ 1
PLML LUAL EJ 1
PVR LUAL EJ 1
PHBL LUAL Rp 1
PHCL LUAL Sp 1
PVNL LUAL Rp 1
PVWL LUAL Rp 1
VA12 LUAL S 2
AVAL LUAR Rp 3
AVAR LUAR Rp 7
AVAR LUAR Sp 3
AVDL LUAR Rp 1
AVDR LUAR Rp 3
AVJR LUAR Rp 1
PLMR LUAR EJ 1
PVR LUAR EJ 1
PHCR LUAR Sp 1
PQR LUAR Rp 1
PQR LUAR Sp 1
PVCR LUAR Rp 3
PVCR LUAR Sp 1
PVR LUAR R 1
PVWL LUAR Rp 1
ADEL OLLL S 1
ADEL OLLL Sp 1
AVER OLLL R 3
AVER OLLL Rp 18
CEPDL OLLL Rp 3
CEPDL OLLL Sp 2
CEPVL OLLL Rp 4
CEPVL OLLL Sp 4
IL1VL OLLL Rp 2
IL1DL OLLL EJ 1
OLLR OLLL EJ 2
RIGL OLLL EJ 1
RIBL OLLL Rp 8
RMDDL OLLL Rp 7
RMDL OLLL R 2
RMDVL OLLL Rp 1
RMEL OLLL Rp 2
SAADR OLLL S 1
SMDDL OLLL R 2
SMDDL OLLL Rp 1
SMDDR OLLL R 3
SMDDR OLLL Rp 1
SMDVR OLLL R 4
URYDL OLLL Rp 1
ADER OLLR Sp 2
ADLR OLLR Sp 1
AVEL OLLR R 1
AVEL OLLR Rp 15
CEPDR OLLR R 1
CEPDR OLLR Rp 1
CEPDR OLLR S 1
CEPDR OLLR Sp 7
CEPVR OLLR Rp 6
CEPVR OLLR S 1
CEPVR OLLR Sp 6
IL1DR OLLR Rp 2
IL1VR OLLR Rp 1
IL2R OLLR R 1
IL2R OLLR S 1
IL2R OLLR Sp 1
IL1DR OLLR EJ 1
OLLL OLLR EJ 2
RIGR OLLR EJ 1
RIBR OLLR R 2
RIBR OLLR Rp 8
RIS OLLR Sp 1
RMDDR OLLR Rp 10
RMDL OLLR R 3
RMDL OLLR Sp 2
RMDVR OLLR Rp 3
RMER OLLR Rp 2
SAAVL OLLR Sp 1
SMDDR OLLR R 1
SMDVL OLLR R 4
SMDVR OLLR R 3
VC05 OLLR S 1
CEPDL OLQDL Sp 6
IL2DL OLQDL Sp 2
IL2L OLQDL S 2
IL2L OLQDL Sp 3
CEPDL OLQDL EJ 1
RIBL OLQDL EJ 2
RIGL OLQDL EJ 1
RMDVL OLQDL EJ 1
URBL OLQDL EJ 1
RICR OLQDL R 1
RIH OLQDL S 2
RIH OLQDL Sp 2
RIPL OLQDL S 1
RIPR OLQDL S 1
RMDDR OLQDL R 1
RMDDR OLQDL Rp 3
SIBVL OLQDL Rp 3
AIMR OLQDR Sp 1
CEPDR OLQDR Sp 5
IL2R OLQDR Sp 2
CEPDR OLQDR EJ 2
RIBR OLQDR EJ 2
RIGR OLQDR EJ 1
RIH OLQDR EJ 1
RMDVR OLQDR EJ 1
URBR OLQDR EJ 1
RICL OLQDR R 1
RICR OLQDR Rp 1
RIH OLQDR Sp 2
RIPL OLQDR S 1
RIPR OLQDR S 1
RMDDL OLQDR R 1
RMDDL OLQDR Rp 2
RMHR OLQDR Rp 1
SIBVR OLQDR Rp 2
ADFL OLQVL Sp 1
ADLL OLQVL Sp 1
CEPVL OLQVL Sp 6
IL1VL OLQVL R 1
IL1VL OLQVL Rp 1
IL2L OLQVL S 2
IL2L OLQVL Sp 6
IL2VL OLQVL Rp 1
IL2VL OLQVL Sp 1
ADLL OLQVL EJ 1
CEPVL OLQVL EJ 1
RIBL OLQVL EJ 1
RIGL OLQVL EJ 1
RMDDL OLQVL EJ 1
URBL OLQVL EJ 1
RICL OLQVL R 1
RIH OLQVL Rp 1
RIH OLQVL Sp 1
RIPL OLQVL Rp 1
RMDVR OLQVL R 1
RMDVR OLQVL Rp 3
SIBDL OLQVL Rp 3
CEPVR OLQVR Sp 3
IL1VR OLQVR Rp 1
IL2R OLQVR S 2
IL2R OLQVR Sp 5
IL2VR OLQVR S 1
IL2VR OLQVR Sp 1
CEPVR OLQVR EJ 1
RIBR OLQVR EJ 1
RIGR OLQVR EJ 1
RMDDR OLQVR EJ 1
URBR OLQVR EJ 1
RICR OLQVR R 1
RIH OLQVR Rp 2
RIH OLQVR Sp 6
RIPR OLQVR Rp 2
RMDVL OLQVR Rp 4
RMER OLQVR Rp 1
SIBDR OLQVR Rp 4
URXR OLQVR Sp 1
AS11 PDA Rp 1
AS11 PDA S 1
DA09 PDA Rp 1
DD06 PDA Rp 1
DVB PDA Sp 1
DA09 PDA EJ 1
PVNR PDA Rp 1
VD13 PDA Rp 3
AS11 PDB S 1
AS11 PDB EJ 2
RID PDB EJ 2
VD13 PDB Rp 4
AVAR PDEL Sp 1
AVKL PDEL R 1
AVKL PDEL Rp 5
AVKL PDEL S 2
AVKL PDEL Sp 1
DVA PDEL R 16
DVA PDEL Rp 8
DVA PDEL S 1
DVA PDEL Sp 2
PDER PDEL EJ 3
PVCR PDEL EJ 1
PVM PDEL EJ 1
PDER PDEL Rp 1
PLMR PDEL Sp 2
PVCR PDEL Sp 1
PVM PDEL Rp 2
PVM PDEL S 1
PVM PDEL Sp 6
PVR PDEL Rp 2
PVR PDEL Sp 1
VA09 PDEL R 1
VD11 PDEL R 1
AVAR PDER Sp 1
AVFL PDER Sp 1
AVKL PDER Rp 16
AVKL PDER Sp 1
DVA PDER R 19
DVA PDER Rp 16
PDEL PDER Sp 1
PDEL PDER EJ 3
PVM PDER EJ 1
VA08 PDER EJ 1
VD09 PDER EJ 1
PLMR PDER Sp 3
PVCL PDER R 1
PVCR PDER R 1
PVM PDER S 2
PVM PDER Sp 6
PVR PDER Sp 1
AVDR PHAL Rp 1
AVFL PHAL Rp 3
AVG PHAL R 1
AVG PHAL Rp 4
AVG PHAL Sp 2
AVHL PHAL Rp 1
AVHR PHAL Rp 1
DVA PHAL Rp 2
PHAR PHAL EJ 2
PHAR PHAL Rp 5
PHAR PHAL S 1
PHAR PHAL Sp 5
PHBL PHAL Rp 5
PHBR PHAL Rp 5
PVQL PHAL Rp 2
AVG PHAR R 1
AVG PHAR Rp 2
AVHR PHAR Rp 1
DA08 PHAR Rp 1
DVA PHAR R 1
DVA PHAR Rp 1
PHAL PHAR R 1
PHAL PHAR Rp 5
PHAL PHAR Sp 5
PHAL PHAR EJ 2
PHBL PHAR Rp 1
PVPL PHAR EJ 3
PHBR PHAR Rp 5
PVQL PHAR Rp 2
AVAL PHBL Rp 9
AVAR PHBL Rp 6
AVDL PHBL Rp 1
LUAL PHBL Sp 1
PHAL PHBL Sp 5
PHAR PHBL Sp 1
PHBR PHBL EJ 3
PHBR PHBL Rp 1
PHBR PHBL Sp 1
PVCL PHBL Rp 13
VA12 PHBL Rp 1
AVAL PHBR Rp 7
AVAR PHBR Rp 7
AVDL PHBR Rp 1
AVDR PHBR Rp 1
AVFL PHBR Rp 1
DA08 PHBR Rp 1
PHAL PHBR Sp 5
PHAR PHBR Sp 5
PHBL PHBR Rp 1
PHBL PHBR Sp 1
AVHL PHBR EJ 1
PHBL PHBR EJ 3
PVCL PHBR Rp 6
PVCR PHBR Rp 3
VA12 PHBR Rp 2
AVAL PHCL Rp 1
DA09 PHCL Rp 7
DVA PHCL R 4
DVA PHCL Rp 2
DVB PHCL Sp 1
LUAL PHCL Rp 1
DA09 PHCL EJ 1
PHCR PHCL EJ 1
PLML PHCL EJ 1
VA12 PHCL EJ 1
PHCR PHCL Sp 1
PVCL PHCL Rp 2
VA12 PHCL Rp 2
AVHR PHCR Rp 1
DA09 PHCR Rp 2
DVA PHCR R 3
DVA PHCR Rp 5
LUAR PHCR Rp 1
PHCL PHCR Rp 1
PHCL PHCR EJ 1
PVCR PHCR EJ 1
VA12 PHCR EJ 1
PVCR PHCR Rp 8
VA12 PHCR Rp 1
HSNL PLML R 1
LUAL PLML EJ 1
PHCL PLML EJ 1
PVCL PLML EJ 1
AS06 PLMR Rp 1
AVAL PLMR R 1
AVAL PLMR Rp 3
AVAR PLMR Rp 1
AVDL PLMR R 1
AVDR PLMR Rp 4
AVJL PLMR Sp 2
DVA PLMR Rp 5
HSNR PLMR R 1
PDEL PLMR Rp 2
PDER PLMR Rp 3
LUAR PLMR EJ 1
PVCR PLMR EJ 1
PVR PLMR EJ 2
PVCL PLMR Rp 2
SAADL PLNL Rp 5
SMBVL PLNL R 1
SMBVL PLNL Rp 5
SMBVL PLNL Sp 1
SAADR PLNR Rp 4
SMBVR PLNR R 2
SMBVR PLNR Rp 4
AVAL PQR R 3
AVAL PQR Rp 5
AVAR PQR R 2
AVAR PQR Rp 9
AVDL PQR Rp 7
AVDR PQR Rp 6
AVDR PQR S 1
AVG PQR R 1
LUAR PQR Rp 1
LUAR PQR Sp 1
PVPL PQR EJ 4
PVNL PQR Rp 1
PVNL PQR Sp 1
PVNR PQR Sp 2
ADLR PVCL S 1
ADLR PVCL Sp 1
ALML PVCL S 2
ALML PVCL Sp 2
AS01 PVCL R 1
AVAL PVCL R 1
AVAL PVCL Rp 1
AVAL PVCL S 3
AVAL PVCL Sp 7
AVAR PVCL Rp 4
AVAR PVCL S 2
AVAR PVCL Sp 5
AVBL PVCL Rp 5
AVBR PVCL R 1
AVBR PVCL Rp 11
AVDL PVCL Rp 5
AVDL PVCL Sp 1
AVDR PVCL Rp 2
AVEL PVCL Rp 2
AVER PVCL Rp 1
AVG PVCL Sp 1
AVJL PVCL R 1
AVJL PVCL Rp 2
AVJL PVCL Sp 1
AVJR PVCL R 1
AVJR PVCL Sp 2
AVM PVCL Sp 4
BDUR PVCL S 1
BDUR PVCL Sp 1
DA02 PVCL R 1
DA05 PVCL Rp 1
DA06 PVCL Rp 1
DB02 PVCL Rp 3
DB03 PVCL R 1
DB03 PVCL Rp 3
DB04 PVCL R 1
DB04 PVCL Rp 2
DB05 PVCL Rp 2
DB06 PVCL R 2
DB07 PVCL R 1
DB07 PVCL Rp 2
DVA PVCL Rp 4
DVA PVCL Sp 3
FLPR PVCL Sp 2
PDER PVCL S 1
PHBL PVCL Sp 13
PHBR PVCL Sp 6
PHCL PVCL Sp 2
PLMR PVCL Sp 2
AVAL PVCL EJ 2
AVJL PVCL EJ 1
AVJR PVCL EJ 1
DVA PVCL EJ 1
PLML PVCL EJ 1
PVCR PVCL EJ 5
VB09 PVCL EJ 2
VB10 PVCL EJ 1
PVCR PVCL Rp 2
PVCR PVCL S 1
PVCR PVCL Sp 2
PVDL PVCL Sp 1
PVDR PVCL S 2
PVDR PVCL Sp 11
PVM PVCL S 2
PVNL PVCL Sp 1
PVNR PVCL S 1
PVPR PVCL Sp 4
RID PVCL R 1
RID PVCL Rp 4
RIFR PVCL Sp 1
RIS PVCL R 2
SIBVL PVCL Rp 2
VA12 PVCL S 2
VB03 PVCL Rp 1
VB04 PVCL Rp 1
VB05 PVCL R 1
VB06 PVCL Rp 2
VB08 PVCL Rp 1
VB10 PVCL R 2
VB11 PVCL Rp 1
VD13 PVCL Sp 1
ALML PVCR S 1
ALML PVCR Sp 1
ALMR PVCR S 3
AQR PVCR Rp 1
AQR PVCR Sp 2
AS02 PVCR Rp 1
AVAL PVCR R 2
AVAL PVCR Rp 5
AVAL PVCR S 2
AVAL PVCR Sp 4
AVAR PVCR Rp 7
AVAR PVCR Sp 5
AVBL PVCR R 2
AVBL PVCR Rp 6
AVBR PVCR Rp 6
AVDL PVCR Rp 5
AVDR PVCR Rp 1
AVEL PVCR Rp 1
AVEL PVCR Sp 1
AVER PVCR Rp 1
AVJL PVCR Sp 2
AVJR PVCR S 1
AVJR PVCR Sp 3
AVL PVCR R 1
AVM PVCR S 1
AVM PVCR Sp 4
DA09 PVCR Rp 1
DB02 PVCR Rp 1
DB03 PVCR R 1
DB03 PVCR Rp 2
DB04 PVCR Rp 4
DB05 PVCR Rp 1
DB06 PVCR R 2
DB07 PVCR Rp 1
DVA PVCR Sp 1
FLPL PVCR Rp 1
LUAR PVCR Rp 1
LUAR PVCR Sp 3
PDEL PVCR Rp 1
PDER PVCR S 1
PHBR PVCR Sp 3
PHCR PVCR Sp 8
PVCL PVCR R 1
PVCL PVCR Rp 2
PVCL PVCR Sp 2
AVAL PVCR EJ 5
AVAR PVCR EJ 3
AVJL PVCR EJ 3
PDEL PVCR EJ 1
PHCR PVCR EJ 1
PLMR PVCR EJ 1
PVCL PVCR EJ 5
PVWL PVCR EJ 2
PVWR PVCR EJ 1
VA08 PVCR EJ 2
PVDL PVCR Rp 1
PVDL PVCR Sp 6
PVDR PVCR Sp 10
VA09 PVCR EJ 1
PVPL PVCR S 1
PVPL PVCR Sp 2
PVPR PVCR S 1
PVPR PVCR Sp 6
PVR PVCR Rp 1
PVR PVCR S 1
PVWR PVCR Rp 1
PVWR PVCR Sp 1
RID PVCR R 2
RID PVCR Rp 3
RIFR PVCR Sp 1
SIBVR PVCR Rp 2
VA12 PVCR S 3
VB04 PVCR R 2
VB04 PVCR Rp 1
VB06 PVCR R 1
VB06 PVCR Rp 1
VB07 PVCR Rp 3
VB08 PVCR Rp 1
VB10 PVCR R 1
VB11 PVCR S 1
VC02 PVCR S 1
VD13 PVCR S 1
AVAL PVDL Rp 6
AVAR PVDL Rp 6
DD05 PVDL Rp 1
PVCL PVDL Rp 1
PVCR PVDL Rp 6
PVCR PVDL Sp 1
PVDR PVDL Sp 1
VD10 PVDL Rp 1
AVAL PVDR Rp 6
AVAR PVDR Rp 9
DVA PVDR R 2
DVA PVDR Rp 1
PVCL PVDR R 2
PVCL PVDR Rp 11
PVCR PVDR Rp 10
PVDL PVDR Rp 1
VA09 PVDR Rp 1
AVKL PVM R 7
AVKL PVM Rp 4
AVKL PVM S 1
AVM PVM Rp 1
DVA PVM R 2
DVA PVM Rp 1
PDEL PVM R 1
PDEL PVM Rp 6
PDEL PVM Sp 2
PDER PVM R 2
PDER PVM Rp 6
PVCL PVM R 2
AVL PVM EJ 1
PDEL PVM EJ 1
PDER PVM EJ 1
PVR PVM Rp 1
AVAL PVNL Rp 2
AVBR PVNL R 1
AVDL PVNL Rp 3
AVDR PVNL Rp 3
AVEL PVNL R 1
AVFL PVNL Sp 2
AVFR PVNL Rp 1
AVG PVNL Rp 1
AVHR PVNL Sp 1
AVJL PVNL Rp 5
AVJR PVNL R 2
AVJR PVNL Rp 3
AVL PVNL Rp 2
AVM PVNL Sp 1
BDUL PVNL R 1
BDUL PVNL Rp 1
BDUL PVNL S 2
BDUR PVNL Rp 2
BDUR PVNL S 2
BDUR PVNL Sp 2
DD01 PVNL Rp 2
LUAL PVNL Sp 1
PQR PVNL Rp 1
PQR PVNL Sp 1
PVCL PVNL Rp 1
AVBR PVNL EJ 2
PVNR PVNL Rp 5
PVNR PVNL Sp 1
PVQR PVNL EJ 1
PVT PVNL R 1
PVWL PVNL Rp 1
RIFL PVNL Rp 1
AIMR PVNR Sp 1
AVAL PVNR R 2
AVAL PVNR Rp 2
AVBL PVNR Rp 1
AVBL PVNR Sp 1
AVBR PVNR Rp 2
AVDR PVNR Rp 1
AVEL PVNR R 2
AVEL PVNR Rp 1
AVG PVNR S 1
AVG PVNR Sp 1
AVJL PVNR Rp 4
AVJL PVNR Sp 1
AVJR PVNR Rp 1
AVL PVNR Rp 2
BDUL PVNR Rp 1
BDUL PVNR Sp 2
BDUR PVNR R 2
BDUR PVNR Rp 2
BDUR PVNR Sp 1
DD03 PVNR R 1
HSNR PVNR Rp 1
HSNR PVNR S 1
HSNR PVNR Sp 1
PDA PVNR Sp 1
PQR PVNR Rp 2
PVCL PVNR R 1
PVNL PVNR Rp 1
PVNL PVNR Sp 5
HSNR PVNR EJ 1
PVT PVNR Rp 2
PVWL PVNR Rp 2
VA11 PVNR S 2
VC02 PVNR R 1
VC02 PVNR Rp 1
VC03 PVNR Rp 1
VC03 PVNR S 1
VD06 PVNR R 1
VD07 PVNR R 1
VD12 PVNR Rp 1
ADAL PVPL Rp 1
AQR PVPL Rp 1
AQR PVPL Sp 1
AVAL PVPL R 1
AVAL PVPL Rp 1
AVAR PVPL R 1
AVAR PVPL Rp 1
AVBL PVPL R 2
AVBL PVPL Rp 3
AVBR PVPL Rp 6
AVDR PVPL Rp 2
AVER PVPL Rp 1
AVHR PVPL Rp 1
AVHR PVPL Sp 3
DVB PVPL S 1
DVB PVPL Sp 1
PVCR PVPL R 1
PVCR PVPL Rp 2
AQR PVPL EJ 7
AVAL PVPL EJ 1
AVKL PVPL EJ 1
AVKR PVPL EJ 6
DVC PVPL EJ 2
PHAR PVPL EJ 3
PQR PVPL EJ 4
PVPR PVPL EJ 1
PVT PVPL EJ 1
VD03 PVPL EJ 1
VD13 PVPL EJ 2
RIFL PVPL Sp 3
RIGL PVPL R 2
RIR PVPL Sp 1
ADFR PVPR Rp 1
ADFR PVPR Sp 1
AQR PVPR Rp 2
ASHR PVPR Rp 1
ASHR PVPR Sp 1
AVAL PVPR Rp 1
AVAR PVPR Rp 2
AVBL PVPR Rp 4
AVBR PVPR Rp 5
AVG PVPR Sp 1
AVHL PVPR Rp 3
AVHL PVPR Sp 2
AVL PVPR R 1
AVL PVPR Rp 3
AVL PVPR S 1
DD02 PVPR Rp 1
DVC PVPR R 1
DVC PVPR Rp 1
PVCL PVPR Rp 4
PVCR PVPR R 1
PVCR PVPR Rp 6
AQR PVPR EJ 9
AVKL PVPR EJ 1
DVC PVPR EJ 13
PVPL PVPR EJ 1
VD04 PVPR EJ 1
VD05 PVPR EJ 1
PVQR PVPR Rp 1
RIAR PVPR R 2
RIFR PVPR Sp 4
RIGR PVPR Rp 1
RIMR PVPR Rp 1
RMGR PVPR Rp 1
VC03 PVPR S 1
AIAL PVQL R 3
AIAL PVQL Rp 3
AIML PVQL S 1
ASJL PVQL Rp 1
ASJL PVQL S 8
ASJL PVQL Sp 6
ASKL PVQL Rp 4
AVFL PVQL Sp 1
AVFR PVQL Sp 1
AVHL PVQL S 1
AVKR PVQL S 1
HSNL PVQL Rp 2
PHAL PVQL Sp 2
PHAR PVQL Sp 2
ADAL PVQL EJ 1
ASKL PVQL EJ 5
PVQR PVQL EJ 2
RMGL PVQL Rp 1
AIAR PVQR R 3
AIAR PVQR Rp 4
ASER PVQR Rp 1
ASJR PVQR S 9
ASJR PVQR Sp 4
ASKR PVQR Rp 4
AVBL PVQR Rp 1
AVFL PVQR Sp 1
AVFR PVQR Rp 1
AVG PVQR Sp 1
AVHL PVQR Sp 2
AVJR PVQR S 1
AVL PVQR Rp 1
AWAR PVQR Rp 2
DD01 PVQR Rp 1
DVC PVQR Rp 1
HSNR PVQR R 1
HSNR PVQR Sp 1
PVPR PVQR Sp 1
ADAR PVQR EJ 1
ASKR PVQR EJ 4
AVFL PVQR EJ 1
PVNL PVQR EJ 1
PVQL PVQR EJ 2
PVT PVQR Rp 1
RIFR PVQR Rp 1
VC02 PVQR S 1
VC03 PVQR S 4
VD01 PVQR Rp 1
ADAL PVR Rp 1
ADER PVR Sp 1
AS06 PVR R 1
AVBL PVR Rp 4
AVBR PVR Rp 4
AVJL PVR R 1
AVJL PVR Rp 2
AVJR PVR Rp 2
AVKL PVR R 1
AVM PVR Sp 3
DA09 PVR R 1
DB02 PVR R 1
DB03 PVR R 1
DVA PVR Rp 1
DVA PVR S 1
DVA PVR Sp 2
IL1DL PVR Rp 1
IL1DL PVR S 1
IL1DR PVR Rp 1
IL1VL PVR Rp 1
IL1VR PVR Rp 1
LUAR PVR S 1
PDEL PVR Rp 1
PDEL PVR Sp 2
PDER PVR Rp 1
PVCR PVR R 1
PVCR PVR Sp 1
PVM PVR Sp 1
ALML PVR EJ 1
DVA PVR EJ 2
LUAL PVR EJ 1
LUAR PVR EJ 1
PLMR PVR EJ 2
RIPL PVR Rp 3
RIPR PVR Rp 3
SABD PVR Rp 1
SMDVL PVR S 1
URADL PVR Rp 1
AIBL PVT Rp 2
AIBR PVT Rp 4
AVEL PVT Sp 1
AVG PVT S 1
AVKL PVT R 2
AVKL PVT Rp 5
AVKR PVT Rp 7
AVL PVT Rp 2
DVC PVT R 2
DVC PVT Sp 1
PVNL PVT S 1
PVNR PVT Sp 2
PVQR PVT Sp 1
AIBL PVT EJ 1
AIBR PVT EJ 1
AVKL PVT EJ 2
PVPL PVT EJ 1
RIBL PVT EJ 1
PVWL PVT Sp 2
RIBR PVT EJ 1
PVWR PVT S 1
RIGL PVT Rp 2
RIGR PVT Rp 3
RIH PVT R 1
RMEV PVT Rp 1
RMFL PVT Rp 2
RMFL PVT Sp 1
RMFR PVT R 1
RMFR PVT Rp 2
SMBDR PVT Rp 1
VA09 PVT S 1
VB10 PVT S 1
VC01 PVT S 2
VC02 PVT S 2
VC05 PVT S 1
AVJL PVWL Rp 1
AVL PVWL Sp 1
LUAL PVWL Sp 1
LUAR PVWL Sp 1
PVNL PVWL Sp 1
PVNR PVWL Sp 2
PVT PVWL Rp 2
PVWR PVWL Rp 1
PVCR PVWL EJ 2
VA12 PVWL Rp 1
AVAR PVWR Rp 1
AVDR PVWR Rp 1
PVCR PVWR Rp 1
PVCR PVWR Sp 1
PVT PVWR R 1
PVWL PVWR Sp 1
PVCR PVWR EJ 1
VA12 PVWR Rp 1
ADEL RIAL Sp 1
ADFL RIAL S 3
ADFL RIAL Sp 12
AIBR RIAL Sp 1
AIYL RIAL S 1
AIYL RIAL Sp 6
AIZL RIAL S 3
AIZL RIAL Sp 5
AQR RIAL S 1
AQR RIAL Sp 2
ASHL RIAL Sp 4
AUAL RIAL Sp 5
AWBL RIAL S 1
AWBL RIAL Sp 2
AWCL RIAL S 2
AWCL RIAL Sp 1
BAGR RIAL S 2
BAGR RIAL Sp 3
CEPVL RIAL Rp 1
DVA RIAL S 1
IL2VL RIAL Sp 1
RIAR RIAL Rp 1
RIAR RIAL Sp 4
RIBL RIAL S 1
RIBL RIAL Sp 2
RIH RIAL S 1
RIH RIAL Sp 10
RIR RIAL S 1
RIR RIAL Sp 4
RIVL RIAL Rp 2
RIVL RIAL Sp 1
RIVR RIAL R 1
RIVR RIAL Rp 3
RIVR RIAL Sp 2
RMDDL RIAL R 2
RMDDL RIAL Rp 10
RMDDR RIAL Rp 7
RMDL RIAL R 4
RMDL RIAL Rp 2
RMDL RIAL Sp 4
RMDR RIAL R 4
RMDR RIAL Rp 2
RMDR RIAL Sp 3
RMDVL RIAL R 1
RMDVL RIAL Rp 8
RMDVR RIAL R 2
RMDVR RIAL Rp 9
SIADL RIAL Rp 2
SMDDL RIAL R 3
SMDDL RIAL Rp 5
SMDDL RIAL Sp 1
SMDDR RIAL R 3
SMDDR RIAL Rp 7
SMDDR RIAL Sp 2
SMDVL RIAL R 1
SMDVL RIAL Rp 5
SMDVL RIAL Sp 3
SMDVR RIAL R 1
SMDVR RIAL Rp 10
SMDVR RIAL Sp 7
URXL RIAL S 1
URXL RIAL Sp 7
URYVL RIAL Sp 1
ADFR RIAR S 1
ADFR RIAR Sp 15
AIYR RIAR Sp 6
AIZR RIAR S 4
AIZR RIAR Sp 3
AQR RIAR S 1
AQR RIAR Sp 1
ASEL RIAR S 1
ASHR RIAR Sp 2
AUAR RIAR S 1
AUAR RIAR Sp 5
AWBR RIAR Sp 1
BAGL RIAR S 2
BAGL RIAR Sp 3
CEPVR RIAR Rp 1
DVA RIAR S 1
DVA RIAR Sp 1
IL1R RIAR Rp 1
IL2VR RIAR Sp 2
PVPR RIAR S 2
RIAL RIAR Rp 4
RIAL RIAR Sp 1
RIBR RIAR Sp 2
RIH RIAR Sp 8
RIR RIAR Sp 1
RIVL RIAR Rp 1
RIVL RIAR S 1
RIVR RIAR S 1
RIVR RIAR Sp 1
RMDDL RIAR R 1
RMDDL RIAR Rp 9
RMDDR RIAR R 1
RMDDR RIAR Rp 10
RMDL RIAR R 2
RMDL RIAR Rp 1
RMDL RIAR Sp 3
RMDR RIAR R 1
RMDR RIAR Rp 7
RMDR RIAR S 3
RMDR RIAR Sp 4
RMDVL RIAR Rp 12
RMDVR RIAR R 1
RMDVR RIAR Rp 9
SAADR RIAR Rp 1
SIADL RIAR Rp 1
SIADR RIAR Rp 1
SIAVL RIAR Rp 1
SMDDL RIAR R 2
SMDDL RIAR Rp 5
SMDDL RIAR S 1
SMDDL RIAR Sp 1
SMDDR RIAR R 1
SMDDR RIAR Rp 6
SMDDR RIAR S 1
SMDVL RIAR R 2
SMDVL RIAR Rp 11
SMDVL RIAR Sp 8
SMDVR RIAR R 1
SMDVR RIAR Rp 6
SMDVR RIAR Sp 5
URXR RIAR Sp 3
URYVR RIAR Sp 1
AIBR RIBL Rp 2
AIBR RIBL Sp 4
AINL RIBL S 1
AINR RIBL Sp 2
AIYL RIBL Sp 4
ASIL RIBL Sp 1
AUAL RIBL Rp 1
AUAL RIBL S 2
AUAL RIBL Sp 7
AVAL RIBL R 1
AVAL RIBL Rp 1
AVBR RIBL Rp 1
AVDR RIBL Rp 1
AVEL RIBL R 1
AVEL RIBL Rp 1
AVER RIBL R 3
AVER RIBL Rp 2
BAGL RIBL S 1
BAGR RIBL Rp 1
BAGR RIBL S 1
BAGR RIBL Sp 3
CEPDL RIBL Sp 2
DVC RIBL Sp 1
IL2DL RIBL Sp 1
OLLL RIBL Sp 8
RIAL RIBL R 1
RIAL RIBL Rp 2
AVBL RIBL EJ 1
AVBR RIBL EJ 1
OLQDL RIBL EJ 2
OLQVL RIBL EJ 1
PVT RIBL EJ 1
RIBL RIBL EJ 1
RIBR RIBL EJ 3
RIGL RIBL EJ 1
SIADL RIBL EJ 1
SIAVL RIBL EJ 1
SIBDL RIBL EJ 1
SIBVL RIBL EJ 1
SIBVR RIBL EJ 1
SMBDL RIBL EJ 1
SMDDL RIBL EJ 1
SMDVR RIBL EJ 2
RIGL RIBL S 1
RIH RIBL Sp 5
RIML RIBL S 1
RIS RIBL Sp 3
RMED RIBL Sp 1
SMDVR RIBL Rp 2
URYDL RIBL Sp 1
URYVL RIBL Sp 2
AIBL RIBR R 1
AIBL RIBR Rp 1
AIBL RIBR S 1
AIBL RIBR Sp 3
AINL RIBR Sp 2
AIYR RIBR Sp 2
AIZR RIBR R 1
AUAR RIBR S 4
AUAR RIBR Sp 9
AVAR RIBR R 2
AVEL RIBR R 2
AVEL RIBR Rp 1
AVER RIBR R 1
AVER RIBR Rp 1
BAGL RIBR R 1
BAGL RIBR Rp 1
BAGL RIBR S 1
BAGL RIBR Sp 6
CEPDR RIBR Sp 1
DVC RIBR Sp 1
OLLR RIBR S 2
OLLR RIBR Sp 8
RIAR RIBR Rp 2
AVBL RIBR EJ 1
AVBR RIBR EJ 1
OLQDR RIBR EJ 2
OLQVR RIBR EJ 1
PVT RIBR EJ 1
RIBL RIBR EJ 3
RIBR RIBR EJ 1
RIGR RIBR EJ 1
SIADR RIBR EJ 1
SIAVR RIBR EJ 1
SIBDR RIBR EJ 1
SIBVR RIBR EJ 1
SMBDR RIBR EJ 1
SMDDL RIBR EJ 1
SMDDR RIBR EJ 1
SMDVL RIBR EJ 2
RIGR RIBR R 1
RIGR RIBR S 1
RIH RIBR Rp 1
RIH RIBR Sp 4
RIMR RIBR Sp 1
RIS RIBR Sp 5
RMED RIBR Sp 1
SMDDL RIBR Rp 1
URYDR RIBR Sp 1
URYVR RIBR Sp 1
ADAL RICL S 1
ADAL RICL Sp 1
ADAR RICL Rp 1
ADAR RICL Sp 1
ADLR RICL Sp 1
AVAL RICL Rp 5
AVAR RICL Rp 6
AVKR RICL Rp 1
CEPDL RICL S 1
CEPDL RICL Sp 1
CEPDR RICL Sp 4
CEPVL RICL S 1
CEPVL RICL Sp 6
CEPVR RICL Sp 2
IL2L RICL Sp 1
OLQDR RICL S 1
OLQVL RICL S 1
ASHL RICL EJ 2
AVKL RICL EJ 1
AVKR RICL EJ 1
AWBR RICL EJ 1
RIML RICL Rp 1
RIMR RICL R 1
RIMR RICL Rp 2
RIVR RICL R 1
RMFR RICL Rp 1
SMBDL RICL Rp 2
SMDDL RICL Rp 3
SMDDR RICL Rp 3
SMDVR RICL Rp 1
URXL RICL S 1
ADAL RICR Sp 1
ADAR RICR Rp 1
ADLR RICR Sp 1
AVAL RICR Rp 5
AVAR RICR Rp 5
CEPDL RICR S 2
CEPDL RICR Sp 2
CEPDR RICR Sp 3
CEPVL RICR Sp 4
CEPVR RICR S 2
CEPVR RICR Sp 2
IL2DR RICR Sp 1
OLQDL RICR S 1
OLQDR RICR Sp 1
OLQVR RICR S 1
ASHR RICR EJ 2
AVKL RICR EJ 1
SDQL RICR Sp 1
SDQR RICR Sp 1
SMBDR RICR Rp 1
SMDDL RICR Rp 4
SMDDR RICR Rp 3
SMDVL RICR Rp 2
SMDVR RICR Rp 1
URBL RICR S 1
URBR RICR S 1
AINR RID Sp 1
AS02 RID Rp 1
AVM RID Sp 1
DA06 RID Rp 3
DD01 RID R 2
DD01 RID Rp 2
DD02 RID R 2
DD02 RID Rp 2
DD03 RID Rp 3
PVCL RID S 1
PVCL RID Sp 4
PVCR RID S 2
PVCR RID Sp 3
ALA RID EJ 1
AVBL RID EJ 1
AVBR RID EJ 2
DA09 RID EJ 1
DB01 RID EJ 1
PDB RID EJ 2
RMGL RID Sp 1
VD05 RID Rp 2
VD13 RID R 1
ADEL RIFL Sp 1
AIAL RIFL Sp 1
AIBL RIFL Sp 1
AIML RIFL Sp 1
ALML RIFL Rp 2
AVBL RIFL Rp 10
AVBR RIFL Rp 1
AVHR RIFL Rp 1
AVJR RIFL Rp 2
HSNL RIFL Sp 3
PVNL RIFL Sp 1
PVPL RIFL Rp 3
AVG RIFL EJ 1
VD01 RIFL EJ 1
RIML RIFL Rp 4
AIAR RIFR Sp 2
AIMR RIFR Sp 1
ASHR RIFR Rp 2
ASKR RIFR Sp 1
AVBL RIFR Rp 1
AVBR RIFR R 3
AVBR RIFR Rp 14
AVFL RIFR Rp 1
AVHL RIFR Rp 1
AVJL RIFR Rp 1
AVJL RIFR Sp 1
AVJR RIFR Rp 2
AWAR RIFR Sp 2
HSNR RIFR Rp 1
HSNR RIFR S 1
HSNR RIFR Sp 3
PVCL RIFR Rp 1
PVCR RIFR Rp 1
PVPR RIFR Rp 4
PVQR RIFR Sp 1
AVG RIFR EJ 1
RIMR RIFR Rp 4
RIPR RIFR Rp 1
ADEL RIGL S 2
ADEL RIGL Sp 3
ADER RIGL S 4
ADER RIGL Sp 3
ADFL RIGL Sp 1
AIZL RIGL S 1
AIZR RIGL Rp 1
ALNL RIGL Rp 1
AVAR RIGL Sp 1
AVEL RIGL R 1
AVEL RIGL Rp 1
AVER RIGL Rp 1
AVHR RIGL Sp 1
AVKR RIGL Rp 2
BAGL RIGL S 1
BAGR RIGL Rp 1
BAGR RIGL S 2
BAGR RIGL Sp 3
DVC RIGL Rp 1
DVC RIGL S 1
DVC RIGL Sp 4
PVPL RIGL S 2
PVT RIGL Sp 2
RIBL RIGL R 1
AIBR RIGL EJ 3
AQR RIGL EJ 2
AVKL RIGL EJ 1
BAGR RIGL EJ 1
OLLL RIGL EJ 1
OLQDL RIGL EJ 1
OLQVL RIGL EJ 1
RIBL RIGL EJ 1
RIGR RIGL EJ 3
RMEL RIGL EJ 1
URYDL RIGL EJ 1
URYVL RIGL EJ 1
VB02 RIGL EJ 1
VD01 RIGL EJ 2
RIR RIGL R 2
RIR RIGL Sp 1
RMFL RIGL Rp 1
RMHR RIGL Rp 3
URXL RIGL S 2
URXL RIGL Sp 1
ADEL RIGR S 3
ADEL RIGR Sp 3
ADER RIGR Sp 4
ADFR RIGR S 1
ADFR RIGR Sp 2
AIBL RIGR Sp 1
ALNR RIGR Rp 1
AVER RIGR R 2
AVKL RIGR Rp 4
AVKR RIGR Rp 1
AWAR RIGR S 1
BAGL RIGR S 3
BAGL RIGR Sp 1
DVC RIGR Sp 5
PVPR RIGR Sp 1
PVT RIGR Sp 3
RIBR RIGR R 1
RIBR RIGR S 1
AIBL RIGR EJ 3
AQR RIGR EJ 1
AVKR RIGR EJ 1
BAGL RIGR EJ 1
OLLR RIGR EJ 1
OLQDR RIGR EJ 1
OLQVR RIGR EJ 1
RIBR RIGR EJ 1
RIGL RIGR EJ 3
URYDR RIGR EJ 1
URYVR RIGR EJ 1
RIR RIGR R 1
RMFL RIGR S 1
RMHL RIGR Rp 4
URXR RIGR S 2
ADEL RIH Sp 2
ADER RIH Sp 1
ADFR RIH Rp 1
AIZL RIH Rp 4
AIZR RIH Rp 4
AUAR RIH Rp 1
BAGR RIH Rp 1
CEPDL RIH R 1
CEPDR RIH R 1
CEPVL RIH R 1
CEPVR RIH R 1
CEPVR RIH Rp 1
IL1DL RIH Sp 1
IL2L RIH Rp 2
IL2L RIH Sp 7
IL2R RIH Rp 1
IL2R RIH Sp 6
IL2VL RIH Sp 2
IL2VR RIH S 1
IL2VR RIH Sp 2
OLQDL RIH R 2
OLQDL RIH Rp 2
OLQDR RIH Rp 2
OLQVL RIH Rp 1
OLQVL RIH Sp 1
OLQVR RIH Rp 6
OLQVR RIH Sp 2
PVT RIH S 1
RIAL RIH R 1
RIAL RIH Rp 10
RIAR RIH Rp 8
RIBL RIH Rp 5
RIBR RIH Rp 4
RIBR RIH Sp 1
CEPDL RIH EJ 1
CEPDR RIH EJ 1
CEPVL RIH EJ 1
CEPVR RIH EJ 1
FLPL RIH EJ 1
OLQDR RIH EJ 1
RIPL RIH R 4
RIPL RIH Rp 1
RIPR RIH R 3
RIPR RIH Rp 3
RMER RIH Rp 2
RMEV RIH Rp 1
URYVL RIH Sp 1
URYVR RIH Rp 1
ADAL RIML Sp 3
AIBL RIML Sp 2
AIBR RIML S 4
AIBR RIML Sp 12
AIZL RIML Sp 4
ASHL RIML Sp 1
AVAL RIML Rp 1
AVBL RIML Rp 2
AVBR RIML Rp 3
AVKL RIML Sp 2
AVKR RIML Sp 2
HSNL RIML Sp 2
RIBL RIML R 1
RICL RIML Sp 1
RIFL RIML Sp 4
AIBR RIML EJ 1
AIYL RIML EJ 1
AVAR RIML EJ 2
AVEL RIML EJ 2
AVER RIML EJ 3
RIS RIML EJ 1
RIS RIML Sp 1
RMDL RIML Rp 1
RMDR RIML Rp 1
RMFR RIML Rp 1
SAADL RIML S 1
SAADL RIML Sp 2
SAADR RIML R 1
SAADR RIML S 1
SAADR RIML Sp 3
SAAVL RIML Rp 3
SAAVL RIML Sp 2
SAAVR RIML R 2
SAAVR RIML Sp 5
SMDDR RIML R 1
SMDDR RIML Rp 4
SMDVL RIML Rp 1
VB01 RIML Sp 2
ADAR RIMR Rp 1
ADAR RIMR Sp 5
AIBL RIMR Rp 4
AIBL RIMR S 1
AIBL RIMR Sp 12
AIBR RIMR Sp 1
AIZR RIMR S 1
AIZR RIMR Sp 3
AVAL RIMR Rp 2
AVBL RIMR Rp 2
AVBR RIMR R 1
AVBR RIMR Rp 4
AVHL RIMR Sp 1
AVJL RIMR Rp 1
AVKL RIMR Rp 1
AVKL RIMR Sp 1
AVKR RIMR Sp 2
DVA RIMR Sp 1
PVPR RIMR Sp 1
RIBR RIMR Rp 1
RICL RIMR S 1
RICL RIMR Sp 2
RIFR RIMR Sp 4
AIBL RIMR EJ 1
AIYR RIMR EJ 1
AVAL RIMR EJ 3
AVAR RIMR EJ 1
AVEL RIMR EJ 3
AVER RIMR EJ 2
RIS RIMR EJ 1
RIS RIMR Rp 1
RIS RIMR S 1
RIS RIMR Sp 3
RMDL RIMR R 2
RMDL RIMR Rp 1
RMDR RIMR Rp 1
RMDR RIMR S 2
RMFL RIMR Rp 1
RMFR RIMR Rp 1
SAADL RIMR S 1
SAADL RIMR Sp 5
SAADR RIMR S 2
SAADR RIMR Sp 3
SAAVL RIMR R 1
SAAVL RIMR Rp 2
SAAVL RIMR Sp 12
SAAVR RIMR Rp 3
SAAVR RIMR Sp 2
SMDDL RIMR Rp 2
SMDDR RIMR Rp 4
ADAL RIPL Sp 1
ADLL RIPL Sp 1
ASHL RIPL Sp 1
CEPDL RIPL Sp 2
CEPVL RIPL Sp 1
IL1DL RIPL Sp 2
IL1VL RIPL Sp 4
IL2DL RIPL Sp 10
IL2VL RIPL Sp 11
OLQDL RIPL R 1
OLQDR RIPL R 1
OLQVL RIPL Sp 1
PVR RIPL Sp 3
RIH RIPL S 4
RIH RIPL Sp 1
RMED RIPL EJ 1
URADL RIPL Sp 3
URAVL RIPL Sp 3
ADAR RIPR Sp 1
CEPVR RIPR Sp 1
IL1DR RIPR Sp 5
IL1VR RIPR S 1
IL1VR RIPR Sp 5
IL2DR RIPR Sp 11
IL2VR RIPR S 1
IL2VR RIPR Sp 14
OLQDL RIPR R 1
OLQDR RIPR R 1
OLQVR RIPR Sp 2
PVR RIPR Sp 3
RIFR RIPR Sp 1
RIH RIPR S 3
RIH RIPR Sp 3
RMED RIPR EJ 1
URADR RIPR Sp 3
URAVR RIPR Sp 3
URXR RIPR Sp 3
ADFL RIR Sp 2
ADFR RIR Sp 3
AFDR RIR Rp 1
AIZL RIR R 3
AIZL RIR Rp 3
AIZR RIR R 4
AIZR RIR Rp 1
AUAL RIR Rp 1
AVHL RIR Sp 3
AVHR RIR S 1
AVHR RIR Sp 3
AWAR RIR Sp 2
AWBR RIR Rp 1
AWBR RIR Sp 2
BAGR RIR Rp 1
DVA RIR Rp 2
DVA RIR Sp 3
HSNL RIR Rp 1
PVPL RIR Rp 1
RIAL RIR R 1
RIAL RIR Rp 4
RIAR RIR Rp 1
RIGL RIR Rp 1
RIGL RIR S 2
RIGR RIR S 1
BAGL RIR EJ 1
BAGR RIR EJ 1
RMGR RIR Sp 1
URXL RIR Rp 5
URXR RIR R 1
URXR RIR Rp 1
AVEL RIS Rp 7
AVER RIS Rp 7
AVJL RIS Sp 1
AVKL RIS R 1
AVKR RIS Rp 4
AVL RIS Rp 2
CEPDL RIS Sp 1
CEPDR RIS Rp 1
CEPDR RIS Sp 1
CEPVL RIS Rp 2
CEPVR RIS Rp 1
OLLR RIS Rp 1
PVCL RIS S 2
RIBL RIS Rp 3
RIBR RIS Rp 5
RIML RIS Rp 1
RIMR RIS R 1
RIMR RIS Rp 3
RIMR RIS Sp 1
AIBR RIS EJ 1
AVJL RIS EJ 1
DB01 RIS EJ 1
RIML RIS EJ 1
RIMR RIS EJ 1
SMDDL RIS EJ 1
SMDDR RIS EJ 1
SMDVL RIS EJ 1
RMDDL RIS Rp 1
RMDL RIS Rp 2
RMDR RIS R 1
RMDR RIS Rp 3
RMDR RIS Sp 1
SDQL RIS S 2
SDQL RIS Sp 1
SMDDR RIS Rp 2
SMDVR RIS Rp 1
URYVL RIS Sp 1
URYVR RIS Rp 1
ADEL RIVL Sp 1
CEPVR RIVL Sp 1
RIAL RIVL Rp 1
RIAL RIVL Sp 2
RIAR RIVL R 1
RIAR RIVL Sp 1
AIBL RIVL EJ 1
RIVR RIVL EJ 2
SDQR RIVL EJ 2
SMDVL RIVL EJ 1
RMDL RIVL Rp 2
SAADR RIVL R 3
SIAVR RIVL Rp 2
SMDDR RIVL Rp 1
SMDVL RIVL Sp 1
ADAR RIVR Sp 1
ADEL RIVR Sp 1
RIAL RIVR Rp 2
RIAL RIVR S 1
RIAL RIVR Sp 3
RIAR RIVR R 1
RIAR RIVR Rp 1
RICL RIVR S 1
AIBR RIVR EJ 1
RIVL RIVR EJ 2
SDQR RIVR EJ 2
RMDDL RIVR Rp 1
SMDVR RIVR EJ 2
RMDR RIVR Rp 1
RMDVR RIVR Rp 1
RMEV RIVR R 1
SAADL RIVR R 2
SIAVL RIVR Rp 2
SMDDL RIVR Rp 2
SMDVR RIVR Rp 2
SMDVR RIVR Sp 1
ALMR RMDDL Sp 1
CEPDR RMDDL Sp 1
CEPVL RMDDL Sp 4
IL1L RMDDL Sp 5
IL1R RMDDL Sp 3
IL1VL RMDDL Sp 5
OLLL RMDDL Sp 7
OLQDR RMDDL S 1
OLQDR RMDDL Sp 2
RIAL RMDDL S 2
RIAL RMDDL Sp 10
RIAR RMDDL S 1
RIAR RMDDL Sp 9
RIS RMDDL Sp 1
RIVR RMDDL Sp 1
OLQVL RMDDL EJ 1
RMDL RMDDL EJ 1
RMDVL RMDDL EJ 1
SMDDL RMDDL EJ 1
RMDR RMDDL S 1
RMDVR RMDDL Rp 7
RMDVR RMDDL S 1
RMDVR RMDDL Sp 3
SMDVR RMDDL S 1
SMDVR RMDDL Sp 1
URYDR RMDDL Sp 3
URYVL RMDDL Sp 4
ALML RMDDR S 1
CEPVR RMDDR Sp 2
IL1DL RMDDR Sp 1
IL1R RMDDR Sp 2
IL1VR RMDDR Sp 10
OLLR RMDDR Sp 10
OLQDL RMDDR S 1
OLQDL RMDDR Sp 3
RIAL RMDDR Sp 7
RIAR RMDDR S 1
RIAR RMDDR Sp 10
OLQVR RMDDR EJ 1
RMDVR RMDDR EJ 1
SAADR RMDDR EJ 1
RMDL RMDDR S 1
SMDDR RMDDR EJ 1
RMDVL RMDDR R 1
RMDVL RMDDR Rp 11
RMDVL RMDDR Sp 6
SMDVL RMDDR Sp 1
URBL RMDDR Sp 1
URYDL RMDDR Rp 1
URYDL RMDDR S 1
URYDL RMDDR Sp 3
URYVR RMDDR Sp 6
ADEL RMDL S 2
ADEL RMDL Sp 2
IL1L RMDL Sp 1
IL1R RMDL S 1
IL1R RMDL Sp 3
IL2L RMDL S 1
IL2L RMDL Sp 2
IL2R RMDL S 1
IL2R RMDL Sp 1
OLLL RMDL S 2
OLLR RMDL Rp 2
OLLR RMDL S 3
RIAL RMDL Rp 4
RIAL RMDL S 4
RIAL RMDL Sp 2
RIAR RMDL Rp 3
RIAR RMDL S 2
RIAR RMDL Sp 1
RIML RMDL Sp 1
RIMR RMDL S 2
RIMR RMDL Sp 1
RIS RMDL Sp 2
RIVL RMDL Sp 2
RMDDR RMDL R 1
RMDR RMDL Rp 3
RMDR RMDL Sp 1
RMDDL RMDL EJ 1
RMDVL RMDL EJ 1
RMER RMDL Rp 1
RMFL RMDL Rp 1
RMFR RMDL Sp 2
RMGL RMDL Sp 1
RMGR RMDL Sp 4
URBR RMDL Sp 1
ADER RMDR Sp 2
ALA RMDR Sp 1
AVKL RMDR Rp 1
AVKR RMDR S 1
IL1L RMDR Sp 3
IL1R RMDR Sp 2
IL2L RMDR Sp 1
RIAL RMDR Rp 3
RIAL RMDR S 4
RIAL RMDR Sp 2
RIAR RMDR R 3
RIAR RMDR Rp 4
RIAR RMDR S 1
RIAR RMDR Sp 7
RIML RMDR Sp 1
RIMR RMDR R 2
RIMR RMDR Sp 1
RIS RMDR Rp 1
RIS RMDR S 1
RIS RMDR Sp 3
RIVR RMDR Sp 1
RMDDL RMDR R 1
RMDL RMDR Rp 1
RMDL RMDR Sp 3
RMDVR RMDR EJ 1
RMFL RMDR Sp 3
RMGL RMDR S 1
RMGL RMDR Sp 2
RMGR RMDR Sp 2
RMHL RMDR Sp 1
URBR RMDR Sp 1
URXR RMDR Sp 1
CEPDL RMDVL S 1
CEPDL RMDVL Sp 2
IL1DL RMDVL Sp 4
IL1L RMDVL Sp 4
IL1R RMDVL Sp 1
OLLL RMDVL Sp 1
OLQVR RMDVL Sp 4
RIAL RMDVL S 1
RIAL RMDVL Sp 8
RIAR RMDVL Sp 12
RMDDR RMDVL Rp 6
RMDDR RMDVL S 1
RMDDR RMDVL Sp 11
AVER RMDVL EJ 1
OLQDL RMDVL EJ 1
RMDDL RMDVL EJ 1
RMDL RMDVL EJ 1
RMDVR RMDVL EJ 1
SAAVL RMDVL EJ 1
SMDVL RMDVL EJ 1
RMGL RMDVL Sp 3
URAVR RMDVL Sp 1
URYDL RMDVL S 2
URYDL RMDVL Sp 4
URYVR RMDVL S 1
URYVR RMDVL Sp 3
CEPDR RMDVR Sp 2
IL1DR RMDVR Sp 5
IL1L RMDVR Sp 2
IL1R RMDVR Sp 4
OLLR RMDVR Sp 3
OLQVL RMDVR S 1
OLQVL RMDVR Sp 3
RIAL RMDVR S 2
RIAL RMDVR Sp 9
RIAR RMDVR S 1
RIAR RMDVR Sp 9
RIVR RMDVR Sp 1
RMDDL RMDVR R 1
RMDDL RMDVR Rp 3
RMDDL RMDVR Sp 7
AVEL RMDVR EJ 1
AVER RMDVR EJ 1
OLQDR RMDVR EJ 1
RMDDR RMDVR EJ 1
RMDR RMDVR EJ 1
RMDVL RMDVR EJ 1
SAAVR RMDVR EJ 1
SMDVR RMDVR EJ 1
RMGR RMDVR Sp 5
SIBDR RMDVR Rp 1
SIBVR RMDVR Rp 1
URADR RMDVR Sp 1
URYDR RMDVR S 1
URYDR RMDVR Sp 4
URYVL RMDVR Sp 2
IL2DR RMED Sp 1
RIBL RMED Rp 1
RIBR RMED Rp 1
IL1VL RMED EJ 1
RIPL RMED EJ 1
RIPR RMED EJ 1
RMEV RMED EJ 2
SMBDL RMED Sp 3
SMBDR RMED Sp 4
URADR RMED Sp 1
IL1R RMEL Sp 2
IL2DL RMEL Sp 4
IL2DR RMEL Sp 2
IL2R RMEL Sp 2
IL2VL RMEL S 1
IL2VL RMEL Sp 1
IL2VR RMEL Sp 3
OLLL RMEL Sp 2
RIGL RMEL EJ 1
RMEV RMEL EJ 1
URADL RMEL Sp 1
URAVL RMEL Sp 1
IL1L RMER Sp 1
IL1VR RMER Sp 1
IL2DL RMER Sp 3
IL2DR RMER Sp 2
IL2L RMER Sp 2
IL2VL RMER Sp 4
IL2VR RMER Sp 2
OLLR RMER Sp 2
OLQVR RMER Sp 1
RIH RMER Sp 2
RMDL RMER Sp 1
RMEV RMER EJ 1
RMHR RMER Sp 1
URADR RMER Sp 1
URAVL RMER Sp 1
URAVR RMER Sp 2
IL2DR RMEV Sp 1
IL2L RMEV Sp 2
IL2R RMEV Sp 1
IL2VL RMEV Sp 1
IL2VR RMEV Sp 3
PVT RMEV Sp 1
RIH RMEV Sp 1
RIVR RMEV S 1
AVEL RMEV EJ 1
AVER RMEV EJ 1
IL1DL RMEV EJ 1
IL1DR RMEV EJ 1
RMED RMEV EJ 2
RMEL RMEV EJ 1
RMER RMEV EJ 1
SMBVL RMEV S 1
SMBVL RMEV Sp 4
SMBVR RMEV Sp 3
SMDDR RMEV R 1
URAVL RMEV Sp 2
URAVR RMEV Sp 2
AVKL RMFL Rp 4
AVKR RMFL Rp 4
AVKR RMFL Sp 1
DVC RMFL Sp 2
PVT RMFL Rp 1
PVT RMFL Sp 2
RIGL RMFL Sp 1
RIGR RMFL R 1
RIMR RMFL Sp 1
RMDL RMFL Sp 1
RMDR RMFL Rp 3
URBR RMFL EJ 1
RMGR RMFL Rp 1
SAADR RMFL Sp 1
SDQL RMFL Sp 1
VB01 RMFL Sp 2
AVKL RMFR Rp 3
AVKL RMFR Sp 1
AVKR RMFR Rp 3
DVC RMFR Sp 4
PVT RMFR S 1
PVT RMFR Sp 2
RICL RMFR Sp 1
RIML RMFR Sp 1
RIMR RMFR Sp 1
RMDL RMFR Rp 2
SAAVL RMFR Sp 2
ADAL RMGL Rp 1
ADEL RMGL S 1
AIAL RMGL S 1
AIBR RMGL R 1
ALML RMGL Rp 1
ALML RMGL Sp 1
ALNL RMGL Rp 1
ASHL RMGL Rp 1
AVAL RMGL Rp 1
AVBR RMGL Rp 2
AVEL RMGL Rp 2
CEPDL RMGL Rp 1
CEPDL RMGL S 1
CEPDL RMGL Sp 3
PVQL RMGL Sp 1
RID RMGL Rp 1
RMDL RMGL Rp 1
RMDR RMGL R 1
RMDR RMGL Rp 2
RMDVL RMGL Rp 3
ADLL RMGL EJ 1
ASHL RMGL EJ 1
ASKL RMGL EJ 1
AWBL RMGL EJ 1
IL2L RMGL EJ 1
RMHL RMGL EJ 3
URXL RMGL EJ 1
RMHR RMGL Rp 1
RMHR RMGL Sp 1
SAADR RMGL S 1
SIAVL RMGL Rp 1
SIBVL RMGL Rp 2
SIBVR RMGL Rp 1
SMBVL RMGL R 1
SMBVL RMGL Rp 1
URXL RMGL Rp 1
URXL RMGL S 2
ADAR RMGR Rp 1
AIMR RMGR Rp 1
AIMR RMGR S 1
AIMR RMGR Sp 1
ALNR RMGR Rp 1
ASHR RMGR Rp 1
ASHR RMGR Sp 2
AVAR RMGR Rp 1
AVBR RMGR Rp 1
AVDL RMGR Rp 1
AVER RMGR Rp 3
AVJL RMGR Rp 1
CEPDR RMGR S 1
HSNR RMGR Sp 1
PVPR RMGR Sp 1
RIR RMGR Rp 1
RMDL RMGR Rp 4
RMDR RMGR Rp 2
RMDVR RMGR Rp 5
RMFL RMGR Sp 1
ASHR RMGR EJ 1
ASKR RMGR EJ 1
AWBR RMGR EJ 1
IL2R RMGR EJ 1
RMHR RMGR EJ 1
URXR RMGR EJ 1
SAADL RMGR S 1
URXR RMGR Rp 1
URXR RMGR S 1
ADEL RMHL Sp 1
CEPDR RMHL Sp 4
CEPVL RMHL Sp 1
IL1R RMHL Sp 1
RIGR RMHL Sp 4
RMDR RMHL Rp 1
RMGL RMHL EJ 3
SIBVR RMHL EJ 1
SDQR RMHL Sp 2
ALNR RMHR Sp 1
CEPDL RMHR S 1
CEPDL RMHR Sp 3
CEPDR RMHR Sp 1
CEPVR RMHR Sp 2
OLQDR RMHR Sp 1
RIGL RMHR Sp 3
RMER RMHR Rp 1
RMGL RMHR Rp 1
RMGL RMHR Sp 1
RMGR RMHR EJ 1
SDQR RMHR Sp 1
AIBL SAADL Rp 1
AIBL SAADL Sp 2
AIBR SAADL Sp 1
AVAL SAADL Rp 6
AVKR SAADL Sp 1
BDUL SAADL Sp 1
PLNL SAADL Sp 5
RIML SAADL R 1
RIML SAADL Rp 2
RIMR SAADL R 1
RIMR SAADL Rp 5
RIVR SAADL S 2
RMGR SAADL R 1
SMBDL SAADL EJ 1
SMBVL SAADL S 3
VB01 SAADL S 7
VB01 SAADL Sp 2
AIBL SAADR Sp 2
AIBR SAADR R 1
AVAR SAADR Rp 3
AVKL SAADR S 1
DVA SAADR Sp 1
OLLL SAADR R 1
PLNR SAADR Sp 4
RIAR SAADR Sp 1
RIML SAADR R 1
RIML SAADR Rp 3
RIML SAADR S 1
RIMR SAADR R 2
RIMR SAADR Rp 3
RIVL SAADR S 3
RMFL SAADR Rp 1
RMGL SAADR R 1
RMDDR SAADR EJ 1
SMBVR SAADR S 4
VB01 SAADR S 2
VB01 SAADR Sp 2
AIBL SAAVL Rp 1
ALNL SAAVL Rp 1
ALNL SAAVL Sp 3
AVAL SAAVL R 1
AVAL SAAVL Rp 16
DVA SAAVL Sp 1
OLLR SAAVL Rp 1
RIML SAAVL Rp 2
RIML SAAVL Sp 3
RIMR SAAVL Rp 12
RIMR SAAVL S 1
RIMR SAAVL Sp 2
RMFR SAAVL Rp 2
RMDVL SAAVL EJ 1
SMBVR SAAVL EJ 3
SMBDR SAAVL S 3
SMDDR SAAVL Rp 8
ADER SAAVR S 1
ALNR SAAVR Sp 2
AVAR SAAVR R 4
AVAR SAAVR Rp 9
DVA SAAVR Sp 1
RIML SAAVR Rp 5
RIML SAAVR S 2
RIMR SAAVR Rp 2
RIMR SAAVR Sp 3
RMDVR SAAVR EJ 1
SMBVL SAAVR EJ 2
SMBDL SAAVR S 1
SMBDL SAAVR Sp 1
SMDDL SAAVR Rp 6
AVAR SABD Sp 1
AVDL SABD S 1
AVDL SABD Sp 1
AVDR SABD Sp 1
AVEL SABD Sp 6
AVER SABD Sp 2
AVL SABD S 1
AVL SABD Sp 4
DVA SABD Sp 1
HSNR SABD S 1
PVR SABD Sp 1
AVAL SABD EJ 4
VA02 SABD EJ 3
VA03 SABD EJ 2
VA04 SABD EJ 1
VA02 SABD R 1
VB01 SABD S 1
AVAR SABVL S 1
AVAR SABVL Sp 2
AVDL SABVL Sp 1
AVDR SABVL Sp 3
AVEL SABVL Sp 7
AVER SABVL Sp 3
AVJR SABVL Sp 1
AVL SABVL Sp 4
HSNL SABVL Sp 2
AVAR SABVL EJ 3
DA01 SABVL EJ 2
DA02 SABVL EJ 1
AVDL SABVR Sp 1
AVDR SABVR Sp 1
AVEL SABVR Sp 3
AVER SABVR Sp 3
AVL SABVR Sp 3
HSNR SABVR Sp 1
AVAL SABVR EJ 1
AVAR SABVR EJ 1
DA01 SABVR EJ 3
AIBR SDQL Rp 1
ALML SDQL Rp 1
ALML SDQL Sp 1
AVAL SDQL R 1
AVAL SDQL Rp 1
AVAR SDQL Rp 3
AVEL SDQL Rp 1
BDUR SDQL Sp 1
FLPL SDQL Rp 1
RICR SDQL Rp 1
RIS SDQL R 2
RIS SDQL Rp 1
RMFL SDQL Rp 1
SDQR SDQL EJ 1
ADLL SDQR Rp 1
AIBL SDQR Rp 2
AVAL SDQR Rp 2
AVBL SDQR R 2
AVBL SDQR Rp 4
AVBR SDQR Rp 4
DVA SDQR Rp 3
RICR SDQR Rp 1
RMHL SDQR Rp 2
RMHR SDQR Rp 1
AVAL SDQR EJ 1
AVBL SDQR EJ 1
RIVL SDQR EJ 2
RIVR SDQR EJ 2
SDQL SDQR EJ 1
SIBVL SDQR EJ 1
ALMR SIADL Sp 1
CEPDR SIADL S 1
RIAL SIADL Sp 2
RIAR SIADL Sp 1
RIBL SIADL EJ 1
ADEL SIADR Sp 1
CEPDL SIADR S 1
CEPDL SIADR Sp 1
RIAR SIADR Sp 1
RIBR SIADR EJ 1
CEPVL SIAVL S 1
CEPVL SIAVL Sp 1
RIAR SIAVL Sp 1
RIVR SIAVL Sp 2
RMGL SIAVL Sp 1
RIBL SIAVL EJ 1
URBL SIAVL Sp 1
AVKL SIAVR Sp 1
CEPVR SIAVR Sp 2
RIVL SIAVR Sp 2
RIBR SIAVR EJ 1
URBR SIAVR Sp 2
URXR SIAVR Sp 1
OLQVL SIBDL Sp 3
RIBL SIBDL EJ 1
SIBVL SIBDL EJ 1
ADEL SIBDR Sp 1
OLQVR SIBDR Sp 4
RMDVR SIBDR Sp 1
AIML SIBDR EJ 1
RIBR SIBDR EJ 1
SIBVR SIBDR EJ 1
URYVR SIBDR Sp 1
AVM SIBVL Sp 1
OLQDL SIBVL Sp 3
PVCL SIBVL Sp 2
RMGL SIBVL Sp 2
AVBL SIBVL EJ 1
AVBR SIBVL EJ 1
RIBL SIBVL EJ 1
SDQR SIBVL EJ 1
SIBDL SIBVL EJ 1
URYVR SIBVL Sp 1
OLQDR SIBVR Sp 2
PVCR SIBVR Sp 2
RMDVR SIBVR Sp 1
RMGL SIBVR Sp 1
RIBL SIBVR EJ 1
RIBR SIBVR EJ 1
RMHL SIBVR EJ 1
SIBDR SIBVR EJ 1
URYVL SIBVR Sp 1
AIZL SMBDL S 1
AIZL SMBDL Sp 8
ALNR SMBDL Sp 2
AVAR SMBDL Rp 1
AVHR SMBDL Sp 1
AVKR SMBDL S 1
AWBL SMBDL Sp 1
DVA SMBDL Sp 3
RICL SMBDL Sp 2
RMED SMBDL Rp 3
SAAVR SMBDL R 1
SAAVR SMBDL Rp 1
AVKL SMBDL EJ 1
AVKR SMBDL EJ 1
RIBL SMBDL EJ 1
SAADL SMBDL EJ 1
URBR SMBDL Sp 1
ADEL SMBDR Sp 1
ADFR SMBDR Sp 1
AIZR SMBDR Sp 5
ALNL SMBDR Sp 2
AVAL SMBDR Rp 1
AVHL SMBDR Sp 1
CEPDL SMBDR Sp 1
CEPDR SMBDR Sp 1
DVA SMBDR Sp 2
PVT SMBDR Sp 1
RICR SMBDR Sp 1
RMED SMBDR Rp 4
SAAVL SMBDR R 3
ALNL SMBDR EJ 1
AVKL SMBDR EJ 1
AVKR SMBDR EJ 2
RIBR SMBDR EJ 1
URBL SMBDR Sp 1
ADFL SMBVL Sp 2
AIML SMBVL S 1
AIZL SMBVL Sp 7
AVHR SMBVL Sp 1
DVA SMBVL Sp 3
PLNL SMBVL Rp 1
PLNL SMBVL S 1
PLNL SMBVL Sp 5
RMEV SMBVL R 1
RMEV SMBVL Rp 4
RMGL SMBVL S 1
RMGL SMBVL Sp 1
SAADL SMBVL R 3
SAAVR SMBVL EJ 2
ADFR SMBVR Sp 2
AIZR SMBVR Sp 3
AVHL SMBVR Sp 2
AWBR SMBVR Sp 1
DVA SMBVR Sp 2
PLNR SMBVR S 2
PLNR SMBVR Sp 4
RMEV SMBVR Rp 3
SAADR SMBVR R 4
AVKL SMBVR EJ 1
AVKR SMBVR EJ 1
SAAVL SMBVR EJ 3
AIBR SMDDL S 1
AIBR SMDDL Sp 2
AVKR SMDDL Sp 1
OLLL SMDDL S 2
OLLL SMDDL Sp 1
RIAL SMDDL Rp 1
RIAL SMDDL S 3
RIAL SMDDL Sp 5
RIAR SMDDL R 1
RIAR SMDDL Rp 1
RIAR SMDDL S 2
RIAR SMDDL Sp 5
RIBR SMDDL Sp 1
RICL SMDDL Sp 3
RICR SMDDL Sp 4
RIMR SMDDL Sp 2
RIVR SMDDL Sp 2
SAAVR SMDDL Sp 6
RIBL SMDDL EJ 1
RIBR SMDDL EJ 1
RIS SMDDL EJ 1
RMDDL SMDDL EJ 1
SMDVR SMDDL Rp 2
SMDVR SMDDL Sp 2
URYDL SMDDL Sp 1
URYDR SMDDL S 3
URYDR SMDDL Sp 1
AIBL SMDDR Sp 4
AIZR SMDDR Sp 1
ALNR SMDDR Sp 1
AVKL SMDDR Sp 1
AVKR SMDDR Sp 2
OLLL SMDDR S 3
OLLL SMDDR Sp 1
OLLR SMDDR S 1
RIAL SMDDR Rp 2
RIAL SMDDR S 3
RIAL SMDDR Sp 7
RIAR SMDDR R 1
RIAR SMDDR S 1
RIAR SMDDR Sp 6
RICL SMDDR Sp 3
RICR SMDDR Sp 3
RIML SMDDR S 1
RIML SMDDR Sp 4
RIMR SMDDR Sp 4
RIS SMDDR Sp 2
RIVL SMDDR Sp 1
RMEV SMDDR S 1
SAAVL SMDDR Sp 8
RIBR SMDDR EJ 1
RIS SMDDR EJ 1
RMDDR SMDDR EJ 1
VD01 SMDDR EJ 1
SMDVL SMDDR Sp 4
URYDL SMDDR S 1
URYDL SMDDR Sp 1
ADAR SMDVL S 2
AIBR SMDVL Sp 1
ALNL SMDVL Sp 1
ALNR SMDVL S 1
OLLR SMDVL S 4
PVR SMDVL R 1
RIAL SMDVL Rp 3
RIAL SMDVL S 1
RIAL SMDVL Sp 5
RIAR SMDVL Rp 8
RIAR SMDVL S 2
RIAR SMDVL Sp 11
RICR SMDVL Sp 2
RIML SMDVL Sp 1
RIVL SMDVL Rp 1
RMDDR SMDVL Rp 1
SMDDR SMDVL Rp 4
RIBR SMDVL EJ 2
RIS SMDVL EJ 1
RIVL SMDVL EJ 1
RMDVL SMDVL EJ 1
SMDVR SMDVL EJ 1
URYVR SMDVL Sp 3
ADAL SMDVR S 2
OLLL SMDVR S 4
OLLR SMDVR S 3
RIAL SMDVR Rp 7
RIAL SMDVR S 1
RIAL SMDVR Sp 10
RIAR SMDVR Rp 5
RIAR SMDVR S 1
RIAR SMDVR Sp 6
RIBL SMDVR Sp 2
RICL SMDVR Sp 1
RICR SMDVR Sp 1
RIS SMDVR Sp 1
RIVR SMDVR Rp 1
RIVR SMDVR Sp 2
RMDDL SMDVR R 1
RMDDL SMDVR Rp 1
SMDDL SMDVR Rp 2
SMDDL SMDVR Sp 2
RIBL SMDVR EJ 2
RIVR SMDVR EJ 2
RMDVR SMDVR EJ 1
SMDVL SMDVR EJ 1
VB01 SMDVR EJ 1
URYVL SMDVR S 1
URYVL SMDVR Sp 3
BDUL URADL Sp 1
CEPDL URADL Sp 2
IL1DL URADL Rp 2
IL2DL URADL S 1
IL2DL URADL Sp 2
PVR URADL Sp 1
RIPL URADL Rp 3
RMEL URADL Rp 1
BDUR URADR Sp 1
CEPDR URADR Sp 1
IL1DR URADR Rp 1
IL2DR URADR Sp 3
RIPR URADR Rp 3
RMDVR URADR Rp 1
RMED URADR Rp 1
RMER URADR Rp 1
URYDR URADR Rp 1
CEPVL URAVL Sp 2
IL2VL URAVL Sp 3
RIPL URAVL Rp 3
RMEL URAVL Rp 1
RMER URAVL Rp 1
RMEV URAVL Rp 2
CEPVR URAVR Sp 1
IL1R URAVR Rp 1
IL2VR URAVR Sp 4
RIPR URAVR Rp 3
RMDVL URAVR Rp 1
RMER URAVR Rp 2
RMEV URAVR Rp 2
ADEL URBL Sp 1
AVBL URBL R 1
CEPDL URBL R 1
CEPDL URBL Sp 4
IL1L URBL Rp 1
RICR URBL R 1
RMDDR URBL Rp 1
SIAVL URBL Rp 1
SMBDR URBL Rp 1
OLQDL URBL EJ 1
OLQVL URBL EJ 1
URXL URBL R 2
URXL URBL Rp 2
VC05 URBL S 3
ADAR URBR Rp 1
AVBR URBR Rp 1
CEPDR URBR R 1
CEPDR URBR Sp 2
IL1R URBR Rp 3
IL2R URBR R 1
IL2R URBR S 1
RICR URBR R 1
RMDL URBR Rp 1
RMDR URBR Rp 1
SIAVR URBR Rp 2
SMBDL URBR Rp 1
OLQDR URBR EJ 1
OLQVR URBR EJ 1
RMFL URBR EJ 1
URXR URBR R 2
URXR URBR Rp 4
AQR URXL Sp 1
ASHL URXL Rp 1
AUAL URXL R 1
AUAL URXL Rp 4
AVBL URXL Rp 1
AVEL URXL R 3
AVEL URXL Rp 1
AVJR URXL Rp 1
IL2L URXL Sp 2
RIAL URXL R 1
RIAL URXL Rp 7
RICL URXL R 1
RIGL URXL R 2
RIGL URXL Rp 1
RIR URXL Sp 5
RMGL URXL R 2
RMGL URXL Sp 1
URBL URXL S 2
URBL URXL Sp 2
RMGL URXL EJ 1
ADFR URXR S 1
AUAR URXR R 1
AUAR URXR Rp 3
AUAR URXR S 1
AVBL URXR Rp 1
AVBR URXR Rp 2
AVER URXR R 2
IL1R URXR Sp 2
IL2VR URXR Sp 1
OLQVR URXR Rp 1
RIAR URXR Rp 3
RIGR URXR R 2
RIPR URXR Rp 3
RIR URXR S 1
RIR URXR Sp 1
RMDR URXR Rp 1
RMGR URXR R 1
RMGR URXR Sp 1
SIAVR URXR Rp 1
URBR URXR S 2
URBR URXR Sp 4
IL2R URXR EJ 1
RMGR URXR EJ 1
AVER URYDL Rp 2
CEPDL URYDL Sp 2
IL1DL URYDL Sp 1
OLLL URYDL Sp 1
RIBL URYDL Rp 1
RMDDR URYDL R 1
RMDDR URYDL Rp 3
RMDDR URYDL Sp 1
RMDVL URYDL R 2
RMDVL URYDL Rp 4
SMDDL URYDL Rp 1
SMDDR URYDL R 1
SMDDR URYDL Rp 1
AVAL URYDL EJ 1
RIGL URYDL EJ 1
AVEL URYDR Rp 2
AVER URYDR Rp 2
CEPDR URYDR Sp 1
RIBR URYDR Rp 1
RMDDL URYDR Rp 3
RMDVR URYDR R 1
RMDVR URYDR Rp 4
SMDDL URYDR R 3
SMDDL URYDR Rp 1
URADR URYDR Sp 1
AVAR URYDR EJ 1
RIGR URYDR EJ 1
AVBR URYVL Rp 1
AVER URYVL Rp 5
IL1VL URYVL Rp 1
IL1VL URYVL Sp 1
RIAL URYVL Rp 1
RIBL URYVL Rp 2
RIH URYVL Rp 1
RIS URYVL Rp 1
RMDDL URYVL Rp 4
RMDVR URYVL Rp 2
SIBVR URYVL Rp 1
SMDVR URYVL R 1
SMDVR URYVL Rp 3
AVAR URYVL EJ 1
RIGL URYVL EJ 1
AVAL URYVR Rp 1
AVEL URYVR Rp 6
IL1VR URYVR Rp 1
RIAR URYVR Rp 1
RIBR URYVR Rp 1
RIH URYVR Sp 1
RIS URYVR Sp 1
RMDDR URYVR Rp 6
RMDVL URYVR R 1
RMDVL URYVR Rp 3
SIBDR URYVR Rp 1
SIBVL URYVR Rp 1
SMDVL URYVR Rp 3
AVAL URYVR EJ 1
RIGR URYVR EJ 1
AVEL VA01 Sp 5
AVER VA01 Sp 1
AVM VA01 Sp 2
DD01 VA01 Rp 9
AVAL VA01 EJ 3
DA02 VA01 EJ 2
VB01 VA01 S 3
VD01 VA01 Rp 2
VD01 VA01 S 2
AVAL VA02 R 1
AVAL VA02 S 1
AVAR VA02 S 2
AVBL VA02 S 1
AVDR VA02 S 1
AVER VA02 Sp 1
DD01 VA02 Rp 13
DVA VA02 Sp 1
SABD VA02 S 1
AVAL VA02 EJ 4
SABD VA02 EJ 3
VD01 VA02 EJ 1
VD02 VA02 EJ 3
VA03 VA02 R 1
VA03 VA02 Rp 1
VB01 VA02 Rp 2
VB02 VA02 S 1
VD01 VA02 Rp 2
VD02 VA02 Rp 8
VD02 VA02 S 6
AVAL VA03 S 2
AVAR VA03 S 5
AVDR VA03 S 2
AVEL VA03 S 1
AVEL VA03 Sp 2
AVER VA03 S 2
DD01 VA03 R 1
DD01 VA03 Rp 17
DD02 VA03 Rp 11
VA02 VA03 S 2
AS01 VA03 EJ 1
AVAL VA03 EJ 1
AVAR VA03 EJ 2
SABD VA03 EJ 2
VA04 VA03 Rp 1
VB01 VA03 S 1
VD02 VA03 Rp 3
VD03 VA03 Rp 3
VD03 VA03 S 2
AVAL VA04 S 2
AVAR VA04 S 2
AVBR VA04 S 1
AVDL VA04 R 1
AVER VA04 Sp 1
DD02 VA04 Rp 21
VA03 VA04 S 1
AS02 VA04 EJ 2
AVAL VA04 EJ 1
AVAR VA04 EJ 3
DA05 VA04 EJ 1
SABD VA04 EJ 1
VB03 VA04 R 1
VB03 VA04 Rp 1
VB03 VA04 S 1
VD04 VA04 Rp 3
AVAL VA05 S 3
AVAR VA05 S 1
AVDL VA05 S 1
AVDL VA05 Sp 1
AVER VA05 S 1
DD02 VA05 Rp 5
DD03 VA05 R 1
DD03 VA05 Rp 12
AS03 VA05 EJ 2
AVAL VA05 EJ 5
AVAR VA05 EJ 3
DA05 VA05 EJ 2
VD05 VA05 Rp 2
VD05 VA05 S 2
AVAL VA06 S 4
AVAR VA06 S 3
AVDR VA06 Sp 1
DD03 VA06 R 9
DD03 VA06 Rp 15
HSNR VA06 Sp 1
AVAL VA06 EJ 6
AVAR VA06 EJ 2
VB05 VA06 Rp 2
VD05 VA06 Rp 1
VD06 VA06 Rp 2
VD06 VA06 S 1
AVBL VA07 S 1
DD03 VA07 Rp 3
DD04 VA07 Rp 12
AS05 VA07 EJ 1
AVAL VA07 EJ 2
AVAR VA07 EJ 4
VB03 VA07 EJ 1
VD07 VA07 Rp 9
AVAL VA08 S 9
AVAR VA08 S 11
AVAR VA08 Sp 1
DD04 VA08 R 5
DD04 VA08 Rp 16
AS06 VA08 EJ 1
AVAL VA08 EJ 10
AVAR VA08 EJ 4
AVBR VA08 EJ 1
PDER VA08 EJ 1
PVCR VA08 EJ 2
VA08 VA08 EJ 1
VB08 VA08 EJ 3
VB09 VA08 EJ 3
VD08 VA08 EJ 1
VA09 VA08 R 1
VB06 VA08 Rp 1
VB06 VA08 S 1
VB08 VA08 R 1
VD07 VA08 Rp 5
VD08 VA08 R 3
VD08 VA08 Rp 2
VD08 VA08 S 4
AVAL VA09 S 7
AVAR VA09 S 4
AVAR VA09 Sp 2
AVBR VA09 S 1
DD04 VA09 Rp 3
DD05 VA09 R 15
PDEL VA09 S 1
PVDR VA09 S 1
PVT VA09 R 1
VA08 VA09 S 1
AVAL VA09 EJ 1
AVBR VA09 EJ 1
DVB VA09 EJ 1
DVC VA09 EJ 1
PVCR VA09 EJ 1
VB08 VA09 EJ 1
VB09 VA09 EJ 4
VD07 VA09 EJ 1
VB08 VA09 R 4
VB08 VA09 Rp 2
VB08 VA09 S 9
VD09 VA09 R 9
VD09 VA09 Rp 1
AVAL VA10 Sp 5
AVAR VA10 Sp 4
AVBL VA10 S 1
AVAL VA10 EJ 1
AVAR VA10 EJ 1
AVAL VA11 Sp 6
AVAR VA11 Sp 8
AVDR VA11 Sp 1
AVG VA11 S 1
DD06 VA11 Rp 10
PVNR VA11 Rp 2
AVAL VA11 EJ 1
AVAR VA11 EJ 7
VA12 VA11 S 1
VB10 VA11 Rp 1
VD11 VA11 S 1
VD12 VA11 R 1
VD12 VA11 Rp 3
VD12 VA11 S 3
AS11 VA12 Rp 2
AVAL VA12 Sp 2
DA08 VA12 Rp 3
DA09 VA12 R 1
DA09 VA12 Rp 4
DB07 VA12 Rp 4
DD06 VA12 Rp 2
DVA VA12 Sp 1
LUAL VA12 Rp 2
PHBL VA12 Sp 1
PHBR VA12 Sp 2
PHCL VA12 Sp 2
PHCR VA12 Sp 1
PVCL VA12 Rp 2
PVCR VA12 Rp 3
PVWL VA12 Sp 1
PVWR VA12 Sp 1
VA11 VA12 Rp 1
AVAR VA12 EJ 1
PHCL VA12 EJ 1
PHCR VA12 EJ 1
VB11 VA12 EJ 1
VB11 VA12 S 1
VD12 VA12 Rp 3
VD12 VA12 S 2
VD13 VA12 R 2
VD13 VA12 Rp 9
VD13 VA12 S 1
AIBR VB01 Rp 1
AIBR VB01 Sp 3
AVFL VB01 S 1
AVFL VB01 Sp 0
DD01 VB01 Rp 1
DVA VB01 Rp 1
DVA VB01 Sp 1
FLPR VB01 S 1
FLPR VB01 Sp 0
RIML VB01 Rp 2
RMFL VB01 Rp 2
SAADL VB01 R 7
SAADL VB01 Rp 2
SAADR VB01 R 2
SAADR VB01 Rp 2
SABD VB01 R 1
VA01 VB01 Rp 3
VA02 VB01 S 2
VA03 VB01 Rp 1
AVBL VB01 EJ 1
AVKL VB01 EJ 4
DB02 VB01 EJ 2
SMDVR VB01 EJ 1
VB02 VB01 EJ 4
VD01 VB01 Rp 3
VD02 VB01 R 1
AIZL VB02 Sp 1
AVBL VB02 S 1
DD01 VB02 R 3
DD01 VB02 Rp 17
DD02 VB02 Rp 1
VA02 VB02 Rp 1
AVBL VB02 EJ 3
AVBR VB02 EJ 1
DB04 VB02 EJ 1
RIGL VB02 EJ 1
VB01 VB02 EJ 4
VB03 VB02 EJ 1
VB05 VB02 EJ 1
VB07 VB02 EJ 2
VC02 VB02 Rp 1
VD02 VB02 Rp 9
VD02 VB02 S 3
VD03 VB02 Rp 3
VD03 VB02 S 2
DD02 VB03 R 6
DD02 VB03 Rp 31
PVCL VB03 S 1
VA04 VB03 Rp 1
VA04 VB03 S 2
AVBR VB03 EJ 1
DB01 VB03 EJ 1
VA07 VB03 EJ 1
VB02 VB03 EJ 1
DD02 VB04 R 2
DD02 VB04 Rp 4
DD03 VB04 R 14
DD03 VB04 Rp 2
PVCL VB04 S 1
PVCR VB04 S 3
AVBL VB04 EJ 1
AVBR VB04 EJ 1
DB01 VB04 EJ 1
DB04 VB04 EJ 1
VB05 VB04 EJ 1
VD05 VB04 S 2
DD03 VB05 R 6
DD03 VB05 Rp 21
PVCL VB05 S 1
VA06 VB05 S 2
AVBL VB05 EJ 1
VB02 VB05 EJ 1
VB04 VB05 EJ 1
VB06 VB05 EJ 1
VD06 VB05 R 1
VD06 VB05 Rp 6
VD06 VB05 S 2
DD04 VB06 Rp 30
PVCL VB06 S 2
PVCR VB06 S 2
VA08 VB06 Rp 1
VA08 VB06 S 1
AVBL VB06 EJ 1
AVBR VB06 EJ 2
DA04 VB06 EJ 1
VB05 VB06 EJ 1
VB07 VB06 R 1
VD06 VB06 R 1
VD07 VB06 Rp 8
DD04 VB07 Rp 2
PVCR VB07 S 3
VB06 VB07 S 1
AVBL VB07 EJ 2
AVBR VB07 EJ 2
VB02 VB07 EJ 2
DD05 VB08 R 23
DD05 VB08 Rp 7
DD05 VB08 S 1
PVCL VB08 S 1
PVCR VB08 S 1
VA08 VB08 S 1
VA09 VB08 R 5
VA09 VB08 Rp 4
VA09 VB08 S 6
AVBL VB08 EJ 7
AVBR VB08 EJ 3
VA08 VB08 EJ 3
VA09 VB08 EJ 1
VB09 VB08 EJ 3
VB09 VB08 R 1
VB09 VB08 Rp 2
VB09 VB08 S 1
VD09 VB08 R 5
VD09 VB08 Rp 5
VD10 VB08 R 1
DD05 VB09 R 5
DD05 VB09 Rp 3
VB08 VB09 R 1
VB08 VB09 S 3
AVAL VB09 EJ 5
AVAR VB09 EJ 4
AVBL VB09 EJ 1
AVBR VB09 EJ 6
DVB VB09 EJ 1
PVCL VB09 EJ 2
VA08 VB09 EJ 3
VA09 VB09 EJ 4
VB08 VB09 EJ 3
VD10 VB09 R 4
VD10 VB09 Rp 1
VD10 VB09 S 2
DD06 VB10 Rp 9
PVCL VB10 S 2
PVCR VB10 S 1
PVT VB10 Rp 1
VA11 VB10 S 1
AVBL VB10 EJ 2
AVBR VB10 EJ 1
AVKL VB10 EJ 1
PVCL VB10 EJ 1
VD11 VB10 Rp 1
VD11 VB10 S 1
VD12 VB10 Rp 2
VD12 VB10 S 1
DD06 VB11 R 1
DD06 VB11 Rp 6
DVA VB11 Sp 2
PVCL VB11 S 1
PVCR VB11 Rp 1
VA12 VB11 Rp 1
AVBL VB11 EJ 2
AVBR VB11 EJ 1
VA12 VB11 EJ 1
VD12 VB11 S 1
AVL VC01 Rp 2
DD01 VC01 R 4
DD01 VC01 Rp 3
DD02 VC01 R 2
DD02 VC01 Rp 4
DD03 VC01 R 2
DD03 VC01 Rp 4
DVC VC01 R 1
PVT VC01 R 2
VC02 VC01 EJ 6
VC03 VC01 EJ 2
VC02 VC01 Rp 3
VC02 VC01 S 4
VD01 VC01 EJ 1
VC03 VC01 Rp 1
VC03 VC01 S 2
VC04 VC01 S 1
VD01 VC01 R 1
VD01 VC01 Rp 3
VD02 VC01 R 1
VD03 VC01 Rp 1
VD04 VC01 Rp 2
VD05 VC01 R 2
VD05 VC01 Rp 3
VD06 VC01 Rp 1
DB04 VC02 Rp 1
DD01 VC02 R 2
DD01 VC02 Rp 4
DD02 VC02 Rp 4
DD03 VC02 R 5
DD03 VC02 Rp 4
DVC VC02 R 1
HSNR VC02 S 1
HSNR VC02 Sp 2
PVCR VC02 Rp 1
PVNR VC02 S 1
PVNR VC02 Sp 1
PVQR VC02 R 1
PVT VC02 R 2
VB02 VC02 S 1
VC01 VC02 Rp 4
VC01 VC02 S 3
VC01 VC02 EJ 6
VC03 VC02 EJ 2
VC03 VC02 Rp 4
VC03 VC02 S 1
VD01 VC02 Rp 2
VD02 VC02 R 1
VD02 VC02 Rp 1
VD04 VC02 R 1
VD04 VC02 Rp 4
VD05 VC02 Rp 5
VD06 VC02 R 1
AVBL VC03 S 1
AVL VC03 Rp 1
DD01 VC03 R 1
DD01 VC03 Rp 1
DD02 VC03 Rp 4
DD03 VC03 R 1
DD03 VC03 Rp 4
DD04 VC03 R 2
DD04 VC03 Rp 10
DVC VC03 R 1
HSNR VC03 R 1
HSNR VC03 S 1
PVNR VC03 R 1
PVNR VC03 Sp 1
PVPR VC03 R 1
PVQR VC03 R 4
VC01 VC03 Rp 2
VC01 VC03 S 1
VC02 VC03 Rp 1
VC02 VC03 S 4
DD04 VC03 EJ 1
VC01 VC03 EJ 2
VC02 VC03 EJ 2
VC04 VC03 EJ 1
VC05 VC03 EJ 2
VC04 VC03 S 4
VC05 VC03 S 1
VD01 VC03 Rp 1
VD02 VC03 R 1
VD03 VC03 Rp 1
VD04 VC03 Rp 2
VD05 VC03 R 3
VD05 VC03 Rp 1
VD06 VC03 R 3
VD06 VC03 Rp 1
VD07 VC03 Rp 5
AVBL VC04 Rp 1
AVHR VC04 R 1
VC01 VC04 R 1
VC03 VC04 R 3
VC03 VC04 Rp 1
AVFR VC04 EJ 1
VC03 VC04 EJ 1
VC05 VC04 EJ 1
VC05 VC04 R 1
VC05 VC04 S 1
AVFL VC05 R 1
AVFR VC05 R 1
DVC VC05 R 2
HSNL VC05 R 1
HSNL VC05 S 3
OLLR VC05 R 1
PVT VC05 R 1
URBL VC05 R 3
VC03 VC05 R 1
VC04 VC05 Rp 1
VC04 VC05 S 1
VC03 VC05 EJ 2
VC04 VC05 EJ 1
AS01 VD01 S 5
AVHL VD01 Sp 1
DA01 VD01 S 17
DA02 VD01 S 2
DB01 VD01 S 21
DD01 VD01 Rp 1
PVQR VD01 Sp 1
VA01 VD01 Rp 2
VA01 VD01 S 2
VA02 VD01 S 2
VB01 VD01 S 3
VC01 VD01 S 4
VC02 VD01 S 2
VC03 VD01 S 1
DD01 VD01 EJ 4
DVC VD01 EJ 5
RIFL VD01 EJ 1
RIGL VD01 EJ 2
SMDDR VD01 EJ 1
VA02 VD01 EJ 1
VC01 VD01 EJ 1
VD02 VD01 EJ 7
AS02 VD02 S 10
AS03 VD02 S 1
AVEL VD02 Sp 1
DA01 VD02 S 1
DA02 VD02 S 11
DB01 VD02 S 15
DD01 VD02 Rp 1
DD01 VD02 S 1
VA02 VD02 Rp 6
VA02 VD02 S 8
VA03 VD02 S 3
VB01 VD02 S 1
VB02 VD02 Rp 3
VB02 VD02 S 9
VC01 VD02 S 1
VC02 VD02 S 2
VC03 VD02 S 1
AS01 VD02 EJ 1
DD01 VD02 EJ 2
VA02 VD02 EJ 3
VD01 VD02 EJ 7
VD03 VD02 EJ 2
AS03 VD03 S 15
AVBR VD03 S 1
AVEL VD03 Sp 1
DA02 VD03 S 5
DA03 VD03 S 25
DB01 VD03 S 1
DB02 VD03 S 23
DD02 VD03 S 1
VA03 VD03 Rp 2
VA03 VD03 S 3
VB02 VD03 Rp 2
VB02 VD03 S 3
VC01 VD03 S 1
VC03 VD03 S 1
PVPL VD03 EJ 1
VD02 VD03 EJ 2
VD04 VD03 EJ 1
AS04 VD04 S 11
DA03 VD04 S 6
DA04 VD04 S 12
DA06 VD04 S 4
DB02 VD04 S 14
DB03 VD04 S 9
DD02 VD04 S 1
HSNR VD04 S 2
VA04 VD04 S 3
VC01 VD04 S 2
VC02 VD04 S 5
VC03 VD04 S 2
DD02 VD04 EJ 2
PVPR VD04 EJ 1
VD03 VD04 EJ 1
VD05 VD04 EJ 1
AS05 VD05 S 9
AVAR VD05 R 1
DA04 VD05 S 15
DA05 VD05 S 1
DA06 VD05 S 3
DB02 VD05 S 1
DB03 VD05 S 26
RID VD05 S 1
RID VD05 Sp 1
VA05 VD05 R 1
VA05 VD05 Rp 1
VA05 VD05 S 2
VA06 VD05 S 1
VB04 VD05 Rp 2
VC01 VD05 S 5
VC02 VD05 S 5
VC03 VD05 S 4
PVPR VD05 EJ 1
VD04 VD05 EJ 1
VD06 VD05 EJ 2
AS06 VD06 S 13
AVAL VD06 R 1
DA05 VD06 S 16
DA06 VD06 S 3
DB03 VD06 S 7
DB04 VD06 S 13
PVNR VD06 S 1
VA06 VD06 R 1
VA06 VD06 S 2
VB05 VD06 R 2
VB05 VD06 S 7
VB06 VD06 S 1
VC01 VD06 S 1
VC02 VD06 S 1
VC03 VD06 S 4
VD05 VD06 EJ 2
VD07 VD06 EJ 1
PVNR VD07 S 1
VA07 VD07 S 9
VA08 VD07 S 5
VB06 VD07 S 8
VC03 VD07 S 5
VA09 VD07 EJ 1
VD06 VD07 EJ 1
DD04 VD08 Rp 1
VA08 VD08 R 1
VA08 VD08 Rp 3
VA08 VD08 S 5
DD04 VD08 EJ 1
VA08 VD08 EJ 1
DD05 VD09 S 1
VA09 VD09 S 10
VB08 VD09 S 10
PDER VD09 EJ 1
VD10 VD09 EJ 5
DD05 VD10 R 1
PVDL VD10 S 1
VB08 VD10 S 1
VB09 VD10 R 2
VB09 VD10 S 5
AVBR VD10 EJ 1
DD05 VD10 EJ 1
DVC VD10 EJ 4
VD09 VD10 EJ 5
AVAR VD11 R 2
AVFR VD11 S 1
PDEL VD11 S 1
VA11 VD11 R 1
VB10 VD11 R 1
VB10 VD11 S 1
AVL VD12 Sp 4
PVNR VD12 Sp 1
VA11 VD12 Rp 3
VA11 VD12 S 4
VA12 VD12 Rp 2
VA12 VD12 S 3
VB10 VD12 Rp 1
VB10 VD12 S 2
VB11 VD12 Rp 1
AS11 VD13 S 2
AVAR VD13 Rp 2
AVAR VD13 Sp 2
DA09 VD13 S 1
DB07 VD13 S 2
PDA VD13 Sp 3
PDB VD13 S 2
PDB VD13 Sp 2
PVCL VD13 Rp 1
PVCR VD13 R 1
RID VD13 S 1
VA12 VD13 Rp 1
VA12 VD13 S 11
PVPL VD13 EJ 2
AS02 NMJ NMJ 11
AS03 NMJ NMJ 12
AS04 NMJ NMJ 9
AS05 NMJ NMJ 10
AS06 NMJ NMJ 10
AS09 NMJ NMJ 1
AS11 NMJ NMJ 2
AVFL NMJ NMJ 2
AVFR NMJ NMJ 4
AVKR NMJ NMJ 1
AVKR NMJ NMJ 1
AVL NMJ NMJ 10
DA01 NMJ NMJ 16
DA02 NMJ NMJ 15
DA03 NMJ NMJ 30
DA04 NMJ NMJ 26
DA05 NMJ NMJ 17
DA06 NMJ NMJ 6
VC01 NMJ NMJ 1
VC03 NMJ NMJ 3
AS01 NMJ NMJ 13
DA09 NMJ NMJ 1
DB01 NMJ NMJ 3
DB02 NMJ NMJ 24
DB03 NMJ NMJ 25
DB04 NMJ NMJ 6
DD01 NMJ NMJ 34
DD02 NMJ NMJ 28
DD03 NMJ NMJ 32
DD05 NMJ NMJ 1
DD06 NMJ NMJ 1
DVB NMJ NMJ 1
DVB NMJ NMJ 4
HSNL NMJ NMJ 7
HSNR NMJ NMJ 5
HSNR NMJ NMJ 1
IL1DL NMJ NMJ 1
IL1DL NMJ NMJ 4
IL1DR NMJ NMJ 1
IL1DR NMJ NMJ 6
IL1L NMJ NMJ 1
IL1L NMJ NMJ 12
IL1R NMJ NMJ 1
IL1R NMJ NMJ 12
IL1VL NMJ NMJ 3
IL1VL NMJ NMJ 6
IL1VR NMJ NMJ 1
IL1VR NMJ NMJ 9
PDA NMJ NMJ 2
PDB NMJ NMJ 2
PLNL NMJ NMJ 1
PVNL NMJ NMJ 1
PVNL NMJ NMJ 2
PVNR NMJ NMJ 2
PVNR NMJ NMJ 1
RID NMJ NMJ 2
RID NMJ NMJ 1
RIML NMJ NMJ 3
RIML NMJ NMJ 1
RIMR NMJ NMJ 3
RIMR NMJ NMJ 1
RIVL NMJ NMJ 4
RIVR NMJ NMJ 3
RIVR NMJ NMJ 2
RMDDL NMJ NMJ 1
RMDDL NMJ NMJ 7
RMDDR NMJ NMJ 10
RMDL NMJ NMJ 9
RMDL NMJ NMJ 2
RMDR NMJ NMJ 3
RMDR NMJ NMJ 1
RMDVL NMJ NMJ 3
RMDVL NMJ NMJ 6
RMDVR NMJ NMJ 6
RMDVR NMJ NMJ 3
RMED NMJ NMJ 10
RMEL NMJ NMJ 12
RMER NMJ NMJ 15
RMEV NMJ NMJ 5
RMFL NMJ NMJ 2
RMFL NMJ NMJ 1
RMGL NMJ NMJ 3
RMGL NMJ NMJ 1
RMGR NMJ NMJ 3
RMHL NMJ NMJ 7
RMHL NMJ NMJ 1
RMHR NMJ NMJ 5
RMHR NMJ NMJ 2
SMBDL NMJ NMJ 3
SMBDL NMJ NMJ 5
SMBDR NMJ NMJ 3
SMBDR NMJ NMJ 7
SMBVL NMJ NMJ 3
SMBVL NMJ NMJ 3
SMBVR NMJ NMJ 3
SMBVR NMJ NMJ 3
SMDDL NMJ NMJ 4
SMDDL NMJ NMJ 1
SMDDR NMJ NMJ 3
SMDVL NMJ NMJ 3
SMDVR NMJ NMJ 3
SMDVR NMJ NMJ 1
URADL NMJ NMJ 1
URADL NMJ NMJ 5
URADR NMJ NMJ 2
URADR NMJ NMJ 5
URAVL NMJ NMJ 6
URAVL NMJ NMJ 3
URAVR NMJ NMJ 1
URAVR NMJ NMJ 7
VA01 NMJ NMJ 11
VA02 NMJ NMJ 19
VA03 NMJ NMJ 29
VA04 NMJ NMJ 25
VA05 NMJ NMJ 19
VA06 NMJ NMJ 20
VA07 NMJ NMJ 27
VA08 NMJ NMJ 23
VA09 NMJ NMJ 20
VA11 NMJ NMJ 18
VA12 NMJ NMJ 14
VB01 NMJ NMJ 5
VB02 NMJ NMJ 26
VB03 NMJ NMJ 35
VB04 NMJ NMJ 20
VB05 NMJ NMJ 22
VB06 NMJ NMJ 28
VB07 NMJ NMJ 2
VB08 NMJ NMJ 32
VB09 NMJ NMJ 24
VB10 NMJ NMJ 20
VB11 NMJ NMJ 14
VC01 NMJ NMJ 5
VC02 NMJ NMJ 9
VC02 NMJ NMJ 1
VC03 NMJ NMJ 8
VC04 NMJ NMJ 4
VC04 NMJ NMJ 3
VC05 NMJ NMJ 2
VC06 NMJ NMJ 1
VD01 NMJ NMJ 12
VD02 NMJ NMJ 22
VD03 NMJ NMJ 23
VD04 NMJ NMJ 25
VD05 NMJ NMJ 26
VD06 NMJ NMJ 27
VD07 NMJ NMJ 24
VD08 NMJ NMJ 25
VD09 NMJ NMJ 28
VD10 NMJ NMJ 22
VD11 NMJ NMJ 11
VD12 NMJ NMJ 13
VD13 NMJ NMJ 12
