# Supplementary material for: A Model for Improving the Learning Curves of Artificial Neural Networks
Source: PLoS One. 2016 Feb 22;11(2):e0149874. doi: 10.1371/journal.pone.0149874 (PMC4763452; doi:10.1371/journal.pone.0149874)
Supplement: S1 Dataset — (ZIP) [file pone.0149874.s004.zip › dataset/robot/txt/NeuronChemotaxis.txt]

ASEL
AWCL
AFDL
AIYL
AIAL
AIBL
RIAL
RIFL
SAADL
DVC
FLPL
RIML
RIBL
AVAL
AVBL
