# Supplementary material for: A Model for Improving the Learning Curves of Artificial Neural Networks
Source: PLoS One. 2016 Feb 22;11(2):e0149874. doi: 10.1371/journal.pone.0149874 (PMC4763452; doi:10.1371/journal.pone.0149874)
Supplement: S1 Dataset — (ZIP) [file pone.0149874.s004.zip › dataset/robot/txt/c_elegans_neural_network_5.txt]

ASHL ADAL EJ 1
AVDR ADAL EJ 2
PVQL ADAL EJ 1
ADEL ADAL SP 1
ADFL ADAL SP 1
AIAL ADAL SP 1
AIBL ADAL R 1
AIBR ADAL RP 2
ASHL ADAL SP 1
AVAR ADAL RP 2
AVBL ADAL RP 4
AVBR ADAL R 2
AVBR ADAL RP 5
AVDL ADAL RP 1
AVEL ADAL RP 1
AVJR ADAL RP 5
AWAL ADAL S 1
FLPR ADAL RP 1
PVPL ADAL SP 1
PVR ADAL SP 1
RICL ADAL R 1
RICL ADAL RP 1
RICR ADAL RP 1
RIML ADAL RP 3
RIPL ADAL RP 1
RMGL ADAL SP 1
SMDVR ADAL R 2
ADAL ADAR EJ 1
ADFR ADAR EJ 1
ASHR ADAR EJ 1
AVDL ADAR EJ 2
PVQR ADAR EJ 1
ADER ADAR SP 1
ADFR ADAR SP 1
AIAR ADAR SP 1
AIBL ADAR RP 1
AIBR ADAR RP 1
ASHR ADAR SP 2
AVAL ADAR RP 1
AVBL ADAR R 1
AVBL ADAR RP 1
AVBR ADAR RP 5
AVEL ADAR RP 1
AVJL ADAR R 1
AVJL ADAR RP 2
RICL ADAR RP 1
RICL ADAR SP 1
RICR ADAR SP 1
RIMR ADAR RP 5
RIMR ADAR SP 1
RIPR ADAR RP 1
RIVR ADAR RP 1
RMGR ADAR SP 1
SMDVL ADAR R 2
URBR ADAR SP 1
ADAL ADEL RP 1
AINL ADEL EJ 1
AVKR ADEL EJ 1
ADER ADEL RP 1
ADER ADEL SP 2
ALA ADEL SP 1
AVAL ADEL RP 2
AVAR ADEL RP 3
AVEL ADEL RP 1
AVL ADEL R 1
BDUL ADEL RP 1
BDUL ADEL S 3
CEPDL ADEL R 1
FLPL ADEL R 1
FLPL ADEL RP 1
FLPL ADEL SP 2
IL1L ADEL RP 1
IL2L ADEL R 1
IL2L ADEL RP 1
IL2L ADEL SP 2
OLLL ADEL R 1
OLLL ADEL RP 1
RIAL ADEL RP 1
RIFL ADEL RP 1
RIGL ADEL R 2
RIGL ADEL RP 3
RIGR ADEL R 3
RIGR ADEL RP 3
RIH ADEL RP 2
RIVL ADEL RP 1
RIVR ADEL RP 1
RMDL ADEL R 2
RMDL ADEL RP 2
RMGL ADEL R 1
RMHL ADEL RP 1
SIADR ADEL RP 1
SIBDR ADEL RP 1
SMBDR ADEL RP 1
URBL ADEL RP 1
ADAR ADER RP 1
ADEL ADER RP 2
ADEL ADER SP 1
AVKL ADER EJ 1
ALA ADER RP 1
ALNR ADER S 1
AVAL ADER R 1
AVAL ADER RP 4
AVAR ADER RP 1
AVAR ADER SP 1
AVDR ADER RP 2
AVER ADER R 1
AVJR ADER RP 1
AVKL ADER R 1
AVKL ADER RP 1
AVKR ADER RP 1
AVM ADER S 1
AVM ADER SP 1
BDUR ADER S 1
CEPDR ADER R 1
FLPL ADER RP 1
FLPL ADER SP 2
FLPR ADER RP 1
FLPR ADER S 1
FLPR ADER SP 1
IL2R ADER S 1
IL2R ADER SP 1
OLLR ADER RP 2
PVR ADER RP 1
RIGL ADER R 4
RIGL ADER RP 3
RIGR ADER RP 4
RIH ADER RP 1
RMDR ADER RP 2
SAAVR ADER R 1
ADAL ADFL RP 1
ADAL ADFL EJ 1
AIZL ADFL R 5
AIZL ADFL RP 7
ASHL ADFL SP 3
AUAL ADFL R 1
AUAL ADFL RP 4
AWBL ADFL S 1
AWBL ADFL SP 8
OLQVL ADFL RP 1
RIAL ADFL R 3
RIAL ADFL RP 12
RIGL ADFL RP 1
RIR ADFL RP 2
SMBVL ADFL RP 2
ADAR ADFR RP 1
ADAR ADFR EJ 1
AIAR ADFR EJ 1
AIYR ADFR RP 1
AIYR ADFR SP 1
AIZR ADFR R 3
AIZR ADFR RP 5
ASEL ADFR S 1
ASHR ADFR RP 1
ASHR ADFR SP 2
AUAR ADFR RP 4
AVHL ADFR SP 3
AWAR ADFR SP 3
AWBR ADFR R 1
AWBR ADFR S 1
AWBR ADFR SP 3
PVPR ADFR RP 1
PVPR ADFR SP 1
RIAR ADFR R 1
RIAR ADFR RP 15
RIGR ADFR R 1
RIGR ADFR RP 2
RIH ADFR SP 1
RIR ADFR RP 3
SMBDR ADFR RP 1
SMBVR ADFR RP 2
URXR ADFR R 1
ADLR ADLL EJ 1
AVDR ADLL EJ 1
OLQVL ADLL EJ 1
RMGL ADLL EJ 1
AIAL ADLL R 2
AIAL ADLL RP 4
AIBL ADLL R 2
AIBL ADLL RP 5
AIBR ADLL RP 1
ALA ADLL R 2
ASER ADLL R 1
ASER ADLL RP 2
ASHL ADLL RP 2
AVAL ADLL RP 2
AVAR ADLL RP 3
AVBL ADLL R 2
AVBL ADLL RP 2
AVDL ADLL RP 1
AVDR ADLL RP 4
AVHR ADLL SP 1
AVJL ADLL RP 1
AVJR ADLL RP 3
AWBL ADLL R 2
CEPVL ADLL SP 1
OLQVL ADLL RP 1
RIPL ADLL RP 1
SDQR ADLL SP 1
ADLL ADLR EJ 1
AIAR ADLR R 2
AIAR ADLR RP 8
AIAR ADLR SP 2
AIBR ADLR RP 10
ASER ADLR R 1
ASHR ADLR R 1
ASHR ADLR RP 2
AVAR ADLR RP 2
AVBL ADLR R 1
AVBR ADLR R 2
AVDL ADLR R 1
AVDL ADLR RP 4
AVDR ADLR RP 2
AVHR ADLR SP 2
AVJR ADLR R 1
AVJR ADLR RP 1
AWCR ADLR RP 3
OLLR ADLR RP 1
PVCL ADLR R 1
PVCL ADLR RP 1
RICL ADLR RP 1
RICR ADLR RP 1
AFDR AFDL EJ 1
AIBL AFDL EJ 1
AINR AFDL R 1
AINR AFDL S 3
AINR AFDL SP 1
AIYL AFDL R 7
ASER AFDL S 1
ASER AFDL SP 1
AWAL AFDL S 1
AWAL AFDL SP 4
AFDL AFDR EJ 1
AIBR AFDR EJ 1
AINL AFDR S 2
AINL AFDR SP 3
AINR AFDR SP 1
AIYR AFDR R 12
AIYR AFDR RP 1
ASER AFDR RP 1
ASER AFDR SP 2
AWAR AFDR S 1
AWAR AFDR SP 6
RIR AFDR SP 1
ADAL AIAL RP 1
ADLL AIAL S 2
ADLL AIAL SP 4
AIAR AIAL EJ 1
ASIL AIAL EJ 2
AWAL AIAL EJ 1
AIBL AIAL R 3
AIBL AIAL RP 7
AIML AIAL RP 2
AIML AIAL S 1
AIML AIAL SP 4
AINR AIAL SP 2
AIZL AIAL RP 1
AIZL AIAL SP 3
ASEL AIAL SP 3
ASER AIAL R 1
ASER AIAL RP 2
ASER AIAL S 1
ASER AIAL SP 1
ASGL AIAL RP 1
ASGL AIAL S 6
ASGL AIAL SP 3
ASHL AIAL RP 1
ASHL AIAL S 5
ASHL AIAL SP 2
ASIR AIAL SP 1
ASKL AIAL R 2
ASKL AIAL RP 1
ASKL AIAL S 7
ASKL AIAL SP 4
AWCL AIAL S 2
AWCR AIAL RP 1
HSNL AIAL R 1
HSNL AIAL SP 1
PVQL AIAL S 3
PVQL AIAL SP 3
RIFL AIAL RP 1
RMGL AIAL R 1
ADAR AIAR RP 1
ADLR AIAR RP 2
ADLR AIAR S 2
ADLR AIAR SP 8
ADFR AIAR EJ 1
AIAL AIAR EJ 1
ASIR AIAR EJ 2
AWAR AIAR EJ 1
AIBR AIAR R 6
AIBR AIAR RP 8
AIMR AIAR SP 5
AIZR AIAR RP 1
AIZR AIAR SP 1
ASER AIAR RP 1
ASER AIAR S 1
ASER AIAR SP 2
ASGR AIAR R 1
ASGR AIAR RP 1
ASGR AIAR S 8
ASGR AIAR SP 2
ASHR AIAR S 6
ASHR AIAR SP 4
ASIR AIAR S 1
ASIR AIAR SP 2
ASKR AIAR S 8
ASKR AIAR SP 3
AWAR AIAR RP 1
AWCL AIAR RP 1
AWCL AIAR S 3
AWCL AIAR SP 1
AWCR AIAR R 1
AWCR AIAR RP 2
AWCR AIAR S 1
AWCR AIAR SP 1
PVQR AIAR S 3
PVQR AIAR SP 4
RIFR AIAR RP 2
ADAL AIBL S 1
ADAR AIBL SP 1
ADLL AIBL S 2
ADLL AIBL SP 5
AIAL AIBL S 3
AIAL AIBL SP 7
AFDL AIBL EJ 1
DVC AIBL EJ 1
PVT AIBL EJ 1
RIGR AIBL EJ 3
RIMR AIBL EJ 1
RIVL AIBL EJ 1
AINR AIBL SP 2
AIYL AIBL RP 1
AIZL AIBL S 2
AIZL AIBL SP 2
AIZR AIBL S 1
AIZR AIBL SP 7
ASEL AIBL S 1
ASEL AIBL SP 6
ASER AIBL RP 1
ASER AIBL SP 2
ASGL AIBL SP 3
ASHL AIBL S 2
ASHL AIBL SP 3
ASIL AIBL S 1
ASKL AIBL SP 2
AVAL AIBL RP 2
AVBL AIBL R 1
AVBL AIBL RP 4
AWCL AIBL S 1
AWCL AIBL SP 1
BAGL AIBL SP 1
DVC AIBL SP 1
FLPL AIBL RP 1
FLPL AIBL S 1
FLPL AIBL SP 1
HSNR AIBL SP 1
PVT AIBL SP 2
RIBR AIBL R 1
RIBR AIBL RP 3
RIBR AIBL S 1
RIBR AIBL SP 1
RIFL AIBL RP 1
RIGR AIBL RP 1
RIML AIBL RP 2
RIMR AIBL R 1
RIMR AIBL RP 12
RIMR AIBL SP 4
SAADL AIBL RP 2
SAADL AIBL SP 1
SAADR AIBL RP 2
SAAVL AIBL SP 1
SDQR AIBL SP 2
SMDDR AIBL RP 4
ADAL AIBR SP 2
ADAR AIBR SP 1
ADLL AIBR SP 1
ADLR AIBR SP 10
AIAR AIBR S 6
AIAR AIBR SP 8
AFDR AIBR EJ 1
DB01 AIBR EJ 1
DVC AIBR EJ 2
PVT AIBR EJ 1
RIGL AIBR EJ 3
RIML AIBR EJ 1
RIS AIBR EJ 1
RIVR AIBR EJ 1
AIZL AIBR S 2
AIZL AIBR SP 6
AIZR AIBR SP 1
ASEL AIBR S 2
ASEL AIBR SP 2
ASER AIBR S 1
ASER AIBR SP 9
ASGR AIBR SP 2
ASHR AIBR S 1
ASHR AIBR SP 2
ASIR AIBR SP 1
AVAR AIBR RP 1
AVBR AIBR RP 3
AVEL AIBR RP 1
AWBL AIBR SP 1
AWCL AIBR SP 1
AWCR AIBR SP 4
DVC AIBR SP 3
FLPL AIBR SP 2
FLPR AIBR SP 1
HSNR AIBR SP 1
PVT AIBR SP 4
RIAL AIBR RP 1
RIBL AIBR RP 4
RIBL AIBR SP 2
RIML AIBR R 4
RIML AIBR RP 12
RIMR AIBR RP 1
RMGL AIBR S 1
SAADL AIBR RP 1
SAADR AIBR S 1
SDQL AIBR SP 1
SMDDL AIBR R 1
SMDDL AIBR RP 2
SMDVL AIBR RP 1
VB01 AIBR RP 3
VB01 AIBR SP 1
AIAL AIML R 1
AIAL AIML RP 4
AIAL AIML SP 2
SIBDR AIML EJ 1
ALML AIML RP 1
ASGL AIML RP 2
ASKL AIML RP 2
ASKL AIML SP 2
AVBR AIML RP 2
AVDL AIML RP 1
AVDR AIML RP 1
AVER AIML RP 1
AVFL AIML R 1
AVFL AIML RP 3
AVFR AIML RP 1
AVHL AIML RP 2
AVHR AIML RP 1
AVJL AIML RP 1
PVQL AIML R 1
RIFL AIML RP 1
SMBVL AIML R 1
AIAR AIMR RP 5
ASGR AIMR RP 2
ASJR AIMR RP 2
ASKR AIMR RP 3
ASKR AIMR SP 1
AVDR AIMR RP 1
AVFL AIMR R 1
AVFL AIMR RP 1
AVFR AIMR R 1
AVFR AIMR RP 1
HSNL AIMR RP 1
HSNR AIMR RP 2
OLQDR AIMR RP 1
PVNR AIMR RP 1
RIFR AIMR RP 1
RMGR AIMR R 1
RMGR AIMR RP 1
RMGR AIMR SP 1
AFDR AINL R 2
AFDR AINL RP 3
ADEL AINL EJ 1
AINR AINL EJ 2
ASGR AINL EJ 1
AUAR AINL EJ 1
ASEL AINL R 1
ASEL AINL RP 2
ASGR AINL R 1
AUAR AINL RP 1
BAGL AINL RP 3
RIBL AINL R 1
RIBR AINL RP 2
AFDL AINR R 3
AFDL AINR RP 1
AFDL AINR S 1
AFDR AINR RP 1
AIAL AINR RP 2
AIBL AINR RP 2
AINL AINR EJ 2
ASGL AINR EJ 1
AUAL AINR EJ 1
ASEL AINR RP 1
ASER AINR R 1
ASER AINR RP 1
ASGL AINR SP 1
AUAR AINR RP 1
BAGR AINR RP 3
RIBL AINR RP 2
RID AINR RP 1
AFDL AIYL S 7
AIBL AIYL SP 1
AIYR AIYL EJ 1
RIML AIYL EJ 1
AIZL AIYL R 3
AIZL AIYL RP 10
ASEL AIYL S 8
ASEL AIYL SP 5
ASER AIYL S 2
ASER AIYL SP 2
ASIL AIYL SP 2
AWAL AIYL RP 3
AWAL AIYL SP 1
AWCL AIYL RP 1
AWCL AIYL S 7
AWCL AIYL SP 3
AWCR AIYL RP 1
AWCR AIYL S 1
AWCR AIYL SP 3
BAGR AIYL SP 1
HSNR AIYL RP 1
RIAL AIYL R 1
RIAL AIYL RP 6
RIBL AIYL RP 4
ADFR AIYR RP 1
ADFR AIYR SP 1
AFDR AIYR S 12
AFDR AIYR SP 1
AIYL AIYR EJ 1
RIMR AIYR EJ 1
AIZR AIYR RP 8
ASEL AIYR S 5
ASEL AIYR SP 1
ASER AIYR S 4
ASER AIYR SP 10
ASGR AIYR S 1
AUAR AIYR SP 1
AWAR AIYR RP 1
AWAR AIYR SP 2
AWCR AIYR S 3
AWCR AIYR SP 6
HSNL AIYR RP 1
RIAR AIYR RP 6
RIBR AIYR RP 2
ADFL AIZL S 5
ADFL AIZL SP 7
AIAL AIZL RP 3
AIAL AIZL SP 1
AIBL AIZL R 2
AIBL AIZL RP 2
AIBR AIZL R 2
AIBR AIZL RP 6
AIYL AIZL S 3
AIYL AIZL SP 10
AIZR AIZL EJ 2
ASGL AIZL EJ 1
ASHL AIZL EJ 1
ASEL AIZL RP 1
ASIL AIZL SP 1
AVER AIZL RP 5
AWAL AIZL S 3
AWAL AIZL SP 7
AWBL AIZL S 3
AWBL AIZL SP 6
DVA AIZL R 1
DVA AIZL SP 3
HSNL AIZL SP 2
HSNR AIZL SP 1
RIAL AIZL R 3
RIAL AIZL RP 5
RIGL AIZL R 1
RIH AIZL SP 4
RIML AIZL RP 4
RIR AIZL S 3
RIR AIZL SP 3
SMBDL AIZL R 1
SMBDL AIZL RP 8
SMBVL AIZL RP 7
VB02 AIZL RP 1
ADFR AIZR S 3
ADFR AIZR SP 5
AIAR AIZR RP 1
AIAR AIZR SP 1
AIBL AIZR R 1
AIBL AIZR RP 7
AIBR AIZR RP 1
AIYR AIZR SP 8
AIZL AIZR EJ 2
ASGR AIZR EJ 1
ASHR AIZR EJ 1
AWAR AIZR EJ 1
AVEL AIZR RP 4
AVER AIZR R 1
AVER AIZR RP 1
AWAR AIZR S 2
AWAR AIZR SP 5
AWBR AIZR S 1
AWBR AIZR SP 3
DVA AIZR R 1
DVA AIZR RP 1
HSNL AIZR SP 1
HSNR AIZR SP 1
RIAR AIZR R 4
RIAR AIZR RP 3
RIBR AIZR S 1
RIGL AIZR SP 1
RIH AIZR SP 4
RIMR AIZR R 1
RIMR AIZR RP 3
RIR AIZR S 4
RIR AIZR SP 1
SMBDR AIZR RP 5
SMBVR AIZR RP 3
SMDDR AIZR RP 1
ADEL ALA RP 1
ADER ALA SP 1
ADLL ALA S 2
RID ALA EJ 1
AVAL ALA RP 1
AVEL ALA RP 2
AVER ALA R 1
AVER ALA RP 1
RMDR ALA RP 1
AIML ALML SP 1
AVM ALML EJ 1
PVR ALML EJ 1
AVDR ALML RP 1
AVEL ALML RP 1
BDUL ALML R 5
BDUL ALML RP 1
CEPDL ALML R 3
CEPVL ALML RP 2
PVCL ALML R 2
PVCL ALML RP 2
PVCR ALML R 1
PVCR ALML RP 1
RIFL ALML SP 2
RMDDR ALML R 1
RMGL ALML RP 1
RMGL ALML SP 1
SDQL ALML RP 1
SDQL ALML SP 1
AVM ALMR EJ 1
BDUR ALMR R 5
BDUR ALMR SP 1
CEPDR ALMR R 1
CEPVR ALMR R 1
PVCR ALMR R 3
RMDDL ALMR RP 1
SIADL ALMR RP 1
SMBDR ALNL EJ 1
RIGL ALNL SP 1
RMGL ALNL SP 1
SAAVL ALNL RP 3
SAAVL ALNL SP 1
SMBDR ALNL RP 2
SMDVL ALNL RP 1
ADER ALNR R 1
RIGR ALNR SP 1
RMGR ALNR SP 1
RMHR ALNR RP 1
SAAVR ALNR RP 2
SMBDL ALNR RP 2
SMDDR ALNR RP 1
SMDVL ALNR R 1
AVBL AQR EJ 1
AVKL AQR EJ 2
AVKR AQR EJ 1
PVPL AQR EJ 7
PVPR AQR EJ 9
RIGL AQR EJ 2
RIGR AQR EJ 1
AVAL AQR R 1
AVAL AQR RP 1
AVAR AQR R 1
AVAR AQR RP 2
AVBL AQR R 1
AVBL AQR RP 2
AVBR AQR RP 4
AVDL AQR RP 1
AVDR AQR RP 1
AVHR AQR SP 2
AVJL AQR RP 1
BAGL AQR RP 2
BAGR AQR RP 2
DVA AQR S 1
DVA AQR SP 3
PVCR AQR RP 2
PVCR AQR SP 1
PVPL AQR RP 1
PVPL AQR SP 1
PVPR AQR SP 2
RIAL AQR R 1
RIAL AQR RP 2
RIAR AQR R 1
RIAR AQR RP 1
URXL AQR RP 1
AVAL AS01 EJ 3
AVAR AS01 EJ 2
VA03 AS01 EJ 1
VD02 AS01 EJ 1
AVAR AS01 S 1
AVBR AS01 S 1
AVDL AS01 S 1
AVEL AS01 SP 1
AVER AS01 S 1
AVER AS01 SP 2
DA01 AS01 RP 2
DB01 AS01 S 1
PVCL AS01 S 1
VD01 AS01 R 1
VD01 AS01 RP 4
DA02 AS02 EJ 1
VA04 AS02 EJ 2
AVAL AS02 S 1
AVAR AS02 S 2
AVER AS02 SP 2
DB01 AS02 RP 1
DB01 AS02 S 1
DD01 AS02 RP 1
PVCR AS02 S 1
RID AS02 SP 1
VD02 AS02 R 4
VD02 AS02 RP 6
AVAL AS03 EJ 2
AVAR AS03 EJ 1
DA02 AS03 EJ 1
VA05 AS03 EJ 2
AVAL AS03 S 1
AVAR AS03 S 1
AVBL AS03 S 1
AVBR AS03 S 1
AVER AS03 S 1
DA03 AS03 RP 1
DB01 AS03 S 1
DD01 AS03 RP 1
VD02 AS03 RP 1
VD03 AS03 R 1
VD03 AS03 RP 14
DA03 AS04 EJ 1
AS05 AS04 R 1
AVAL AS04 S 1
AVAR AS04 S 1
AVBL AS04 S 1
AVBR AS04 S 1
AVDL AS04 SP 1
DA03 AS04 S 1
DB03 AS04 S 1
VD04 AS04 R 3
VD04 AS04 RP 8
AS04 AS05 S 1
AVAL AS05 EJ 1
AVAR AS05 EJ 1
VA07 AS05 EJ 1
AVAL AS05 S 3
AVAR AS05 S 1
AVBL AS05 S 1
AVBR AS05 S 1
AVDL AS05 S 1
AVDR AS05 S 1
DB03 AS05 S 1
DD02 AS05 RP 1
HSNR AS05 S 1
VD05 AS05 R 3
VD05 AS05 RP 6
AVAL AS06 EJ 1
AVAR AS06 EJ 1
AVBR AS06 EJ 1
DA05 AS06 EJ 2
VA08 AS06 EJ 1
AVAR AS06 S 2
AVBL AS06 S 1
AVBR AS06 S 1
PLMR AS06 SP 1
PVR AS06 S 1
VD06 AS06 R 3
VD06 AS06 RP 10
AVAL AS07 EJ 6
AVAR AS07 EJ 5
AVBL AS07 EJ 2
AVBR AS07 EJ 2
AVAL AS07 S 8
AVAR AS07 S 3
AVBR AS07 S 1
AVAL AS08 EJ 4
AVAR AS08 EJ 3
AVAL AS08 S 5
AVAR AS08 S 6
AVAL AS09 EJ 4
AVAR AS09 EJ 1
DVB AS09 EJ 7
AVAL AS09 S 8
AVAR AS09 RP 1
AVAR AS09 S 5
AVBL AS09 S 1
AVAL AS10 EJ 1
AVAR AS10 EJ 1
AVAL AS10 SP 2
AVAR AS10 SP 1
AVBL AS10 S 1
AVBR AS10 S 1
AVDL AS10 SP 1
AVDR AS10 S 1
PDB AS11 EJ 2
AVAL AS11 SP 4
AVAR AS11 SP 6
AVDL AS11 SP 2
PDA AS11 R 1
PDA AS11 SP 1
PDB AS11 R 1
VA12 AS11 S 2
VD13 AS11 RP 2
ADFR ASEL R 1
AIAL ASEL RP 3
AIBL ASEL R 1
AIBL ASEL RP 6
AIBR ASEL R 2
AIBR ASEL RP 2
AINL ASEL S 1
AINL ASEL SP 2
AINR ASEL SP 1
AIYL ASEL R 8
AIYL ASEL RP 5
AIYR ASEL R 5
AIYR ASEL RP 1
AIZL ASEL SP 1
ASIR ASEL S 2
AWAL ASEL SP 4
AWAR ASEL SP 1
AWCL ASEL RP 4
AWCL ASEL SP 1
AWCR ASEL RP 1
AWCR ASEL SP 1
RIAR ASEL R 1
ADLL ASER S 1
ADLL ASER SP 2
ADLR ASER S 1
AFDL ASER R 1
AFDL ASER RP 1
AFDR ASER RP 2
AFDR ASER SP 1
AIAL ASER R 1
AIAL ASER RP 1
AIAL ASER S 1
AIAL ASER SP 2
AIAR ASER R 1
AIAR ASER RP 2
AIAR ASER SP 1
AIBL ASER RP 2
AIBL ASER SP 1
AIBR ASER R 1
AIBR ASER RP 9
AINR ASER S 1
AINR ASER SP 1
AIYL ASER R 2
AIYL ASER RP 2
AIYR ASER R 4
AIYR ASER RP 10
ASIL ASER S 1
AWAR ASER RP 1
AWAR ASER SP 2
AWCL ASER RP 1
AWCR ASER RP 1
PVQR ASER SP 1
AIAL ASGL R 6
AIAL ASGL RP 3
AIAL ASGL SP 1
AIBL ASGL RP 3
AIML ASGL SP 2
AINR ASGL RP 1
AINR ASGL EJ 1
AIZL ASGL EJ 1
ASKL ASGL RP 1
AWAL ASGL SP 1
AIAR ASGR R 8
AIAR ASGR RP 2
AIAR ASGR S 1
AIAR ASGR SP 1
AIBR ASGR RP 2
AIMR ASGR SP 2
AINL ASGR S 1
AIYR ASGR R 1
AINL ASGR EJ 1
AIZR ASGR EJ 1
AWBR ASGR S 1
AWCR ASGR SP 1
CEPVR ASGR SP 1
ADAL ASHL RP 1
ADFL ASHL RP 3
ADLL ASHL SP 2
AIAL ASHL R 5
AIAL ASHL RP 2
AIAL ASHL SP 1
AIBL ASHL R 2
AIBL ASHL RP 3
ADAL ASHL EJ 1
AIZL ASHL EJ 1
ASHR ASHL EJ 1
RICL ASHL EJ 2
RMGL ASHL EJ 1
ASKL ASHL RP 1
AVAL ASHL RP 2
AVBL ASHL RP 6
AVDL ASHL RP 2
AVDR ASHL R 2
AVDR ASHL RP 2
HSNL ASHL SP 1
HSNR ASHL SP 2
RIAL ASHL RP 4
RIML ASHL RP 1
RIPL ASHL RP 1
RMGL ASHL SP 1
URXL ASHL SP 1
ADAR ASHR RP 2
ADFR ASHR RP 2
ADFR ASHR SP 1
ADLR ASHR S 1
ADLR ASHR SP 2
AIAR ASHR R 6
AIAR ASHR RP 4
AIBR ASHR R 1
AIBR ASHR RP 2
ADAR ASHR EJ 1
AIZR ASHR EJ 1
ASHL ASHR EJ 1
ASKR ASHR EJ 1
RICR ASHR EJ 2
RMGR ASHR EJ 1
ASIR ASHR S 1
AVAR ASHR R 1
AVAR ASHR RP 4
AVBR ASHR RP 3
AVDL ASHR R 1
AVDL ASHR RP 4
AVDR ASHR RP 1
AVER ASHR RP 3
AWBR ASHR SP 2
HSNL ASHR SP 2
HSNR ASHR RP 1
PVPR ASHR RP 1
PVPR ASHR SP 1
RIAR ASHR RP 2
RIFR ASHR SP 2
RMGR ASHR RP 2
RMGR ASHR SP 1
AIBL ASIL R 1
AIYL ASIL RP 2
AIZL ASIL RP 1
ASER ASIL R 1
AIAL ASIL EJ 2
ASIR ASIL EJ 1
ASKL ASIL R 2
AWCL ASIL R 1
AWCL ASIL RP 1
AWCR ASIL R 1
AWCR ASIL RP 1
RIBL ASIL RP 1
AIAL ASIR RP 1
AIAR ASIR R 1
AIAR ASIR RP 2
AIBR ASIR RP 1
ASEL ASIR R 2
ASHR ASIR R 1
AIAR ASIR EJ 2
ASIL ASIR EJ 1
AWCL ASIR RP 1
AWCR ASIR R 1
AWCR ASIR RP 1
ASJR ASJL EJ 1
ASKL ASJL RP 4
AVFR ASJL SP 1
HSNL ASJL RP 1
HSNR ASJL RP 1
PVQL ASJL R 8
PVQL ASJL RP 6
PVQL ASJL SP 1
AIMR ASJR SP 2
ASJL ASJR EJ 1
ASKR ASJR R 1
ASKR ASJR RP 3
HSNL ASJR S 1
HSNR ASJR RP 1
PVQR ASJR R 9
PVQR ASJR RP 4
AIAL ASKL R 7
AIAL ASKL RP 4
AIAL ASKL S 2
AIAL ASKL SP 1
AIBL ASKL RP 2
AIML ASKL RP 2
AIML ASKL SP 2
ASGL ASKL SP 1
ASHL ASKL SP 1
ASIL ASKL S 2
ASJL ASKL SP 4
ASKR ASKL EJ 1
PVQL ASKL EJ 5
RMGL ASKL EJ 1
AVFR ASKL SP 1
HSNL ASKL SP 1
PVQL ASKL SP 4
AIAR ASKR R 8
AIAR ASKR RP 3
AIMR ASKR RP 1
AIMR ASKR SP 3
ASJR ASKR S 1
ASJR ASKR SP 3
ASHR ASKR EJ 1
ASKL ASKR EJ 1
PVQR ASKR EJ 4
RMGR ASKR EJ 1
AWAR ASKR RP 1
CEPVR ASKR RP 1
PVQR ASKR SP 4
RIFR ASKR RP 1
ADFL AUAL S 1
ADFL AUAL SP 4
AINR AUAL EJ 1
AUAR AUAL EJ 1
AWBL AUAL EJ 1
AVAL AUAL R 1
AVAL AUAL RP 2
AVDR AUAL RP 1
AVEL AUAL RP 3
DVA AUAL SP 1
IL2DL AUAL S 1
RIAL AUAL RP 5
RIBL AUAL R 2
RIBL AUAL RP 7
RIBL AUAL SP 1
RIR AUAL SP 1
URXL AUAL S 1
URXL AUAL SP 4
ADFR AUAR SP 4
AINL AUAR SP 1
AINR AUAR SP 1
AIYR AUAR RP 1
AINL AUAR EJ 1
AUAL AUAR EJ 1
AWBR AUAR EJ 1
AVAR AUAR R 1
AVER AUAR R 1
AVER AUAR RP 3
AWAR AUAR S 1
DVA AUAR SP 1
RIAR AUAR R 1
RIAR AUAR RP 5
RIBR AUAR R 4
RIBR AUAR RP 9
RIH AUAR SP 1
URXR AUAR R 1
URXR AUAR S 1
URXR AUAR SP 3
ADAR AVAL SP 1
ADEL AVAL SP 2
ADER AVAL S 1
ADER AVAL SP 4
ADLL AVAL SP 2
AIBL AVAL SP 2
ALA AVAL SP 1
AQR AVAL S 1
AQR AVAL SP 1
AS02 AVAL RP 1
AS03 AVAL RP 1
AS04 AVAL R 1
AS05 AVAL RP 3
AS07 AVAL R 7
AS07 AVAL RP 1
AS08 AVAL R 5
AS09 AVAL R 8
AS10 AVAL RP 2
AS11 AVAL RP 4
ASHL AVAL SP 2
AUAL AVAL S 1
AUAL AVAL SP 2
AS01 AVAL EJ 3
AS03 AVAL EJ 2
AS05 AVAL EJ 1
AS06 AVAL EJ 1
AS07 AVAL EJ 6
AS08 AVAL EJ 4
AS09 AVAL EJ 4
AS10 AVAL EJ 1
AVAR AVAL EJ 5
AVJL AVAL EJ 2
DA01 AVAL EJ 2
DA02 AVAL EJ 2
DA04 AVAL EJ 3
DA05 AVAL EJ 1
DA06 AVAL EJ 10
DA07 AVAL EJ 2
DB06 AVAL EJ 3
FLPL AVAL EJ 1
LUAL AVAL EJ 1
PVCL AVAL EJ 2
PVCR AVAL EJ 5
PVPL AVAL EJ 1
RIMR AVAL EJ 3
SABD AVAL EJ 4
SABVR AVAL EJ 1
SDQR AVAL EJ 1
URYDL AVAL EJ 1
URYVR AVAL EJ 1
VA01 AVAL EJ 3
VA02 AVAL EJ 4
VA03 AVAL EJ 1
VA04 AVAL EJ 1
VA05 AVAL EJ 5
VA06 AVAL EJ 6
VA07 AVAL EJ 2
VA08 AVAL EJ 10
VA09 AVAL EJ 1
VA10 AVAL EJ 1
VA11 AVAL EJ 1
VB09 AVAL EJ 5
AVAR AVAL RP 2
AVAR AVAL SP 1
AVBL AVAL S 6
AVBL AVAL SP 1
AVBR AVAL RP 1
AVBR AVAL S 5
AVBR AVAL SP 1
AVDL AVAL R 1
AVDL AVAL S 1
AVDL AVAL SP 12
AVDR AVAL S 3
AVDR AVAL SP 13
AVEL AVAL S 2
AVEL AVAL SP 10
AVER AVAL S 2
AVER AVAL SP 5
AVHL AVAL RP 1
AVJR AVAL SP 1
AWCL AVAL SP 1
BAGR AVAL S 1
BAGR AVAL SP 1
BDUR AVAL SP 3
DA01 AVAL R 1
DA01 AVAL RP 1
DA02 AVAL R 1
DA02 AVAL RP 1
DA03 AVAL R 1
DA03 AVAL RP 5
DA04 AVAL R 1
DA04 AVAL RP 6
DA05 AVAL R 2
DA05 AVAL RP 5
DA06 AVAL RP 11
DA07 AVAL RP 2
DA08 AVAL RP 4
DA09 AVAL R 2
DA09 AVAL RP 1
DB05 AVAL R 1
DB05 AVAL RP 1
DB06 AVAL RP 1
DVA AVAL SP 3
DVC AVAL SP 5
FLPL AVAL S 4
FLPL AVAL SP 10
FLPR AVAL S 2
FLPR AVAL SP 10
LUAL AVAL RP 1
LUAL AVAL SP 5
LUAR AVAL SP 3
PHBL AVAL SP 9
PHBR AVAL SP 7
PHCL AVAL SP 1
PLMR AVAL S 1
PLMR AVAL SP 3
PQR AVAL S 3
PQR AVAL SP 5
PVCL AVAL R 3
PVCL AVAL RP 7
PVCL AVAL S 1
PVCL AVAL SP 1
PVCR AVAL R 2
PVCR AVAL RP 4
PVCR AVAL S 2
PVCR AVAL SP 5
PVDL AVAL SP 6
PVDR AVAL SP 6
PVNL AVAL SP 2
PVNR AVAL S 2
PVNR AVAL SP 2
PVPL AVAL S 1
PVPL AVAL SP 1
PVPR AVAL SP 1
RIBL AVAL S 1
RIBL AVAL SP 1
RICL AVAL SP 5
RICR AVAL SP 5
RIML AVAL SP 1
RIMR AVAL SP 2
RMGL AVAL SP 1
SAADL AVAL SP 6
SAAVL AVAL S 1
SAAVL AVAL SP 16
SDQL AVAL S 1
SDQL AVAL SP 1
SDQR AVAL SP 2
SMBDR AVAL SP 1
URYVR AVAL SP 1
VA02 AVAL RP 1
VA02 AVAL S 1
VA03 AVAL RP 2
VA04 AVAL RP 2
VA05 AVAL RP 3
VA06 AVAL RP 4
VA08 AVAL R 6
VA08 AVAL RP 3
VA09 AVAL R 7
VA10 AVAL RP 5
VA11 AVAL RP 6
VA12 AVAL RP 2
VD06 AVAL S 1
ADAL AVAR SP 2
ADEL AVAR SP 3
ADER AVAR RP 1
ADER AVAR SP 1
ADLL AVAR SP 3
ADLR AVAR SP 2
AIBR AVAR SP 1
AQR AVAR S 1
AQR AVAR SP 2
AS01 AVAR RP 1
AS02 AVAR R 1
AS02 AVAR RP 1
AS03 AVAR RP 1
AS04 AVAR RP 1
AS05 AVAR RP 1
AS06 AVAR RP 2
AS07 AVAR R 3
AS08 AVAR R 5
AS08 AVAR RP 1
AS09 AVAR R 3
AS09 AVAR RP 2
AS09 AVAR S 1
AS10 AVAR RP 1
AS11 AVAR RP 6
ASHR AVAR S 1
ASHR AVAR SP 4
AUAR AVAR S 1
AVAL AVAR RP 1
AVAL AVAR SP 2
AS01 AVAR EJ 2
AS03 AVAR EJ 1
AS05 AVAR EJ 1
AS06 AVAR EJ 1
AS07 AVAR EJ 5
AS08 AVAR EJ 3
AS09 AVAR EJ 1
AS10 AVAR EJ 1
AVAL AVAR EJ 5
DA01 AVAR EJ 6
DA02 AVAR EJ 2
DA03 AVAR EJ 2
DA04 AVAR EJ 2
DA05 AVAR EJ 5
DA06 AVAR EJ 2
DA08 AVAR EJ 1
DB05 AVAR EJ 2
PVCR AVAR EJ 3
RIML AVAR EJ 2
RIMR AVAR EJ 1
SABVL AVAR EJ 3
SABVR AVAR EJ 1
URYDR AVAR EJ 1
URYVL AVAR EJ 1
VA03 AVAR EJ 2
VA04 AVAR EJ 3
VA05 AVAR EJ 3
VA06 AVAR EJ 2
VA07 AVAR EJ 4
VA08 AVAR EJ 4
VA10 AVAR EJ 1
VA11 AVAR EJ 7
VA12 AVAR EJ 1
VB09 AVAR EJ 4
AVBL AVAR R 1
AVBL AVAR S 5
AVBL AVAR SP 2
AVBR AVAR S 5
AVBR AVAR SP 2
AVDL AVAR R 1
AVDL AVAR S 2
AVDL AVAR SP 17
AVDR AVAR RP 2
AVDR AVAR S 1
AVDR AVAR SP 14
AVEL AVAR RP 2
AVEL AVAR S 4
AVEL AVAR SP 3
AVER AVAR RP 2
AVER AVAR SP 16
AVG AVAR S 1
AVG AVAR SP 2
AVJL AVAR SP 1
AVJR AVAR SP 1
BAGL AVAR S 1
BAGL AVAR SP 1
DA01 AVAR R 1
DA01 AVAR RP 1
DA02 AVAR RP 2
DA03 AVAR R 1
DA03 AVAR RP 2
DA04 AVAR R 2
DA04 AVAR RP 4
DA05 AVAR RP 2
DA06 AVAR R 2
DA06 AVAR RP 9
DA07 AVAR RP 3
DA08 AVAR R 1
DA08 AVAR RP 7
DA09 AVAR RP 2
DB03 AVAR RP 1
DB05 AVAR RP 1
DB06 AVAR R 2
DB06 AVAR RP 3
DVA AVAR SP 1
DVC AVAR SP 7
FLPL AVAR SP 17
FLPR AVAR SP 5
LUAL AVAR RP 1
LUAL AVAR S 1
LUAL AVAR SP 5
LUAR AVAR RP 3
LUAR AVAR SP 7
PDEL AVAR RP 1
PDER AVAR RP 1
PHBL AVAR SP 6
PHBR AVAR SP 7
PLMR AVAR SP 1
PQR AVAR S 2
PQR AVAR SP 9
PVCL AVAR R 2
PVCL AVAR RP 5
PVCL AVAR SP 4
PVCR AVAR RP 5
PVCR AVAR SP 7
PVDL AVAR SP 6
PVDR AVAR SP 9
PVPL AVAR S 1
PVPL AVAR SP 1
PVPR AVAR SP 2
PVWR AVAR SP 1
RIBR AVAR S 2
RICL AVAR SP 6
RICR AVAR SP 5
RIGL AVAR RP 1
RMGR AVAR SP 1
SAADR AVAR SP 3
SAAVR AVAR S 4
SAAVR AVAR SP 9
SABD AVAR RP 1
SABVL AVAR R 1
SABVL AVAR RP 2
SDQL AVAR SP 3
SMBDL AVAR SP 1
VA02 AVAR R 1
VA02 AVAR RP 1
VA03 AVAR R 1
VA03 AVAR RP 4
VA04 AVAR RP 2
VA05 AVAR RP 1
VA06 AVAR RP 3
VA08 AVAR R 9
VA08 AVAR RP 3
VA09 AVAR R 4
VA09 AVAR RP 2
VA10 AVAR RP 4
VA11 AVAR RP 8
VD05 AVAR S 1
VD11 AVAR S 2
VD13 AVAR RP 2
VD13 AVAR S 2
ADAL AVBL SP 4
ADAR AVBL S 1
ADAR AVBL SP 1
ADLL AVBL S 2
ADLL AVBL SP 2
ADLR AVBL S 1
AIBL AVBL S 1
AIBL AVBL SP 4
AQR AVBL S 1
AQR AVBL SP 2
AS03 AVBL R 1
AS04 AVBL R 1
AS05 AVBL R 1
AS06 AVBL R 1
AS09 AVBL R 1
AS10 AVBL R 1
ASHL AVBL SP 6
AVAL AVBL R 6
AVAL AVBL RP 1
AVAR AVBL R 5
AVAR AVBL RP 2
AVAR AVBL S 1
AQR AVBL EJ 1
AS07 AVBL EJ 2
AVBR AVBL EJ 3
DB03 AVBL EJ 1
DB04 AVBL EJ 1
DB05 AVBL EJ 1
DB06 AVBL EJ 2
DB07 AVBL EJ 2
DVA AVBL EJ 1
RIBL AVBL EJ 1
RIBR AVBL EJ 1
RID AVBL EJ 1
SDQR AVBL EJ 1
SIBVL AVBL EJ 1
VB01 AVBL EJ 1
VB02 AVBL EJ 3
VB04 AVBL EJ 1
VB05 AVBL EJ 1
VB06 AVBL EJ 1
VB07 AVBL EJ 2
VB08 AVBL EJ 7
VB09 AVBL EJ 1
VB10 AVBL EJ 2
VB11 AVBL EJ 2
AVBR AVBL RP 1
AVBR AVBL SP 1
AVDL AVBL RP 1
AVDR AVBL RP 2
AVDR AVBL S 1
AVEL AVBL R 1
AVER AVBL RP 2
AVFL AVBL SP 1
AVFR AVBL SP 1
AVG AVBL S 1
AVG AVBL SP 1
AVHL AVBL S 1
AVHR AVBL SP 2
AVJL AVBL SP 1
AVJR AVBL S 1
AVJR AVBL SP 2
AVKL AVBL SP 1
AVL AVBL R 1
AVM AVBL SP 6
AWBL AVBL S 1
DVA AVBL SP 1
DVC AVBL SP 1
FLPL AVBL S 1
FLPL AVBL SP 3
FLPR AVBL SP 5
PVCL AVBL SP 5
PVCR AVBL S 2
PVCR AVBL SP 6
PVNR AVBL RP 1
PVNR AVBL SP 1
PVPL AVBL S 2
PVPL AVBL SP 3
PVPR AVBL SP 4
PVQR AVBL SP 1
PVR AVBL SP 4
RIFL AVBL SP 10
RIFR AVBL SP 1
RIML AVBL SP 2
RIMR AVBL SP 2
SDQR AVBL S 2
SDQR AVBL SP 4
URBL AVBL S 1
URXL AVBL SP 1
URXR AVBL SP 1
VA02 AVBL R 1
VA07 AVBL R 1
VA10 AVBL R 1
VB02 AVBL R 1
VC03 AVBL R 1
VC04 AVBL S 1
ADAL AVBR S 2
ADAL AVBR SP 5
ADAR AVBR SP 5
ADLR AVBR S 2
AIBR AVBR SP 3
AIML AVBR SP 2
AQR AVBR SP 4
AS01 AVBR R 1
AS03 AVBR R 1
AS04 AVBR R 1
AS05 AVBR RP 1
AS06 AVBR R 1
AS07 AVBR RP 1
AS10 AVBR R 1
ASHR AVBR SP 3
AVAL AVBR R 5
AVAL AVBR RP 1
AVAL AVBR SP 1
AVAR AVBR R 5
AVAR AVBR RP 2
AVBL AVBR RP 1
AVBL AVBR SP 1
AS06 AVBR EJ 1
AS07 AVBR EJ 2
AVBL AVBR EJ 3
DB01 AVBR EJ 3
DB02 AVBR EJ 1
DB03 AVBR EJ 1
DB04 AVBR EJ 1
DB05 AVBR EJ 1
DB06 AVBR EJ 1
DB07 AVBR EJ 1
DD01 AVBR EJ 1
DVA AVBR EJ 1
PVNL AVBR EJ 2
RIBL AVBR EJ 1
RIBR AVBR EJ 1
RID AVBR EJ 2
SIBVL AVBR EJ 1
VA08 AVBR EJ 1
VA09 AVBR EJ 1
VB02 AVBR EJ 1
VB03 AVBR EJ 1
VB04 AVBR EJ 1
VB06 AVBR EJ 2
VB07 AVBR EJ 2
VB08 AVBR EJ 3
VB09 AVBR EJ 6
VB10 AVBR EJ 1
VB11 AVBR EJ 1
VD10 AVBR EJ 1
AVFL AVBR SP 2
AVFR AVBR S 3
AVFR AVBR SP 2
AVG AVBR S 2
AVHL AVBR SP 1
AVHR AVBR SP 1
AVJL AVBR SP 4
AVJR AVBR SP 1
AVM AVBR S 2
AVM AVBR SP 4
AWBR AVBR SP 2
DA05 AVBR RP 1
FLPL AVBR S 1
FLPL AVBR SP 4
FLPR AVBR SP 1
HSNR AVBR R 1
PVCL AVBR S 1
PVCL AVBR SP 11
PVCR AVBR SP 6
PVNL AVBR S 1
PVNR AVBR SP 2
PVPL AVBR SP 6
PVPR AVBR SP 5
PVR AVBR SP 4
RIBL AVBR SP 1
RIFL AVBR SP 1
RIFR AVBR S 3
RIFR AVBR SP 14
RIML AVBR SP 3
RIMR AVBR S 1
RIMR AVBR SP 4
RMGL AVBR SP 2
RMGR AVBR SP 1
SDQR AVBR SP 4
URBR AVBR SP 1
URXR AVBR SP 2
URYVL AVBR SP 1
VA04 AVBR RP 1
VA09 AVBR R 1
VD03 AVBR R 1
ADAL AVDL SP 1
ADLL AVDL SP 1
ADLR AVDL S 1
ADLR AVDL SP 4
AIML AVDL SP 1
AQR AVDL SP 1
AS01 AVDL R 1
AS04 AVDL RP 1
AS05 AVDL R 1
AS10 AVDL RP 1
AS11 AVDL RP 2
ASHL AVDL SP 2
ASHR AVDL S 1
ASHR AVDL SP 4
AVAL AVDL R 1
AVAL AVDL RP 12
AVAL AVDL S 1
AVAR AVDL R 2
AVAR AVDL RP 17
AVAR AVDL S 1
AVBL AVDL SP 1
ADAR AVDL EJ 2
AVM AVDL EJ 2
FLPL AVDL EJ 1
FLPR AVDL EJ 1
AVDR AVDL SP 2
AVHL AVDL SP 1
AVJL AVDL SP 1
AVJR AVDL SP 1
DA01 AVDL RP 1
DA02 AVDL R 1
DA03 AVDL R 4
DA04 AVDL R 1
DA04 AVDL RP 1
DA05 AVDL RP 1
DA08 AVDL R 1
FLPL AVDL SP 6
FLPR AVDL S 2
FLPR AVDL SP 8
LUAL AVDL RP 1
LUAL AVDL SP 4
LUAR AVDL SP 1
PHBL AVDL SP 1
PHBR AVDL SP 1
PLMR AVDL S 1
PQR AVDL SP 7
PVCL AVDL RP 1
PVCL AVDL SP 5
PVCR AVDL SP 5
PVNL AVDL SP 3
RMGR AVDL SP 1
SABD AVDL R 1
SABD AVDL RP 1
SABVL AVDL RP 1
SABVR AVDL RP 1
VA04 AVDL S 1
VA05 AVDL R 1
VA05 AVDL RP 1
ADER AVDR SP 2
ADLL AVDR SP 4
ADLR AVDR SP 2
AIML AVDR SP 1
AIMR AVDR SP 1
ALML AVDR SP 1
AQR AVDR SP 1
AS05 AVDR R 1
AS10 AVDR R 1
ASHL AVDR S 2
ASHL AVDR SP 2
ASHR AVDR SP 1
AUAL AVDR SP 1
AVAL AVDR R 3
AVAL AVDR RP 13
AVAR AVDR R 1
AVAR AVDR RP 14
AVAR AVDR SP 2
AVBL AVDR R 1
AVBL AVDR SP 2
AVDL AVDR RP 2
ADAL AVDR EJ 2
ADLL AVDR EJ 1
AVJL AVDR EJ 2
FLPR AVDR EJ 1
AVER AVDR SP 1
AVG AVDR S 1
AVHR AVDR SP 1
AVJR AVDR S 1
AVJR AVDR SP 2
DA01 AVDR RP 2
DA02 AVDR R 1
DA03 AVDR R 1
DA03 AVDR RP 1
DA04 AVDR R 1
DA04 AVDR RP 1
DA05 AVDR R 2
DA08 AVDR RP 1
DA09 AVDR R 1
DB04 AVDR R 1
DVC AVDR R 1
FLPL AVDR SP 13
FLPR AVDR SP 1
HSNL AVDR SP 2
HSNR AVDR SP 1
LUAL AVDR RP 2
LUAL AVDR SP 2
LUAR AVDR SP 3
PHAL AVDR SP 1
PHBR AVDR SP 1
PLMR AVDR SP 4
PQR AVDR R 1
PQR AVDR SP 6
PVCL AVDR SP 2
PVCR AVDR SP 1
PVNL AVDR SP 3
PVNR AVDR SP 1
PVPL AVDR SP 2
PVWR AVDR SP 1
RIBL AVDR SP 1
SABD AVDR RP 1
SABVL AVDR RP 3
SABVR AVDR RP 1
VA02 AVDR R 1
VA03 AVDR R 2
VA06 AVDR RP 1
VA11 AVDR RP 1
ADAL AVEL SP 1
ADAR AVEL SP 1
ADEL AVEL SP 1
AIBR AVEL SP 1
AIZR AVEL SP 4
ALA AVEL SP 2
ALML AVEL SP 1
AS01 AVEL RP 1
AUAL AVEL SP 3
AVAL AVEL R 2
AVAL AVEL RP 10
AVAR AVEL R 4
AVAR AVEL RP 3
AVAR AVEL SP 2
AVBL AVEL S 1
AVER AVEL EJ 1
RIML AVEL EJ 2
RIMR AVEL EJ 3
RMDVR AVEL EJ 1
RMEV AVEL EJ 1
AVG AVEL SP 1
AVJL AVEL S 1
AVKL AVEL SP 2
AVL AVEL SP 1
BAGL AVEL SP 1
BAGR AVEL S 2
BAGR AVEL SP 2
CEPDR AVEL SP 6
CEPVR AVEL S 1
CEPVR AVEL SP 4
DA01 AVEL RP 5
DA02 AVEL RP 1
DA03 AVEL R 1
DA03 AVEL RP 2
DA04 AVEL RP 1
DVA AVEL S 3
DVA AVEL SP 6
FLPR AVEL SP 4
IL1R AVEL SP 1
IL2L AVEL SP 1
OLLR AVEL S 1
OLLR AVEL SP 15
PVCL AVEL SP 2
PVCR AVEL RP 1
PVCR AVEL SP 1
PVNL AVEL S 1
PVNR AVEL S 2
PVNR AVEL SP 1
PVT AVEL RP 1
RIBL AVEL S 1
RIBL AVEL SP 1
RIBR AVEL S 2
RIBR AVEL SP 1
RIGL AVEL S 1
RIGL AVEL SP 1
RIS AVEL SP 7
RMGL AVEL SP 2
SABD AVEL RP 6
SABVL AVEL RP 7
SABVR AVEL RP 3
SDQL AVEL SP 1
URXL AVEL S 3
URXL AVEL SP 1
URYDR AVEL SP 2
URYVR AVEL SP 6
VA01 AVEL RP 5
VA03 AVEL R 1
VA03 AVEL RP 2
VD02 AVEL RP 1
VD03 AVEL RP 1
ADER AVER S 1
AIML AVER SP 1
AIZL AVER SP 5
AIZR AVER S 1
AIZR AVER SP 1
ALA AVER S 1
ALA AVER SP 1
AS01 AVER R 1
AS01 AVER RP 2
AS02 AVER RP 2
AS03 AVER R 1
ASHR AVER SP 3
AUAR AVER S 1
AUAR AVER SP 3
AVAL AVER R 2
AVAL AVER RP 5
AVAR AVER RP 16
AVAR AVER SP 2
AVBL AVER SP 2
AVDR AVER RP 1
AVEL AVER EJ 1
RIML AVER EJ 3
RIMR AVER EJ 2
RMDVL AVER EJ 1
RMDVR AVER EJ 1
RMEV AVER EJ 1
AVG AVER SP 1
AVJR AVER S 1
AVJR AVER SP 2
AVKL AVER SP 1
BAGL AVER S 1
BAGL AVER SP 3
CEPDL AVER S 1
CEPDL AVER SP 4
CEPVL AVER S 1
CEPVL AVER SP 2
DA01 AVER RP 5
DA02 AVER R 1
DA02 AVER RP 2
DA03 AVER R 1
DB03 AVER RP 1
DVA AVER S 2
DVA AVER SP 3
FLPR AVER SP 2
IL1L AVER SP 2
IL1R AVER SP 1
OLLL AVER S 3
OLLL AVER SP 18
PVCL AVER SP 1
PVCR AVER SP 1
PVPL AVER SP 1
RIBL AVER S 3
RIBL AVER SP 2
RIBR AVER S 1
RIBR AVER SP 1
RIGL AVER SP 1
RIGR AVER S 2
RIS AVER SP 7
RMGR AVER SP 3
SABD AVER RP 2
SABVL AVER RP 3
SABVR AVER RP 3
URXR AVER S 2
URYDL AVER SP 2
URYDR AVER SP 2
URYVL AVER SP 5
VA01 AVER RP 1
VA02 AVER RP 1
VA03 AVER R 2
VA04 AVER RP 1
VA05 AVER R 1
AIML AVFL S 1
AIML AVFL SP 3
AIMR AVFL S 1
AIMR AVFL SP 1
AVBL AVFL RP 1
AVBR AVFL RP 2
AVFR AVFL EJ 23
AVHL AVFL EJ 2
AVHR AVFL EJ 3
PVQR AVFL EJ 1
AVFR AVFL R 1
AVFR AVFL RP 6
AVFR AVFL SP 1
AVG AVFL R 1
AVG AVFL RP 1
AVG AVFL S 1
AVHL AVFL RP 2
AVHL AVFL SP 1
AVHR AVFL R 3
AVHR AVFL RP 1
AVHR AVFL SP 2
AVJL AVFL RP 1
AVJR AVFL R 1
AVL AVFL RP 1
HSNL AVFL RP 1
HSNL AVFL S 1
HSNL AVFL SP 5
HSNR AVFL S 1
HSNR AVFL SP 1
PDER AVFL RP 1
PHAL AVFL SP 3
PHBR AVFL SP 1
PVNL AVFL RP 2
PVQL AVFL RP 1
PVQR AVFL RP 1
RIFR AVFL SP 1
VB01 AVFL R 1
VB01 AVFL RP 0
VC05 AVFL S 1
AIML AVFR SP 1
AIMR AVFR S 1
AIMR AVFR SP 1
ASJL AVFR RP 1
ASKL AVFR RP 1
AVBL AVFR RP 1
AVBR AVFR R 3
AVBR AVFR RP 2
AVFL AVFR RP 1
AVFL AVFR S 1
AVFL AVFR SP 6
AVFL AVFR EJ 23
AVHL AVFR EJ 2
AVHR AVFR EJ 1
VC04 AVFR EJ 1
AVHL AVFR RP 2
AVHL AVFR SP 3
AVHR AVFR R 1
AVHR AVFR SP 1
AVJL AVFR RP 2
AVJL AVFR SP 1
AVJR AVFR RP 1
AVL AVFR SP 1
HSNR AVFR R 1
PVNL AVFR SP 1
PVQL AVFR RP 1
PVQR AVFR SP 1
VC05 AVFR S 1
VD11 AVFR R 1
AVAR AVG R 1
AVAR AVG RP 2
AVBL AVG R 1
AVBL AVG RP 1
AVBR AVG R 2
AVDR AVG R 1
AVEL AVG RP 1
AVER AVG RP 1
AVFL AVG R 1
AVFL AVG S 1
AVFL AVG SP 1
RIFL AVG EJ 1
RIFR AVG EJ 1
AVJL AVG RP 1
AVL AVG RP 1
DA08 AVG RP 1
PHAL AVG RP 2
PHAL AVG S 1
PHAL AVG SP 4
PHAR AVG S 1
PHAR AVG SP 2
PQR AVG S 1
PVCL AVG RP 1
PVNL AVG SP 1
PVNR AVG R 1
PVNR AVG RP 1
PVPR AVG RP 1
PVQR AVG RP 1
PVT AVG R 1
VA11 AVG R 1
ADFR AVHL RP 3
AIML AVHL SP 2
AVAL AVHL SP 1
AVBL AVHL R 1
AVBR AVHL RP 1
AVDL AVHL RP 1
AVFL AVHL RP 1
AVFL AVHL SP 2
AVFR AVHL RP 3
AVFR AVHL SP 2
AVFL AVHL EJ 2
AVFR AVHL EJ 2
AVHR AVHL EJ 1
PHBR AVHL EJ 1
AVHR AVHL RP 1
AVHR AVHL SP 1
AVJL AVHL R 2
AVJL AVHL RP 1
AVJL AVHL SP 2
AWBR AVHL RP 1
BDUL AVHL SP 1
BDUR AVHL SP 1
PHAL AVHL SP 1
PVPR AVHL RP 2
PVPR AVHL SP 3
PVQL AVHL R 1
PVQR AVHL RP 2
RIFR AVHL SP 1
RIMR AVHL RP 1
RIR AVHL RP 3
SMBDR AVHL RP 1
SMBVR AVHL RP 2
VD01 AVHL RP 1
ADLL AVHR RP 1
ADLR AVHR RP 2
AIML AVHR SP 1
AQR AVHR RP 2
AVBL AVHR RP 2
AVBR AVHR RP 1
AVDR AVHR RP 1
AVFL AVHR RP 2
AVFL AVHR S 3
AVFL AVHR SP 1
AVFR AVHR RP 1
AVFR AVHR S 1
AVHL AVHR RP 1
AVHL AVHR SP 1
AVFL AVHR EJ 3
AVFR AVHR EJ 1
AVHL AVHR EJ 1
AVJR AVHR RP 4
PHAL AVHR SP 1
PHAR AVHR SP 1
PHCR AVHR SP 1
PVNL AVHR RP 1
PVPL AVHR RP 3
PVPL AVHR SP 1
RIFL AVHR SP 1
RIGL AVHR RP 1
RIR AVHR R 1
RIR AVHR RP 3
SMBDL AVHR RP 1
SMBVL AVHR RP 1
VC04 AVHR S 1
ADAR AVJL S 1
ADAR AVJL SP 2
ADLL AVJL SP 1
AIML AVJL SP 1
AQR AVJL SP 1
AVAR AVJL RP 1
AVBL AVJL RP 1
AVBR AVJL RP 4
AVDL AVJL RP 1
AVEL AVJL R 1
AVFL AVJL SP 1
AVFR AVJL RP 1
AVFR AVJL S 1
AVFR AVJL SP 1
AVG AVJL SP 1
AVHL AVJL RP 2
AVHL AVJL S 2
AVHL AVJL SP 1
AVAL AVJL EJ 2
AVDR AVJL EJ 2
AVJR AVJL EJ 4
PVCL AVJL EJ 1
PVCR AVJL EJ 3
RIS AVJL EJ 1
AVJR AVJL SP 1
BDUR AVJL SP 2
HSNL AVJL S 1
HSNL AVJL SP 1
HSNR AVJL R 1
HSNR AVJL SP 1
LUAL AVJL SP 1
PLMR AVJL RP 2
PVCL AVJL RP 1
PVCL AVJL S 1
PVCL AVJL SP 2
PVCR AVJL RP 2
PVNL AVJL SP 5
PVNR AVJL RP 1
PVNR AVJL SP 4
PVR AVJL S 1
PVR AVJL SP 2
PVWL AVJL SP 1
RIFR AVJL RP 1
RIFR AVJL SP 1
RIMR AVJL SP 1
RIS AVJL RP 1
RMGR AVJL SP 1
ADAL AVJR SP 5
ADER AVJR SP 1
ADLL AVJR SP 3
ADLR AVJR S 1
ADLR AVJR SP 1
AVAL AVJR RP 1
AVAR AVJR RP 1
AVBL AVJR R 1
AVBL AVJR RP 2
AVBR AVJR RP 1
AVDL AVJR RP 1
AVDR AVJR R 1
AVDR AVJR RP 2
AVER AVJR R 1
AVER AVJR RP 2
AVFL AVJR S 1
AVFR AVJR SP 1
AVHR AVJR SP 4
AVJL AVJR RP 1
AVJL AVJR EJ 4
PVCL AVJR EJ 1
AVM AVJR SP 1
BDUL AVJR SP 1
FLPR AVJR S 1
LUAR AVJR SP 1
PVCL AVJR RP 2
PVCL AVJR S 1
PVCR AVJR R 1
PVCR AVJR RP 3
PVNL AVJR S 2
PVNL AVJR SP 3
PVNR AVJR SP 1
PVQR AVJR R 1
PVR AVJR SP 2
RIFL AVJR SP 2
RIFR AVJR SP 2
SABVL AVJR RP 1
URXL AVJR SP 1
ADER AVKL S 1
ADER AVKL SP 1
AVBL AVKL RP 1
AVEL AVKL RP 2
AVER AVKL RP 1
ADER AVKL EJ 1
AQR AVKL EJ 2
AVKR AVKL EJ 2
PVPL AVKL EJ 1
PVPR AVKL EJ 1
PVT AVKL EJ 2
RICL AVKL EJ 1
RICR AVKL EJ 1
RIGL AVKL EJ 1
SMBDL AVKL EJ 1
SMBDR AVKL EJ 1
SMBVR AVKL EJ 1
VB01 AVKL EJ 4
VB10 AVKL EJ 1
AVM AVKL R 1
DVA AVKL R 1
DVC AVKL SP 2
PDEL AVKL R 2
PDEL AVKL RP 1
PDEL AVKL S 1
PDEL AVKL SP 5
PDER AVKL RP 1
PDER AVKL SP 16
PVM AVKL R 1
PVM AVKL S 7
PVM AVKL SP 4
PVR AVKL S 1
PVT AVKL S 2
PVT AVKL SP 5
RIGR AVKL SP 4
RIML AVKL RP 2
RIMR AVKL RP 1
RIMR AVKL SP 1
RIS AVKL S 1
RMDR AVKL SP 1
RMFL AVKL SP 4
RMFR AVKL RP 1
RMFR AVKL SP 3
SAADR AVKL R 1
SIAVR AVKL RP 1
SMDDR AVKL RP 1
ADER AVKR SP 1
ADEL AVKR EJ 1
AQR AVKR EJ 1
AVKL AVKR EJ 2
PVPL AVKR EJ 6
RICL AVKR EJ 1
RIGR AVKR EJ 1
SMBDL AVKR EJ 1
SMBDR AVKR EJ 2
SMBVR AVKR EJ 1
BDUL AVKR R 1
DVC AVKR SP 1
PVQL AVKR R 1
PVT AVKR SP 7
RICL AVKR SP 1
RIGL AVKR SP 2
RIGR AVKR SP 1
RIML AVKR RP 2
RIMR AVKR RP 2
RIS AVKR SP 4
RMDR AVKR R 1
RMFL AVKR RP 1
RMFL AVKR SP 4
RMFR AVKR SP 3
SAADL AVKR RP 1
SMBDL AVKR R 1
SMDDL AVKR RP 1
SMDDR AVKR RP 2
ADEL AVL S 1
AVBL AVL S 1
AVEL AVL RP 1
AVFL AVL SP 1
AVFR AVL RP 1
AVG AVL SP 1
DVB AVL EJ 1
DVC AVL EJ 9
PVM AVL EJ 1
DA02 AVL R 1
DD01 AVL R 1
DD06 AVL RP 2
DVB AVL S 2
DVB AVL SP 3
HSNR AVL R 1
HSNR AVL S 1
PVCR AVL S 1
PVNL AVL SP 2
PVNR AVL SP 2
PVPR AVL R 1
PVPR AVL S 1
PVPR AVL SP 3
PVQR AVL SP 1
PVT AVL SP 2
PVWL AVL RP 1
RIS AVL SP 2
SABD AVL RP 5
SABVL AVL RP 4
SABVR AVL RP 3
VC01 AVL SP 2
VC03 AVL SP 1
VD12 AVL RP 4
ADER AVM R 1
ADER AVM RP 1
AVBL AVM RP 6
AVBR AVM R 2
AVBR AVM RP 4
AVJR AVM RP 1
AVKL AVM S 1
ALML AVM EJ 1
ALMR AVM EJ 1
AVDL AVM EJ 2
BDUL AVM R 2
BDUL AVM RP 1
BDUR AVM R 2
BDUR AVM RP 2
DA01 AVM RP 1
PVCL AVM RP 4
PVCR AVM R 1
PVCR AVM RP 4
PVM AVM SP 1
PVNL AVM RP 1
PVR AVM RP 3
RID AVM RP 1
SIBVL AVM RP 1
VA01 AVM RP 2
ADAL AWAL R 1
AFDL AWAL R 1
AFDL AWAL RP 4
AIYL AWAL RP 1
AIYL AWAL SP 3
AIZL AWAL R 3
AIZL AWAL RP 7
ASEL AWAL RP 4
ASGL AWAL RP 1
AIAL AWAL EJ 1
AWAR AWAL EJ 1
AWBL AWAL RP 1
ADFR AWAR RP 3
AFDR AWAR R 1
AFDR AWAR RP 6
AIAR AWAR SP 1
AIYR AWAR RP 2
AIYR AWAR SP 1
AIZR AWAR R 2
AIZR AWAR RP 5
ASEL AWAR RP 1
ASER AWAR RP 2
ASER AWAR SP 1
ASKR AWAR SP 1
AUAR AWAR R 1
AIAR AWAR EJ 1
AIZR AWAR EJ 1
AWAL AWAR EJ 1
AWBR AWAR RP 1
PVQR AWAR SP 2
RIFR AWAR RP 2
RIGR AWAR R 1
RIR AWAR RP 2
ADFL AWBL R 1
ADFL AWBL RP 8
ADLL AWBL S 2
AIBR AWBL RP 1
AIZL AWBL R 3
AIZL AWBL RP 6
AVBL AWBL R 1
AWAL AWBL SP 1
AUAL AWBL EJ 1
AWBR AWBL EJ 1
RMGL AWBL EJ 1
HSNL AWBL S 1
HSNL AWBL SP 1
HSNR AWBL SP 1
RIAL AWBL R 1
RIAL AWBL RP 2
SMBDL AWBL RP 1
ADFR AWBR R 1
ADFR AWBR RP 3
ADFR AWBR S 1
AIZR AWBR R 1
AIZR AWBR RP 3
ASGR AWBR R 1
ASHR AWBR RP 2
AVBR AWBR RP 2
AVHL AWBR SP 1
AWAR AWBR SP 1
AUAR AWBR EJ 1
AWBL AWBR EJ 1
RICL AWBR EJ 1
RMGR AWBR EJ 1
HSNL AWBR SP 2
RIAR AWBR RP 1
RIR AWBR RP 2
RIR AWBR SP 1
SMBVR AWBR RP 1
AIAL AWCL R 2
AIAR AWCL R 3
AIAR AWCL RP 1
AIAR AWCL SP 1
AIBL AWCL R 1
AIBL AWCL RP 1
AIBR AWCL RP 1
AIYL AWCL R 7
AIYL AWCL RP 3
AIYL AWCL SP 1
ASEL AWCL RP 1
ASEL AWCL SP 4
ASER AWCL SP 1
ASIL AWCL S 1
ASIL AWCL SP 1
ASIR AWCL SP 1
AVAL AWCL RP 1
AWCR AWCL RP 1
AWCR AWCL S 1
AWCR AWCL SP 4
RIAL AWCL R 2
RIAL AWCL RP 1
ADLR AWCR SP 3
AIAL AWCR SP 1
AIAR AWCR R 1
AIAR AWCR RP 1
AIAR AWCR S 1
AIAR AWCR SP 2
AIBR AWCR RP 4
AIYL AWCR R 1
AIYL AWCR RP 3
AIYL AWCR SP 1
AIYR AWCR R 3
AIYR AWCR RP 6
ASEL AWCR RP 1
ASEL AWCR SP 1
ASER AWCR SP 1
ASGR AWCR RP 1
ASIL AWCR S 1
ASIL AWCR SP 1
ASIR AWCR S 1
ASIR AWCR SP 1
AWCL AWCR R 1
AWCL AWCR RP 4
AWCL AWCR SP 1
AIBL BAGL RP 1
AINL BAGL SP 3
AQR BAGL SP 2
AVAR BAGL R 1
AVAR BAGL RP 1
AVEL BAGL RP 1
AVER BAGL R 1
AVER BAGL RP 3
BAGR BAGL EJ 1
RIGR BAGL EJ 1
RIR BAGL EJ 1
BAGR BAGL RP 1
RIAR BAGL R 2
RIAR BAGL RP 3
RIBL BAGL R 1
RIBR BAGL R 1
RIBR BAGL RP 6
RIBR BAGL S 1
RIBR BAGL SP 1
RIGL BAGL R 1
RIGR BAGL R 3
RIGR BAGL RP 1
AINR BAGR SP 3
AIYL BAGR RP 1
AQR BAGR SP 2
AVAL BAGR R 1
AVAL BAGR RP 1
AVEL BAGR R 2
AVEL BAGR RP 2
BAGL BAGR SP 1
BAGL BAGR EJ 1
RIGL BAGR EJ 1
RIR BAGR EJ 1
IL2VL BAGR SP 1
RIAL BAGR R 2
RIAL BAGR RP 3
RIBL BAGR R 1
RIBL BAGR RP 3
RIBL BAGR SP 1
RIGL BAGR R 2
RIGL BAGR RP 3
RIGL BAGR SP 1
RIH BAGR SP 1
RIR BAGR SP 1
ADEL BDUL R 3
ADEL BDUL SP 1
ALML BDUL S 5
ALML BDUL SP 1
AVHL BDUL RP 1
AVJR BDUL RP 1
AVKR BDUL S 1
AVM BDUL S 2
AVM BDUL SP 1
HSNL BDUL RP 1
PVNL BDUL R 2
PVNL BDUL S 1
PVNL BDUL SP 1
PVNR BDUL RP 2
PVNR BDUL SP 1
SAADL BDUL RP 1
URADL BDUL RP 1
ADER BDUR R 1
ALMR BDUR RP 1
ALMR BDUR S 5
AVAL BDUR RP 3
AVHL BDUR RP 1
AVJL BDUR RP 2
AVM BDUR S 2
AVM BDUR SP 2
CEPDR BDUR S 1
HSNR BDUR R 1
HSNR BDUR RP 3
HSNR BDUR SP 1
PVCL BDUR R 1
PVCL BDUR RP 1
PVNL BDUR R 2
PVNL BDUR RP 2
PVNL BDUR SP 2
PVNR BDUR RP 1
PVNR BDUR S 2
PVNR BDUR SP 2
SDQL BDUR RP 1
URADR BDUR RP 1
ADEL CEPDL S 1
ALML CEPDL S 3
AVER CEPDL R 1
AVER CEPDL RP 4
OLQDL CEPDL EJ 1
RIH CEPDL EJ 1
IL1DL CEPDL RP 4
OLLL CEPDL RP 2
OLLL CEPDL SP 3
OLQDL CEPDL RP 6
RIBL CEPDL RP 2
RICL CEPDL R 1
RICL CEPDL RP 1
RICR CEPDL R 2
RICR CEPDL RP 2
RIH CEPDL S 1
RIPL CEPDL RP 2
RIS CEPDL RP 1
RMDVL CEPDL R 1
RMDVL CEPDL RP 2
RMGL CEPDL R 1
RMGL CEPDL RP 3
RMGL CEPDL SP 1
RMHR CEPDL R 1
RMHR CEPDL RP 3
SIADR CEPDL R 1
SIADR CEPDL RP 1
SMBDR CEPDL RP 1
URADL CEPDL RP 2
URBL CEPDL RP 4
URBL CEPDL S 1
URYDL CEPDL RP 2
ADER CEPDR S 1
ALMR CEPDR S 1
AVEL CEPDR RP 6
BDUR CEPDR R 1
OLQDR CEPDR EJ 2
RIH CEPDR EJ 1
IL1DR CEPDR RP 5
IL1R CEPDR RP 1
IL2DR CEPDR SP 1
OLLR CEPDR R 1
OLLR CEPDR RP 7
OLLR CEPDR S 1
OLLR CEPDR SP 1
OLQDR CEPDR RP 5
RIBR CEPDR RP 1
RICL CEPDR RP 4
RICR CEPDR RP 3
RIH CEPDR S 1
RIS CEPDR RP 1
RIS CEPDR SP 1
RMDDL CEPDR RP 1
RMDVR CEPDR RP 2
RMGR CEPDR R 1
RMHL CEPDR RP 4
RMHR CEPDR RP 1
SIADL CEPDR R 1
SMBDR CEPDR RP 1
URADR CEPDR RP 1
URBR CEPDR RP 2
URBR CEPDR S 1
URYDR CEPDR RP 1
ADLL CEPVL RP 1
ALML CEPVL SP 2
AVER CEPVL R 1
AVER CEPVL RP 2
OLQVL CEPVL EJ 1
RIH CEPVL EJ 1
IL1VL CEPVL RP 2
OLLL CEPVL RP 4
OLLL CEPVL SP 4
OLQVL CEPVL RP 6
RIAL CEPVL SP 1
RICL CEPVL R 1
RICL CEPVL RP 6
RICR CEPVL RP 4
RIH CEPVL S 1
RIPL CEPVL RP 1
RIS CEPVL SP 2
RMDDL CEPVL RP 4
RMHL CEPVL RP 1
SIAVL CEPVL R 1
SIAVL CEPVL RP 1
URAVL CEPVL RP 2
ALMR CEPVR S 1
ASGR CEPVR RP 1
ASKR CEPVR SP 1
AVEL CEPVR R 1
AVEL CEPVR RP 4
OLQVR CEPVR EJ 1
RIH CEPVR EJ 1
IL1VR CEPVR R 1
IL1VR CEPVR RP 1
IL2VR CEPVR RP 2
OLLR CEPVR R 1
OLLR CEPVR RP 6
OLLR CEPVR SP 6
OLQVR CEPVR RP 3
RIAR CEPVR SP 1
RICL CEPVR RP 2
RICR CEPVR R 2
RICR CEPVR RP 2
RIH CEPVR S 1
RIH CEPVR SP 1
RIPR CEPVR RP 1
RIS CEPVR SP 1
RIVL CEPVR RP 1
RMDDR CEPVR RP 2
RMHR CEPVR RP 2
SIAVR CEPVR RP 2
URAVR CEPVR RP 1
AS01 DA01 S 2
AVAL DA01 S 2
AVAR DA01 S 2
AVDL DA01 SP 1
AVDR DA01 SP 2
AVEL DA01 SP 5
AVER DA01 SP 5
AVM DA01 SP 1
AVAL DA01 EJ 2
AVAR DA01 EJ 6
DA04 DA01 EJ 1
SABVL DA01 EJ 2
SABVR DA01 EJ 3
DD01 DA01 R 2
DD01 DA01 RP 2
VD01 DA01 R 3
VD01 DA01 RP 14
VD02 DA01 RP 1
AVAL DA02 S 2
AVAR DA02 S 2
AVDL DA02 S 1
AVDR DA02 S 1
AVEL DA02 SP 1
AVER DA02 S 1
AVER DA02 SP 2
AVL DA02 S 1
AS02 DA02 EJ 1
AS03 DA02 EJ 1
AVAL DA02 EJ 2
AVAR DA02 EJ 2
SABVL DA02 EJ 1
VA01 DA02 EJ 2
DD01 DA02 RP 1
DD01 DA02 S 2
PVCL DA02 S 1
VD01 DA02 R 2
VD02 DA02 R 2
VD02 DA02 RP 9
VD03 DA02 R 3
VD03 DA02 RP 2
AS03 DA03 S 1
AS04 DA03 R 1
AVAL DA03 S 6
AVAR DA03 S 3
AVDL DA03 S 4
AVDR DA03 S 1
AVDR DA03 SP 1
AVEL DA03 S 1
AVEL DA03 SP 2
AVER DA03 S 1
AS04 DA03 EJ 1
AVAR DA03 EJ 2
DA04 DA03 R 1
DA04 DA03 RP 1
DA04 DA03 S 1
DB02 DA03 S 5
DB03 DA03 RP 1
DD02 DA03 RP 1
DD02 DA03 S 1
VD03 DA03 R 1
VD03 DA03 RP 24
VD04 DA03 RP 6
AVAL DA04 S 7
AVAR DA04 S 6
AVDL DA04 S 1
AVDL DA04 SP 1
AVDR DA04 S 1
AVDR DA04 SP 1
AVEL DA04 SP 1
DA03 DA04 RP 1
DA03 DA04 S 2
AVAL DA04 EJ 3
AVAR DA04 EJ 2
DA01 DA04 EJ 1
DB03 DA04 EJ 1
VB06 DA04 EJ 1
DB03 DA04 RP 1
DD02 DA04 RP 1
VD04 DA04 RP 12
VD05 DA04 R 2
VD05 DA04 RP 13
AVAL DA05 S 7
AVAR DA05 S 2
AVBR DA05 S 1
AVDL DA05 SP 1
AVDR DA05 S 2
AS06 DA05 EJ 2
AVAL DA05 EJ 1
AVAR DA05 EJ 5
VA04 DA05 EJ 1
VA05 DA05 EJ 2
DB04 DA05 RP 1
HSNR DA05 SP 1
PVCL DA05 S 1
VD05 DA05 RP 1
VD06 DA05 R 4
VD06 DA05 RP 12
AVAL DA06 S 11
AVAR DA06 S 11
AVAL DA06 EJ 10
AVAR DA06 EJ 2
HSNR DA06 SP 1
PVCL DA06 SP 1
RID DA06 S 1
RID DA06 SP 2
VD04 DA06 R 2
VD04 DA06 RP 2
VD05 DA06 R 2
VD05 DA06 RP 1
VD06 DA06 RP 3
AVAL DA07 SP 2
AVAR DA07 SP 3
AVAL DA07 EJ 2
AVAL DA08 SP 4
AVAR DA08 S 1
AVAR DA08 SP 7
AVDL DA08 S 1
AVDR DA08 SP 1
AVG DA08 SP 1
AVAR DA08 EJ 1
DA09 DA08 EJ 1
DVB DA08 S 2
DVB DA08 SP 2
PHAR DA08 SP 1
PHBR DA08 SP 1
VA12 DA08 S 3
AVAL DA09 S 2
AVAL DA09 SP 1
AVAR DA09 SP 2
AVDR DA09 S 1
DA08 DA09 EJ 1
PDA DA09 EJ 1
PHCL DA09 EJ 1
RID DA09 EJ 1
DD06 DA09 RP 1
PDA DA09 SP 1
PHCL DA09 SP 7
PHCR DA09 SP 2
PVCR DA09 SP 1
PVR DA09 S 1
VA12 DA09 S 5
VD13 DA09 R 1
AS01 DB01 RP 1
AS02 DB01 RP 1
AS02 DB01 S 1
AS03 DB01 RP 1
AIBR DB01 EJ 1
AVBR DB01 EJ 3
DB02 DB01 EJ 1
DB04 DB01 EJ 1
DVA DB01 EJ 1
RID DB01 EJ 1
RIS DB01 EJ 1
VB03 DB01 EJ 1
VB04 DB01 EJ 1
DD01 DB01 R 4
DD01 DB01 RP 6
VD01 DB01 R 11
VD01 DB01 RP 10
VD02 DB01 R 7
VD02 DB01 RP 8
VD03 DB01 RP 1
DA03 DB02 RP 5
AVBR DB02 EJ 1
DB01 DB02 EJ 1
DB03 DB02 EJ 6
VB01 DB02 EJ 2
DD02 DB02 R 1
DD02 DB02 RP 1
DVA DB02 SP 1
PVCL DB02 S 3
PVCR DB02 S 1
PVR DB02 S 1
VD03 DB02 R 7
VD03 DB02 RP 16
VD04 DB02 R 6
VD04 DB02 RP 8
VD05 DB02 RP 1
AS04 DB03 RP 1
AS05 DB03 RP 1
AVAR DB03 S 1
AVER DB03 SP 1
DA03 DB03 S 1
DA04 DB03 S 1
AVBL DB03 EJ 1
AVBR DB03 EJ 1
DA04 DB03 EJ 1
DB02 DB03 EJ 6
DB04 DB03 EJ 1
DD02 DB03 RP 4
DD03 DB03 RP 10
DVA DB03 S 2
PVCL DB03 S 4
PVCR DB03 S 3
PVR DB03 S 1
VD04 DB03 RP 9
VD05 DB03 R 3
VD05 DB03 RP 23
VD06 DB03 R 1
VD06 DB03 RP 6
AVDR DB04 S 1
DA05 DB04 S 1
AVBL DB04 EJ 1
AVBR DB04 EJ 1
DB01 DB04 EJ 1
DB03 DB04 EJ 1
VB02 DB04 EJ 1
VB04 DB04 EJ 1
DD03 DB04 RP 3
DVA DB04 S 1
PVCL DB04 S 3
PVCR DB04 S 4
VC02 DB04 S 1
VD06 DB04 R 7
VD06 DB04 RP 6
AVAL DB05 S 2
AVAR DB05 S 1
AVAR DB05 EJ 2
AVBL DB05 EJ 1
AVBR DB05 EJ 1
DVA DB05 SP 1
PVCL DB05 S 2
PVCR DB05 S 1
AVAL DB06 SP 1
AVAR DB06 S 5
AVAL DB06 EJ 3
AVBL DB06 EJ 2
AVBR DB06 EJ 1
DVA DB06 S 2
PVCL DB06 S 2
PVCR DB06 S 2
AVBL DB07 EJ 2
AVBR DB07 EJ 1
DVA DB07 S 1
DVA DB07 SP 1
PVCL DB07 S 1
PVCL DB07 SP 2
PVCR DB07 SP 1
VA12 DB07 S 4
VD13 DB07 R 2
AS02 DD01 S 1
AS03 DD01 S 1
AVL DD01 S 1
DA01 DD01 S 4
DA02 DD01 RP 2
DA02 DD01 S 1
DB01 DD01 S 10
AVBR DD01 EJ 1
DD02 DD01 EJ 1
VD01 DD01 EJ 4
VD02 DD01 EJ 2
PVNL DD01 SP 2
PVQR DD01 SP 1
RID DD01 S 3
RID DD01 SP 1
VA01 DD01 S 9
VA02 DD01 S 13
VA03 DD01 S 18
VB01 DD01 SP 1
VB02 DD01 S 20
VC01 DD01 S 7
VC02 DD01 S 6
VC03 DD01 S 2
VD01 DD01 S 1
VD02 DD01 RP 1
VD02 DD01 S 1
AS05 DD02 S 1
DA03 DD02 RP 1
DA03 DD02 S 1
DA04 DD02 S 1
DB02 DD02 S 2
DB03 DD02 S 4
DD01 DD02 EJ 1
DD03 DD02 EJ 2
VD04 DD02 EJ 2
PVPR DD02 SP 1
RID DD02 S 3
RID DD02 SP 1
VA03 DD02 S 11
VA04 DD02 S 21
VA05 DD02 S 5
VB02 DD02 S 1
VB03 DD02 S 37
VB04 DD02 S 6
VC01 DD02 S 6
VC02 DD02 S 4
VC03 DD02 S 4
VD03 DD02 RP 1
VD04 DD02 R 1
DB03 DD03 S 10
DB04 DD03 S 3
DD02 DD03 EJ 2
DD04 DD03 EJ 1
PVNR DD03 S 1
RID DD03 S 1
RID DD03 SP 2
VA05 DD03 S 13
VA06 DD03 S 24
VA07 DD03 S 3
VB04 DD03 S 16
VB05 DD03 S 27
VC01 DD03 S 6
VC02 DD03 S 9
VC03 DD03 S 5
DD03 DD04 EJ 1
VC03 DD04 EJ 1
VD08 DD04 EJ 1
VA07 DD04 S 12
VA08 DD04 S 21
VA09 DD04 S 3
VB06 DD04 S 30
VB07 DD04 S 2
VC03 DD04 S 12
VD08 DD04 S 1
VD10 DD05 EJ 1
PVDL DD05 S 1
VA09 DD05 S 15
VB08 DD05 R 1
VB08 DD05 S 30
VB09 DD05 S 8
VD09 DD05 R 1
VD10 DD05 S 1
AVL DD06 SP 2
DA09 DD06 S 1
DVB DD06 SP 3
PDA DD06 SP 1
VA11 DD06 S 10
VA12 DD06 S 2
VB10 DD06 S 9
VB11 DD06 S 7
AIZL DVA RP 3
AIZL DVA S 1
AIZR DVA S 1
AIZR DVA SP 1
AQR DVA R 1
AQR DVA RP 3
AUAL DVA RP 1
AUAR DVA RP 1
AVAL DVA RP 3
AVAR DVA RP 1
AVBL DVA RP 1
AVEL DVA R 3
AVEL DVA RP 6
AVER DVA R 2
AVER DVA RP 3
AVKL DVA S 1
DB02 DVA RP 1
DB03 DVA R 2
DB04 DVA R 1
DB05 DVA RP 1
DB06 DVA R 2
DB07 DVA R 1
DB07 DVA RP 1
AVBL DVA EJ 1
AVBR DVA EJ 1
DB01 DVA EJ 1
PVCL DVA EJ 1
PVR DVA EJ 2
FLPL DVA SP 1
FLPR DVA SP 1
PDEL DVA R 1
PDEL DVA RP 2
PDEL DVA S 16
PDEL DVA SP 8
PDER DVA S 19
PDER DVA SP 16
PHAL DVA SP 2
PHAR DVA S 1
PHAR DVA SP 1
PHCL DVA S 4
PHCL DVA SP 2
PHCR DVA S 3
PHCR DVA SP 5
PLMR DVA SP 5
PVCL DVA RP 3
PVCL DVA SP 4
PVCR DVA RP 1
PVDR DVA S 2
PVDR DVA SP 1
PVM DVA S 2
PVM DVA SP 1
PVR DVA R 1
PVR DVA RP 2
PVR DVA SP 1
RIAL DVA R 1
RIAR DVA R 1
RIAR DVA RP 1
RIMR DVA RP 1
RIR DVA RP 3
RIR DVA SP 2
SAADR DVA RP 1
SAAVL DVA RP 1
SAAVR DVA RP 1
SABD DVA RP 1
SDQR DVA SP 3
SMBDL DVA RP 3
SMBDR DVA RP 2
SMBVL DVA RP 3
SMBVR DVA RP 2
VA02 DVA RP 1
VA12 DVA RP 1
VB01 DVA RP 1
VB01 DVA SP 1
VB11 DVA RP 2
AVL DVB R 2
AVL DVB RP 3
DA08 DVB R 2
DA08 DVB RP 2
DD06 DVB RP 3
AS09 DVB EJ 7
AVL DVB EJ 1
VA09 DVB EJ 1
VB09 DVB EJ 1
DVC DVB RP 3
PDA DVB RP 1
PHCL DVB RP 1
PVPL DVB R 1
PVPL DVB RP 1
AIBL DVC RP 1
AIBR DVC RP 3
AVAL DVC RP 5
AVAR DVC RP 7
AVBL DVC RP 1
AVDR DVC S 1
AVKL DVC RP 2
AVKR DVC RP 1
DVB DVC SP 3
AIBL DVC EJ 1
AIBR DVC EJ 2
AVL DVC EJ 9
PVPL DVC EJ 2
PVPR DVC EJ 13
VA09 DVC EJ 1
VD01 DVC EJ 5
VD10 DVC EJ 4
PVPR DVC S 1
PVPR DVC SP 1
PVQR DVC SP 1
PVT DVC RP 1
PVT DVC S 2
RIBL DVC RP 1
RIBR DVC RP 1
RIGL DVC R 1
RIGL DVC RP 4
RIGL DVC SP 1
RIGR DVC RP 5
RMFL DVC RP 2
RMFR DVC RP 4
VC01 DVC S 1
VC02 DVC S 1
VC03 DVC S 1
VC05 DVC S 2
ADEL FLPL RP 2
ADEL FLPL S 1
ADEL FLPL SP 1
ADER FLPL RP 2
ADER FLPL SP 1
AIBL FLPL R 1
AIBL FLPL RP 1
AIBL FLPL SP 1
AIBR FLPL RP 2
AVAL FLPL R 4
AVAL FLPL RP 10
AVAR FLPL RP 17
AVBL FLPL R 1
AVBL FLPL RP 3
AVBR FLPL R 1
AVBR FLPL RP 4
AVDL FLPL RP 6
AVDR FLPL RP 13
DVA FLPL RP 1
AVAL FLPL EJ 1
AVDL FLPL EJ 1
FLPR FLPL EJ 2
RIH FLPL EJ 1
FLPR FLPL RP 1
FLPR FLPL SP 2
PVCR FLPL SP 1
SDQL FLPL SP 1
ADAL FLPR SP 1
ADER FLPR R 1
ADER FLPR RP 1
ADER FLPR SP 1
AIBR FLPR RP 1
AVAL FLPR R 2
AVAL FLPR RP 10
AVAR FLPR RP 5
AVBL FLPR RP 5
AVBR FLPR RP 1
AVDL FLPR R 2
AVDL FLPR RP 8
AVDR FLPR RP 1
AVEL FLPR RP 4
AVER FLPR RP 2
AVJR FLPR R 1
DVA FLPR RP 1
FLPL FLPR RP 2
FLPL FLPR SP 1
AVDL FLPR EJ 1
AVDR FLPR EJ 1
FLPL FLPR EJ 2
PVCL FLPR RP 2
VB01 FLPR RP 1
AIAL HSNL RP 1
AIAL HSNL S 1
AIMR HSNL SP 1
AIYR HSNL SP 1
AIZL HSNL RP 2
AIZR HSNL RP 1
ASHL HSNL RP 1
ASHR HSNL RP 2
ASJL HSNL SP 1
ASJR HSNL R 1
ASKL HSNL RP 1
AVDR HSNL RP 2
AVFL HSNL R 1
AVFL HSNL RP 5
AVFL HSNL SP 1
AVJL HSNL R 1
AVJL HSNL RP 1
AWBL HSNL R 1
AWBL HSNL RP 1
AWBR HSNL RP 2
BDUL HSNL SP 1
HSNR HSNL EJ 1
HSNR HSNL RP 3
HSNR HSNL S 1
PLML HSNL S 1
PVQL HSNL SP 2
RIFL HSNL RP 3
RIML HSNL RP 2
RIR HSNL SP 1
SABVL HSNL RP 2
VC05 HSNL R 3
VC05 HSNL S 1
AIBL HSNR RP 1
AIBR HSNR RP 1
AIMR HSNR SP 2
AIYL HSNR SP 1
AIZL HSNR RP 1
AIZR HSNR RP 1
AS05 HSNR R 1
ASHL HSNR RP 2
ASHR HSNR SP 1
ASJL HSNR SP 1
ASJR HSNR SP 1
AVBR HSNR S 1
AVDR HSNR RP 1
AVFL HSNR R 1
AVFL HSNR RP 1
AVFR HSNR S 1
AVJL HSNR RP 1
AVJL HSNR S 1
AVL HSNR R 1
AVL HSNR S 1
AWBL HSNR RP 1
BDUR HSNR RP 1
BDUR HSNR S 1
BDUR HSNR SP 3
DA05 HSNR RP 1
DA06 HSNR RP 1
HSNL HSNR EJ 1
HSNL HSNR R 1
HSNL HSNR SP 3
PLMR HSNR S 1
PVNR HSNR EJ 1
PVNR HSNR R 1
PVNR HSNR RP 1
PVNR HSNR SP 1
PVQR HSNR RP 1
PVQR HSNR S 1
RIFR HSNR R 1
RIFR HSNR RP 3
RIFR HSNR SP 1
RMGR HSNR RP 1
SABD HSNR R 1
SABVR HSNR RP 1
VA06 HSNR RP 1
VC02 HSNR R 1
VC02 HSNR RP 2
VC03 HSNR R 1
VC03 HSNR S 1
VD04 HSNR R 2
CEPDL IL1DL SP 4
IL1DR IL1DL EJ 1
IL1L IL1DL EJ 1
OLLL IL1DL EJ 1
RMEV IL1DL EJ 1
IL1L IL1DL S 1
IL2DL IL1DL SP 7
PVR IL1DL R 1
PVR IL1DL SP 1
RIH IL1DL RP 1
RIPL IL1DL RP 2
RMDDR IL1DL RP 1
RMDVL IL1DL RP 4
URADL IL1DL SP 2
URYDL IL1DL RP 1
CEPDR IL1DR SP 5
IL1DL IL1DR EJ 1
IL1R IL1DR EJ 1
OLLR IL1DR EJ 1
RMEV IL1DR EJ 1
IL1R IL1DR S 1
IL2DR IL1DR SP 7
OLLR IL1DR SP 2
PVR IL1DR SP 1
RIPR IL1DR RP 5
RMDVR IL1DR RP 5
URADR IL1DR SP 1
ADEL IL1L SP 1
AVER IL1L RP 2
IL1DL IL1L R 1
IL1DL IL1L EJ 1
IL1VL IL1L EJ 1
IL1VL IL1L SP 1
IL2L IL1L SP 1
RMDDL IL1L RP 5
RMDL IL1L RP 1
RMDR IL1L RP 3
RMDVL IL1L RP 4
RMDVR IL1L RP 2
RMER IL1L RP 1
URBL IL1L SP 1
AVEL IL1R RP 1
AVER IL1R RP 1
CEPDR IL1R SP 1
IL1DR IL1R R 1
IL1DR IL1R EJ 1
IL1VR IL1R EJ 1
IL1VR IL1R SP 1
IL2R IL1R SP 1
RIAR IL1R SP 1
RMDDL IL1R RP 3
RMDDR IL1R RP 2
RMDL IL1R R 1
RMDL IL1R RP 3
RMDR IL1R RP 2
RMDVL IL1R RP 1
RMDVR IL1R RP 4
RMEL IL1R RP 2
RMHL IL1R RP 1
URAVR IL1R SP 1
URBR IL1R SP 3
URXR IL1R RP 2
CEPVL IL1VL SP 2
IL1L IL1VL RP 1
IL1L IL1VL EJ 1
IL1VR IL1VL EJ 1
RMED IL1VL EJ 1
IL2VL IL1VL SP 7
OLLL IL1VL SP 2
OLQVL IL1VL S 1
OLQVL IL1VL SP 1
PVR IL1VL SP 1
RIPL IL1VL RP 4
RMDDL IL1VL RP 5
URYVL IL1VL RP 1
URYVL IL1VL SP 1
CEPVR IL1VR S 1
CEPVR IL1VR SP 1
IL1R IL1VR RP 1
IL1R IL1VR EJ 1
IL1VL IL1VR EJ 1
IL2R IL1VR EJ 1
IL2VR IL1VR RP 1
IL2VR IL1VR SP 6
OLLR IL1VR SP 1
OLQVR IL1VR SP 1
PVR IL1VR SP 1
RIPR IL1VR R 1
RIPR IL1VR RP 5
RMDDR IL1VR RP 10
RMER IL1VR RP 1
URYVR IL1VR SP 1
AUAL IL2DL R 1
IL1DL IL2DL RP 7
OLQDL IL2DL RP 2
RIBL IL2DL RP 1
RIPL IL2DL RP 10
RMEL IL2DL RP 4
RMER IL2DL RP 3
URADL IL2DL R 1
URADL IL2DL RP 2
CEPDR IL2DR RP 1
IL1DR IL2DR RP 7
RICR IL2DR RP 1
RIPR IL2DR RP 11
RMED IL2DR RP 1
RMEL IL2DR RP 2
RMER IL2DR RP 2
RMEV IL2DR RP 1
URADR IL2DR RP 3
ADEL IL2L RP 2
ADEL IL2L S 1
ADEL IL2L SP 1
AVEL IL2L RP 1
IL1L IL2L RP 1
RMGL IL2L EJ 1
IL2VL IL2L SP 1
OLQDL IL2L R 2
OLQDL IL2L RP 3
OLQVL IL2L R 2
OLQVL IL2L RP 6
RICL IL2L RP 1
RIH IL2L RP 7
RIH IL2L SP 2
RMDL IL2L R 1
RMDL IL2L RP 2
RMDR IL2L RP 1
RMER IL2L RP 2
RMEV IL2L RP 2
URXL IL2L RP 2
ADER IL2R R 1
ADER IL2R RP 1
IL1R IL2R RP 1
IL1VR IL2R EJ 1
RMGR IL2R EJ 1
URXR IL2R EJ 1
OLLR IL2R R 1
OLLR IL2R RP 1
OLLR IL2R S 1
OLQDR IL2R RP 2
OLQVR IL2R R 2
OLQVR IL2R RP 5
RIH IL2R RP 6
RIH IL2R SP 1
RMDL IL2R R 1
RMDL IL2R RP 1
RMEL IL2R RP 2
RMEV IL2R RP 1
URBR IL2R R 1
URBR IL2R S 1
BAGR IL2VL RP 1
IL1VL IL2VL RP 7
IL2L IL2VL RP 1
OLQVL IL2VL RP 1
OLQVL IL2VL SP 1
RIAL IL2VL RP 1
RIH IL2VL RP 2
RIPL IL2VL RP 11
RMEL IL2VL R 1
RMEL IL2VL RP 1
RMER IL2VL RP 4
RMEV IL2VL RP 1
URAVL IL2VL RP 3
CEPVR IL2VR SP 2
IL1VR IL2VR RP 6
IL1VR IL2VR SP 1
OLQVR IL2VR R 1
OLQVR IL2VR RP 1
RIAR IL2VR RP 2
RIH IL2VR R 1
RIH IL2VR RP 2
RIPR IL2VR R 1
RIPR IL2VR RP 14
RMEL IL2VR RP 3
RMER IL2VR RP 2
RMEV IL2VR RP 3
URAVR IL2VR RP 4
URXR IL2VR RP 1
AVAL LUAL RP 5
AVAL LUAL SP 1
AVAR LUAL R 1
AVAR LUAL RP 5
AVAR LUAL SP 1
AVDL LUAL RP 4
AVDL LUAL SP 1
AVDR LUAL RP 2
AVDR LUAL SP 2
AVJL LUAL RP 1
AVAL LUAL EJ 1
PLML LUAL EJ 1
PVR LUAL EJ 1
PHBL LUAL RP 1
PHCL LUAL SP 1
PVNL LUAL RP 1
PVWL LUAL RP 1
VA12 LUAL S 2
AVAL LUAR RP 3
AVAR LUAR RP 7
AVAR LUAR SP 3
AVDL LUAR RP 1
AVDR LUAR RP 3
AVJR LUAR RP 1
PLMR LUAR EJ 1
PVR LUAR EJ 1
PHCR LUAR SP 1
PQR LUAR RP 1
PQR LUAR SP 1
PVCR LUAR RP 3
PVCR LUAR SP 1
PVR LUAR R 1
PVWL LUAR RP 1
ADEL OLLL S 1
ADEL OLLL SP 1
AVER OLLL R 3
AVER OLLL RP 18
CEPDL OLLL RP 3
CEPDL OLLL SP 2
CEPVL OLLL RP 4
CEPVL OLLL SP 4
IL1VL OLLL RP 2
IL1DL OLLL EJ 1
OLLR OLLL EJ 2
RIGL OLLL EJ 1
RIBL OLLL RP 8
RMDDL OLLL RP 7
RMDL OLLL R 2
RMDVL OLLL RP 1
RMEL OLLL RP 2
SAADR OLLL S 1
SMDDL OLLL R 2
SMDDL OLLL RP 1
SMDDR OLLL R 3
SMDDR OLLL RP 1
SMDVR OLLL R 4
URYDL OLLL RP 1
ADER OLLR SP 2
ADLR OLLR SP 1
AVEL OLLR R 1
AVEL OLLR RP 15
CEPDR OLLR R 1
CEPDR OLLR RP 1
CEPDR OLLR S 1
CEPDR OLLR SP 7
CEPVR OLLR RP 6
CEPVR OLLR S 1
CEPVR OLLR SP 6
IL1DR OLLR RP 2
IL1VR OLLR RP 1
IL2R OLLR R 1
IL2R OLLR S 1
IL2R OLLR SP 1
IL1DR OLLR EJ 1
OLLL OLLR EJ 2
RIGR OLLR EJ 1
RIBR OLLR R 2
RIBR OLLR RP 8
RIS OLLR SP 1
RMDDR OLLR RP 10
RMDL OLLR R 3
RMDL OLLR SP 2
RMDVR OLLR RP 3
RMER OLLR RP 2
SAAVL OLLR SP 1
SMDDR OLLR R 1
SMDVL OLLR R 4
SMDVR OLLR R 3
VC05 OLLR S 1
CEPDL OLQDL SP 6
IL2DL OLQDL SP 2
IL2L OLQDL S 2
IL2L OLQDL SP 3
CEPDL OLQDL EJ 1
RIBL OLQDL EJ 2
RIGL OLQDL EJ 1
RMDVL OLQDL EJ 1
URBL OLQDL EJ 1
RICR OLQDL R 1
RIH OLQDL S 2
RIH OLQDL SP 2
RIPL OLQDL S 1
RIPR OLQDL S 1
RMDDR OLQDL R 1
RMDDR OLQDL RP 3
SIBVL OLQDL RP 3
AIMR OLQDR SP 1
CEPDR OLQDR SP 5
IL2R OLQDR SP 2
CEPDR OLQDR EJ 2
RIBR OLQDR EJ 2
RIGR OLQDR EJ 1
RIH OLQDR EJ 1
RMDVR OLQDR EJ 1
URBR OLQDR EJ 1
RICL OLQDR R 1
RICR OLQDR RP 1
RIH OLQDR SP 2
RIPL OLQDR S 1
RIPR OLQDR S 1
RMDDL OLQDR R 1
RMDDL OLQDR RP 2
RMHR OLQDR RP 1
SIBVR OLQDR RP 2
ADFL OLQVL SP 1
ADLL OLQVL SP 1
CEPVL OLQVL SP 6
IL1VL OLQVL R 1
IL1VL OLQVL RP 1
IL2L OLQVL S 2
IL2L OLQVL SP 6
IL2VL OLQVL RP 1
IL2VL OLQVL SP 1
ADLL OLQVL EJ 1
CEPVL OLQVL EJ 1
RIBL OLQVL EJ 1
RIGL OLQVL EJ 1
RMDDL OLQVL EJ 1
URBL OLQVL EJ 1
RICL OLQVL R 1
RIH OLQVL RP 1
RIH OLQVL SP 1
RIPL OLQVL RP 1
RMDVR OLQVL R 1
RMDVR OLQVL RP 3
SIBDL OLQVL RP 3
CEPVR OLQVR SP 3
IL1VR OLQVR RP 1
IL2R OLQVR S 2
IL2R OLQVR SP 5
IL2VR OLQVR S 1
IL2VR OLQVR SP 1
CEPVR OLQVR EJ 1
RIBR OLQVR EJ 1
RIGR OLQVR EJ 1
RMDDR OLQVR EJ 1
URBR OLQVR EJ 1
RICR OLQVR R 1
RIH OLQVR RP 2
RIH OLQVR SP 6
RIPR OLQVR RP 2
RMDVL OLQVR RP 4
RMER OLQVR RP 1
SIBDR OLQVR RP 4
URXR OLQVR SP 1
AS11 PDA RP 1
AS11 PDA S 1
DA09 PDA RP 1
DD06 PDA RP 1
DVB PDA SP 1
DA09 PDA EJ 1
PVNR PDA RP 1
VD13 PDA RP 3
AS11 PDB S 1
AS11 PDB EJ 2
RID PDB EJ 2
VD13 PDB RP 4
AVAR PDEL SP 1
AVKL PDEL R 1
AVKL PDEL RP 5
AVKL PDEL S 2
AVKL PDEL SP 1
DVA PDEL R 16
DVA PDEL RP 8
DVA PDEL S 1
DVA PDEL SP 2
PDER PDEL EJ 3
PVCR PDEL EJ 1
PVM PDEL EJ 1
PDER PDEL RP 1
PLMR PDEL SP 2
PVCR PDEL SP 1
PVM PDEL RP 2
PVM PDEL S 1
PVM PDEL SP 6
PVR PDEL RP 2
PVR PDEL SP 1
VA09 PDEL R 1
VD11 PDEL R 1
AVAR PDER SP 1
AVFL PDER SP 1
AVKL PDER RP 16
AVKL PDER SP 1
DVA PDER R 19
DVA PDER RP 16
PDEL PDER SP 1
PDEL PDER EJ 3
PVM PDER EJ 1
VA08 PDER EJ 1
VD09 PDER EJ 1
PLMR PDER SP 3
PVCL PDER R 1
PVCR PDER R 1
PVM PDER S 2
PVM PDER SP 6
PVR PDER SP 1
AVDR PHAL RP 1
AVFL PHAL RP 3
AVG PHAL R 1
AVG PHAL RP 4
AVG PHAL SP 2
AVHL PHAL RP 1
AVHR PHAL RP 1
DVA PHAL RP 2
PHAR PHAL EJ 2
PHAR PHAL RP 5
PHAR PHAL S 1
PHAR PHAL SP 5
PHBL PHAL RP 5
PHBR PHAL RP 5
PVQL PHAL RP 2
AVG PHAR R 1
AVG PHAR RP 2
AVHR PHAR RP 1
DA08 PHAR RP 1
DVA PHAR R 1
DVA PHAR RP 1
PHAL PHAR R 1
PHAL PHAR RP 5
PHAL PHAR SP 5
PHAL PHAR EJ 2
PHBL PHAR RP 1
PVPL PHAR EJ 3
PHBR PHAR RP 5
PVQL PHAR RP 2
AVAL PHBL RP 9
AVAR PHBL RP 6
AVDL PHBL RP 1
LUAL PHBL SP 1
PHAL PHBL SP 5
PHAR PHBL SP 1
PHBR PHBL EJ 3
PHBR PHBL RP 1
PHBR PHBL SP 1
PVCL PHBL RP 13
VA12 PHBL RP 1
AVAL PHBR RP 7
AVAR PHBR RP 7
AVDL PHBR RP 1
AVDR PHBR RP 1
AVFL PHBR RP 1
DA08 PHBR RP 1
PHAL PHBR SP 5
PHAR PHBR SP 5
PHBL PHBR RP 1
PHBL PHBR SP 1
AVHL PHBR EJ 1
PHBL PHBR EJ 3
PVCL PHBR RP 6
PVCR PHBR RP 3
VA12 PHBR RP 2
AVAL PHCL RP 1
DA09 PHCL RP 7
DVA PHCL R 4
DVA PHCL RP 2
DVB PHCL SP 1
LUAL PHCL RP 1
DA09 PHCL EJ 1
PHCR PHCL EJ 1
PLML PHCL EJ 1
VA12 PHCL EJ 1
PHCR PHCL SP 1
PVCL PHCL RP 2
VA12 PHCL RP 2
AVHR PHCR RP 1
DA09 PHCR RP 2
DVA PHCR R 3
DVA PHCR RP 5
LUAR PHCR RP 1
PHCL PHCR RP 1
PHCL PHCR EJ 1
PVCR PHCR EJ 1
VA12 PHCR EJ 1
PVCR PHCR RP 8
VA12 PHCR RP 1
HSNL PLML R 1
LUAL PLML EJ 1
PHCL PLML EJ 1
PVCL PLML EJ 1
AS06 PLMR RP 1
AVAL PLMR R 1
AVAL PLMR RP 3
AVAR PLMR RP 1
AVDL PLMR R 1
AVDR PLMR RP 4
AVJL PLMR SP 2
DVA PLMR RP 5
HSNR PLMR R 1
PDEL PLMR RP 2
PDER PLMR RP 3
LUAR PLMR EJ 1
PVCR PLMR EJ 1
PVR PLMR EJ 2
PVCL PLMR RP 2
SAADL PLNL RP 5
SMBVL PLNL R 1
SMBVL PLNL RP 5
SMBVL PLNL SP 1
SAADR PLNR RP 4
SMBVR PLNR R 2
SMBVR PLNR RP 4
AVAL PQR R 3
AVAL PQR RP 5
AVAR PQR R 2
AVAR PQR RP 9
AVDL PQR RP 7
AVDR PQR RP 6
AVDR PQR S 1
AVG PQR R 1
LUAR PQR RP 1
LUAR PQR SP 1
PVPL PQR EJ 4
PVNL PQR RP 1
PVNL PQR SP 1
PVNR PQR SP 2
ADLR PVCL S 1
ADLR PVCL SP 1
ALML PVCL S 2
ALML PVCL SP 2
AS01 PVCL R 1
AVAL PVCL R 1
AVAL PVCL RP 1
AVAL PVCL S 3
AVAL PVCL SP 7
AVAR PVCL RP 4
AVAR PVCL S 2
AVAR PVCL SP 5
AVBL PVCL RP 5
AVBR PVCL R 1
AVBR PVCL RP 11
AVDL PVCL RP 5
AVDL PVCL SP 1
AVDR PVCL RP 2
AVEL PVCL RP 2
AVER PVCL RP 1
AVG PVCL SP 1
AVJL PVCL R 1
AVJL PVCL RP 2
AVJL PVCL SP 1
AVJR PVCL R 1
AVJR PVCL SP 2
AVM PVCL SP 4
BDUR PVCL S 1
BDUR PVCL SP 1
DA02 PVCL R 1
DA05 PVCL RP 1
DA06 PVCL RP 1
DB02 PVCL RP 3
DB03 PVCL R 1
DB03 PVCL RP 3
DB04 PVCL R 1
DB04 PVCL RP 2
DB05 PVCL RP 2
DB06 PVCL R 2
DB07 PVCL R 1
DB07 PVCL RP 2
DVA PVCL RP 4
DVA PVCL SP 3
FLPR PVCL SP 2
PDER PVCL S 1
PHBL PVCL SP 13
PHBR PVCL SP 6
PHCL PVCL SP 2
PLMR PVCL SP 2
AVAL PVCL EJ 2
AVJL PVCL EJ 1
AVJR PVCL EJ 1
DVA PVCL EJ 1
PLML PVCL EJ 1
PVCR PVCL EJ 5
VB09 PVCL EJ 2
VB10 PVCL EJ 1
PVCR PVCL RP 2
PVCR PVCL S 1
PVCR PVCL SP 2
PVDL PVCL SP 1
PVDR PVCL S 2
PVDR PVCL SP 11
PVM PVCL S 2
PVNL PVCL SP 1
PVNR PVCL S 1
PVPR PVCL SP 4
RID PVCL R 1
RID PVCL RP 4
RIFR PVCL SP 1
RIS PVCL R 2
SIBVL PVCL RP 2
VA12 PVCL S 2
VB03 PVCL RP 1
VB04 PVCL RP 1
VB05 PVCL R 1
VB06 PVCL RP 2
VB08 PVCL RP 1
VB10 PVCL R 2
VB11 PVCL RP 1
VD13 PVCL SP 1
ALML PVCR S 1
ALML PVCR SP 1
ALMR PVCR S 3
AQR PVCR RP 1
AQR PVCR SP 2
AS02 PVCR RP 1
AVAL PVCR R 2
AVAL PVCR RP 5
AVAL PVCR S 2
AVAL PVCR SP 4
AVAR PVCR RP 7
AVAR PVCR SP 5
AVBL PVCR R 2
AVBL PVCR RP 6
AVBR PVCR RP 6
AVDL PVCR RP 5
AVDR PVCR RP 1
AVEL PVCR RP 1
AVEL PVCR SP 1
AVER PVCR RP 1
AVJL PVCR SP 2
AVJR PVCR S 1
AVJR PVCR SP 3
AVL PVCR R 1
AVM PVCR S 1
AVM PVCR SP 4
DA09 PVCR RP 1
DB02 PVCR RP 1
DB03 PVCR R 1
DB03 PVCR RP 2
DB04 PVCR RP 4
DB05 PVCR RP 1
DB06 PVCR R 2
DB07 PVCR RP 1
DVA PVCR SP 1
FLPL PVCR RP 1
LUAR PVCR RP 1
LUAR PVCR SP 3
PDEL PVCR RP 1
PDER PVCR S 1
PHBR PVCR SP 3
PHCR PVCR SP 8
PVCL PVCR R 1
PVCL PVCR RP 2
PVCL PVCR SP 2
AVAL PVCR EJ 5
AVAR PVCR EJ 3
AVJL PVCR EJ 3
PDEL PVCR EJ 1
PHCR PVCR EJ 1
PLMR PVCR EJ 1
PVCL PVCR EJ 5
PVWL PVCR EJ 2
PVWR PVCR EJ 1
VA08 PVCR EJ 2
PVDL PVCR RP 1
PVDL PVCR SP 6
PVDR PVCR SP 10
VA09 PVCR EJ 1
PVPL PVCR S 1
PVPL PVCR SP 2
PVPR PVCR S 1
PVPR PVCR SP 6
PVR PVCR RP 1
PVR PVCR S 1
PVWR PVCR RP 1
PVWR PVCR SP 1
RID PVCR R 2
RID PVCR RP 3
RIFR PVCR SP 1
SIBVR PVCR RP 2
VA12 PVCR S 3
VB04 PVCR R 2
VB04 PVCR RP 1
VB06 PVCR R 1
VB06 PVCR RP 1
VB07 PVCR RP 3
VB08 PVCR RP 1
VB10 PVCR R 1
VB11 PVCR S 1
VC02 PVCR S 1
VD13 PVCR S 1
AVAL PVDL RP 6
AVAR PVDL RP 6
DD05 PVDL RP 1
PVCL PVDL RP 1
PVCR PVDL RP 6
PVCR PVDL SP 1
PVDR PVDL SP 1
VD10 PVDL RP 1
AVAL PVDR RP 6
AVAR PVDR RP 9
DVA PVDR R 2
DVA PVDR RP 1
PVCL PVDR R 2
PVCL PVDR RP 11
PVCR PVDR RP 10
PVDL PVDR RP 1
VA09 PVDR RP 1
AVKL PVM R 7
AVKL PVM RP 4
AVKL PVM S 1
AVM PVM RP 1
DVA PVM R 2
DVA PVM RP 1
PDEL PVM R 1
PDEL PVM RP 6
PDEL PVM SP 2
PDER PVM R 2
PDER PVM RP 6
PVCL PVM R 2
AVL PVM EJ 1
PDEL PVM EJ 1
PDER PVM EJ 1
PVR PVM RP 1
AVAL PVNL RP 2
AVBR PVNL R 1
AVDL PVNL RP 3
AVDR PVNL RP 3
AVEL PVNL R 1
AVFL PVNL SP 2
AVFR PVNL RP 1
AVG PVNL RP 1
AVHR PVNL SP 1
AVJL PVNL RP 5
AVJR PVNL R 2
AVJR PVNL RP 3
AVL PVNL RP 2
AVM PVNL SP 1
BDUL PVNL R 1
BDUL PVNL RP 1
BDUL PVNL S 2
BDUR PVNL RP 2
BDUR PVNL S 2
BDUR PVNL SP 2
DD01 PVNL RP 2
LUAL PVNL SP 1
PQR PVNL RP 1
PQR PVNL SP 1
PVCL PVNL RP 1
AVBR PVNL EJ 2
PVNR PVNL RP 5
PVNR PVNL SP 1
PVQR PVNL EJ 1
PVT PVNL R 1
PVWL PVNL RP 1
RIFL PVNL RP 1
AIMR PVNR SP 1
AVAL PVNR R 2
AVAL PVNR RP 2
AVBL PVNR RP 1
AVBL PVNR SP 1
AVBR PVNR RP 2
AVDR PVNR RP 1
AVEL PVNR R 2
AVEL PVNR RP 1
AVG PVNR S 1
AVG PVNR SP 1
AVJL PVNR RP 4
AVJL PVNR SP 1
AVJR PVNR RP 1
AVL PVNR RP 2
BDUL PVNR RP 1
BDUL PVNR SP 2
BDUR PVNR R 2
BDUR PVNR RP 2
BDUR PVNR SP 1
DD03 PVNR R 1
HSNR PVNR RP 1
HSNR PVNR S 1
HSNR PVNR SP 1
PDA PVNR SP 1
PQR PVNR RP 2
PVCL PVNR R 1
PVNL PVNR RP 1
PVNL PVNR SP 5
HSNR PVNR EJ 1
PVT PVNR RP 2
PVWL PVNR RP 2
VA11 PVNR S 2
VC02 PVNR R 1
VC02 PVNR RP 1
VC03 PVNR RP 1
VC03 PVNR S 1
VD06 PVNR R 1
VD07 PVNR R 1
VD12 PVNR RP 1
ADAL PVPL RP 1
AQR PVPL RP 1
AQR PVPL SP 1
AVAL PVPL R 1
AVAL PVPL RP 1
AVAR PVPL R 1
AVAR PVPL RP 1
AVBL PVPL R 2
AVBL PVPL RP 3
AVBR PVPL RP 6
AVDR PVPL RP 2
AVER PVPL RP 1
AVHR PVPL RP 1
AVHR PVPL SP 3
DVB PVPL S 1
DVB PVPL SP 1
PVCR PVPL R 1
PVCR PVPL RP 2
AQR PVPL EJ 7
AVAL PVPL EJ 1
AVKL PVPL EJ 1
AVKR PVPL EJ 6
DVC PVPL EJ 2
PHAR PVPL EJ 3
PQR PVPL EJ 4
PVPR PVPL EJ 1
PVT PVPL EJ 1
VD03 PVPL EJ 1
VD13 PVPL EJ 2
RIFL PVPL SP 3
RIGL PVPL R 2
RIR PVPL SP 1
ADFR PVPR RP 1
ADFR PVPR SP 1
AQR PVPR RP 2
ASHR PVPR RP 1
ASHR PVPR SP 1
AVAL PVPR RP 1
AVAR PVPR RP 2
AVBL PVPR RP 4
AVBR PVPR RP 5
AVG PVPR SP 1
AVHL PVPR RP 3
AVHL PVPR SP 2
AVL PVPR R 1
AVL PVPR RP 3
AVL PVPR S 1
DD02 PVPR RP 1
DVC PVPR R 1
DVC PVPR RP 1
PVCL PVPR RP 4
PVCR PVPR R 1
PVCR PVPR RP 6
AQR PVPR EJ 9
AVKL PVPR EJ 1
DVC PVPR EJ 13
PVPL PVPR EJ 1
VD04 PVPR EJ 1
VD05 PVPR EJ 1
PVQR PVPR RP 1
RIAR PVPR R 2
RIFR PVPR SP 4
RIGR PVPR RP 1
RIMR PVPR RP 1
RMGR PVPR RP 1
VC03 PVPR S 1
AIAL PVQL R 3
AIAL PVQL RP 3
AIML PVQL S 1
ASJL PVQL RP 1
ASJL PVQL S 8
ASJL PVQL SP 6
ASKL PVQL RP 4
AVFL PVQL SP 1
AVFR PVQL SP 1
AVHL PVQL S 1
AVKR PVQL S 1
HSNL PVQL RP 2
PHAL PVQL SP 2
PHAR PVQL SP 2
ADAL PVQL EJ 1
ASKL PVQL EJ 5
PVQR PVQL EJ 2
RMGL PVQL RP 1
AIAR PVQR R 3
AIAR PVQR RP 4
ASER PVQR RP 1
ASJR PVQR S 9
ASJR PVQR SP 4
ASKR PVQR RP 4
AVBL PVQR RP 1
AVFL PVQR SP 1
AVFR PVQR RP 1
AVG PVQR SP 1
AVHL PVQR SP 2
AVJR PVQR S 1
AVL PVQR RP 1
AWAR PVQR RP 2
DD01 PVQR RP 1
DVC PVQR RP 1
HSNR PVQR R 1
HSNR PVQR SP 1
PVPR PVQR SP 1
ADAR PVQR EJ 1
ASKR PVQR EJ 4
AVFL PVQR EJ 1
PVNL PVQR EJ 1
PVQL PVQR EJ 2
PVT PVQR RP 1
RIFR PVQR RP 1
VC02 PVQR S 1
VC03 PVQR S 4
VD01 PVQR RP 1
ADAL PVR RP 1
ADER PVR SP 1
AS06 PVR R 1
AVBL PVR RP 4
AVBR PVR RP 4
AVJL PVR R 1
AVJL PVR RP 2
AVJR PVR RP 2
AVKL PVR R 1
AVM PVR SP 3
DA09 PVR R 1
DB02 PVR R 1
DB03 PVR R 1
DVA PVR RP 1
DVA PVR S 1
DVA PVR SP 2
IL1DL PVR RP 1
IL1DL PVR S 1
IL1DR PVR RP 1
IL1VL PVR RP 1
IL1VR PVR RP 1
LUAR PVR S 1
PDEL PVR RP 1
PDEL PVR SP 2
PDER PVR RP 1
PVCR PVR R 1
PVCR PVR SP 1
PVM PVR SP 1
ALML PVR EJ 1
DVA PVR EJ 2
LUAL PVR EJ 1
LUAR PVR EJ 1
PLMR PVR EJ 2
RIPL PVR RP 3
RIPR PVR RP 3
SABD PVR RP 1
SMDVL PVR S 1
URADL PVR RP 1
AIBL PVT RP 2
AIBR PVT RP 4
AVEL PVT SP 1
AVG PVT S 1
AVKL PVT R 2
AVKL PVT RP 5
AVKR PVT RP 7
AVL PVT RP 2
DVC PVT R 2
DVC PVT SP 1
PVNL PVT S 1
PVNR PVT SP 2
PVQR PVT SP 1
AIBL PVT EJ 1
AIBR PVT EJ 1
AVKL PVT EJ 2
PVPL PVT EJ 1
RIBL PVT EJ 1
PVWL PVT SP 2
RIBR PVT EJ 1
PVWR PVT S 1
RIGL PVT RP 2
RIGR PVT RP 3
RIH PVT R 1
RMEV PVT RP 1
RMFL PVT RP 2
RMFL PVT SP 1
RMFR PVT R 1
RMFR PVT RP 2
SMBDR PVT RP 1
VA09 PVT S 1
VB10 PVT S 1
VC01 PVT S 2
VC02 PVT S 2
VC05 PVT S 1
AVJL PVWL RP 1
AVL PVWL SP 1
LUAL PVWL SP 1
LUAR PVWL SP 1
PVNL PVWL SP 1
PVNR PVWL SP 2
PVT PVWL RP 2
PVWR PVWL RP 1
PVCR PVWL EJ 2
VA12 PVWL RP 1
AVAR PVWR RP 1
AVDR PVWR RP 1
PVCR PVWR RP 1
PVCR PVWR SP 1
PVT PVWR R 1
PVWL PVWR SP 1
PVCR PVWR EJ 1
VA12 PVWR RP 1
ADEL RIAL SP 1
ADFL RIAL S 3
ADFL RIAL SP 12
AIBR RIAL SP 1
AIYL RIAL S 1
AIYL RIAL SP 6
AIZL RIAL S 3
AIZL RIAL SP 5
AQR RIAL S 1
AQR RIAL SP 2
ASHL RIAL SP 4
AUAL RIAL SP 5
AWBL RIAL S 1
AWBL RIAL SP 2
AWCL RIAL S 2
AWCL RIAL SP 1
BAGR RIAL S 2
BAGR RIAL SP 3
CEPVL RIAL RP 1
DVA RIAL S 1
IL2VL RIAL SP 1
RIAR RIAL RP 1
RIAR RIAL SP 4
RIBL RIAL S 1
RIBL RIAL SP 2
RIH RIAL S 1
RIH RIAL SP 10
RIR RIAL S 1
RIR RIAL SP 4
RIVL RIAL RP 2
RIVL RIAL SP 1
RIVR RIAL R 1
RIVR RIAL RP 3
RIVR RIAL SP 2
RMDDL RIAL R 2
RMDDL RIAL RP 10
RMDDR RIAL RP 7
RMDL RIAL R 4
RMDL RIAL RP 2
RMDL RIAL SP 4
RMDR RIAL R 4
RMDR RIAL RP 2
RMDR RIAL SP 3
RMDVL RIAL R 1
RMDVL RIAL RP 8
RMDVR RIAL R 2
RMDVR RIAL RP 9
SIADL RIAL RP 2
SMDDL RIAL R 3
SMDDL RIAL RP 5
SMDDL RIAL SP 1
SMDDR RIAL R 3
SMDDR RIAL RP 7
SMDDR RIAL SP 2
SMDVL RIAL R 1
SMDVL RIAL RP 5
SMDVL RIAL SP 3
SMDVR RIAL R 1
SMDVR RIAL RP 10
SMDVR RIAL SP 7
URXL RIAL S 1
URXL RIAL SP 7
URYVL RIAL SP 1
ADFR RIAR S 1
ADFR RIAR SP 15
AIYR RIAR SP 6
AIZR RIAR S 4
AIZR RIAR SP 3
AQR RIAR S 1
AQR RIAR SP 1
ASEL RIAR S 1
ASHR RIAR SP 2
AUAR RIAR S 1
AUAR RIAR SP 5
AWBR RIAR SP 1
BAGL RIAR S 2
BAGL RIAR SP 3
CEPVR RIAR RP 1
DVA RIAR S 1
DVA RIAR SP 1
IL1R RIAR RP 1
IL2VR RIAR SP 2
PVPR RIAR S 2
RIAL RIAR RP 4
RIAL RIAR SP 1
RIBR RIAR SP 2
RIH RIAR SP 8
RIR RIAR SP 1
RIVL RIAR RP 1
RIVL RIAR S 1
RIVR RIAR S 1
RIVR RIAR SP 1
RMDDL RIAR R 1
RMDDL RIAR RP 9
RMDDR RIAR R 1
RMDDR RIAR RP 10
RMDL RIAR R 2
RMDL RIAR RP 1
RMDL RIAR SP 3
RMDR RIAR R 1
RMDR RIAR RP 7
RMDR RIAR S 3
RMDR RIAR SP 4
RMDVL RIAR RP 12
RMDVR RIAR R 1
RMDVR RIAR RP 9
SAADR RIAR RP 1
SIADL RIAR RP 1
SIADR RIAR RP 1
SIAVL RIAR RP 1
SMDDL RIAR R 2
SMDDL RIAR RP 5
SMDDL RIAR S 1
SMDDL RIAR SP 1
SMDDR RIAR R 1
SMDDR RIAR RP 6
SMDDR RIAR S 1
SMDVL RIAR R 2
SMDVL RIAR RP 11
SMDVL RIAR SP 8
SMDVR RIAR R 1
SMDVR RIAR RP 6
SMDVR RIAR SP 5
URXR RIAR SP 3
URYVR RIAR SP 1
AIBR RIBL RP 2
AIBR RIBL SP 4
AINL RIBL S 1
AINR RIBL SP 2
AIYL RIBL SP 4
ASIL RIBL SP 1
AUAL RIBL RP 1
AUAL RIBL S 2
AUAL RIBL SP 7
AVAL RIBL R 1
AVAL RIBL RP 1
AVBR RIBL RP 1
AVDR RIBL RP 1
AVEL RIBL R 1
AVEL RIBL RP 1
AVER RIBL R 3
AVER RIBL RP 2
BAGL RIBL S 1
BAGR RIBL RP 1
BAGR RIBL S 1
BAGR RIBL SP 3
CEPDL RIBL SP 2
DVC RIBL SP 1
IL2DL RIBL SP 1
OLLL RIBL SP 8
RIAL RIBL R 1
RIAL RIBL RP 2
AVBL RIBL EJ 1
AVBR RIBL EJ 1
OLQDL RIBL EJ 2
OLQVL RIBL EJ 1
PVT RIBL EJ 1
RIBL RIBL EJ 1
RIBR RIBL EJ 3
RIGL RIBL EJ 1
SIADL RIBL EJ 1
SIAVL RIBL EJ 1
SIBDL RIBL EJ 1
SIBVL RIBL EJ 1
SIBVR RIBL EJ 1
SMBDL RIBL EJ 1
SMDDL RIBL EJ 1
SMDVR RIBL EJ 2
RIGL RIBL S 1
RIH RIBL SP 5
RIML RIBL S 1
RIS RIBL SP 3
RMED RIBL SP 1
SMDVR RIBL RP 2
URYDL RIBL SP 1
URYVL RIBL SP 2
AIBL RIBR R 1
AIBL RIBR RP 1
AIBL RIBR S 1
AIBL RIBR SP 3
AINL RIBR SP 2
AIYR RIBR SP 2
AIZR RIBR R 1
AUAR RIBR S 4
AUAR RIBR SP 9
AVAR RIBR R 2
AVEL RIBR R 2
AVEL RIBR RP 1
AVER RIBR R 1
AVER RIBR RP 1
BAGL RIBR R 1
BAGL RIBR RP 1
BAGL RIBR S 1
BAGL RIBR SP 6
CEPDR RIBR SP 1
DVC RIBR SP 1
OLLR RIBR S 2
OLLR RIBR SP 8
RIAR RIBR RP 2
AVBL RIBR EJ 1
AVBR RIBR EJ 1
OLQDR RIBR EJ 2
OLQVR RIBR EJ 1
PVT RIBR EJ 1
RIBL RIBR EJ 3
RIBR RIBR EJ 1
RIGR RIBR EJ 1
SIADR RIBR EJ 1
SIAVR RIBR EJ 1
SIBDR RIBR EJ 1
SIBVR RIBR EJ 1
SMBDR RIBR EJ 1
SMDDL RIBR EJ 1
SMDDR RIBR EJ 1
SMDVL RIBR EJ 2
RIGR RIBR R 1
RIGR RIBR S 1
RIH RIBR RP 1
RIH RIBR SP 4
RIMR RIBR SP 1
RIS RIBR SP 5
RMED RIBR SP 1
SMDDL RIBR RP 1
URYDR RIBR SP 1
URYVR RIBR SP 1
ADAL RICL S 1
ADAL RICL SP 1
ADAR RICL RP 1
ADAR RICL SP 1
ADLR RICL SP 1
AVAL RICL RP 5
AVAR RICL RP 6
AVKR RICL RP 1
CEPDL RICL S 1
CEPDL RICL SP 1
CEPDR RICL SP 4
CEPVL RICL S 1
CEPVL RICL SP 6
CEPVR RICL SP 2
IL2L RICL SP 1
OLQDR RICL S 1
OLQVL RICL S 1
ASHL RICL EJ 2
AVKL RICL EJ 1
AVKR RICL EJ 1
AWBR RICL EJ 1
RIML RICL RP 1
RIMR RICL R 1
RIMR RICL RP 2
RIVR RICL R 1
RMFR RICL RP 1
SMBDL RICL RP 2
SMDDL RICL RP 3
SMDDR RICL RP 3
SMDVR RICL RP 1
URXL RICL S 1
ADAL RICR SP 1
ADAR RICR RP 1
ADLR RICR SP 1
AVAL RICR RP 5
AVAR RICR RP 5
CEPDL RICR S 2
CEPDL RICR SP 2
CEPDR RICR SP 3
CEPVL RICR SP 4
CEPVR RICR S 2
CEPVR RICR SP 2
IL2DR RICR SP 1
OLQDL RICR S 1
OLQDR RICR SP 1
OLQVR RICR S 1
ASHR RICR EJ 2
AVKL RICR EJ 1
SDQL RICR SP 1
SDQR RICR SP 1
SMBDR RICR RP 1
SMDDL RICR RP 4
SMDDR RICR RP 3
SMDVL RICR RP 2
SMDVR RICR RP 1
URBL RICR S 1
URBR RICR S 1
AINR RID SP 1
AS02 RID RP 1
AVM RID SP 1
DA06 RID RP 3
DD01 RID R 2
DD01 RID RP 2
DD02 RID R 2
DD02 RID RP 2
DD03 RID RP 3
PVCL RID S 1
PVCL RID SP 4
PVCR RID S 2
PVCR RID SP 3
ALA RID EJ 1
AVBL RID EJ 1
AVBR RID EJ 2
DA09 RID EJ 1
DB01 RID EJ 1
PDB RID EJ 2
RMGL RID SP 1
VD05 RID RP 2
VD13 RID R 1
ADEL RIFL SP 1
AIAL RIFL SP 1
AIBL RIFL SP 1
AIML RIFL SP 1
ALML RIFL RP 2
AVBL RIFL RP 10
AVBR RIFL RP 1
AVHR RIFL RP 1
AVJR RIFL RP 2
HSNL RIFL SP 3
PVNL RIFL SP 1
PVPL RIFL RP 3
AVG RIFL EJ 1
VD01 RIFL EJ 1
RIML RIFL RP 4
AIAR RIFR SP 2
AIMR RIFR SP 1
ASHR RIFR RP 2
ASKR RIFR SP 1
AVBL RIFR RP 1
AVBR RIFR R 3
AVBR RIFR RP 14
AVFL RIFR RP 1
AVHL RIFR RP 1
AVJL RIFR RP 1
AVJL RIFR SP 1
AVJR RIFR RP 2
AWAR RIFR SP 2
HSNR RIFR RP 1
HSNR RIFR S 1
HSNR RIFR SP 3
PVCL RIFR RP 1
PVCR RIFR RP 1
PVPR RIFR RP 4
PVQR RIFR SP 1
AVG RIFR EJ 1
RIMR RIFR RP 4
RIPR RIFR RP 1
ADEL RIGL S 2
ADEL RIGL SP 3
ADER RIGL S 4
ADER RIGL SP 3
ADFL RIGL SP 1
AIZL RIGL S 1
AIZR RIGL RP 1
ALNL RIGL RP 1
AVAR RIGL SP 1
AVEL RIGL R 1
AVEL RIGL RP 1
AVER RIGL RP 1
AVHR RIGL SP 1
AVKR RIGL RP 2
BAGL RIGL S 1
BAGR RIGL RP 1
BAGR RIGL S 2
BAGR RIGL SP 3
DVC RIGL RP 1
DVC RIGL S 1
DVC RIGL SP 4
PVPL RIGL S 2
PVT RIGL SP 2
RIBL RIGL R 1
AIBR RIGL EJ 3
AQR RIGL EJ 2
AVKL RIGL EJ 1
BAGR RIGL EJ 1
OLLL RIGL EJ 1
OLQDL RIGL EJ 1
OLQVL RIGL EJ 1
RIBL RIGL EJ 1
RIGR RIGL EJ 3
RMEL RIGL EJ 1
URYDL RIGL EJ 1
URYVL RIGL EJ 1
VB02 RIGL EJ 1
VD01 RIGL EJ 2
RIR RIGL R 2
RIR RIGL SP 1
RMFL RIGL RP 1
RMHR RIGL RP 3
URXL RIGL S 2
URXL RIGL SP 1
ADEL RIGR S 3
ADEL RIGR SP 3
ADER RIGR SP 4
ADFR RIGR S 1
ADFR RIGR SP 2
AIBL RIGR SP 1
ALNR RIGR RP 1
AVER RIGR R 2
AVKL RIGR RP 4
AVKR RIGR RP 1
AWAR RIGR S 1
BAGL RIGR S 3
BAGL RIGR SP 1
DVC RIGR SP 5
PVPR RIGR SP 1
PVT RIGR SP 3
RIBR RIGR R 1
RIBR RIGR S 1
AIBL RIGR EJ 3
AQR RIGR EJ 1
AVKR RIGR EJ 1
BAGL RIGR EJ 1
OLLR RIGR EJ 1
OLQDR RIGR EJ 1
OLQVR RIGR EJ 1
RIBR RIGR EJ 1
RIGL RIGR EJ 3
URYDR RIGR EJ 1
URYVR RIGR EJ 1
RIR RIGR R 1
RMFL RIGR S 1
RMHL RIGR RP 4
URXR RIGR S 2
ADEL RIH SP 2
ADER RIH SP 1
ADFR RIH RP 1
AIZL RIH RP 4
AIZR RIH RP 4
AUAR RIH RP 1
BAGR RIH RP 1
CEPDL RIH R 1
CEPDR RIH R 1
CEPVL RIH R 1
CEPVR RIH R 1
CEPVR RIH RP 1
IL1DL RIH SP 1
IL2L RIH RP 2
IL2L RIH SP 7
IL2R RIH RP 1
IL2R RIH SP 6
IL2VL RIH SP 2
IL2VR RIH S 1
IL2VR RIH SP 2
OLQDL RIH R 2
OLQDL RIH RP 2
OLQDR RIH RP 2
OLQVL RIH RP 1
OLQVL RIH SP 1
OLQVR RIH RP 6
OLQVR RIH SP 2
PVT RIH S 1
RIAL RIH R 1
RIAL RIH RP 10
RIAR RIH RP 8
RIBL RIH RP 5
RIBR RIH RP 4
RIBR RIH SP 1
CEPDL RIH EJ 1
CEPDR RIH EJ 1
CEPVL RIH EJ 1
CEPVR RIH EJ 1
FLPL RIH EJ 1
OLQDR RIH EJ 1
RIPL RIH R 4
RIPL RIH RP 1
RIPR RIH R 3
RIPR RIH RP 3
RMER RIH RP 2
RMEV RIH RP 1
URYVL RIH SP 1
URYVR RIH RP 1
ADAL RIML SP 3
AIBL RIML SP 2
AIBR RIML S 4
AIBR RIML SP 12
AIZL RIML SP 4
ASHL RIML SP 1
AVAL RIML RP 1
AVBL RIML RP 2
AVBR RIML RP 3
AVKL RIML SP 2
AVKR RIML SP 2
HSNL RIML SP 2
RIBL RIML R 1
RICL RIML SP 1
RIFL RIML SP 4
AIBR RIML EJ 1
AIYL RIML EJ 1
AVAR RIML EJ 2
AVEL RIML EJ 2
AVER RIML EJ 3
RIS RIML EJ 1
RIS RIML SP 1
RMDL RIML RP 1
RMDR RIML RP 1
RMFR RIML RP 1
SAADL RIML S 1
SAADL RIML SP 2
SAADR RIML R 1
SAADR RIML S 1
SAADR RIML SP 3
SAAVL RIML RP 3
SAAVL RIML SP 2
SAAVR RIML R 2
SAAVR RIML SP 5
SMDDR RIML R 1
SMDDR RIML RP 4
SMDVL RIML RP 1
VB01 RIML SP 2
ADAR RIMR RP 1
ADAR RIMR SP 5
AIBL RIMR RP 4
AIBL RIMR S 1
AIBL RIMR SP 12
AIBR RIMR SP 1
AIZR RIMR S 1
AIZR RIMR SP 3
AVAL RIMR RP 2
AVBL RIMR RP 2
AVBR RIMR R 1
AVBR RIMR RP 4
AVHL RIMR SP 1
AVJL RIMR RP 1
AVKL RIMR RP 1
AVKL RIMR SP 1
AVKR RIMR SP 2
DVA RIMR SP 1
PVPR RIMR SP 1
RIBR RIMR RP 1
RICL RIMR S 1
RICL RIMR SP 2
RIFR RIMR SP 4
AIBL RIMR EJ 1
AIYR RIMR EJ 1
AVAL RIMR EJ 3
AVAR RIMR EJ 1
AVEL RIMR EJ 3
AVER RIMR EJ 2
RIS RIMR EJ 1
RIS RIMR RP 1
RIS RIMR S 1
RIS RIMR SP 3
RMDL RIMR R 2
RMDL RIMR RP 1
RMDR RIMR RP 1
RMDR RIMR S 2
RMFL RIMR RP 1
RMFR RIMR RP 1
SAADL RIMR S 1
SAADL RIMR SP 5
SAADR RIMR S 2
SAADR RIMR SP 3
SAAVL RIMR R 1
SAAVL RIMR RP 2
SAAVL RIMR SP 12
SAAVR RIMR RP 3
SAAVR RIMR SP 2
SMDDL RIMR RP 2
SMDDR RIMR RP 4
ADAL RIPL SP 1
ADLL RIPL SP 1
ASHL RIPL SP 1
CEPDL RIPL SP 2
CEPVL RIPL SP 1
IL1DL RIPL SP 2
IL1VL RIPL SP 4
IL2DL RIPL SP 10
IL2VL RIPL SP 11
OLQDL RIPL R 1
OLQDR RIPL R 1
OLQVL RIPL SP 1
PVR RIPL SP 3
RIH RIPL S 4
RIH RIPL SP 1
RMED RIPL EJ 1
URADL RIPL SP 3
URAVL RIPL SP 3
ADAR RIPR SP 1
CEPVR RIPR SP 1
IL1DR RIPR SP 5
IL1VR RIPR S 1
IL1VR RIPR SP 5
IL2DR RIPR SP 11
IL2VR RIPR S 1
IL2VR RIPR SP 14
OLQDL RIPR R 1
OLQDR RIPR R 1
OLQVR RIPR SP 2
PVR RIPR SP 3
RIFR RIPR SP 1
RIH RIPR S 3
RIH RIPR SP 3
RMED RIPR EJ 1
URADR RIPR SP 3
URAVR RIPR SP 3
URXR RIPR SP 3
ADFL RIR SP 2
ADFR RIR SP 3
AFDR RIR RP 1
AIZL RIR R 3
AIZL RIR RP 3
AIZR RIR R 4
AIZR RIR RP 1
AUAL RIR RP 1
AVHL RIR SP 3
AVHR RIR S 1
AVHR RIR SP 3
AWAR RIR SP 2
AWBR RIR RP 1
AWBR RIR SP 2
BAGR RIR RP 1
DVA RIR RP 2
DVA RIR SP 3
HSNL RIR RP 1
PVPL RIR RP 1
RIAL RIR R 1
RIAL RIR RP 4
RIAR RIR RP 1
RIGL RIR RP 1
RIGL RIR S 2
RIGR RIR S 1
BAGL RIR EJ 1
BAGR RIR EJ 1
RMGR RIR SP 1
URXL RIR RP 5
URXR RIR R 1
URXR RIR RP 1
AVEL RIS RP 7
AVER RIS RP 7
AVJL RIS SP 1
AVKL RIS R 1
AVKR RIS RP 4
AVL RIS RP 2
CEPDL RIS SP 1
CEPDR RIS RP 1
CEPDR RIS SP 1
CEPVL RIS RP 2
CEPVR RIS RP 1
OLLR RIS RP 1
PVCL RIS S 2
RIBL RIS RP 3
RIBR RIS RP 5
RIML RIS RP 1
RIMR RIS R 1
RIMR RIS RP 3
RIMR RIS SP 1
AIBR RIS EJ 1
AVJL RIS EJ 1
DB01 RIS EJ 1
RIML RIS EJ 1
RIMR RIS EJ 1
SMDDL RIS EJ 1
SMDDR RIS EJ 1
SMDVL RIS EJ 1
RMDDL RIS RP 1
RMDL RIS RP 2
RMDR RIS R 1
RMDR RIS RP 3
RMDR RIS SP 1
SDQL RIS S 2
SDQL RIS SP 1
SMDDR RIS RP 2
SMDVR RIS RP 1
URYVL RIS SP 1
URYVR RIS RP 1
ADEL RIVL SP 1
CEPVR RIVL SP 1
RIAL RIVL RP 1
RIAL RIVL SP 2
RIAR RIVL R 1
RIAR RIVL SP 1
AIBL RIVL EJ 1
RIVR RIVL EJ 2
SDQR RIVL EJ 2
SMDVL RIVL EJ 1
RMDL RIVL RP 2
SAADR RIVL R 3
SIAVR RIVL RP 2
SMDDR RIVL RP 1
SMDVL RIVL SP 1
ADAR RIVR SP 1
ADEL RIVR SP 1
RIAL RIVR RP 2
RIAL RIVR S 1
RIAL RIVR SP 3
RIAR RIVR R 1
RIAR RIVR RP 1
RICL RIVR S 1
AIBR RIVR EJ 1
RIVL RIVR EJ 2
SDQR RIVR EJ 2
RMDDL RIVR RP 1
SMDVR RIVR EJ 2
RMDR RIVR RP 1
RMDVR RIVR RP 1
RMEV RIVR R 1
SAADL RIVR R 2
SIAVL RIVR RP 2
SMDDL RIVR RP 2
SMDVR RIVR RP 2
SMDVR RIVR SP 1
ALMR RMDDL SP 1
CEPDR RMDDL SP 1
CEPVL RMDDL SP 4
IL1L RMDDL SP 5
IL1R RMDDL SP 3
IL1VL RMDDL SP 5
OLLL RMDDL SP 7
OLQDR RMDDL S 1
OLQDR RMDDL SP 2
RIAL RMDDL S 2
RIAL RMDDL SP 10
RIAR RMDDL S 1
RIAR RMDDL SP 9
RIS RMDDL SP 1
RIVR RMDDL SP 1
OLQVL RMDDL EJ 1
RMDL RMDDL EJ 1
RMDVL RMDDL EJ 1
SMDDL RMDDL EJ 1
RMDR RMDDL S 1
RMDVR RMDDL RP 7
RMDVR RMDDL S 1
RMDVR RMDDL SP 3
SMDVR RMDDL S 1
SMDVR RMDDL SP 1
URYDR RMDDL SP 3
URYVL RMDDL SP 4
ALML RMDDR S 1
CEPVR RMDDR SP 2
IL1DL RMDDR SP 1
IL1R RMDDR SP 2
IL1VR RMDDR SP 10
OLLR RMDDR SP 10
OLQDL RMDDR S 1
OLQDL RMDDR SP 3
RIAL RMDDR SP 7
RIAR RMDDR S 1
RIAR RMDDR SP 10
OLQVR RMDDR EJ 1
RMDVR RMDDR EJ 1
SAADR RMDDR EJ 1
RMDL RMDDR S 1
SMDDR RMDDR EJ 1
RMDVL RMDDR R 1
RMDVL RMDDR RP 11
RMDVL RMDDR SP 6
SMDVL RMDDR SP 1
URBL RMDDR SP 1
URYDL RMDDR RP 1
URYDL RMDDR S 1
URYDL RMDDR SP 3
URYVR RMDDR SP 6
ADEL RMDL S 2
ADEL RMDL SP 2
IL1L RMDL SP 1
IL1R RMDL S 1
IL1R RMDL SP 3
IL2L RMDL S 1
IL2L RMDL SP 2
IL2R RMDL S 1
IL2R RMDL SP 1
OLLL RMDL S 2
OLLR RMDL RP 2
OLLR RMDL S 3
RIAL RMDL RP 4
RIAL RMDL S 4
RIAL RMDL SP 2
RIAR RMDL RP 3
RIAR RMDL S 2
RIAR RMDL SP 1
RIML RMDL SP 1
RIMR RMDL S 2
RIMR RMDL SP 1
RIS RMDL SP 2
RIVL RMDL SP 2
RMDDR RMDL R 1
RMDR RMDL RP 3
RMDR RMDL SP 1
RMDDL RMDL EJ 1
RMDVL RMDL EJ 1
RMER RMDL RP 1
RMFL RMDL RP 1
RMFR RMDL SP 2
RMGL RMDL SP 1
RMGR RMDL SP 4
URBR RMDL SP 1
ADER RMDR SP 2
ALA RMDR SP 1
AVKL RMDR RP 1
AVKR RMDR S 1
IL1L RMDR SP 3
IL1R RMDR SP 2
IL2L RMDR SP 1
RIAL RMDR RP 3
RIAL RMDR S 4
RIAL RMDR SP 2
RIAR RMDR R 3
RIAR RMDR RP 4
RIAR RMDR S 1
RIAR RMDR SP 7
RIML RMDR SP 1
RIMR RMDR R 2
RIMR RMDR SP 1
RIS RMDR RP 1
RIS RMDR S 1
RIS RMDR SP 3
RIVR RMDR SP 1
RMDDL RMDR R 1
RMDL RMDR RP 1
RMDL RMDR SP 3
RMDVR RMDR EJ 1
RMFL RMDR SP 3
RMGL RMDR S 1
RMGL RMDR SP 2
RMGR RMDR SP 2
RMHL RMDR SP 1
URBR RMDR SP 1
URXR RMDR SP 1
CEPDL RMDVL S 1
CEPDL RMDVL SP 2
IL1DL RMDVL SP 4
IL1L RMDVL SP 4
IL1R RMDVL SP 1
OLLL RMDVL SP 1
OLQVR RMDVL SP 4
RIAL RMDVL S 1
RIAL RMDVL SP 8
RIAR RMDVL SP 12
RMDDR RMDVL RP 6
RMDDR RMDVL S 1
RMDDR RMDVL SP 11
AVER RMDVL EJ 1
OLQDL RMDVL EJ 1
RMDDL RMDVL EJ 1
RMDL RMDVL EJ 1
RMDVR RMDVL EJ 1
SAAVL RMDVL EJ 1
SMDVL RMDVL EJ 1
RMGL RMDVL SP 3
URAVR RMDVL SP 1
URYDL RMDVL S 2
URYDL RMDVL SP 4
URYVR RMDVL S 1
URYVR RMDVL SP 3
CEPDR RMDVR SP 2
IL1DR RMDVR SP 5
IL1L RMDVR SP 2
IL1R RMDVR SP 4
OLLR RMDVR SP 3
OLQVL RMDVR S 1
OLQVL RMDVR SP 3
RIAL RMDVR S 2
RIAL RMDVR SP 9
RIAR RMDVR S 1
RIAR RMDVR SP 9
RIVR RMDVR SP 1
RMDDL RMDVR R 1
RMDDL RMDVR RP 3
RMDDL RMDVR SP 7
AVEL RMDVR EJ 1
AVER RMDVR EJ 1
OLQDR RMDVR EJ 1
RMDDR RMDVR EJ 1
RMDR RMDVR EJ 1
RMDVL RMDVR EJ 1
SAAVR RMDVR EJ 1
SMDVR RMDVR EJ 1
RMGR RMDVR SP 5
SIBDR RMDVR RP 1
SIBVR RMDVR RP 1
URADR RMDVR SP 1
URYDR RMDVR S 1
URYDR RMDVR SP 4
URYVL RMDVR SP 2
IL2DR RMED SP 1
RIBL RMED RP 1
RIBR RMED RP 1
IL1VL RMED EJ 1
RIPL RMED EJ 1
RIPR RMED EJ 1
RMEV RMED EJ 2
SMBDL RMED SP 3
SMBDR RMED SP 4
URADR RMED SP 1
IL1R RMEL SP 2
IL2DL RMEL SP 4
IL2DR RMEL SP 2
IL2R RMEL SP 2
IL2VL RMEL S 1
IL2VL RMEL SP 1
IL2VR RMEL SP 3
OLLL RMEL SP 2
RIGL RMEL EJ 1
RMEV RMEL EJ 1
URADL RMEL SP 1
URAVL RMEL SP 1
IL1L RMER SP 1
IL1VR RMER SP 1
IL2DL RMER SP 3
IL2DR RMER SP 2
IL2L RMER SP 2
IL2VL RMER SP 4
IL2VR RMER SP 2
OLLR RMER SP 2
OLQVR RMER SP 1
RIH RMER SP 2
RMDL RMER SP 1
RMEV RMER EJ 1
RMHR RMER SP 1
URADR RMER SP 1
URAVL RMER SP 1
URAVR RMER SP 2
IL2DR RMEV SP 1
IL2L RMEV SP 2
IL2R RMEV SP 1
IL2VL RMEV SP 1
IL2VR RMEV SP 3
PVT RMEV SP 1
RIH RMEV SP 1
RIVR RMEV S 1
AVEL RMEV EJ 1
AVER RMEV EJ 1
IL1DL RMEV EJ 1
IL1DR RMEV EJ 1
RMED RMEV EJ 2
RMEL RMEV EJ 1
RMER RMEV EJ 1
SMBVL RMEV S 1
SMBVL RMEV SP 4
SMBVR RMEV SP 3
SMDDR RMEV R 1
URAVL RMEV SP 2
URAVR RMEV SP 2
AVKL RMFL RP 4
AVKR RMFL RP 4
AVKR RMFL SP 1
DVC RMFL SP 2
PVT RMFL RP 1
PVT RMFL SP 2
RIGL RMFL SP 1
RIGR RMFL R 1
RIMR RMFL SP 1
RMDL RMFL SP 1
RMDR RMFL RP 3
URBR RMFL EJ 1
RMGR RMFL RP 1
SAADR RMFL SP 1
SDQL RMFL SP 1
VB01 RMFL SP 2
AVKL RMFR RP 3
AVKL RMFR SP 1
AVKR RMFR RP 3
DVC RMFR SP 4
PVT RMFR S 1
PVT RMFR SP 2
RICL RMFR SP 1
RIML RMFR SP 1
RIMR RMFR SP 1
RMDL RMFR RP 2
SAAVL RMFR SP 2
ADAL RMGL RP 1
ADEL RMGL S 1
AIAL RMGL S 1
AIBR RMGL R 1
ALML RMGL RP 1
ALML RMGL SP 1
ALNL RMGL RP 1
ASHL RMGL RP 1
AVAL RMGL RP 1
AVBR RMGL RP 2
AVEL RMGL RP 2
CEPDL RMGL RP 1
CEPDL RMGL S 1
CEPDL RMGL SP 3
PVQL RMGL SP 1
RID RMGL RP 1
RMDL RMGL RP 1
RMDR RMGL R 1
RMDR RMGL RP 2
RMDVL RMGL RP 3
ADLL RMGL EJ 1
ASHL RMGL EJ 1
ASKL RMGL EJ 1
AWBL RMGL EJ 1
IL2L RMGL EJ 1
RMHL RMGL EJ 3
URXL RMGL EJ 1
RMHR RMGL RP 1
RMHR RMGL SP 1
SAADR RMGL S 1
SIAVL RMGL RP 1
SIBVL RMGL RP 2
SIBVR RMGL RP 1
SMBVL RMGL R 1
SMBVL RMGL RP 1
URXL RMGL RP 1
URXL RMGL S 2
ADAR RMGR RP 1
AIMR RMGR RP 1
AIMR RMGR S 1
AIMR RMGR SP 1
ALNR RMGR RP 1
ASHR RMGR RP 1
ASHR RMGR SP 2
AVAR RMGR RP 1
AVBR RMGR RP 1
AVDL RMGR RP 1
AVER RMGR RP 3
AVJL RMGR RP 1
CEPDR RMGR S 1
HSNR RMGR SP 1
PVPR RMGR SP 1
RIR RMGR RP 1
RMDL RMGR RP 4
RMDR RMGR RP 2
RMDVR RMGR RP 5
RMFL RMGR SP 1
ASHR RMGR EJ 1
ASKR RMGR EJ 1
AWBR RMGR EJ 1
IL2R RMGR EJ 1
RMHR RMGR EJ 1
URXR RMGR EJ 1
SAADL RMGR S 1
URXR RMGR RP 1
URXR RMGR S 1
ADEL RMHL SP 1
CEPDR RMHL SP 4
CEPVL RMHL SP 1
IL1R RMHL SP 1
RIGR RMHL SP 4
RMDR RMHL RP 1
RMGL RMHL EJ 3
SIBVR RMHL EJ 1
SDQR RMHL SP 2
ALNR RMHR SP 1
CEPDL RMHR S 1
CEPDL RMHR SP 3
CEPDR RMHR SP 1
CEPVR RMHR SP 2
OLQDR RMHR SP 1
RIGL RMHR SP 3
RMER RMHR RP 1
RMGL RMHR RP 1
RMGL RMHR SP 1
RMGR RMHR EJ 1
SDQR RMHR SP 1
AIBL SAADL RP 1
AIBL SAADL SP 2
AIBR SAADL SP 1
AVAL SAADL RP 6
AVKR SAADL SP 1
BDUL SAADL SP 1
PLNL SAADL SP 5
RIML SAADL R 1
RIML SAADL RP 2
RIMR SAADL R 1
RIMR SAADL RP 5
RIVR SAADL S 2
RMGR SAADL R 1
SMBDL SAADL EJ 1
SMBVL SAADL S 3
VB01 SAADL S 7
VB01 SAADL SP 2
AIBL SAADR SP 2
AIBR SAADR R 1
AVAR SAADR RP 3
AVKL SAADR S 1
DVA SAADR SP 1
OLLL SAADR R 1
PLNR SAADR SP 4
RIAR SAADR SP 1
RIML SAADR R 1
RIML SAADR RP 3
RIML SAADR S 1
RIMR SAADR R 2
RIMR SAADR RP 3
RIVL SAADR S 3
RMFL SAADR RP 1
RMGL SAADR R 1
RMDDR SAADR EJ 1
SMBVR SAADR S 4
VB01 SAADR S 2
VB01 SAADR SP 2
AIBL SAAVL RP 1
ALNL SAAVL RP 1
ALNL SAAVL SP 3
AVAL SAAVL R 1
AVAL SAAVL RP 16
DVA SAAVL SP 1
OLLR SAAVL RP 1
RIML SAAVL RP 2
RIML SAAVL SP 3
RIMR SAAVL RP 12
RIMR SAAVL S 1
RIMR SAAVL SP 2
RMFR SAAVL RP 2
RMDVL SAAVL EJ 1
SMBVR SAAVL EJ 3
SMBDR SAAVL S 3
SMDDR SAAVL RP 8
ADER SAAVR S 1
ALNR SAAVR SP 2
AVAR SAAVR R 4
AVAR SAAVR RP 9
DVA SAAVR SP 1
RIML SAAVR RP 5
RIML SAAVR S 2
RIMR SAAVR RP 2
RIMR SAAVR SP 3
RMDVR SAAVR EJ 1
SMBVL SAAVR EJ 2
SMBDL SAAVR S 1
SMBDL SAAVR SP 1
SMDDL SAAVR RP 6
AVAR SABD SP 1
AVDL SABD S 1
AVDL SABD SP 1
AVDR SABD SP 1
AVEL SABD SP 6
AVER SABD SP 2
AVL SABD S 1
AVL SABD SP 4
DVA SABD SP 1
HSNR SABD S 1
PVR SABD SP 1
AVAL SABD EJ 4
VA02 SABD EJ 3
VA03 SABD EJ 2
VA04 SABD EJ 1
VA02 SABD R 1
VB01 SABD S 1
AVAR SABVL S 1
AVAR SABVL SP 2
AVDL SABVL SP 1
AVDR SABVL SP 3
AVEL SABVL SP 7
AVER SABVL SP 3
AVJR SABVL SP 1
AVL SABVL SP 4
HSNL SABVL SP 2
AVAR SABVL EJ 3
DA01 SABVL EJ 2
DA02 SABVL EJ 1
AVDL SABVR SP 1
AVDR SABVR SP 1
AVEL SABVR SP 3
AVER SABVR SP 3
AVL SABVR SP 3
HSNR SABVR SP 1
AVAL SABVR EJ 1
AVAR SABVR EJ 1
DA01 SABVR EJ 3
AIBR SDQL RP 1
ALML SDQL RP 1
ALML SDQL SP 1
AVAL SDQL R 1
AVAL SDQL RP 1
AVAR SDQL RP 3
AVEL SDQL RP 1
BDUR SDQL SP 1
FLPL SDQL RP 1
RICR SDQL RP 1
RIS SDQL R 2
RIS SDQL RP 1
RMFL SDQL RP 1
SDQR SDQL EJ 1
ADLL SDQR RP 1
AIBL SDQR RP 2
AVAL SDQR RP 2
AVBL SDQR R 2
AVBL SDQR RP 4
AVBR SDQR RP 4
DVA SDQR RP 3
RICR SDQR RP 1
RMHL SDQR RP 2
RMHR SDQR RP 1
AVAL SDQR EJ 1
AVBL SDQR EJ 1
RIVL SDQR EJ 2
RIVR SDQR EJ 2
SDQL SDQR EJ 1
SIBVL SDQR EJ 1
ALMR SIADL SP 1
CEPDR SIADL S 1
RIAL SIADL SP 2
RIAR SIADL SP 1
RIBL SIADL EJ 1
ADEL SIADR SP 1
CEPDL SIADR S 1
CEPDL SIADR SP 1
RIAR SIADR SP 1
RIBR SIADR EJ 1
CEPVL SIAVL S 1
CEPVL SIAVL SP 1
RIAR SIAVL SP 1
RIVR SIAVL SP 2
RMGL SIAVL SP 1
RIBL SIAVL EJ 1
URBL SIAVL SP 1
AVKL SIAVR SP 1
CEPVR SIAVR SP 2
RIVL SIAVR SP 2
RIBR SIAVR EJ 1
URBR SIAVR SP 2
URXR SIAVR SP 1
OLQVL SIBDL SP 3
RIBL SIBDL EJ 1
SIBVL SIBDL EJ 1
ADEL SIBDR SP 1
OLQVR SIBDR SP 4
RMDVR SIBDR SP 1
AIML SIBDR EJ 1
RIBR SIBDR EJ 1
SIBVR SIBDR EJ 1
URYVR SIBDR SP 1
AVM SIBVL SP 1
OLQDL SIBVL SP 3
PVCL SIBVL SP 2
RMGL SIBVL SP 2
AVBL SIBVL EJ 1
AVBR SIBVL EJ 1
RIBL SIBVL EJ 1
SDQR SIBVL EJ 1
SIBDL SIBVL EJ 1
URYVR SIBVL SP 1
OLQDR SIBVR SP 2
PVCR SIBVR SP 2
RMDVR SIBVR SP 1
RMGL SIBVR SP 1
RIBL SIBVR EJ 1
RIBR SIBVR EJ 1
RMHL SIBVR EJ 1
SIBDR SIBVR EJ 1
URYVL SIBVR SP 1
AIZL SMBDL S 1
AIZL SMBDL SP 8
ALNR SMBDL SP 2
AVAR SMBDL RP 1
AVHR SMBDL SP 1
AVKR SMBDL S 1
AWBL SMBDL SP 1
DVA SMBDL SP 3
RICL SMBDL SP 2
RMED SMBDL RP 3
SAAVR SMBDL R 1
SAAVR SMBDL RP 1
AVKL SMBDL EJ 1
AVKR SMBDL EJ 1
RIBL SMBDL EJ 1
SAADL SMBDL EJ 1
URBR SMBDL SP 1
ADEL SMBDR SP 1
ADFR SMBDR SP 1
AIZR SMBDR SP 5
ALNL SMBDR SP 2
AVAL SMBDR RP 1
AVHL SMBDR SP 1
CEPDL SMBDR SP 1
CEPDR SMBDR SP 1
DVA SMBDR SP 2
PVT SMBDR SP 1
RICR SMBDR SP 1
RMED SMBDR RP 4
SAAVL SMBDR R 3
ALNL SMBDR EJ 1
AVKL SMBDR EJ 1
AVKR SMBDR EJ 2
RIBR SMBDR EJ 1
URBL SMBDR SP 1
ADFL SMBVL SP 2
AIML SMBVL S 1
AIZL SMBVL SP 7
AVHR SMBVL SP 1
DVA SMBVL SP 3
PLNL SMBVL RP 1
PLNL SMBVL S 1
PLNL SMBVL SP 5
RMEV SMBVL R 1
RMEV SMBVL RP 4
RMGL SMBVL S 1
RMGL SMBVL SP 1
SAADL SMBVL R 3
SAAVR SMBVL EJ 2
ADFR SMBVR SP 2
AIZR SMBVR SP 3
AVHL SMBVR SP 2
AWBR SMBVR SP 1
DVA SMBVR SP 2
PLNR SMBVR S 2
PLNR SMBVR SP 4
RMEV SMBVR RP 3
SAADR SMBVR R 4
AVKL SMBVR EJ 1
AVKR SMBVR EJ 1
SAAVL SMBVR EJ 3
AIBR SMDDL S 1
AIBR SMDDL SP 2
AVKR SMDDL SP 1
OLLL SMDDL S 2
OLLL SMDDL SP 1
RIAL SMDDL RP 1
RIAL SMDDL S 3
RIAL SMDDL SP 5
RIAR SMDDL R 1
RIAR SMDDL RP 1
RIAR SMDDL S 2
RIAR SMDDL SP 5
RIBR SMDDL SP 1
RICL SMDDL SP 3
RICR SMDDL SP 4
RIMR SMDDL SP 2
RIVR SMDDL SP 2
SAAVR SMDDL SP 6
RIBL SMDDL EJ 1
RIBR SMDDL EJ 1
RIS SMDDL EJ 1
RMDDL SMDDL EJ 1
SMDVR SMDDL RP 2
SMDVR SMDDL SP 2
URYDL SMDDL SP 1
URYDR SMDDL S 3
URYDR SMDDL SP 1
AIBL SMDDR SP 4
AIZR SMDDR SP 1
ALNR SMDDR SP 1
AVKL SMDDR SP 1
AVKR SMDDR SP 2
OLLL SMDDR S 3
OLLL SMDDR SP 1
OLLR SMDDR S 1
RIAL SMDDR RP 2
RIAL SMDDR S 3
RIAL SMDDR SP 7
RIAR SMDDR R 1
RIAR SMDDR S 1
RIAR SMDDR SP 6
RICL SMDDR SP 3
RICR SMDDR SP 3
RIML SMDDR S 1
RIML SMDDR SP 4
RIMR SMDDR SP 4
RIS SMDDR SP 2
RIVL SMDDR SP 1
RMEV SMDDR S 1
SAAVL SMDDR SP 8
RIBR SMDDR EJ 1
RIS SMDDR EJ 1
RMDDR SMDDR EJ 1
VD01 SMDDR EJ 1
SMDVL SMDDR SP 4
URYDL SMDDR S 1
URYDL SMDDR SP 1
ADAR SMDVL S 2
AIBR SMDVL SP 1
ALNL SMDVL SP 1
ALNR SMDVL S 1
OLLR SMDVL S 4
PVR SMDVL R 1
RIAL SMDVL RP 3
RIAL SMDVL S 1
RIAL SMDVL SP 5
RIAR SMDVL RP 8
RIAR SMDVL S 2
RIAR SMDVL SP 11
RICR SMDVL SP 2
RIML SMDVL SP 1
RIVL SMDVL RP 1
RMDDR SMDVL RP 1
SMDDR SMDVL RP 4
RIBR SMDVL EJ 2
RIS SMDVL EJ 1
RIVL SMDVL EJ 1
RMDVL SMDVL EJ 1
SMDVR SMDVL EJ 1
URYVR SMDVL SP 3
ADAL SMDVR S 2
OLLL SMDVR S 4
OLLR SMDVR S 3
RIAL SMDVR RP 7
RIAL SMDVR S 1
RIAL SMDVR SP 10
RIAR SMDVR RP 5
RIAR SMDVR S 1
RIAR SMDVR SP 6
RIBL SMDVR SP 2
RICL SMDVR SP 1
RICR SMDVR SP 1
RIS SMDVR SP 1
RIVR SMDVR RP 1
RIVR SMDVR SP 2
RMDDL SMDVR R 1
RMDDL SMDVR RP 1
SMDDL SMDVR RP 2
SMDDL SMDVR SP 2
RIBL SMDVR EJ 2
RIVR SMDVR EJ 2
RMDVR SMDVR EJ 1
SMDVL SMDVR EJ 1
VB01 SMDVR EJ 1
URYVL SMDVR S 1
URYVL SMDVR SP 3
BDUL URADL SP 1
CEPDL URADL SP 2
IL1DL URADL RP 2
IL2DL URADL S 1
IL2DL URADL SP 2
PVR URADL SP 1
RIPL URADL RP 3
RMEL URADL RP 1
BDUR URADR SP 1
CEPDR URADR SP 1
IL1DR URADR RP 1
IL2DR URADR SP 3
RIPR URADR RP 3
RMDVR URADR RP 1
RMED URADR RP 1
RMER URADR RP 1
URYDR URADR RP 1
CEPVL URAVL SP 2
IL2VL URAVL SP 3
RIPL URAVL RP 3
RMEL URAVL RP 1
RMER URAVL RP 1
RMEV URAVL RP 2
CEPVR URAVR SP 1
IL1R URAVR RP 1
IL2VR URAVR SP 4
RIPR URAVR RP 3
RMDVL URAVR RP 1
RMER URAVR RP 2
RMEV URAVR RP 2
ADEL URBL SP 1
AVBL URBL R 1
CEPDL URBL R 1
CEPDL URBL SP 4
IL1L URBL RP 1
RICR URBL R 1
RMDDR URBL RP 1
SIAVL URBL RP 1
SMBDR URBL RP 1
OLQDL URBL EJ 1
OLQVL URBL EJ 1
URXL URBL R 2
URXL URBL RP 2
VC05 URBL S 3
ADAR URBR RP 1
AVBR URBR RP 1
CEPDR URBR R 1
CEPDR URBR SP 2
IL1R URBR RP 3
IL2R URBR R 1
IL2R URBR S 1
RICR URBR R 1
RMDL URBR RP 1
RMDR URBR RP 1
SIAVR URBR RP 2
SMBDL URBR RP 1
OLQDR URBR EJ 1
OLQVR URBR EJ 1
RMFL URBR EJ 1
URXR URBR R 2
URXR URBR RP 4
AQR URXL SP 1
ASHL URXL RP 1
AUAL URXL R 1
AUAL URXL RP 4
AVBL URXL RP 1
AVEL URXL R 3
AVEL URXL RP 1
AVJR URXL RP 1
IL2L URXL SP 2
RIAL URXL R 1
RIAL URXL RP 7
RICL URXL R 1
RIGL URXL R 2
RIGL URXL RP 1
RIR URXL SP 5
RMGL URXL R 2
RMGL URXL SP 1
URBL URXL S 2
URBL URXL SP 2
RMGL URXL EJ 1
ADFR URXR S 1
AUAR URXR R 1
AUAR URXR RP 3
AUAR URXR S 1
AVBL URXR RP 1
AVBR URXR RP 2
AVER URXR R 2
IL1R URXR SP 2
IL2VR URXR SP 1
OLQVR URXR RP 1
RIAR URXR RP 3
RIGR URXR R 2
RIPR URXR RP 3
RIR URXR S 1
RIR URXR SP 1
RMDR URXR RP 1
RMGR URXR R 1
RMGR URXR SP 1
SIAVR URXR RP 1
URBR URXR S 2
URBR URXR SP 4
IL2R URXR EJ 1
RMGR URXR EJ 1
AVER URYDL RP 2
CEPDL URYDL SP 2
IL1DL URYDL SP 1
OLLL URYDL SP 1
RIBL URYDL RP 1
RMDDR URYDL R 1
RMDDR URYDL RP 3
RMDDR URYDL SP 1
RMDVL URYDL R 2
RMDVL URYDL RP 4
SMDDL URYDL RP 1
SMDDR URYDL R 1
SMDDR URYDL RP 1
AVAL URYDL EJ 1
RIGL URYDL EJ 1
AVEL URYDR RP 2
AVER URYDR RP 2
CEPDR URYDR SP 1
RIBR URYDR RP 1
RMDDL URYDR RP 3
RMDVR URYDR R 1
RMDVR URYDR RP 4
SMDDL URYDR R 3
SMDDL URYDR RP 1
URADR URYDR SP 1
AVAR URYDR EJ 1
RIGR URYDR EJ 1
AVBR URYVL RP 1
AVER URYVL RP 5
IL1VL URYVL RP 1
IL1VL URYVL SP 1
RIAL URYVL RP 1
RIBL URYVL RP 2
RIH URYVL RP 1
RIS URYVL RP 1
RMDDL URYVL RP 4
RMDVR URYVL RP 2
SIBVR URYVL RP 1
SMDVR URYVL R 1
SMDVR URYVL RP 3
AVAR URYVL EJ 1
RIGL URYVL EJ 1
AVAL URYVR RP 1
AVEL URYVR RP 6
IL1VR URYVR RP 1
RIAR URYVR RP 1
RIBR URYVR RP 1
RIH URYVR SP 1
RIS URYVR SP 1
RMDDR URYVR RP 6
RMDVL URYVR R 1
RMDVL URYVR RP 3
SIBDR URYVR RP 1
SIBVL URYVR RP 1
SMDVL URYVR RP 3
AVAL URYVR EJ 1
RIGR URYVR EJ 1
AVEL VA01 SP 5
AVER VA01 SP 1
AVM VA01 SP 2
DD01 VA01 RP 9
AVAL VA01 EJ 3
DA02 VA01 EJ 2
VB01 VA01 S 3
VD01 VA01 RP 2
VD01 VA01 S 2
AVAL VA02 R 1
AVAL VA02 S 1
AVAR VA02 S 2
AVBL VA02 S 1
AVDR VA02 S 1
AVER VA02 SP 1
DD01 VA02 RP 13
DVA VA02 SP 1
SABD VA02 S 1
AVAL VA02 EJ 4
SABD VA02 EJ 3
VD01 VA02 EJ 1
VD02 VA02 EJ 3
VA03 VA02 R 1
VA03 VA02 RP 1
VB01 VA02 RP 2
VB02 VA02 S 1
VD01 VA02 RP 2
VD02 VA02 RP 8
VD02 VA02 S 6
AVAL VA03 S 2
AVAR VA03 S 5
AVDR VA03 S 2
AVEL VA03 S 1
AVEL VA03 SP 2
AVER VA03 S 2
DD01 VA03 R 1
DD01 VA03 RP 17
DD02 VA03 RP 11
VA02 VA03 S 2
AS01 VA03 EJ 1
AVAL VA03 EJ 1
AVAR VA03 EJ 2
SABD VA03 EJ 2
VA04 VA03 RP 1
VB01 VA03 S 1
VD02 VA03 RP 3
VD03 VA03 RP 3
VD03 VA03 S 2
AVAL VA04 S 2
AVAR VA04 S 2
AVBR VA04 S 1
AVDL VA04 R 1
AVER VA04 SP 1
DD02 VA04 RP 21
VA03 VA04 S 1
AS02 VA04 EJ 2
AVAL VA04 EJ 1
AVAR VA04 EJ 3
DA05 VA04 EJ 1
SABD VA04 EJ 1
VB03 VA04 R 1
VB03 VA04 RP 1
VB03 VA04 S 1
VD04 VA04 RP 3
AVAL VA05 S 3
AVAR VA05 S 1
AVDL VA05 S 1
AVDL VA05 SP 1
AVER VA05 S 1
DD02 VA05 RP 5
DD03 VA05 R 1
DD03 VA05 RP 12
AS03 VA05 EJ 2
AVAL VA05 EJ 5
AVAR VA05 EJ 3
DA05 VA05 EJ 2
VD05 VA05 RP 2
VD05 VA05 S 2
AVAL VA06 S 4
AVAR VA06 S 3
AVDR VA06 SP 1
DD03 VA06 R 9
DD03 VA06 RP 15
HSNR VA06 SP 1
AVAL VA06 EJ 6
AVAR VA06 EJ 2
VB05 VA06 RP 2
VD05 VA06 RP 1
VD06 VA06 RP 2
VD06 VA06 S 1
AVBL VA07 S 1
DD03 VA07 RP 3
DD04 VA07 RP 12
AS05 VA07 EJ 1
AVAL VA07 EJ 2
AVAR VA07 EJ 4
VB03 VA07 EJ 1
VD07 VA07 RP 9
AVAL VA08 S 9
AVAR VA08 S 11
AVAR VA08 SP 1
DD04 VA08 R 5
DD04 VA08 RP 16
AS06 VA08 EJ 1
AVAL VA08 EJ 10
AVAR VA08 EJ 4
AVBR VA08 EJ 1
PDER VA08 EJ 1
PVCR VA08 EJ 2
VA08 VA08 EJ 1
VB08 VA08 EJ 3
VB09 VA08 EJ 3
VD08 VA08 EJ 1
VA09 VA08 R 1
VB06 VA08 RP 1
VB06 VA08 S 1
VB08 VA08 R 1
VD07 VA08 RP 5
VD08 VA08 R 3
VD08 VA08 RP 2
VD08 VA08 S 4
AVAL VA09 S 7
AVAR VA09 S 4
AVAR VA09 SP 2
AVBR VA09 S 1
DD04 VA09 RP 3
DD05 VA09 R 15
PDEL VA09 S 1
PVDR VA09 S 1
PVT VA09 R 1
VA08 VA09 S 1
AVAL VA09 EJ 1
AVBR VA09 EJ 1
DVB VA09 EJ 1
DVC VA09 EJ 1
PVCR VA09 EJ 1
VB08 VA09 EJ 1
VB09 VA09 EJ 4
VD07 VA09 EJ 1
VB08 VA09 R 4
VB08 VA09 RP 2
VB08 VA09 S 9
VD09 VA09 R 9
VD09 VA09 RP 1
AVAL VA10 SP 5
AVAR VA10 SP 4
AVBL VA10 S 1
AVAL VA10 EJ 1
AVAR VA10 EJ 1
AVAL VA11 SP 6
AVAR VA11 SP 8
AVDR VA11 SP 1
AVG VA11 S 1
DD06 VA11 RP 10
PVNR VA11 RP 2
AVAL VA11 EJ 1
AVAR VA11 EJ 7
VA12 VA11 S 1
VB10 VA11 RP 1
VD11 VA11 S 1
VD12 VA11 R 1
VD12 VA11 RP 3
VD12 VA11 S 3
AS11 VA12 RP 2
AVAL VA12 SP 2
DA08 VA12 RP 3
DA09 VA12 R 1
DA09 VA12 RP 4
DB07 VA12 RP 4
DD06 VA12 RP 2
DVA VA12 SP 1
LUAL VA12 RP 2
PHBL VA12 SP 1
PHBR VA12 SP 2
PHCL VA12 SP 2
PHCR VA12 SP 1
PVCL VA12 RP 2
PVCR VA12 RP 3
PVWL VA12 SP 1
PVWR VA12 SP 1
VA11 VA12 RP 1
AVAR VA12 EJ 1
PHCL VA12 EJ 1
PHCR VA12 EJ 1
VB11 VA12 EJ 1
VB11 VA12 S 1
VD12 VA12 RP 3
VD12 VA12 S 2
VD13 VA12 R 2
VD13 VA12 RP 9
VD13 VA12 S 1
AIBR VB01 RP 1
AIBR VB01 SP 3
AVFL VB01 S 1
AVFL VB01 SP 0
DD01 VB01 RP 1
DVA VB01 RP 1
DVA VB01 SP 1
FLPR VB01 S 1
FLPR VB01 SP 0
RIML VB01 RP 2
RMFL VB01 RP 2
SAADL VB01 R 7
SAADL VB01 RP 2
SAADR VB01 R 2
SAADR VB01 RP 2
SABD VB01 R 1
VA01 VB01 RP 3
VA02 VB01 S 2
VA03 VB01 RP 1
AVBL VB01 EJ 1
AVKL VB01 EJ 4
DB02 VB01 EJ 2
SMDVR VB01 EJ 1
VB02 VB01 EJ 4
VD01 VB01 RP 3
VD02 VB01 R 1
AIZL VB02 SP 1
AVBL VB02 S 1
DD01 VB02 R 3
DD01 VB02 RP 17
DD02 VB02 RP 1
VA02 VB02 RP 1
AVBL VB02 EJ 3
AVBR VB02 EJ 1
DB04 VB02 EJ 1
RIGL VB02 EJ 1
VB01 VB02 EJ 4
VB03 VB02 EJ 1
VB05 VB02 EJ 1
VB07 VB02 EJ 2
VC02 VB02 RP 1
VD02 VB02 RP 9
VD02 VB02 S 3
VD03 VB02 RP 3
VD03 VB02 S 2
DD02 VB03 R 6
DD02 VB03 RP 31
PVCL VB03 S 1
VA04 VB03 RP 1
VA04 VB03 S 2
AVBR VB03 EJ 1
DB01 VB03 EJ 1
VA07 VB03 EJ 1
VB02 VB03 EJ 1
DD02 VB04 R 2
DD02 VB04 RP 4
DD03 VB04 R 14
DD03 VB04 RP 2
PVCL VB04 S 1
PVCR VB04 S 3
AVBL VB04 EJ 1
AVBR VB04 EJ 1
DB01 VB04 EJ 1
DB04 VB04 EJ 1
VB05 VB04 EJ 1
VD05 VB04 S 2
DD03 VB05 R 6
DD03 VB05 RP 21
PVCL VB05 S 1
VA06 VB05 S 2
AVBL VB05 EJ 1
VB02 VB05 EJ 1
VB04 VB05 EJ 1
VB06 VB05 EJ 1
VD06 VB05 R 1
VD06 VB05 RP 6
VD06 VB05 S 2
DD04 VB06 RP 30
PVCL VB06 S 2
PVCR VB06 S 2
VA08 VB06 RP 1
VA08 VB06 S 1
AVBL VB06 EJ 1
AVBR VB06 EJ 2
DA04 VB06 EJ 1
VB05 VB06 EJ 1
VB07 VB06 R 1
VD06 VB06 R 1
VD07 VB06 RP 8
DD04 VB07 RP 2
PVCR VB07 S 3
VB06 VB07 S 1
AVBL VB07 EJ 2
AVBR VB07 EJ 2
VB02 VB07 EJ 2
DD05 VB08 R 23
DD05 VB08 RP 7
DD05 VB08 S 1
PVCL VB08 S 1
PVCR VB08 S 1
VA08 VB08 S 1
VA09 VB08 R 5
VA09 VB08 RP 4
VA09 VB08 S 6
AVBL VB08 EJ 7
AVBR VB08 EJ 3
VA08 VB08 EJ 3
VA09 VB08 EJ 1
VB09 VB08 EJ 3
VB09 VB08 R 1
VB09 VB08 RP 2
VB09 VB08 S 1
VD09 VB08 R 5
VD09 VB08 RP 5
VD10 VB08 R 1
DD05 VB09 R 5
DD05 VB09 RP 3
VB08 VB09 R 1
VB08 VB09 S 3
AVAL VB09 EJ 5
AVAR VB09 EJ 4
AVBL VB09 EJ 1
AVBR VB09 EJ 6
DVB VB09 EJ 1
PVCL VB09 EJ 2
VA08 VB09 EJ 3
VA09 VB09 EJ 4
VB08 VB09 EJ 3
VD10 VB09 R 4
VD10 VB09 RP 1
VD10 VB09 S 2
DD06 VB10 RP 9
PVCL VB10 S 2
PVCR VB10 S 1
PVT VB10 RP 1
VA11 VB10 S 1
AVBL VB10 EJ 2
AVBR VB10 EJ 1
AVKL VB10 EJ 1
PVCL VB10 EJ 1
VD11 VB10 RP 1
VD11 VB10 S 1
VD12 VB10 RP 2
VD12 VB10 S 1
DD06 VB11 R 1
DD06 VB11 RP 6
DVA VB11 SP 2
PVCL VB11 S 1
PVCR VB11 RP 1
VA12 VB11 RP 1
AVBL VB11 EJ 2
AVBR VB11 EJ 1
VA12 VB11 EJ 1
VD12 VB11 S 1
AVL VC01 RP 2
DD01 VC01 R 4
DD01 VC01 RP 3
DD02 VC01 R 2
DD02 VC01 RP 4
DD03 VC01 R 2
DD03 VC01 RP 4
DVC VC01 R 1
PVT VC01 R 2
VC02 VC01 EJ 6
VC03 VC01 EJ 2
VC02 VC01 RP 3
VC02 VC01 S 4
VD01 VC01 EJ 1
VC03 VC01 RP 1
VC03 VC01 S 2
VC04 VC01 S 1
VD01 VC01 R 1
VD01 VC01 RP 3
VD02 VC01 R 1
VD03 VC01 RP 1
VD04 VC01 RP 2
VD05 VC01 R 2
VD05 VC01 RP 3
VD06 VC01 RP 1
DB04 VC02 RP 1
DD01 VC02 R 2
DD01 VC02 RP 4
DD02 VC02 RP 4
DD03 VC02 R 5
DD03 VC02 RP 4
DVC VC02 R 1
HSNR VC02 S 1
HSNR VC02 SP 2
PVCR VC02 RP 1
PVNR VC02 S 1
PVNR VC02 SP 1
PVQR VC02 R 1
PVT VC02 R 2
VB02 VC02 S 1
VC01 VC02 RP 4
VC01 VC02 S 3
VC01 VC02 EJ 6
VC03 VC02 EJ 2
VC03 VC02 RP 4
VC03 VC02 S 1
VD01 VC02 RP 2
VD02 VC02 R 1
VD02 VC02 RP 1
VD04 VC02 R 1
VD04 VC02 RP 4
VD05 VC02 RP 5
VD06 VC02 R 1
AVBL VC03 S 1
AVL VC03 RP 1
DD01 VC03 R 1
DD01 VC03 RP 1
DD02 VC03 RP 4
DD03 VC03 R 1
DD03 VC03 RP 4
DD04 VC03 R 2
DD04 VC03 RP 10
DVC VC03 R 1
HSNR VC03 R 1
HSNR VC03 S 1
PVNR VC03 R 1
PVNR VC03 SP 1
PVPR VC03 R 1
PVQR VC03 R 4
VC01 VC03 RP 2
VC01 VC03 S 1
VC02 VC03 RP 1
VC02 VC03 S 4
DD04 VC03 EJ 1
VC01 VC03 EJ 2
VC02 VC03 EJ 2
VC04 VC03 EJ 1
VC05 VC03 EJ 2
VC04 VC03 S 4
VC05 VC03 S 1
VD01 VC03 RP 1
VD02 VC03 R 1
VD03 VC03 RP 1
VD04 VC03 RP 2
VD05 VC03 R 3
VD05 VC03 RP 1
VD06 VC03 R 3
VD06 VC03 RP 1
VD07 VC03 RP 5
AVBL VC04 RP 1
AVHR VC04 R 1
VC01 VC04 R 1
VC03 VC04 R 3
VC03 VC04 RP 1
AVFR VC04 EJ 1
VC03 VC04 EJ 1
VC05 VC04 EJ 1
VC05 VC04 R 1
VC05 VC04 S 1
AVFL VC05 R 1
AVFR VC05 R 1
DVC VC05 R 2
HSNL VC05 R 1
HSNL VC05 S 3
OLLR VC05 R 1
PVT VC05 R 1
URBL VC05 R 3
VC03 VC05 R 1
VC04 VC05 RP 1
VC04 VC05 S 1
VC03 VC05 EJ 2
VC04 VC05 EJ 1
AS01 VD01 S 5
AVHL VD01 SP 1
DA01 VD01 S 17
DA02 VD01 S 2
DB01 VD01 S 21
DD01 VD01 RP 1
PVQR VD01 SP 1
VA01 VD01 RP 2
VA01 VD01 S 2
VA02 VD01 S 2
VB01 VD01 S 3
VC01 VD01 S 4
VC02 VD01 S 2
VC03 VD01 S 1
DD01 VD01 EJ 4
DVC VD01 EJ 5
RIFL VD01 EJ 1
RIGL VD01 EJ 2
SMDDR VD01 EJ 1
VA02 VD01 EJ 1
VC01 VD01 EJ 1
VD02 VD01 EJ 7
AS02 VD02 S 10
AS03 VD02 S 1
AVEL VD02 SP 1
DA01 VD02 S 1
DA02 VD02 S 11
DB01 VD02 S 15
DD01 VD02 RP 1
DD01 VD02 S 1
VA02 VD02 RP 6
VA02 VD02 S 8
VA03 VD02 S 3
VB01 VD02 S 1
VB02 VD02 RP 3
VB02 VD02 S 9
VC01 VD02 S 1
VC02 VD02 S 2
VC03 VD02 S 1
AS01 VD02 EJ 1
DD01 VD02 EJ 2
VA02 VD02 EJ 3
VD01 VD02 EJ 7
VD03 VD02 EJ 2
AS03 VD03 S 15
AVBR VD03 S 1
AVEL VD03 SP 1
DA02 VD03 S 5
DA03 VD03 S 25
DB01 VD03 S 1
DB02 VD03 S 23
DD02 VD03 S 1
VA03 VD03 RP 2
VA03 VD03 S 3
VB02 VD03 RP 2
VB02 VD03 S 3
VC01 VD03 S 1
VC03 VD03 S 1
PVPL VD03 EJ 1
VD02 VD03 EJ 2
VD04 VD03 EJ 1
AS04 VD04 S 11
DA03 VD04 S 6
DA04 VD04 S 12
DA06 VD04 S 4
DB02 VD04 S 14
DB03 VD04 S 9
DD02 VD04 S 1
HSNR VD04 S 2
VA04 VD04 S 3
VC01 VD04 S 2
VC02 VD04 S 5
VC03 VD04 S 2
DD02 VD04 EJ 2
PVPR VD04 EJ 1
VD03 VD04 EJ 1
VD05 VD04 EJ 1
AS05 VD05 S 9
AVAR VD05 R 1
DA04 VD05 S 15
DA05 VD05 S 1
DA06 VD05 S 3
DB02 VD05 S 1
DB03 VD05 S 26
RID VD05 S 1
RID VD05 SP 1
VA05 VD05 R 1
VA05 VD05 RP 1
VA05 VD05 S 2
VA06 VD05 S 1
VB04 VD05 RP 2
VC01 VD05 S 5
VC02 VD05 S 5
VC03 VD05 S 4
PVPR VD05 EJ 1
VD04 VD05 EJ 1
VD06 VD05 EJ 2
AS06 VD06 S 13
AVAL VD06 R 1
DA05 VD06 S 16
DA06 VD06 S 3
DB03 VD06 S 7
DB04 VD06 S 13
PVNR VD06 S 1
VA06 VD06 R 1
VA06 VD06 S 2
VB05 VD06 R 2
VB05 VD06 S 7
VB06 VD06 S 1
VC01 VD06 S 1
VC02 VD06 S 1
VC03 VD06 S 4
VD05 VD06 EJ 2
VD07 VD06 EJ 1
PVNR VD07 S 1
VA07 VD07 S 9
VA08 VD07 S 5
VB06 VD07 S 8
VC03 VD07 S 5
VA09 VD07 EJ 1
VD06 VD07 EJ 1
DD04 VD08 RP 1
VA08 VD08 R 1
VA08 VD08 RP 3
VA08 VD08 S 5
DD04 VD08 EJ 1
VA08 VD08 EJ 1
DD05 VD09 S 1
VA09 VD09 S 10
VB08 VD09 S 10
PDER VD09 EJ 1
VD10 VD09 EJ 5
DD05 VD10 R 1
PVDL VD10 S 1
VB08 VD10 S 1
VB09 VD10 R 2
VB09 VD10 S 5
AVBR VD10 EJ 1
DD05 VD10 EJ 1
DVC VD10 EJ 4
VD09 VD10 EJ 5
AVAR VD11 R 2
AVFR VD11 S 1
PDEL VD11 S 1
VA11 VD11 R 1
VB10 VD11 R 1
VB10 VD11 S 1
AVL VD12 SP 4
PVNR VD12 SP 1
VA11 VD12 RP 3
VA11 VD12 S 4
VA12 VD12 RP 2
VA12 VD12 S 3
VB10 VD12 RP 1
VB10 VD12 S 2
VB11 VD12 RP 1
AS11 VD13 S 2
AVAR VD13 RP 2
AVAR VD13 SP 2
DA09 VD13 S 1
DB07 VD13 S 2
PDA VD13 SP 3
PDB VD13 S 2
PDB VD13 SP 2
PVCL VD13 RP 1
PVCR VD13 R 1
RID VD13 S 1
VA12 VD13 RP 1
VA12 VD13 S 11
PVPL VD13 EJ 2
