# Supplementary material for: A Model for Improving the Learning Curves of Artificial Neural Networks
Source: PLoS One. 2016 Feb 22;11(2):e0149874. doi: 10.1371/journal.pone.0149874 (PMC4763452; doi:10.1371/journal.pone.0149874)
Supplement: S1 Dataset — (ZIP) [file pone.0149874.s004.zip › dataset/robot/txt/c_elegans_neural_network_2.txt]

ADFL ADAL EJ 1
ASHL ADAL EJ 1
AVDR ADAL EJ 2
PVQL ADAL EJ 1
ADEL ADAL Sp 1
ADFL ADAL Sp 1
AIAL ADAL Sp 1
AIBL ADAL R 1
AIBR ADAL Rp 2
ASHL ADAL Sp 1
AVAR ADAL Rp 2
AVBL ADAL Rp 4
AVBR ADAL R 2
AVBR ADAL Rp 5
AVDL ADAL Rp 1
AVEL ADAL Rp 1
AVJR ADAL Rp 5
AWAL ADAL S 1
FLPR ADAL Rp 1
PVPL ADAL Sp 1
PVR ADAL Sp 1
RICL ADAL R 1
RICL ADAL Rp 1
RICR ADAL Rp 1
RIML ADAL Rp 3
RIPL ADAL Rp 1
RMGL ADAL Sp 1
SMDVR ADAL R 2
ADAL ADAR EJ 1
ADFR ADAR EJ 1
ASHR ADAR EJ 1
AVDL ADAR EJ 2
PVQR ADAR EJ 1
ADER ADAR Sp 1
ADFR ADAR Sp 1
AIAR ADAR Sp 1
AIBL ADAR Rp 1
AIBR ADAR Rp 1
ASHR ADAR Sp 2
AVAL ADAR Rp 1
AVBL ADAR R 1
AVBL ADAR Rp 1
AVBR ADAR Rp 5
AVEL ADAR Rp 1
AVJL ADAR R 1
AVJL ADAR Rp 2
RICL ADAR Rp 1
RICL ADAR Sp 1
RICR ADAR Sp 1
RIMR ADAR Rp 5
RIMR ADAR Sp 1
RIPR ADAR Rp 1
RIVR ADAR Rp 1
RMGR ADAR Sp 1
SMDVL ADAR R 2
URBR ADAR Sp 1
ADAL ADEL Rp 1
AINL ADEL EJ 1
AVKR ADEL EJ 1
ADER ADEL Rp 1
ADER ADEL Sp 2
ALA ADEL Sp 1
AVAL ADEL Rp 2
AVAR ADEL Rp 3
AVEL ADEL Rp 1
AVL ADEL R 1
BDUL ADEL Rp 1
BDUL ADEL S 3
CEPDL ADEL R 1
FLPL ADEL R 1
FLPL ADEL Rp 1
FLPL ADEL Sp 2
IL1L ADEL Rp 1
IL2L ADEL R 1
IL2L ADEL Rp 1
IL2L ADEL Sp 2
OLLL ADEL R 1
OLLL ADEL Rp 1
RIAL ADEL Rp 1
RIFL ADEL Rp 1
RIGL ADEL R 2
RIGL ADEL Rp 3
RIGR ADEL R 3
RIGR ADEL Rp 3
RIH ADEL Rp 2
RIVL ADEL Rp 1
RIVR ADEL Rp 1
RMDL ADEL R 2
RMDL ADEL Rp 2
RMGL ADEL R 1
RMHL ADEL Rp 1
SIADR ADEL Rp 1
SIBDR ADEL Rp 1
SMBDR ADEL Rp 1
URBL ADEL Rp 1
ADAR ADER Rp 1
ADEL ADER Rp 2
ADEL ADER Sp 1
AVKL ADER EJ 1
ALA ADER Rp 1
ALNR ADER S 1
AVAL ADER R 1
AVAL ADER Rp 4
AVAR ADER Rp 1
AVAR ADER Sp 1
AVDR ADER Rp 2
AVER ADER R 1
AVJR ADER Rp 1
AVKL ADER R 1
AVKL ADER Rp 1
AVKR ADER Rp 1
AVM ADER S 1
AVM ADER Sp 1
BDUR ADER S 1
CEPDR ADER R 1
FLPL ADER Rp 1
FLPL ADER Sp 2
FLPR ADER Rp 1
FLPR ADER S 1
FLPR ADER Sp 1
IL2R ADER S 1
IL2R ADER Sp 1
OLLR ADER Rp 2
PVR ADER Rp 1
RIGL ADER R 4
RIGL ADER Rp 3
RIGR ADER Rp 4
RIH ADER Rp 1
RMDR ADER Rp 2
SAAVR ADER R 1
ADAL ADFL Rp 1
ADAL ADFL EJ 1
AIZL ADFL R 5
AIZL ADFL Rp 7
ASHL ADFL Sp 3
AUAL ADFL R 1
AUAL ADFL Rp 4
AWBL ADFL S 1
AWBL ADFL Sp 8
OLQVL ADFL Rp 1
RIAL ADFL R 3
RIAL ADFL Rp 12
RIGL ADFL Rp 1
RIR ADFL Rp 2
SMBVL ADFL Rp 2
ADAR ADFR Rp 1
ADAR ADFR EJ 1
AIAR ADFR EJ 1
AIYR ADFR Rp 1
AIYR ADFR Sp 1
AIZR ADFR R 3
AIZR ADFR Rp 5
ASEL ADFR S 1
ASHR ADFR Rp 1
ASHR ADFR Sp 2
AUAR ADFR Rp 4
AVHL ADFR Sp 3
AWAR ADFR Sp 3
AWBR ADFR R 1
AWBR ADFR S 1
AWBR ADFR Sp 3
PVPR ADFR Rp 1
PVPR ADFR Sp 1
RIAR ADFR R 1
RIAR ADFR Rp 15
RIGR ADFR R 1
RIGR ADFR Rp 2
RIH ADFR Sp 1
RIR ADFR Rp 3
SMBDR ADFR Rp 1
SMBVR ADFR Rp 2
URXR ADFR R 1
ADLR ADLL EJ 1
AVDR ADLL EJ 1
OLQVL ADLL EJ 1
RMGL ADLL EJ 1
AIAL ADLL R 2
AIAL ADLL Rp 4
AIBL ADLL R 2
AIBL ADLL Rp 5
AIBR ADLL Rp 1
ALA ADLL R 2
ASER ADLL R 1
ASER ADLL Rp 2
ASHL ADLL Rp 2
AVAL ADLL Rp 2
AVAR ADLL Rp 3
AVBL ADLL R 2
AVBL ADLL Rp 2
AVDL ADLL Rp 1
AVDR ADLL Rp 4
AVHR ADLL Sp 1
AVJL ADLL Rp 1
AVJR ADLL Rp 3
AWBL ADLL R 2
CEPVL ADLL Sp 1
OLQVL ADLL Rp 1
RIPL ADLL Rp 1
SDQR ADLL Sp 1
ADLL ADLR EJ 1
AIAR ADLR R 2
AIAR ADLR Rp 8
AIAR ADLR Sp 2
AIBR ADLR Rp 10
ASER ADLR R 1
ASHR ADLR R 1
ASHR ADLR Rp 2
AVAR ADLR Rp 2
AVBL ADLR R 1
AVBR ADLR R 2
AVDL ADLR R 1
AVDL ADLR Rp 4
AVDR ADLR Rp 2
AVHR ADLR Sp 2
AVJR ADLR R 1
AVJR ADLR Rp 1
AWCR ADLR Rp 3
OLLR ADLR Rp 1
PVCL ADLR R 1
PVCL ADLR Rp 1
RICL ADLR Rp 1
RICR ADLR Rp 1
AFDR AFDL EJ 1
AIBL AFDL EJ 1
AINR AFDL R 1
AINR AFDL S 3
AINR AFDL Sp 1
AIYL AFDL R 7
ASER AFDL S 1
ASER AFDL Sp 1
AWAL AFDL S 1
AWAL AFDL Sp 4
AFDL AFDR EJ 1
AIBR AFDR EJ 1
AINL AFDR S 2
AINL AFDR Sp 3
AINR AFDR Sp 1
AIYR AFDR R 12
AIYR AFDR Rp 1
ASER AFDR Rp 1
ASER AFDR Sp 2
AWAR AFDR S 1
AWAR AFDR Sp 6
RIR AFDR Sp 1
ADAL AIAL Rp 1
ADLL AIAL S 2
ADLL AIAL Sp 4
AIAR AIAL EJ 1
ASIL AIAL EJ 2
AWAL AIAL EJ 1
AIBL AIAL R 3
AIBL AIAL Rp 7
AIML AIAL Rp 2
AIML AIAL S 1
AIML AIAL Sp 4
AINR AIAL Sp 2
AIZL AIAL Rp 1
AIZL AIAL Sp 3
ASEL AIAL Sp 3
ASER AIAL R 1
ASER AIAL Rp 2
ASER AIAL S 1
ASER AIAL Sp 1
ASGL AIAL Rp 1
ASGL AIAL S 6
ASGL AIAL Sp 3
ASHL AIAL Rp 1
ASHL AIAL S 5
ASHL AIAL Sp 2
ASIR AIAL Sp 1
ASKL AIAL R 2
ASKL AIAL Rp 1
ASKL AIAL S 7
ASKL AIAL Sp 4
AWCL AIAL S 2
AWCR AIAL Rp 1
HSNL AIAL R 1
HSNL AIAL Sp 1
PVQL AIAL S 3
PVQL AIAL Sp 3
RIFL AIAL Rp 1
RMGL AIAL R 1
ADAR AIAR Rp 1
ADLR AIAR Rp 2
ADLR AIAR S 2
ADLR AIAR Sp 8
ADFR AIAR EJ 1
AIAL AIAR EJ 1
ASIR AIAR EJ 2
AWAR AIAR EJ 1
AIBR AIAR R 6
AIBR AIAR Rp 8
AIMR AIAR Sp 5
AIZR AIAR Rp 1
AIZR AIAR Sp 1
ASER AIAR Rp 1
ASER AIAR S 1
ASER AIAR Sp 2
ASGR AIAR R 1
ASGR AIAR Rp 1
ASGR AIAR S 8
ASGR AIAR Sp 2
ASHR AIAR S 6
ASHR AIAR Sp 4
ASIR AIAR S 1
ASIR AIAR Sp 2
ASKR AIAR S 8
ASKR AIAR Sp 3
AWAR AIAR Rp 1
AWCL AIAR Rp 1
AWCL AIAR S 3
AWCL AIAR Sp 1
AWCR AIAR R 1
AWCR AIAR Rp 2
AWCR AIAR S 1
AWCR AIAR Sp 1
PVQR AIAR S 3
PVQR AIAR Sp 4
RIFR AIAR Rp 2
ADAL AIBL S 1
ADAR AIBL Sp 1
ADLL AIBL S 2
ADLL AIBL Sp 5
AIAL AIBL S 3
AIAL AIBL Sp 7
AFDL AIBL EJ 1
DVC AIBL EJ 1
PVT AIBL EJ 1
RIGR AIBL EJ 3
RIMR AIBL EJ 1
RIVL AIBL EJ 1
AINR AIBL Sp 2
AIYL AIBL Rp 1
AIZL AIBL S 2
AIZL AIBL Sp 2
AIZR AIBL S 1
AIZR AIBL Sp 7
ASEL AIBL S 1
ASEL AIBL Sp 6
ASER AIBL Rp 1
ASER AIBL Sp 2
ASGL AIBL Sp 3
ASHL AIBL S 2
ASHL AIBL Sp 3
ASIL AIBL S 1
ASKL AIBL Sp 2
AVAL AIBL Rp 2
AVBL AIBL R 1
AVBL AIBL Rp 4
AWCL AIBL S 1
AWCL AIBL Sp 1
BAGL AIBL Sp 1
DVC AIBL Sp 1
FLPL AIBL Rp 1
FLPL AIBL S 1
FLPL AIBL Sp 1
HSNR AIBL Sp 1
PVT AIBL Sp 2
RIBR AIBL R 1
RIBR AIBL Rp 3
RIBR AIBL S 1
RIBR AIBL Sp 1
RIFL AIBL Rp 1
RIGR AIBL Rp 1
RIML AIBL Rp 2
RIMR AIBL R 1
RIMR AIBL Rp 12
RIMR AIBL Sp 4
SAADL AIBL Rp 2
SAADL AIBL Sp 1
SAADR AIBL Rp 2
SAAVL AIBL Sp 1
SDQR AIBL Sp 2
SMDDR AIBL Rp 4
ADAL AIBR Sp 2
ADAR AIBR Sp 1
ADLL AIBR Sp 1
ADLR AIBR Sp 10
AIAR AIBR S 6
AIAR AIBR Sp 8
AFDR AIBR EJ 1
DB01 AIBR EJ 1
DVC AIBR EJ 2
PVT AIBR EJ 1
RIGL AIBR EJ 3
RIML AIBR EJ 1
RIS AIBR EJ 1
RIVR AIBR EJ 1
AIZL AIBR S 2
AIZL AIBR Sp 6
AIZR AIBR Sp 1
ASEL AIBR S 2
ASEL AIBR Sp 2
ASER AIBR S 1
ASER AIBR Sp 9
ASGR AIBR Sp 2
ASHR AIBR S 1
ASHR AIBR Sp 2
ASIR AIBR Sp 1
AVAR AIBR Rp 1
AVBR AIBR Rp 3
AVEL AIBR Rp 1
AWBL AIBR Sp 1
AWCL AIBR Sp 1
AWCR AIBR Sp 4
DVC AIBR Sp 3
FLPL AIBR Sp 2
FLPR AIBR Sp 1
HSNR AIBR Sp 1
PVT AIBR Sp 4
RIAL AIBR Rp 1
RIBL AIBR Rp 4
RIBL AIBR Sp 2
RIML AIBR R 4
RIML AIBR Rp 12
RIMR AIBR Rp 1
RMGL AIBR S 1
SAADL AIBR Rp 1
SAADR AIBR S 1
SDQL AIBR Sp 1
SMDDL AIBR R 1
SMDDL AIBR Rp 2
SMDVL AIBR Rp 1
VB01 AIBR Rp 3
VB01 AIBR Sp 1
AIAL AIML R 1
AIAL AIML Rp 4
AIAL AIML Sp 2
SIBDR AIML EJ 1
ALML AIML Rp 1
ASGL AIML Rp 2
ASKL AIML Rp 2
ASKL AIML Sp 2
AVBR AIML Rp 2
AVDL AIML Rp 1
AVDR AIML Rp 1
AVER AIML Rp 1
AVFL AIML R 1
AVFL AIML Rp 3
AVFR AIML Rp 1
AVHL AIML Rp 2
AVHR AIML Rp 1
AVJL AIML Rp 1
PVQL AIML R 1
RIFL AIML Rp 1
SMBVL AIML R 1
AIAR AIMR Rp 5
ASGR AIMR Rp 2
ASJR AIMR Rp 2
ASKR AIMR Rp 3
ASKR AIMR Sp 1
AVDR AIMR Rp 1
AVFL AIMR R 1
AVFL AIMR Rp 1
AVFR AIMR R 1
AVFR AIMR Rp 1
HSNL AIMR Rp 1
HSNR AIMR Rp 2
OLQDR AIMR Rp 1
PVNR AIMR Rp 1
RIFR AIMR Rp 1
RMGR AIMR R 1
RMGR AIMR Rp 1
RMGR AIMR Sp 1
AFDR AINL R 2
AFDR AINL Rp 3
ADEL AINL EJ 1
AINR AINL EJ 2
ASGR AINL EJ 1
AUAR AINL EJ 1
ASEL AINL R 1
ASEL AINL Rp 2
ASGR AINL R 1
AUAR AINL Rp 1
BAGL AINL Rp 3
RIBL AINL R 1
RIBR AINL Rp 2
AFDL AINR R 3
AFDL AINR Rp 1
AFDL AINR S 1
AFDR AINR Rp 1
AIAL AINR Rp 2
AIBL AINR Rp 2
AINL AINR EJ 2
ASGL AINR EJ 1
AUAL AINR EJ 1
ASEL AINR Rp 1
ASER AINR R 1
ASER AINR Rp 1
ASGL AINR Sp 1
AUAR AINR Rp 1
BAGR AINR Rp 3
RIBL AINR Rp 2
RID AINR Rp 1
AFDL AIYL S 7
AIBL AIYL Sp 1
AIYR AIYL EJ 1
RIML AIYL EJ 1
AIZL AIYL R 3
AIZL AIYL Rp 10
ASEL AIYL S 8
ASEL AIYL Sp 5
ASER AIYL S 2
ASER AIYL Sp 2
ASIL AIYL Sp 2
AWAL AIYL Rp 3
AWAL AIYL Sp 1
AWCL AIYL Rp 1
AWCL AIYL S 7
AWCL AIYL Sp 3
AWCR AIYL Rp 1
AWCR AIYL S 1
AWCR AIYL Sp 3
BAGR AIYL Sp 1
HSNR AIYL Rp 1
RIAL AIYL R 1
RIAL AIYL Rp 6
RIBL AIYL Rp 4
ADFR AIYR Rp 1
ADFR AIYR Sp 1
AFDR AIYR S 12
AFDR AIYR Sp 1
AIYL AIYR EJ 1
RIMR AIYR EJ 1
AIZR AIYR Rp 8
ASEL AIYR S 5
ASEL AIYR Sp 1
ASER AIYR S 4
ASER AIYR Sp 10
ASGR AIYR S 1
AUAR AIYR Sp 1
AWAR AIYR Rp 1
AWAR AIYR Sp 2
AWCR AIYR S 3
AWCR AIYR Sp 6
HSNL AIYR Rp 1
RIAR AIYR Rp 6
RIBR AIYR Rp 2
ADFL AIZL S 5
ADFL AIZL Sp 7
AIAL AIZL Rp 3
AIAL AIZL Sp 1
AIBL AIZL R 2
AIBL AIZL Rp 2
AIBR AIZL R 2
AIBR AIZL Rp 6
AIYL AIZL S 3
AIYL AIZL Sp 10
AIZR AIZL EJ 2
ASGL AIZL EJ 1
ASHL AIZL EJ 1
ASEL AIZL Rp 1
ASIL AIZL Sp 1
AVER AIZL Rp 5
AWAL AIZL S 3
AWAL AIZL Sp 7
AWBL AIZL S 3
AWBL AIZL Sp 6
DVA AIZL R 1
DVA AIZL Sp 3
HSNL AIZL Sp 2
HSNR AIZL Sp 1
RIAL AIZL R 3
RIAL AIZL Rp 5
RIGL AIZL R 1
RIH AIZL Sp 4
RIML AIZL Rp 4
RIR AIZL S 3
RIR AIZL Sp 3
SMBDL AIZL R 1
SMBDL AIZL Rp 8
SMBVL AIZL Rp 7
VB02 AIZL Rp 1
ADFR AIZR S 3
ADFR AIZR Sp 5
AIAR AIZR Rp 1
AIAR AIZR Sp 1
AIBL AIZR R 1
AIBL AIZR Rp 7
AIBR AIZR Rp 1
AIYR AIZR Sp 8
AIZL AIZR EJ 2
ASGR AIZR EJ 1
ASHR AIZR EJ 1
AWAR AIZR EJ 1
AVEL AIZR Rp 4
AVER AIZR R 1
AVER AIZR Rp 1
AWAR AIZR S 2
AWAR AIZR Sp 5
AWBR AIZR S 1
AWBR AIZR Sp 3
DVA AIZR R 1
DVA AIZR Rp 1
HSNL AIZR Sp 1
HSNR AIZR Sp 1
RIAR AIZR R 4
RIAR AIZR Rp 3
RIBR AIZR S 1
RIGL AIZR Sp 1
RIH AIZR Sp 4
RIMR AIZR R 1
RIMR AIZR Rp 3
RIR AIZR S 4
RIR AIZR Sp 1
SMBDR AIZR Rp 5
SMBVR AIZR Rp 3
SMDDR AIZR Rp 1
ADEL ALA Rp 1
ADER ALA Sp 1
ADLL ALA S 2
RID ALA EJ 1
AVAL ALA Rp 1
AVEL ALA Rp 2
AVER ALA R 1
AVER ALA Rp 1
RMDR ALA Rp 1
AIML ALML Sp 1
AVM ALML EJ 1
PVR ALML EJ 1
AVDR ALML Rp 1
AVEL ALML Rp 1
BDUL ALML R 5
BDUL ALML Rp 1
CEPDL ALML R 3
CEPVL ALML Rp 2
PVCL ALML R 2
PVCL ALML Rp 2
PVCR ALML R 1
PVCR ALML Rp 1
RIFL ALML Sp 2
RMDDR ALML R 1
RMGL ALML Rp 1
RMGL ALML Sp 1
SDQL ALML Rp 1
SDQL ALML Sp 1
AVM ALMR EJ 1
BDUR ALMR R 5
BDUR ALMR Sp 1
CEPDR ALMR R 1
CEPVR ALMR R 1
PVCR ALMR R 3
RMDDL ALMR Rp 1
SIADL ALMR Rp 1
SMBDR ALNL EJ 1
RIGL ALNL Sp 1
RMGL ALNL Sp 1
SAAVL ALNL Rp 3
SAAVL ALNL Sp 1
SMBDR ALNL Rp 2
SMDVL ALNL Rp 1
ADER ALNR R 1
RIGR ALNR Sp 1
RMGR ALNR Sp 1
RMHR ALNR Rp 1
SAAVR ALNR Rp 2
SMBDL ALNR Rp 2
SMDDR ALNR Rp 1
SMDVL ALNR R 1
AVBL AQR EJ 1
AVKL AQR EJ 2
AVKR AQR EJ 1
PVPL AQR EJ 7
PVPR AQR EJ 9
RIGL AQR EJ 2
RIGR AQR EJ 1
AVAL AQR R 1
AVAL AQR Rp 1
AVAR AQR R 1
AVAR AQR Rp 2
AVBL AQR R 1
AVBL AQR Rp 2
AVBR AQR Rp 4
AVDL AQR Rp 1
AVDR AQR Rp 1
AVHR AQR Sp 2
AVJL AQR Rp 1
BAGL AQR Rp 2
BAGR AQR Rp 2
DVA AQR S 1
DVA AQR Sp 3
PVCR AQR Rp 2
PVCR AQR Sp 1
PVPL AQR Rp 1
PVPL AQR Sp 1
PVPR AQR Sp 2
RIAL AQR R 1
RIAL AQR Rp 2
RIAR AQR R 1
RIAR AQR Rp 1
URXL AQR Rp 1
AVAL AS10 EJ 1
AVAR AS10 EJ 1
AVAL AS10 Sp 2
AVAR AS10 Sp 1
AVBL AS10 S 1
AVBR AS10 S 1
AVDL AS10 Sp 1
AVDR AS10 S 1
PDB AS11 EJ 2
AVAL AS11 Sp 4
AVAR AS11 Sp 6
AVDL AS11 Sp 2
PDA AS11 R 1
PDA AS11 Sp 1
PDB AS11 R 1
VA12 AS11 S 2
VD13 AS11 Rp 2
ADFR ASEL R 1
AIAL ASEL Rp 3
AIBL ASEL R 1
AIBL ASEL Rp 6
AIBR ASEL R 2
AIBR ASEL Rp 2
AINL ASEL S 1
AINL ASEL Sp 2
AINR ASEL Sp 1
AIYL ASEL R 8
AIYL ASEL Rp 5
AIYR ASEL R 5
AIYR ASEL Rp 1
AIZL ASEL Sp 1
ASIR ASEL S 2
AWAL ASEL Sp 4
AWAR ASEL Sp 1
AWCL ASEL Rp 4
AWCL ASEL Sp 1
AWCR ASEL Rp 1
AWCR ASEL Sp 1
RIAR ASEL R 1
ADLL ASER S 1
ADLL ASER Sp 2
ADLR ASER S 1
AFDL ASER R 1
AFDL ASER Rp 1
AFDR ASER Rp 2
AFDR ASER Sp 1
AIAL ASER R 1
AIAL ASER Rp 1
AIAL ASER S 1
AIAL ASER Sp 2
AIAR ASER R 1
AIAR ASER Rp 2
AIAR ASER Sp 1
AIBL ASER Rp 2
AIBL ASER Sp 1
AIBR ASER R 1
AIBR ASER Rp 9
AINR ASER S 1
AINR ASER Sp 1
AIYL ASER R 2
AIYL ASER Rp 2
AIYR ASER R 4
AIYR ASER Rp 10
ASIL ASER S 1
AWAR ASER Rp 1
AWAR ASER Sp 2
AWCL ASER Rp 1
AWCR ASER Rp 1
PVQR ASER Sp 1
AIAL ASGL R 6
AIAL ASGL Rp 3
AIAL ASGL Sp 1
AIBL ASGL Rp 3
AIML ASGL Sp 2
AINR ASGL Rp 1
AINR ASGL EJ 1
AIZL ASGL EJ 1
ASKL ASGL Rp 1
AWAL ASGL Sp 1
AIAR ASGR R 8
AIAR ASGR Rp 2
AIAR ASGR S 1
AIAR ASGR Sp 1
AIBR ASGR Rp 2
AIMR ASGR Sp 2
AINL ASGR S 1
AIYR ASGR R 1
AINL ASGR EJ 1
AIZR ASGR EJ 1
AWBR ASGR S 1
AWCR ASGR Sp 1
CEPVR ASGR Sp 1
ADAL ASHL Rp 1
ADFL ASHL Rp 3
ADLL ASHL Sp 2
AIAL ASHL R 5
AIAL ASHL Rp 2
AIAL ASHL Sp 1
AIBL ASHL R 2
AIBL ASHL Rp 3
ADAL ASHL EJ 1
AIZL ASHL EJ 1
ASHR ASHL EJ 1
RICL ASHL EJ 2
RMGL ASHL EJ 1
ASKL ASHL Rp 1
AVAL ASHL Rp 2
AVBL ASHL Rp 6
AVDL ASHL Rp 2
AVDR ASHL R 2
AVDR ASHL Rp 2
HSNL ASHL Sp 1
HSNR ASHL Sp 2
RIAL ASHL Rp 4
RIML ASHL Rp 1
RIPL ASHL Rp 1
RMGL ASHL Sp 1
URXL ASHL Sp 1
ADAR ASHR Rp 2
ADFR ASHR Rp 2
ADFR ASHR Sp 1
ADLR ASHR S 1
ADLR ASHR Sp 2
AIAR ASHR R 6
AIAR ASHR Rp 4
AIBR ASHR R 1
AIBR ASHR Rp 2
ADAR ASHR EJ 1
AIZR ASHR EJ 1
ASHL ASHR EJ 1
ASKR ASHR EJ 1
RICR ASHR EJ 2
RMGR ASHR EJ 1
ASIR ASHR S 1
AVAR ASHR R 1
AVAR ASHR Rp 4
AVBR ASHR Rp 3
AVDL ASHR R 1
AVDL ASHR Rp 4
AVDR ASHR Rp 1
AVER ASHR Rp 3
AWBR ASHR Sp 2
HSNL ASHR Sp 2
HSNR ASHR Rp 1
PVPR ASHR Rp 1
PVPR ASHR Sp 1
RIAR ASHR Rp 2
RIFR ASHR Sp 2
RMGR ASHR Rp 2
RMGR ASHR Sp 1
AIBL ASIL R 1
AIYL ASIL Rp 2
AIZL ASIL Rp 1
ASER ASIL R 1
AIAL ASIL EJ 2
ASIR ASIL EJ 1
ASKL ASIL R 2
AWCL ASIL R 1
AWCL ASIL Rp 1
AWCR ASIL R 1
AWCR ASIL Rp 1
RIBL ASIL Rp 1
AIAL ASIR Rp 1
AIAR ASIR R 1
AIAR ASIR Rp 2
AIBR ASIR Rp 1
ASEL ASIR R 2
ASHR ASIR R 1
AIAR ASIR EJ 2
ASIL ASIR EJ 1
AWCL ASIR Rp 1
AWCR ASIR R 1
AWCR ASIR Rp 1
ASJR ASJL EJ 1
ASKL ASJL Rp 4
AVFR ASJL Sp 1
HSNL ASJL Rp 1
HSNR ASJL Rp 1
PVQL ASJL R 8
PVQL ASJL Rp 6
PVQL ASJL Sp 1
AIMR ASJR Sp 2
ASJL ASJR EJ 1
ASKR ASJR R 1
ASKR ASJR Rp 3
HSNL ASJR S 1
HSNR ASJR Rp 1
PVQR ASJR R 9
PVQR ASJR Rp 4
AIAL ASKL R 7
AIAL ASKL Rp 4
AIAL ASKL S 2
AIAL ASKL Sp 1
AIBL ASKL Rp 2
AIML ASKL Rp 2
AIML ASKL Sp 2
ASGL ASKL Sp 1
ASHL ASKL Sp 1
ASIL ASKL S 2
ASJL ASKL Sp 4
ASKR ASKL EJ 1
PVQL ASKL EJ 5
RMGL ASKL EJ 1
AVFR ASKL Sp 1
HSNL ASKL Sp 1
PVQL ASKL Sp 4
AIAR ASKR R 8
AIAR ASKR Rp 3
AIMR ASKR Rp 1
AIMR ASKR Sp 3
ASJR ASKR S 1
ASJR ASKR Sp 3
ASHR ASKR EJ 1
ASKL ASKR EJ 1
PVQR ASKR EJ 4
RMGR ASKR EJ 1
AWAR ASKR Rp 1
CEPVR ASKR Rp 1
PVQR ASKR Sp 4
RIFR ASKR Rp 1
ADFL AUAL S 1
ADFL AUAL Sp 4
AINR AUAL EJ 1
AUAR AUAL EJ 1
AWBL AUAL EJ 1
AVAL AUAL R 1
AVAL AUAL Rp 2
AVDR AUAL Rp 1
AVEL AUAL Rp 3
DVA AUAL Sp 1
IL2DL AUAL S 1
RIAL AUAL Rp 5
RIBL AUAL R 2
RIBL AUAL Rp 7
RIBL AUAL Sp 1
RIR AUAL Sp 1
URXL AUAL S 1
URXL AUAL Sp 4
ADFR AUAR Sp 4
AINL AUAR Sp 1
AINR AUAR Sp 1
AIYR AUAR Rp 1
AINL AUAR EJ 1
AUAL AUAR EJ 1
AWBR AUAR EJ 1
AVAR AUAR R 1
AVER AUAR R 1
AVER AUAR Rp 3
AWAR AUAR S 1
DVA AUAR Sp 1
RIAR AUAR R 1
RIAR AUAR Rp 5
RIBR AUAR R 4
RIBR AUAR Rp 9
RIH AUAR Sp 1
URXR AUAR R 1
URXR AUAR S 1
URXR AUAR Sp 3
ADAR AVAL Sp 1
ADEL AVAL Sp 2
ADER AVAL S 1
ADER AVAL Sp 4
ADLL AVAL Sp 2
AIBL AVAL Sp 2
ALA AVAL Sp 1
AQR AVAL S 1
AQR AVAL Sp 1
AS02 AVAL Rp 1
AS03 AVAL Rp 1
AS04 AVAL R 1
AS05 AVAL Rp 3
AS07 AVAL R 7
AS07 AVAL Rp 1
AS08 AVAL R 5
AS09 AVAL R 8
AS10 AVAL Rp 2
AS11 AVAL Rp 4
ASHL AVAL Sp 2
AUAL AVAL S 1
AUAL AVAL Sp 2
AS01 AVAL EJ 3
AS03 AVAL EJ 2
AS05 AVAL EJ 1
AS06 AVAL EJ 1
AS07 AVAL EJ 6
AS08 AVAL EJ 4
AS09 AVAL EJ 4
AS10 AVAL EJ 1
AVAR AVAL EJ 5
AVJL AVAL EJ 2
DA01 AVAL EJ 2
DA02 AVAL EJ 2
DA04 AVAL EJ 3
DA05 AVAL EJ 1
DA06 AVAL EJ 10
DA07 AVAL EJ 2
DB06 AVAL EJ 3
FLPL AVAL EJ 1
LUAL AVAL EJ 1
PVCL AVAL EJ 2
PVCR AVAL EJ 5
PVPL AVAL EJ 1
RIMR AVAL EJ 3
SABD AVAL EJ 4
SABVR AVAL EJ 1
SDQR AVAL EJ 1
URYDL AVAL EJ 1
URYVR AVAL EJ 1
VA01 AVAL EJ 3
VA02 AVAL EJ 4
VA03 AVAL EJ 1
VA04 AVAL EJ 1
VA05 AVAL EJ 5
VA06 AVAL EJ 6
VA07 AVAL EJ 2
VA08 AVAL EJ 10
VA09 AVAL EJ 1
VA10 AVAL EJ 1
VA11 AVAL EJ 1
VB09 AVAL EJ 5
AVAR AVAL Rp 2
AVAR AVAL Sp 1
AVBL AVAL S 6
AVBL AVAL Sp 1
AVBR AVAL Rp 1
AVBR AVAL S 5
AVBR AVAL Sp 1
AVDL AVAL R 1
AVDL AVAL S 1
AVDL AVAL Sp 12
AVDR AVAL S 3
AVDR AVAL Sp 13
AVEL AVAL S 2
AVEL AVAL Sp 10
AVER AVAL S 2
AVER AVAL Sp 5
AVHL AVAL Rp 1
AVJR AVAL Sp 1
AWCL AVAL Sp 1
BAGR AVAL S 1
BAGR AVAL Sp 1
BDUR AVAL Sp 3
DA01 AVAL R 1
DA01 AVAL Rp 1
DA02 AVAL R 1
DA02 AVAL Rp 1
DA03 AVAL R 1
DA03 AVAL Rp 5
DA04 AVAL R 1
DA04 AVAL Rp 6
DA05 AVAL R 2
DA05 AVAL Rp 5
DA06 AVAL Rp 11
DA07 AVAL Rp 2
DA08 AVAL Rp 4
DA09 AVAL R 2
DA09 AVAL Rp 1
DB05 AVAL R 1
DB05 AVAL Rp 1
DB06 AVAL Rp 1
DVA AVAL Sp 3
DVC AVAL Sp 5
FLPL AVAL S 4
FLPL AVAL Sp 10
FLPR AVAL S 2
FLPR AVAL Sp 10
LUAL AVAL Rp 1
LUAL AVAL Sp 5
LUAR AVAL Sp 3
PHBL AVAL Sp 9
PHBR AVAL Sp 7
PHCL AVAL Sp 1
PLMR AVAL S 1
PLMR AVAL Sp 3
PQR AVAL S 3
PQR AVAL Sp 5
PVCL AVAL R 3
PVCL AVAL Rp 7
PVCL AVAL S 1
PVCL AVAL Sp 1
PVCR AVAL R 2
PVCR AVAL Rp 4
PVCR AVAL S 2
PVCR AVAL Sp 5
PVDL AVAL Sp 6
PVDR AVAL Sp 6
PVNL AVAL Sp 2
PVNR AVAL S 2
PVNR AVAL Sp 2
PVPL AVAL S 1
PVPL AVAL Sp 1
PVPR AVAL Sp 1
RIBL AVAL S 1
RIBL AVAL Sp 1
RICL AVAL Sp 5
RICR AVAL Sp 5
RIML AVAL Sp 1
RIMR AVAL Sp 2
RMGL AVAL Sp 1
SAADL AVAL Sp 6
SAAVL AVAL S 1
SAAVL AVAL Sp 16
SDQL AVAL S 1
SDQL AVAL Sp 1
SDQR AVAL Sp 2
SMBDR AVAL Sp 1
URYVR AVAL Sp 1
VA02 AVAL Rp 1
VA02 AVAL S 1
VA03 AVAL Rp 2
VA04 AVAL Rp 2
VA05 AVAL Rp 3
VA06 AVAL Rp 4
VA08 AVAL R 6
VA08 AVAL Rp 3
VA09 AVAL R 7
VA10 AVAL Rp 5
VA11 AVAL Rp 6
VA12 AVAL Rp 2
VD06 AVAL S 1
ADAL AVAR Sp 2
ADEL AVAR Sp 3
ADER AVAR Rp 1
ADER AVAR Sp 1
ADLL AVAR Sp 3
ADLR AVAR Sp 2
AIBR AVAR Sp 1
AQR AVAR S 1
AQR AVAR Sp 2
AS01 AVAR Rp 1
AS02 AVAR R 1
AS02 AVAR Rp 1
AS03 AVAR Rp 1
AS04 AVAR Rp 1
AS05 AVAR Rp 1
AS06 AVAR Rp 2
AS07 AVAR R 3
AS08 AVAR R 5
AS08 AVAR Rp 1
AS09 AVAR R 3
AS09 AVAR Rp 2
AS09 AVAR S 1
AS10 AVAR Rp 1
AS11 AVAR Rp 6
ASHR AVAR S 1
ASHR AVAR Sp 4
AUAR AVAR S 1
AVAL AVAR Rp 1
AVAL AVAR Sp 2
AS01 AVAR EJ 2
AS03 AVAR EJ 1
AS05 AVAR EJ 1
AS06 AVAR EJ 1
AS07 AVAR EJ 5
AS08 AVAR EJ 3
AS09 AVAR EJ 1
AS10 AVAR EJ 1
AVAL AVAR EJ 5
DA01 AVAR EJ 6
DA02 AVAR EJ 2
DA03 AVAR EJ 2
DA04 AVAR EJ 2
DA05 AVAR EJ 5
DA06 AVAR EJ 2
DA08 AVAR EJ 1
DB05 AVAR EJ 2
PVCR AVAR EJ 3
RIML AVAR EJ 2
RIMR AVAR EJ 1
SABVL AVAR EJ 3
SABVR AVAR EJ 1
URYDR AVAR EJ 1
URYVL AVAR EJ 1
VA03 AVAR EJ 2
VA04 AVAR EJ 3
VA05 AVAR EJ 3
VA06 AVAR EJ 2
VA07 AVAR EJ 4
VA08 AVAR EJ 4
VA10 AVAR EJ 1
VA11 AVAR EJ 7
VA12 AVAR EJ 1
VB09 AVAR EJ 4
AVBL AVAR R 1
AVBL AVAR S 5
AVBL AVAR Sp 2
AVBR AVAR S 5
AVBR AVAR Sp 2
AVDL AVAR R 1
AVDL AVAR S 2
AVDL AVAR Sp 17
AVDR AVAR Rp 2
AVDR AVAR S 1
AVDR AVAR Sp 14
AVEL AVAR Rp 2
AVEL AVAR S 4
AVEL AVAR Sp 3
AVER AVAR Rp 2
AVER AVAR Sp 16
AVG AVAR S 1
AVG AVAR Sp 2
AVJL AVAR Sp 1
AVJR AVAR Sp 1
BAGL AVAR S 1
BAGL AVAR Sp 1
DA01 AVAR R 1
DA01 AVAR Rp 1
DA02 AVAR Rp 2
DA03 AVAR R 1
DA03 AVAR Rp 2
DA04 AVAR R 2
DA04 AVAR Rp 4
DA05 AVAR Rp 2
DA06 AVAR R 2
DA06 AVAR Rp 9
DA07 AVAR Rp 3
DA08 AVAR R 1
DA08 AVAR Rp 7
DA09 AVAR Rp 2
DB03 AVAR Rp 1
DB05 AVAR Rp 1
DB06 AVAR R 2
DB06 AVAR Rp 3
DVA AVAR Sp 1
DVC AVAR Sp 7
FLPL AVAR Sp 17
FLPR AVAR Sp 5
LUAL AVAR Rp 1
LUAL AVAR S 1
LUAL AVAR Sp 5
LUAR AVAR Rp 3
LUAR AVAR Sp 7
PDEL AVAR Rp 1
PDER AVAR Rp 1
PHBL AVAR Sp 6
PHBR AVAR Sp 7
PLMR AVAR Sp 1
PQR AVAR S 2
PQR AVAR Sp 9
PVCL AVAR R 2
PVCL AVAR Rp 5
PVCL AVAR Sp 4
PVCR AVAR Rp 5
PVCR AVAR Sp 7
PVDL AVAR Sp 6
PVDR AVAR Sp 9
PVPL AVAR S 1
PVPL AVAR Sp 1
PVPR AVAR Sp 2
PVWR AVAR Sp 1
RIBR AVAR S 2
RICL AVAR Sp 6
RICR AVAR Sp 5
RIGL AVAR Rp 1
RMGR AVAR Sp 1
SAADR AVAR Sp 3
SAAVR AVAR S 4
SAAVR AVAR Sp 9
SABD AVAR Rp 1
SABVL AVAR R 1
SABVL AVAR Rp 2
SDQL AVAR Sp 3
SMBDL AVAR Sp 1
VA02 AVAR R 1
VA02 AVAR Rp 1
VA03 AVAR R 1
VA03 AVAR Rp 4
VA04 AVAR Rp 2
VA05 AVAR Rp 1
VA06 AVAR Rp 3
VA08 AVAR R 9
VA08 AVAR Rp 3
VA09 AVAR R 4
VA09 AVAR Rp 2
VA10 AVAR Rp 4
VA11 AVAR Rp 8
VD05 AVAR S 1
VD11 AVAR S 2
VD13 AVAR Rp 2
VD13 AVAR S 2
ADAL AVBL Sp 4
ADAR AVBL S 1
ADAR AVBL Sp 1
ADLL AVBL S 2
ADLL AVBL Sp 2
ADLR AVBL S 1
AIBL AVBL S 1
AIBL AVBL Sp 4
AQR AVBL S 1
AQR AVBL Sp 2
AS03 AVBL R 1
AS04 AVBL R 1
AS05 AVBL R 1
AS06 AVBL R 1
AS09 AVBL R 1
AS10 AVBL R 1
ASHL AVBL Sp 6
AVAL AVBL R 6
AVAL AVBL Rp 1
AVAR AVBL R 5
AVAR AVBL Rp 2
AVAR AVBL S 1
AQR AVBL EJ 1
AS07 AVBL EJ 2
AVBR AVBL EJ 3
DB03 AVBL EJ 1
DB04 AVBL EJ 1
DB05 AVBL EJ 1
DB06 AVBL EJ 2
DB07 AVBL EJ 2
DVA AVBL EJ 1
RIBL AVBL EJ 1
RIBR AVBL EJ 1
RID AVBL EJ 1
SDQR AVBL EJ 1
SIBVL AVBL EJ 1
VB01 AVBL EJ 1
VB02 AVBL EJ 3
VB04 AVBL EJ 1
VB05 AVBL EJ 1
VB06 AVBL EJ 1
VB07 AVBL EJ 2
VB08 AVBL EJ 7
VB09 AVBL EJ 1
VB10 AVBL EJ 2
VB11 AVBL EJ 2
AVBR AVBL Rp 1
AVBR AVBL Sp 1
AVDL AVBL Rp 1
AVDR AVBL Rp 2
AVDR AVBL S 1
AVEL AVBL R 1
AVER AVBL Rp 2
AVFL AVBL Sp 1
AVFR AVBL Sp 1
AVG AVBL S 1
AVG AVBL Sp 1
AVHL AVBL S 1
AVHR AVBL Sp 2
AVJL AVBL Sp 1
AVJR AVBL S 1
AVJR AVBL Sp 2
AVKL AVBL Sp 1
AVL AVBL R 1
AVM AVBL Sp 6
AWBL AVBL S 1
DVA AVBL Sp 1
DVC AVBL Sp 1
FLPL AVBL S 1
FLPL AVBL Sp 3
FLPR AVBL Sp 5
PVCL AVBL Sp 5
PVCR AVBL S 2
PVCR AVBL Sp 6
PVNR AVBL Rp 1
PVNR AVBL Sp 1
PVPL AVBL S 2
PVPL AVBL Sp 3
PVPR AVBL Sp 4
PVQR AVBL Sp 1
PVR AVBL Sp 4
RIFL AVBL Sp 10
RIFR AVBL Sp 1
RIML AVBL Sp 2
RIMR AVBL Sp 2
SDQR AVBL S 2
SDQR AVBL Sp 4
URBL AVBL S 1
URXL AVBL Sp 1
URXR AVBL Sp 1
VA02 AVBL R 1
VA07 AVBL R 1
VA10 AVBL R 1
VB02 AVBL R 1
VC03 AVBL R 1
VC04 AVBL S 1
ADAL AVBR S 2
ADAL AVBR Sp 5
ADAR AVBR Sp 5
ADLR AVBR S 2
AIBR AVBR Sp 3
AIML AVBR Sp 2
AQR AVBR Sp 4
AS01 AVBR R 1
AS03 AVBR R 1
AS04 AVBR R 1
AS05 AVBR Rp 1
AS06 AVBR R 1
AS07 AVBR Rp 1
AS10 AVBR R 1
ASHR AVBR Sp 3
AVAL AVBR R 5
AVAL AVBR Rp 1
AVAL AVBR Sp 1
AVAR AVBR R 5
AVAR AVBR Rp 2
AVBL AVBR Rp 1
AVBL AVBR Sp 1
AS06 AVBR EJ 1
AS07 AVBR EJ 2
AVBL AVBR EJ 3
DB01 AVBR EJ 3
DB02 AVBR EJ 1
DB03 AVBR EJ 1
DB04 AVBR EJ 1
DB05 AVBR EJ 1
DB06 AVBR EJ 1
DB07 AVBR EJ 1
DD01 AVBR EJ 1
DVA AVBR EJ 1
PVNL AVBR EJ 2
RIBL AVBR EJ 1
RIBR AVBR EJ 1
RID AVBR EJ 2
SIBVL AVBR EJ 1
VA08 AVBR EJ 1
VA09 AVBR EJ 1
VB02 AVBR EJ 1
VB03 AVBR EJ 1
VB04 AVBR EJ 1
VB06 AVBR EJ 2
VB07 AVBR EJ 2
VB08 AVBR EJ 3
VB09 AVBR EJ 6
VB10 AVBR EJ 1
VB11 AVBR EJ 1
VD10 AVBR EJ 1
AVFL AVBR Sp 2
AVFR AVBR S 3
AVFR AVBR Sp 2
AVG AVBR S 2
AVHL AVBR Sp 1
AVHR AVBR Sp 1
AVJL AVBR Sp 4
AVJR AVBR Sp 1
AVM AVBR S 2
AVM AVBR Sp 4
AWBR AVBR Sp 2
DA05 AVBR Rp 1
FLPL AVBR S 1
FLPL AVBR Sp 4
FLPR AVBR Sp 1
HSNR AVBR R 1
PVCL AVBR S 1
PVCL AVBR Sp 11
PVCR AVBR Sp 6
PVNL AVBR S 1
PVNR AVBR Sp 2
PVPL AVBR Sp 6
PVPR AVBR Sp 5
PVR AVBR Sp 4
RIBL AVBR Sp 1
RIFL AVBR Sp 1
RIFR AVBR S 3
RIFR AVBR Sp 14
RIML AVBR Sp 3
RIMR AVBR S 1
RIMR AVBR Sp 4
RMGL AVBR Sp 2
RMGR AVBR Sp 1
SDQR AVBR Sp 4
URBR AVBR Sp 1
URXR AVBR Sp 2
URYVL AVBR Sp 1
VA04 AVBR Rp 1
VA09 AVBR R 1
VD03 AVBR R 1
ADAL AVDL Sp 1
ADLL AVDL Sp 1
ADLR AVDL S 1
ADLR AVDL Sp 4
AIML AVDL Sp 1
AQR AVDL Sp 1
AS01 AVDL R 1
AS04 AVDL Rp 1
AS05 AVDL R 1
AS10 AVDL Rp 1
AS11 AVDL Rp 2
ASHL AVDL Sp 2
ASHR AVDL S 1
ASHR AVDL Sp 4
AVAL AVDL R 1
AVAL AVDL Rp 12
AVAL AVDL S 1
AVAR AVDL R 2
AVAR AVDL Rp 17
AVAR AVDL S 1
AVBL AVDL Sp 1
ADAR AVDL EJ 2
AVM AVDL EJ 2
FLPL AVDL EJ 1
FLPR AVDL EJ 1
AVDR AVDL Sp 2
AVHL AVDL Sp 1
AVJL AVDL Sp 1
AVJR AVDL Sp 1
DA01 AVDL Rp 1
DA02 AVDL R 1
DA03 AVDL R 4
DA04 AVDL R 1
DA04 AVDL Rp 1
DA05 AVDL Rp 1
DA08 AVDL R 1
FLPL AVDL Sp 6
FLPR AVDL S 2
FLPR AVDL Sp 8
LUAL AVDL Rp 1
LUAL AVDL Sp 4
LUAR AVDL Sp 1
PHBL AVDL Sp 1
PHBR AVDL Sp 1
PLMR AVDL S 1
PQR AVDL Sp 7
PVCL AVDL Rp 1
PVCL AVDL Sp 5
PVCR AVDL Sp 5
PVNL AVDL Sp 3
RMGR AVDL Sp 1
SABD AVDL R 1
SABD AVDL Rp 1
SABVL AVDL Rp 1
SABVR AVDL Rp 1
VA04 AVDL S 1
VA05 AVDL R 1
VA05 AVDL Rp 1
ADER AVDR Sp 2
ADLL AVDR Sp 4
ADLR AVDR Sp 2
AIML AVDR Sp 1
AIMR AVDR Sp 1
ALML AVDR Sp 1
AQR AVDR Sp 1
AS05 AVDR R 1
AS10 AVDR R 1
ASHL AVDR S 2
ASHL AVDR Sp 2
ASHR AVDR Sp 1
AUAL AVDR Sp 1
AVAL AVDR R 3
AVAL AVDR Rp 13
AVAR AVDR R 1
AVAR AVDR Rp 14
AVAR AVDR Sp 2
AVBL AVDR R 1
AVBL AVDR Sp 2
AVDL AVDR Rp 2
ADAL AVDR EJ 2
ADLL AVDR EJ 1
AVJL AVDR EJ 2
FLPR AVDR EJ 1
AVER AVDR Sp 1
AVG AVDR S 1
AVHR AVDR Sp 1
AVJR AVDR S 1
AVJR AVDR Sp 2
DA01 AVDR Rp 2
DA02 AVDR R 1
DA03 AVDR R 1
DA03 AVDR Rp 1
DA04 AVDR R 1
DA04 AVDR Rp 1
DA05 AVDR R 2
DA08 AVDR Rp 1
DA09 AVDR R 1
DB04 AVDR R 1
DVC AVDR R 1
FLPL AVDR Sp 13
FLPR AVDR Sp 1
HSNL AVDR Sp 2
HSNR AVDR Sp 1
LUAL AVDR Rp 2
LUAL AVDR Sp 2
LUAR AVDR Sp 3
PHAL AVDR Sp 1
PHBR AVDR Sp 1
PLMR AVDR Sp 4
PQR AVDR R 1
PQR AVDR Sp 6
PVCL AVDR Sp 2
PVCR AVDR Sp 1
PVNL AVDR Sp 3
PVNR AVDR Sp 1
PVPL AVDR Sp 2
PVWR AVDR Sp 1
RIBL AVDR Sp 1
SABD AVDR Rp 1
SABVL AVDR Rp 3
SABVR AVDR Rp 1
VA02 AVDR R 1
VA03 AVDR R 2
VA06 AVDR Rp 1
VA11 AVDR Rp 1
ADAL AVEL Sp 1
ADAR AVEL Sp 1
ADEL AVEL Sp 1
AIBR AVEL Sp 1
AIZR AVEL Sp 4
ALA AVEL Sp 2
ALML AVEL Sp 1
AS01 AVEL Rp 1
AUAL AVEL Sp 3
AVAL AVEL R 2
AVAL AVEL Rp 10
AVAR AVEL R 4
AVAR AVEL Rp 3
AVAR AVEL Sp 2
AVBL AVEL S 1
AVER AVEL EJ 1
RIML AVEL EJ 2
RIMR AVEL EJ 3
RMDVR AVEL EJ 1
RMEV AVEL EJ 1
AVG AVEL Sp 1
AVJL AVEL S 1
AVKL AVEL Sp 2
AVL AVEL Sp 1
BAGL AVEL Sp 1
BAGR AVEL S 2
BAGR AVEL Sp 2
CEPDR AVEL Sp 6
CEPVR AVEL S 1
CEPVR AVEL Sp 4
DA01 AVEL Rp 5
DA02 AVEL Rp 1
DA03 AVEL R 1
DA03 AVEL Rp 2
DA04 AVEL Rp 1
DVA AVEL S 3
DVA AVEL Sp 6
FLPR AVEL Sp 4
IL1R AVEL Sp 1
IL2L AVEL Sp 1
OLLR AVEL S 1
OLLR AVEL Sp 15
PVCL AVEL Sp 2
PVCR AVEL Rp 1
PVCR AVEL Sp 1
PVNL AVEL S 1
PVNR AVEL S 2
PVNR AVEL Sp 1
PVT AVEL Rp 1
RIBL AVEL S 1
RIBL AVEL Sp 1
RIBR AVEL S 2
RIBR AVEL Sp 1
RIGL AVEL S 1
RIGL AVEL Sp 1
RIS AVEL Sp 7
RMGL AVEL Sp 2
SABD AVEL Rp 6
SABVL AVEL Rp 7
SABVR AVEL Rp 3
SDQL AVEL Sp 1
URXL AVEL S 3
URXL AVEL Sp 1
URYDR AVEL Sp 2
URYVR AVEL Sp 6
VA01 AVEL Rp 5
VA03 AVEL R 1
VA03 AVEL Rp 2
VD02 AVEL Rp 1
VD03 AVEL Rp 1
ADER AVER S 1
AIML AVER Sp 1
AIZL AVER Sp 5
AIZR AVER S 1
AIZR AVER Sp 1
ALA AVER S 1
ALA AVER Sp 1
AS01 AVER R 1
AS01 AVER Rp 2
AS02 AVER Rp 2
AS03 AVER R 1
ASHR AVER Sp 3
AUAR AVER S 1
AUAR AVER Sp 3
AVAL AVER R 2
AVAL AVER Rp 5
AVAR AVER Rp 16
AVAR AVER Sp 2
AVBL AVER Sp 2
AVDR AVER Rp 1
AVEL AVER EJ 1
RIML AVER EJ 3
RIMR AVER EJ 2
RMDVL AVER EJ 1
RMDVR AVER EJ 1
RMEV AVER EJ 1
AVG AVER Sp 1
AVJR AVER S 1
AVJR AVER Sp 2
AVKL AVER Sp 1
BAGL AVER S 1
BAGL AVER Sp 3
CEPDL AVER S 1
CEPDL AVER Sp 4
CEPVL AVER S 1
CEPVL AVER Sp 2
DA01 AVER Rp 5
DA02 AVER R 1
DA02 AVER Rp 2
DA03 AVER R 1
DB03 AVER Rp 1
DVA AVER S 2
DVA AVER Sp 3
FLPR AVER Sp 2
IL1L AVER Sp 2
IL1R AVER Sp 1
OLLL AVER S 3
OLLL AVER Sp 18
PVCL AVER Sp 1
PVCR AVER Sp 1
PVPL AVER Sp 1
RIBL AVER S 3
RIBL AVER Sp 2
RIBR AVER S 1
RIBR AVER Sp 1
RIGL AVER Sp 1
RIGR AVER S 2
RIS AVER Sp 7
RMGR AVER Sp 3
SABD AVER Rp 2
SABVL AVER Rp 3
SABVR AVER Rp 3
URXR AVER S 2
URYDL AVER Sp 2
URYDR AVER Sp 2
URYVL AVER Sp 5
VA01 AVER Rp 1
VA02 AVER Rp 1
VA03 AVER R 2
VA04 AVER Rp 1
VA05 AVER R 1
AIML AVFL S 1
AIML AVFL Sp 3
AIMR AVFL S 1
AIMR AVFL Sp 1
AVBL AVFL Rp 1
AVBR AVFL Rp 2
AVFR AVFL EJ 23
AVHL AVFL EJ 2
AVHR AVFL EJ 3
PVQR AVFL EJ 1
AVFR AVFL R 1
AVFR AVFL Rp 6
AVFR AVFL Sp 1
AVG AVFL R 1
AVG AVFL Rp 1
AVG AVFL S 1
AVHL AVFL Rp 2
AVHL AVFL Sp 1
AVHR AVFL R 3
AVHR AVFL Rp 1
AVHR AVFL Sp 2
AVJL AVFL Rp 1
AVJR AVFL R 1
AVL AVFL Rp 1
HSNL AVFL Rp 1
HSNL AVFL S 1
HSNL AVFL Sp 5
HSNR AVFL S 1
HSNR AVFL Sp 1
PDER AVFL Rp 1
PHAL AVFL Sp 3
PHBR AVFL Sp 1
PVNL AVFL Rp 2
PVQL AVFL Rp 1
PVQR AVFL Rp 1
RIFR AVFL Sp 1
VB01 AVFL R 1
VB01 AVFL Rp 0
VC05 AVFL S 1
AIML AVFR Sp 1
AIMR AVFR S 1
AIMR AVFR Sp 1
ASJL AVFR Rp 1
ASKL AVFR Rp 1
AVBL AVFR Rp 1
AVBR AVFR R 3
AVBR AVFR Rp 2
AVFL AVFR S 1
AVFL AVFR Sp 6
AVFL AVFR EJ 23
AVHL AVFR EJ 2
AVHR AVFR EJ 1
VC04 AVFR EJ 1
AVHL AVFR Rp 2
AVHL AVFR Sp 3
AVHR AVFR R 1
AVHR AVFR Sp 1
AVJL AVFR Rp 2
AVJL AVFR Sp 1
AVJR AVFR Rp 1
AVL AVFR Sp 1
HSNR AVFR R 1
PVNL AVFR Sp 1
PVQL AVFR Rp 1
PVQR AVFR Sp 1
VC05 AVFR S 1
VD11 AVFR R 1
AVAR AVG R 1
AVAR AVG Rp 2
AVBL AVG R 1
AVBL AVG Rp 1
AVBR AVG R 2
AVDR AVG R 1
AVEL AVG Rp 1
AVER AVG Rp 1
AVFL AVG R 1
AVFL AVG S 1
AVFL AVG Sp 1
RIFL AVG EJ 1
RIFR AVG EJ 1
AVJL AVG Rp 1
AVL AVG Rp 1
DA08 AVG Rp 1
PHAL AVG Rp 2
PHAL AVG S 1
PHAL AVG Sp 4
PHAR AVG S 1
PHAR AVG Sp 2
PQR AVG S 1
PVCL AVG Rp 1
PVNL AVG Sp 1
PVNR AVG R 1
PVNR AVG Rp 1
PVPR AVG Rp 1
PVQR AVG Rp 1
PVT AVG R 1
VA11 AVG R 1
ADFR AVHL Rp 3
AIML AVHL Sp 2
AVAL AVHL Sp 1
AVBL AVHL R 1
AVBR AVHL Rp 1
AVDL AVHL Rp 1
AVFL AVHL Rp 1
AVFL AVHL Sp 2
AVFR AVHL Rp 3
AVFR AVHL Sp 2
AVFL AVHL EJ 2
AVFR AVHL EJ 2
AVHR AVHL EJ 1
PHBR AVHL EJ 1
AVHR AVHL Rp 1
AVHR AVHL Sp 1
AVJL AVHL R 2
AVJL AVHL Rp 1
AVJL AVHL Sp 2
AWBR AVHL Rp 1
BDUL AVHL Sp 1
BDUR AVHL Sp 1
PHAL AVHL Sp 1
PVPR AVHL Rp 2
PVPR AVHL Sp 3
PVQL AVHL R 1
PVQR AVHL Rp 2
RIFR AVHL Sp 1
RIMR AVHL Rp 1
RIR AVHL Rp 3
SMBDR AVHL Rp 1
SMBVR AVHL Rp 2
VD01 AVHL Rp 1
ADLL AVHR Rp 1
ADLR AVHR Rp 2
AIML AVHR Sp 1
AQR AVHR Rp 2
AVBL AVHR Rp 2
AVBR AVHR Rp 1
AVDR AVHR Rp 1
AVFL AVHR Rp 2
AVFL AVHR S 3
AVFL AVHR Sp 1
AVFR AVHR Rp 1
AVFR AVHR S 1
AVHL AVHR Rp 1
AVHL AVHR Sp 1
AVFL AVHR EJ 3
AVFR AVHR EJ 1
AVHL AVHR EJ 1
AVJR AVHR Rp 4
PHAL AVHR Sp 1
PHAR AVHR Sp 1
PHCR AVHR Sp 1
PVNL AVHR Rp 1
PVPL AVHR Rp 3
PVPL AVHR Sp 1
RIFL AVHR Sp 1
RIGL AVHR Rp 1
RIR AVHR R 1
RIR AVHR Rp 3
SMBDL AVHR Rp 1
SMBVL AVHR Rp 1
VC04 AVHR S 1
ADAR AVJL S 1
ADAR AVJL Sp 2
ADLL AVJL Sp 1
AIML AVJL Sp 1
AQR AVJL Sp 1
AVAR AVJL Rp 1
AVBL AVJL Rp 1
AVBR AVJL Rp 4
AVDL AVJL Rp 1
AVEL AVJL R 1
AVFL AVJL Sp 1
AVFR AVJL Rp 1
AVFR AVJL S 1
AVFR AVJL Sp 1
AVG AVJL Sp 1
AVHL AVJL Rp 2
AVHL AVJL S 2
AVHL AVJL Sp 1
AVAL AVJL EJ 2
AVDR AVJL EJ 2
AVJR AVJL EJ 4
PVCL AVJL EJ 1
PVCR AVJL EJ 3
RIS AVJL EJ 1
AVJR AVJL Sp 1
BDUR AVJL Sp 2
HSNL AVJL S 1
HSNL AVJL Sp 1
HSNR AVJL R 1
HSNR AVJL Sp 1
LUAL AVJL Sp 1
PLMR AVJL Rp 2
PVCL AVJL Rp 1
PVCL AVJL S 1
PVCL AVJL Sp 2
PVCR AVJL Rp 2
PVNL AVJL Sp 5
PVNR AVJL Rp 1
PVNR AVJL Sp 4
PVR AVJL S 1
PVR AVJL Sp 2
PVWL AVJL Sp 1
RIFR AVJL Rp 1
RIFR AVJL Sp 1
RIMR AVJL Sp 1
RIS AVJL Rp 1
RMGR AVJL Sp 1
ADAL AVJR Sp 5
ADER AVJR Sp 1
ADLL AVJR Sp 3
ADLR AVJR S 1
ADLR AVJR Sp 1
AVAL AVJR Rp 1
AVAR AVJR Rp 1
AVBL AVJR R 1
AVBL AVJR Rp 2
AVBR AVJR Rp 1
AVDL AVJR Rp 1
AVDR AVJR R 1
AVDR AVJR Rp 2
AVER AVJR R 1
AVER AVJR Rp 2
AVFL AVJR S 1
AVFR AVJR Sp 1
AVHR AVJR Sp 4
AVJL AVJR Rp 1
AVJL AVJR EJ 4
PVCL AVJR EJ 1
AVM AVJR Sp 1
BDUL AVJR Sp 1
FLPR AVJR S 1
LUAR AVJR Sp 1
PVCL AVJR Rp 2
PVCL AVJR S 1
PVCR AVJR R 1
PVCR AVJR Rp 3
PVNL AVJR S 2
PVNL AVJR Sp 3
PVNR AVJR Sp 1
PVQR AVJR R 1
PVR AVJR Sp 2
RIFL AVJR Sp 2
RIFR AVJR Sp 2
SABVL AVJR Rp 1
URXL AVJR Sp 1
ADER AVKL S 1
ADER AVKL Sp 1
AVBL AVKL Rp 1
AVEL AVKL Rp 2
AVER AVKL Rp 1
ADER AVKL EJ 1
AQR AVKL EJ 2
AVKR AVKL EJ 2
PVPL AVKL EJ 1
PVPR AVKL EJ 1
PVT AVKL EJ 2
RICL AVKL EJ 1
RICR AVKL EJ 1
RIGL AVKL EJ 1
SMBDL AVKL EJ 1
SMBDR AVKL EJ 1
SMBVR AVKL EJ 1
VB01 AVKL EJ 4
VB10 AVKL EJ 1
AVM AVKL R 1
DVA AVKL R 1
DVC AVKL Sp 2
PDEL AVKL R 2
PDEL AVKL Rp 1
PDEL AVKL S 1
PDEL AVKL Sp 5
PDER AVKL Rp 1
PDER AVKL Sp 16
PVM AVKL R 1
PVM AVKL S 7
PVM AVKL Sp 4
PVR AVKL S 1
PVT AVKL S 2
PVT AVKL Sp 5
RIGR AVKL Sp 4
RIML AVKL Rp 2
RIMR AVKL Rp 1
RIMR AVKL Sp 1
RIS AVKL S 1
RMDR AVKL Sp 1
RMFL AVKL Sp 4
RMFR AVKL Rp 1
RMFR AVKL Sp 3
SAADR AVKL R 1
SIAVR AVKL Rp 1
SMDDR AVKL Rp 1
ADER AVKR Sp 1
ADEL AVKR EJ 1
AQR AVKR EJ 1
AVKL AVKR EJ 2
PVPL AVKR EJ 6
RICL AVKR EJ 1
RIGR AVKR EJ 1
SMBDL AVKR EJ 1
SMBDR AVKR EJ 2
SMBVR AVKR EJ 1
BDUL AVKR R 1
DVC AVKR Sp 1
PVQL AVKR R 1
PVT AVKR Sp 7
RICL AVKR Sp 1
RIGL AVKR Sp 2
RIGR AVKR Sp 1
RIML AVKR Rp 2
RIMR AVKR Rp 2
RIS AVKR Sp 4
RMDR AVKR R 1
RMFL AVKR Rp 1
RMFL AVKR Sp 4
RMFR AVKR Sp 3
SAADL AVKR Rp 1
SMBDL AVKR R 1
SMDDL AVKR Rp 1
SMDDR AVKR Rp 2
ADEL AVL S 1
AVBL AVL S 1
AVEL AVL Rp 1
AVFL AVL Sp 1
AVFR AVL Rp 1
AVG AVL Sp 1
DVB AVL EJ 1
DVC AVL EJ 9
PVM AVL EJ 1
DA02 AVL R 1
DD01 AVL R 1
DD06 AVL Rp 2
DVB AVL S 2
DVB AVL Sp 3
HSNR AVL R 1
HSNR AVL S 1
PVCR AVL S 1
PVNL AVL Sp 2
PVNR AVL Sp 2
PVPR AVL R 1
PVPR AVL S 1
PVPR AVL Sp 3
PVQR AVL Sp 1
PVT AVL Sp 2
PVWL AVL Rp 1
RIS AVL Sp 2
SABD AVL Rp 5
SABVL AVL Rp 4
SABVR AVL Rp 3
VC01 AVL Sp 2
VC03 AVL Sp 1
VD12 AVL Rp 4
ADER AVM R 1
ADER AVM Rp 1
AVBL AVM Rp 6
AVBR AVM R 2
AVBR AVM Rp 4
AVJR AVM Rp 1
AVKL AVM S 1
ALML AVM EJ 1
ALMR AVM EJ 1
AVDL AVM EJ 2
BDUL AVM R 2
BDUL AVM Rp 1
BDUR AVM R 2
BDUR AVM Rp 2
DA01 AVM Rp 1
PVCL AVM Rp 4
PVCR AVM R 1
PVCR AVM Rp 4
PVM AVM Sp 1
PVNL AVM Rp 1
PVR AVM Rp 3
RID AVM Rp 1
SIBVL AVM Rp 1
VA01 AVM Rp 2
ADAL AWAL R 1
AFDL AWAL R 1
AFDL AWAL Rp 4
AIYL AWAL Rp 1
AIYL AWAL Sp 3
AIZL AWAL R 3
AIZL AWAL Rp 7
ASEL AWAL Rp 4
ASGL AWAL Rp 1
AIAL AWAL EJ 1
AWAR AWAL EJ 1
AWBL AWAL Rp 1
ADFR AWAR Rp 3
AFDR AWAR R 1
AFDR AWAR Rp 6
AIAR AWAR Sp 1
AIYR AWAR Rp 2
AIYR AWAR Sp 1
AIZR AWAR R 2
AIZR AWAR Rp 5
ASEL AWAR Rp 1
ASER AWAR Rp 2
ASER AWAR Sp 1
ASKR AWAR Sp 1
AUAR AWAR R 1
AIAR AWAR EJ 1
AIZR AWAR EJ 1
AWAL AWAR EJ 1
AWBR AWAR Rp 1
PVQR AWAR Sp 2
RIFR AWAR Rp 2
RIGR AWAR R 1
RIR AWAR Rp 2
ADFL AWBL R 1
ADFL AWBL Rp 8
ADLL AWBL S 2
AIBR AWBL Rp 1
AIZL AWBL R 3
AIZL AWBL Rp 6
AVBL AWBL R 1
AWAL AWBL Sp 1
AUAL AWBL EJ 1
AWBR AWBL EJ 1
RMGL AWBL EJ 1
HSNL AWBL S 1
HSNL AWBL Sp 1
HSNR AWBL Sp 1
RIAL AWBL R 1
RIAL AWBL Rp 2
SMBDL AWBL Rp 1
ADFR AWBR R 1
ADFR AWBR Rp 3
ADFR AWBR S 1
AIZR AWBR R 1
AIZR AWBR Rp 3
ASGR AWBR R 1
ASHR AWBR Rp 2
AVBR AWBR Rp 2
AVHL AWBR Sp 1
AWAR AWBR Sp 1
AUAR AWBR EJ 1
AWBL AWBR EJ 1
RICL AWBR EJ 1
RMGR AWBR EJ 1
HSNL AWBR Sp 2
RIAR AWBR Rp 1
RIR AWBR Rp 2
RIR AWBR Sp 1
SMBVR AWBR Rp 1
AIAL AWCL R 2
AIAR AWCL R 3
AIAR AWCL Rp 1
AIAR AWCL Sp 1
AIBL AWCL R 1
AIBL AWCL Rp 1
AIBR AWCL Rp 1
AIYL AWCL R 7
AIYL AWCL Rp 3
AIYL AWCL Sp 1
ASEL AWCL Rp 1
ASEL AWCL Sp 4
ASER AWCL Sp 1
ASIL AWCL S 1
ASIL AWCL Sp 1
ASIR AWCL Sp 1
AVAL AWCL Rp 1
AWCR AWCL Rp 1
AWCR AWCL S 1
AWCR AWCL Sp 4
RIAL AWCL R 2
RIAL AWCL Rp 1
ADLR AWCR Sp 3
AIAL AWCR Sp 1
AIAR AWCR R 1
AIAR AWCR Rp 1
AIAR AWCR S 1
AIAR AWCR Sp 2
AIBR AWCR Rp 4
AIYL AWCR R 1
AIYL AWCR Rp 3
AIYL AWCR Sp 1
AIYR AWCR R 3
AIYR AWCR Rp 6
ASEL AWCR Rp 1
ASEL AWCR Sp 1
ASER AWCR Sp 1
ASGR AWCR Rp 1
ASIL AWCR S 1
ASIL AWCR Sp 1
ASIR AWCR S 1
ASIR AWCR Sp 1
AWCL AWCR R 1
AWCL AWCR Rp 4
AWCL AWCR Sp 1
AIBL BAGL Rp 1
AINL BAGL Sp 3
AQR BAGL Sp 2
AVAR BAGL R 1
AVAR BAGL Rp 1
AVEL BAGL Rp 1
AVER BAGL R 1
AVER BAGL Rp 3
BAGR BAGL EJ 1
RIGR BAGL EJ 1
RIR BAGL EJ 1
BAGR BAGL Rp 1
RIAR BAGL R 2
RIAR BAGL Rp 3
RIBL BAGL R 1
RIBR BAGL R 1
RIBR BAGL Rp 6
RIBR BAGL S 1
RIBR BAGL Sp 1
RIGL BAGL R 1
RIGR BAGL R 3
RIGR BAGL Rp 1
AINR BAGR Sp 3
AIYL BAGR Rp 1
AQR BAGR Sp 2
AVAL BAGR R 1
AVAL BAGR Rp 1
AVEL BAGR R 2
AVEL BAGR Rp 2
BAGL BAGR Sp 1
BAGL BAGR EJ 1
RIGL BAGR EJ 1
RIR BAGR EJ 1
IL2VL BAGR Sp 1
RIAL BAGR R 2
RIAL BAGR Rp 3
RIBL BAGR R 1
RIBL BAGR Rp 3
RIBL BAGR Sp 1
RIGL BAGR R 2
RIGL BAGR Rp 3
RIGL BAGR Sp 1
RIH BAGR Sp 1
RIR BAGR Sp 1
ADEL BDUL R 3
ADEL BDUL Sp 1
ALML BDUL S 5
ALML BDUL Sp 1
AVHL BDUL Rp 1
AVJR BDUL Rp 1
AVKR BDUL S 1
AVM BDUL S 2
AVM BDUL Sp 1
HSNL BDUL Rp 1
PVNL BDUL R 2
PVNL BDUL S 1
PVNL BDUL Sp 1
PVNR BDUL Rp 2
PVNR BDUL Sp 1
SAADL BDUL Rp 1
URADL BDUL Rp 1
ADER BDUR R 1
ALMR BDUR Rp 1
ALMR BDUR S 5
AVAL BDUR Rp 3
AVHL BDUR Rp 1
AVJL BDUR Rp 2
AVM BDUR S 2
AVM BDUR Sp 2
CEPDR BDUR S 1
HSNR BDUR R 1
HSNR BDUR Rp 3
HSNR BDUR Sp 1
PVCL BDUR R 1
PVCL BDUR Rp 1
PVNL BDUR R 2
PVNL BDUR Rp 2
PVNL BDUR Sp 2
PVNR BDUR Rp 1
PVNR BDUR S 2
PVNR BDUR Sp 2
SDQL BDUR Rp 1
URADR BDUR Rp 1
ADEL CEPDL S 1
ALML CEPDL S 3
AVER CEPDL R 1
AVER CEPDL Rp 4
OLQDL CEPDL EJ 1
RIH CEPDL EJ 1
IL1DL CEPDL Rp 4
OLLL CEPDL Rp 2
OLLL CEPDL Sp 3
OLQDL CEPDL Rp 6
RIBL CEPDL Rp 2
RICL CEPDL R 1
RICL CEPDL Rp 1
RICR CEPDL R 2
RICR CEPDL Rp 2
RIH CEPDL S 1
RIPL CEPDL Rp 2
RIS CEPDL Rp 1
RMDVL CEPDL R 1
RMDVL CEPDL Rp 2
RMGL CEPDL R 1
RMGL CEPDL Rp 3
RMGL CEPDL Sp 1
RMHR CEPDL R 1
RMHR CEPDL Rp 3
SIADR CEPDL R 1
SIADR CEPDL Rp 1
SMBDR CEPDL Rp 1
URADL CEPDL Rp 2
URBL CEPDL Rp 4
URBL CEPDL S 1
URYDL CEPDL Rp 2
ADER CEPDR S 1
ALMR CEPDR S 1
AVEL CEPDR Rp 6
BDUR CEPDR R 1
OLQDR CEPDR EJ 2
RIH CEPDR EJ 1
IL1DR CEPDR Rp 5
IL1R CEPDR Rp 1
IL2DR CEPDR Sp 1
OLLR CEPDR R 1
OLLR CEPDR Rp 7
OLLR CEPDR S 1
OLLR CEPDR Sp 1
OLQDR CEPDR Rp 5
RIBR CEPDR Rp 1
RICL CEPDR Rp 4
RICR CEPDR Rp 3
RIH CEPDR S 1
RIS CEPDR Rp 1
RIS CEPDR Sp 1
RMDDL CEPDR Rp 1
RMDVR CEPDR Rp 2
RMGR CEPDR R 1
RMHL CEPDR Rp 4
RMHR CEPDR Rp 1
SIADL CEPDR R 1
SMBDR CEPDR Rp 1
URADR CEPDR Rp 1
URBR CEPDR Rp 2
URBR CEPDR S 1
URYDR CEPDR Rp 1
ADLL CEPVL Rp 1
ALML CEPVL Sp 2
AVER CEPVL R 1
AVER CEPVL Rp 2
OLQVL CEPVL EJ 1
RIH CEPVL EJ 1
IL1VL CEPVL Rp 2
OLLL CEPVL Rp 4
OLLL CEPVL Sp 4
OLQVL CEPVL Rp 6
RIAL CEPVL Sp 1
RICL CEPVL R 1
RICL CEPVL Rp 6
RICR CEPVL Rp 4
RIH CEPVL S 1
RIPL CEPVL Rp 1
RIS CEPVL Sp 2
RMDDL CEPVL Rp 4
RMHL CEPVL Rp 1
SIAVL CEPVL R 1
SIAVL CEPVL Rp 1
URAVL CEPVL Rp 2
ALMR CEPVR S 1
ASGR CEPVR Rp 1
ASKR CEPVR Sp 1
AVEL CEPVR R 1
AVEL CEPVR Rp 4
OLQVR CEPVR EJ 1
RIH CEPVR EJ 1
IL1VR CEPVR R 1
IL1VR CEPVR Rp 1
IL2VR CEPVR Rp 2
OLLR CEPVR R 1
OLLR CEPVR Rp 6
OLLR CEPVR Sp 6
OLQVR CEPVR Rp 3
RIAR CEPVR Sp 1
RICL CEPVR Rp 2
RICR CEPVR R 2
RICR CEPVR Rp 2
RIH CEPVR S 1
RIH CEPVR Sp 1
RIPR CEPVR Rp 1
RIS CEPVR Sp 1
RIVL CEPVR Rp 1
RMDDR CEPVR Rp 2
RMHR CEPVR Rp 2
SIAVR CEPVR Rp 2
URAVR CEPVR Rp 1
AIZL DVA Rp 3
AIZL DVA S 1
AIZR DVA S 1
AIZR DVA Sp 1
AQR DVA R 1
AQR DVA Rp 3
AUAL DVA Rp 1
AUAR DVA Rp 1
AVAL DVA Rp 3
AVAR DVA Rp 1
AVBL DVA Rp 1
AVEL DVA R 3
AVEL DVA Rp 6
AVER DVA R 2
AVER DVA Rp 3
AVKL DVA S 1
DB02 DVA Rp 1
DB03 DVA R 2
DB04 DVA R 1
DB05 DVA Rp 1
DB06 DVA R 2
DB07 DVA R 1
DB07 DVA Rp 1
AVBL DVA EJ 1
AVBR DVA EJ 1
DB01 DVA EJ 1
PVCL DVA EJ 1
PVR DVA EJ 2
FLPL DVA Sp 1
FLPR DVA Sp 1
PDEL DVA R 1
PDEL DVA Rp 2
PDEL DVA S 16
PDEL DVA Sp 8
PDER DVA S 19
PDER DVA Sp 16
PHAL DVA Sp 2
PHAR DVA S 1
PHAR DVA Sp 1
PHCL DVA S 4
PHCL DVA Sp 2
PHCR DVA S 3
PHCR DVA Sp 5
PLMR DVA Sp 5
PVCL DVA Rp 3
PVCL DVA Sp 4
PVCR DVA Rp 1
PVDR DVA S 2
PVDR DVA Sp 1
PVM DVA S 2
PVM DVA Sp 1
PVR DVA R 1
PVR DVA Rp 2
PVR DVA Sp 1
RIAL DVA R 1
RIAR DVA R 1
RIAR DVA Rp 1
RIMR DVA Rp 1
RIR DVA Rp 3
RIR DVA Sp 2
SAADR DVA Rp 1
SAAVL DVA Rp 1
SAAVR DVA Rp 1
SABD DVA Rp 1
SDQR DVA Sp 3
SMBDL DVA Rp 3
SMBDR DVA Rp 2
SMBVL DVA Rp 3
SMBVR DVA Rp 2
VA02 DVA Rp 1
VA12 DVA Rp 1
VB01 DVA Rp 1
VB01 DVA Sp 1
VB11 DVA Rp 2
AVL DVB R 2
AVL DVB Rp 3
DA08 DVB R 2
DA08 DVB Rp 2
DD06 DVB Rp 3
AS09 DVB EJ 7
AVL DVB EJ 1
VA09 DVB EJ 1
VB09 DVB EJ 1
DVC DVB Rp 3
PDA DVB Rp 1
PHCL DVB Rp 1
PVPL DVB R 1
PVPL DVB Rp 1
AIBL DVC Rp 1
AIBR DVC Rp 3
AVAL DVC Rp 5
AVAR DVC Rp 7
AVBL DVC Rp 1
AVDR DVC S 1
AVKL DVC Rp 2
AVKR DVC Rp 1
DVB DVC Sp 3
AIBL DVC EJ 1
AIBR DVC EJ 2
AVL DVC EJ 9
PVPL DVC EJ 2
PVPR DVC EJ 13
VA09 DVC EJ 1
VD01 DVC EJ 5
VD10 DVC EJ 4
PVPR DVC S 1
PVPR DVC Sp 1
PVQR DVC Sp 1
PVT DVC Rp 1
PVT DVC S 2
RIBL DVC Rp 1
RIBR DVC Rp 1
RIGL DVC R 1
RIGL DVC Rp 4
RIGL DVC Sp 1
RIGR DVC Rp 5
RMFL DVC Rp 2
RMFR DVC Rp 4
VC01 DVC S 1
VC02 DVC S 1
VC03 DVC S 1
VC05 DVC S 2
ADEL FLPL Rp 2
ADEL FLPL S 1
ADEL FLPL Sp 1
ADER FLPL Rp 2
ADER FLPL Sp 1
AIBL FLPL R 1
AIBL FLPL Rp 1
AIBL FLPL Sp 1
AIBR FLPL Rp 2
AVAL FLPL R 4
AVAL FLPL Rp 10
AVAR FLPL Rp 17
AVBL FLPL R 1
AVBL FLPL Rp 3
AVBR FLPL R 1
AVBR FLPL Rp 4
AVDL FLPL Rp 6
AVDR FLPL Rp 13
DVA FLPL Rp 1
AVAL FLPL EJ 1
AVDL FLPL EJ 1
FLPR FLPL EJ 2
RIH FLPL EJ 1
FLPR FLPL Rp 1
FLPR FLPL Sp 2
PVCR FLPL Sp 1
SDQL FLPL Sp 1
ADAL FLPR Sp 1
ADER FLPR R 1
ADER FLPR Rp 1
ADER FLPR Sp 1
AIBR FLPR Rp 1
AVAL FLPR R 2
AVAL FLPR Rp 10
AVAR FLPR Rp 5
AVBL FLPR Rp 5
AVBR FLPR Rp 1
AVDL FLPR R 2
AVDL FLPR Rp 8
AVDR FLPR Rp 1
AVEL FLPR Rp 4
AVER FLPR Rp 2
AVJR FLPR R 1
DVA FLPR Rp 1
FLPL FLPR Rp 2
FLPL FLPR Sp 1
AVDL FLPR EJ 1
AVDR FLPR EJ 1
FLPL FLPR EJ 2
PVCL FLPR Rp 2
VB01 FLPR Rp 1
AIAL HSNL Rp 1
AIAL HSNL S 1
AIMR HSNL Sp 1
AIYR HSNL Sp 1
AIZL HSNL Rp 2
AIZR HSNL Rp 1
ASHL HSNL Rp 1
ASHR HSNL Rp 2
ASJL HSNL Sp 1
ASJR HSNL R 1
ASKL HSNL Rp 1
AVDR HSNL Rp 2
AVFL HSNL R 1
AVFL HSNL Rp 5
AVFL HSNL Sp 1
AVJL HSNL R 1
AVJL HSNL Rp 1
AWBL HSNL R 1
AWBL HSNL Rp 1
AWBR HSNL Rp 2
BDUL HSNL Sp 1
HSNR HSNL EJ 1
HSNR HSNL Rp 3
HSNR HSNL S 1
PLML HSNL S 1
PVQL HSNL Sp 2
RIFL HSNL Rp 3
RIML HSNL Rp 2
RIR HSNL Sp 1
SABVL HSNL Rp 2
VC05 HSNL R 3
VC05 HSNL S 1
AIBL HSNR Rp 1
AIBR HSNR Rp 1
AIMR HSNR Sp 2
AIYL HSNR Sp 1
AIZL HSNR Rp 1
AIZR HSNR Rp 1
AS05 HSNR R 1
ASHL HSNR Rp 2
ASHR HSNR Sp 1
ASJL HSNR Sp 1
ASJR HSNR Sp 1
AVBR HSNR S 1
AVDR HSNR Rp 1
AVFL HSNR R 1
AVFL HSNR Rp 1
AVFR HSNR S 1
AVJL HSNR Rp 1
AVJL HSNR S 1
AVL HSNR R 1
AVL HSNR S 1
AWBL HSNR Rp 1
BDUR HSNR Rp 1
BDUR HSNR S 1
BDUR HSNR Sp 3
DA05 HSNR Rp 1
DA06 HSNR Rp 1
HSNL HSNR EJ 1
HSNL HSNR R 1
HSNL HSNR Sp 3
PLMR HSNR S 1
PVNR HSNR EJ 1
PVNR HSNR R 1
PVNR HSNR Rp 1
PVNR HSNR Sp 1
PVQR HSNR Rp 1
PVQR HSNR S 1
RIFR HSNR R 1
RIFR HSNR Rp 3
RIFR HSNR Sp 1
RMGR HSNR Rp 1
SABD HSNR R 1
SABVR HSNR Rp 1
VA06 HSNR Rp 1
VC02 HSNR R 1
VC02 HSNR Rp 2
VC03 HSNR R 1
VC03 HSNR S 1
VD04 HSNR R 2
CEPDL IL1DL Sp 4
IL1DR IL1DL EJ 1
IL1L IL1DL EJ 1
OLLL IL1DL EJ 1
RMEV IL1DL EJ 1
IL1L IL1DL S 1
IL2DL IL1DL Sp 7
PVR IL1DL R 1
PVR IL1DL Sp 1
RIH IL1DL Rp 1
RIPL IL1DL Rp 2
RMDDR IL1DL Rp 1
RMDVL IL1DL Rp 4
URADL IL1DL Sp 2
URYDL IL1DL Rp 1
CEPDR IL1DR Sp 5
IL1DL IL1DR EJ 1
IL1R IL1DR EJ 1
OLLR IL1DR EJ 1
RMEV IL1DR EJ 1
IL1R IL1DR S 1
IL2DR IL1DR Sp 7
OLLR IL1DR Sp 2
PVR IL1DR Sp 1
RIPR IL1DR Rp 5
RMDVR IL1DR Rp 5
URADR IL1DR Sp 1
ADEL IL1L Sp 1
AVER IL1L Rp 2
IL1DL IL1L R 1
IL1DL IL1L EJ 1
IL1VL IL1L EJ 1
IL1VL IL1L Sp 1
IL2L IL1L Sp 1
RMDDL IL1L Rp 5
RMDL IL1L Rp 1
RMDR IL1L Rp 3
RMDVL IL1L Rp 4
RMDVR IL1L Rp 2
RMER IL1L Rp 1
URBL IL1L Sp 1
AVEL IL1R Rp 1
AVER IL1R Rp 1
CEPDR IL1R Sp 1
IL1DR IL1R R 1
IL1DR IL1R EJ 1
IL1VR IL1R EJ 1
IL1VR IL1R Sp 1
IL2R IL1R Sp 1
RIAR IL1R Sp 1
RMDDL IL1R Rp 3
RMDDR IL1R Rp 2
RMDL IL1R R 1
RMDL IL1R Rp 3
RMDR IL1R Rp 2
RMDVL IL1R Rp 1
RMDVR IL1R Rp 4
RMEL IL1R Rp 2
RMHL IL1R Rp 1
URAVR IL1R Sp 1
URBR IL1R Sp 3
URXR IL1R Rp 2
CEPVL IL1VL Sp 2
IL1L IL1VL Rp 1
IL1L IL1VL EJ 1
IL1VR IL1VL EJ 1
RMED IL1VL EJ 1
IL2VL IL1VL Sp 7
OLLL IL1VL Sp 2
OLQVL IL1VL S 1
OLQVL IL1VL Sp 1
PVR IL1VL Sp 1
RIPL IL1VL Rp 4
RMDDL IL1VL Rp 5
URYVL IL1VL Rp 1
URYVL IL1VL Sp 1
CEPVR IL1VR S 1
CEPVR IL1VR Sp 1
IL1R IL1VR Rp 1
IL1R IL1VR EJ 1
IL1VL IL1VR EJ 1
IL2R IL1VR EJ 1
IL2VR IL1VR Rp 1
IL2VR IL1VR Sp 6
OLLR IL1VR Sp 1
OLQVR IL1VR Sp 1
PVR IL1VR Sp 1
RIPR IL1VR R 1
RIPR IL1VR Rp 5
RMDDR IL1VR Rp 10
RMER IL1VR Rp 1
URYVR IL1VR Sp 1
AUAL IL2DL R 1
IL1DL IL2DL Rp 7
OLQDL IL2DL Rp 2
RIBL IL2DL Rp 1
RIPL IL2DL Rp 10
RMEL IL2DL Rp 4
RMER IL2DL Rp 3
URADL IL2DL R 1
URADL IL2DL Rp 2
CEPDR IL2DR Rp 1
IL1DR IL2DR Rp 7
RICR IL2DR Rp 1
RIPR IL2DR Rp 11
RMED IL2DR Rp 1
RMEL IL2DR Rp 2
RMER IL2DR Rp 2
RMEV IL2DR Rp 1
URADR IL2DR Rp 3
ADEL IL2L Rp 2
ADEL IL2L S 1
ADEL IL2L Sp 1
AVEL IL2L Rp 1
IL1L IL2L Rp 1
RMGL IL2L EJ 1
IL2VL IL2L Sp 1
OLQDL IL2L R 2
OLQDL IL2L Rp 3
OLQVL IL2L R 2
OLQVL IL2L Rp 6
RICL IL2L Rp 1
RIH IL2L Rp 7
RIH IL2L Sp 2
RMDL IL2L R 1
RMDL IL2L Rp 2
RMDR IL2L Rp 1
RMER IL2L Rp 2
RMEV IL2L Rp 2
URXL IL2L Rp 2
ADER IL2R R 1
ADER IL2R Rp 1
IL1R IL2R Rp 1
IL1VR IL2R EJ 1
RMGR IL2R EJ 1
URXR IL2R EJ 1
OLLR IL2R R 1
OLLR IL2R Rp 1
OLLR IL2R S 1
OLQDR IL2R Rp 2
OLQVR IL2R R 2
OLQVR IL2R Rp 5
RIH IL2R Rp 6
RIH IL2R Sp 1
RMDL IL2R R 1
RMDL IL2R Rp 1
RMEL IL2R Rp 2
RMEV IL2R Rp 1
URBR IL2R R 1
URBR IL2R S 1
BAGR IL2VL Rp 1
IL1VL IL2VL Rp 7
IL2L IL2VL Rp 1
OLQVL IL2VL Rp 1
OLQVL IL2VL Sp 1
RIAL IL2VL Rp 1
RIH IL2VL Rp 2
RIPL IL2VL Rp 11
RMEL IL2VL R 1
RMEL IL2VL Rp 1
RMER IL2VL Rp 4
RMEV IL2VL Rp 1
URAVL IL2VL Rp 3
CEPVR IL2VR Sp 2
IL1VR IL2VR Rp 6
IL1VR IL2VR Sp 1
OLQVR IL2VR R 1
OLQVR IL2VR Rp 1
RIAR IL2VR Rp 2
RIH IL2VR R 1
RIH IL2VR Rp 2
RIPR IL2VR R 1
RIPR IL2VR Rp 14
RMEL IL2VR Rp 3
RMER IL2VR Rp 2
RMEV IL2VR Rp 3
URAVR IL2VR Rp 4
URXR IL2VR Rp 1
AVAL LUAL Rp 5
AVAL LUAL Sp 1
AVAR LUAL R 1
AVAR LUAL Rp 5
AVAR LUAL Sp 1
AVDL LUAL Rp 4
AVDL LUAL Sp 1
AVDR LUAL Rp 2
AVDR LUAL Sp 2
AVJL LUAL Rp 1
AVAL LUAL EJ 1
PLML LUAL EJ 1
PVR LUAL EJ 1
PHBL LUAL Rp 1
PHCL LUAL Sp 1
PVNL LUAL Rp 1
PVWL LUAL Rp 1
VA12 LUAL S 2
AVAL LUAR Rp 3
AVAR LUAR Rp 7
AVAR LUAR Sp 3
AVDL LUAR Rp 1
AVDR LUAR Rp 3
AVJR LUAR Rp 1
PLMR LUAR EJ 1
PVR LUAR EJ 1
PHCR LUAR Sp 1
PQR LUAR Rp 1
PQR LUAR Sp 1
PVCR LUAR Rp 3
PVCR LUAR Sp 1
PVR LUAR R 1
PVWL LUAR Rp 1
ADEL OLLL S 1
ADEL OLLL Sp 1
AVER OLLL R 3
AVER OLLL Rp 18
CEPDL OLLL Rp 3
CEPDL OLLL Sp 2
CEPVL OLLL Rp 4
CEPVL OLLL Sp 4
IL1VL OLLL Rp 2
IL1DL OLLL EJ 1
OLLR OLLL EJ 2
RIGL OLLL EJ 1
RIBL OLLL Rp 8
RMDDL OLLL Rp 7
RMDL OLLL R 2
RMDVL OLLL Rp 1
RMEL OLLL Rp 2
SAADR OLLL S 1
SMDDL OLLL R 2
SMDDL OLLL Rp 1
SMDDR OLLL R 3
SMDDR OLLL Rp 1
SMDVR OLLL R 4
URYDL OLLL Rp 1
ADER OLLR Sp 2
ADLR OLLR Sp 1
AVEL OLLR R 1
AVEL OLLR Rp 15
CEPDR OLLR R 1
CEPDR OLLR Rp 1
CEPDR OLLR S 1
CEPDR OLLR Sp 7
CEPVR OLLR Rp 6
CEPVR OLLR S 1
CEPVR OLLR Sp 6
IL1DR OLLR Rp 2
IL1VR OLLR Rp 1
IL2R OLLR R 1
IL2R OLLR S 1
IL2R OLLR Sp 1
IL1DR OLLR EJ 1
OLLL OLLR EJ 2
RIGR OLLR EJ 1
RIBR OLLR R 2
RIBR OLLR Rp 8
RIS OLLR Sp 1
RMDDR OLLR Rp 10
RMDL OLLR R 3
RMDL OLLR Sp 2
RMDVR OLLR Rp 3
RMER OLLR Rp 2
SAAVL OLLR Sp 1
SMDDR OLLR R 1
SMDVL OLLR R 4
SMDVR OLLR R 3
VC05 OLLR S 1
CEPDL OLQDL Sp 6
IL2DL OLQDL Sp 2
IL2L OLQDL S 2
IL2L OLQDL Sp 3
CEPDL OLQDL EJ 1
RIBL OLQDL EJ 2
RIGL OLQDL EJ 1
RMDVL OLQDL EJ 1
URBL OLQDL EJ 1
RICR OLQDL R 1
RIH OLQDL S 2
RIH OLQDL Sp 2
RIPL OLQDL S 1
RIPR OLQDL S 1
RMDDR OLQDL R 1
RMDDR OLQDL Rp 3
SIBVL OLQDL Rp 3
AIMR OLQDR Sp 1
CEPDR OLQDR Sp 5
IL2R OLQDR Sp 2
CEPDR OLQDR EJ 2
RIBR OLQDR EJ 2
RIGR OLQDR EJ 1
RIH OLQDR EJ 1
RMDVR OLQDR EJ 1
URBR OLQDR EJ 1
RICL OLQDR R 1
RICR OLQDR Rp 1
RIH OLQDR Sp 2
RIPL OLQDR S 1
RIPR OLQDR S 1
RMDDL OLQDR R 1
RMDDL OLQDR Rp 2
RMHR OLQDR Rp 1
SIBVR OLQDR Rp 2
ADFL OLQVL Sp 1
ADLL OLQVL Sp 1
CEPVL OLQVL Sp 6
IL1VL OLQVL R 1
IL1VL OLQVL Rp 1
IL2L OLQVL S 2
IL2L OLQVL Sp 6
IL2VL OLQVL Rp 1
IL2VL OLQVL Sp 1
ADLL OLQVL EJ 1
CEPVL OLQVL EJ 1
RIBL OLQVL EJ 1
RIGL OLQVL EJ 1
RMDDL OLQVL EJ 1
URBL OLQVL EJ 1
RICL OLQVL R 1
RIH OLQVL Rp 1
RIH OLQVL Sp 1
RIPL OLQVL Rp 1
RMDVR OLQVL R 1
RMDVR OLQVL Rp 3
SIBDL OLQVL Rp 3
CEPVR OLQVR Sp 3
IL1VR OLQVR Rp 1
IL2R OLQVR S 2
IL2R OLQVR Sp 5
IL2VR OLQVR S 1
IL2VR OLQVR Sp 1
CEPVR OLQVR EJ 1
RIBR OLQVR EJ 1
RIGR OLQVR EJ 1
RMDDR OLQVR EJ 1
URBR OLQVR EJ 1
RICR OLQVR R 1
RIH OLQVR Rp 2
RIH OLQVR Sp 6
RIPR OLQVR Rp 2
RMDVL OLQVR Rp 4
RMER OLQVR Rp 1
SIBDR OLQVR Rp 4
URXR OLQVR Sp 1
AS11 PDA Rp 1
AS11 PDA S 1
DA09 PDA Rp 1
DD06 PDA Rp 1
DVB PDA Sp 1
DA09 PDA EJ 1
PVNR PDA Rp 1
VD13 PDA Rp 3
AS11 PDB S 1
AS11 PDB EJ 2
RID PDB EJ 2
VD13 PDB Rp 4
AVAR PDEL Sp 1
AVKL PDEL R 1
AVKL PDEL Rp 5
AVKL PDEL S 2
AVKL PDEL Sp 1
DVA PDEL R 16
DVA PDEL Rp 8
DVA PDEL S 1
DVA PDEL Sp 2
PDER PDEL EJ 3
PVCR PDEL EJ 1
PVM PDEL EJ 1
PDER PDEL Rp 1
PLMR PDEL Sp 2
PVCR PDEL Sp 1
PVM PDEL Rp 2
PVM PDEL S 1
PVM PDEL Sp 6
PVR PDEL Rp 2
PVR PDEL Sp 1
VA09 PDEL R 1
VD11 PDEL R 1
AVAR PDER Sp 1
AVFL PDER Sp 1
AVKL PDER Rp 16
AVKL PDER Sp 1
DVA PDER R 19
DVA PDER Rp 16
PDEL PDER Sp 1
PDEL PDER EJ 3
PVM PDER EJ 1
VA08 PDER EJ 1
VD09 PDER EJ 1
PLMR PDER Sp 3
PVCL PDER R 1
PVCR PDER R 1
PVM PDER S 2
PVM PDER Sp 6
PVR PDER Sp 1
AVDR PHAL Rp 1
AVFL PHAL Rp 3
AVG PHAL R 1
AVG PHAL Rp 4
AVG PHAL Sp 2
AVHL PHAL Rp 1
AVHR PHAL Rp 1
DVA PHAL Rp 2
PHAR PHAL EJ 2
PHAR PHAL Rp 5
PHAR PHAL S 1
PHAR PHAL Sp 5
PHBL PHAL Rp 5
PHBR PHAL Rp 5
PVQL PHAL Rp 2
AVG PHAR R 1
AVG PHAR Rp 2
AVHR PHAR Rp 1
DA08 PHAR Rp 1
DVA PHAR R 1
DVA PHAR Rp 1
PHAL PHAR R 1
PHAL PHAR Rp 5
PHAL PHAR Sp 5
PHAL PHAR EJ 2
PHBL PHAR Rp 1
PVPL PHAR EJ 3
PHBR PHAR Rp 5
PVQL PHAR Rp 2
AVAL PHBL Rp 9
AVAR PHBL Rp 6
AVDL PHBL Rp 1
LUAL PHBL Sp 1
PHAL PHBL Sp 5
PHAR PHBL Sp 1
PHBR PHBL EJ 3
PHBR PHBL Rp 1
PHBR PHBL Sp 1
PVCL PHBL Rp 13
VA12 PHBL Rp 1
AVAL PHBR Rp 7
AVAR PHBR Rp 7
AVDL PHBR Rp 1
AVDR PHBR Rp 1
AVFL PHBR Rp 1
DA08 PHBR Rp 1
PHAL PHBR Sp 5
PHAR PHBR Sp 5
PHBL PHBR Rp 1
PHBL PHBR Sp 1
AVHL PHBR EJ 1
PHBL PHBR EJ 3
PVCL PHBR Rp 6
PVCR PHBR Rp 3
VA12 PHBR Rp 2
AVAL PHCL Rp 1
DA09 PHCL Rp 7
DVA PHCL R 4
DVA PHCL Rp 2
DVB PHCL Sp 1
LUAL PHCL Rp 1
DA09 PHCL EJ 1
PHCR PHCL EJ 1
PLML PHCL EJ 1
VA12 PHCL EJ 1
PHCR PHCL Sp 1
PVCL PHCL Rp 2
VA12 PHCL Rp 2
AVHR PHCR Rp 1
DA09 PHCR Rp 2
DVA PHCR R 3
DVA PHCR Rp 5
LUAR PHCR Rp 1
PHCL PHCR Rp 1
PHCL PHCR EJ 1
PVCR PHCR EJ 1
VA12 PHCR EJ 1
PVCR PHCR Rp 8
VA12 PHCR Rp 1
HSNL PLML R 1
LUAL PLML EJ 1
PHCL PLML EJ 1
PVCL PLML EJ 1
AS06 PLMR Rp 1
AVAL PLMR R 1
AVAL PLMR Rp 3
AVAR PLMR Rp 1
AVDL PLMR R 1
AVDR PLMR Rp 4
AVJL PLMR Sp 2
DVA PLMR Rp 5
HSNR PLMR R 1
PDEL PLMR Rp 2
PDER PLMR Rp 3
LUAR PLMR EJ 1
PVCR PLMR EJ 1
PVR PLMR EJ 2
PVCL PLMR Rp 2
SAADL PLNL Rp 5
SMBVL PLNL R 1
SMBVL PLNL Rp 5
SMBVL PLNL Sp 1
SAADR PLNR Rp 4
SMBVR PLNR R 2
SMBVR PLNR Rp 4
AVAL PQR R 3
AVAL PQR Rp 5
AVAR PQR R 2
AVAR PQR Rp 9
AVDL PQR Rp 7
AVDR PQR Rp 6
AVDR PQR S 1
AVG PQR R 1
LUAR PQR Rp 1
LUAR PQR Sp 1
PVPL PQR EJ 4
PVNL PQR Rp 1
PVNL PQR Sp 1
PVNR PQR Sp 2
ADLR PVCL S 1
ADLR PVCL Sp 1
ALML PVCL S 2
ALML PVCL Sp 2
AS01 PVCL R 1
AVAL PVCL R 1
AVAL PVCL Rp 1
AVAL PVCL S 3
AVAL PVCL Sp 7
AVAR PVCL Rp 4
AVAR PVCL S 2
AVAR PVCL Sp 5
AVBL PVCL Rp 5
AVBR PVCL R 1
AVBR PVCL Rp 11
AVDL PVCL Rp 5
AVDL PVCL Sp 1
AVDR PVCL Rp 2
AVEL PVCL Rp 2
AVER PVCL Rp 1
AVG PVCL Sp 1
AVJL PVCL R 1
AVJL PVCL Rp 2
AVJL PVCL Sp 1
AVJR PVCL R 1
AVJR PVCL Sp 2
AVM PVCL Sp 4
BDUR PVCL S 1
BDUR PVCL Sp 1
DA02 PVCL R 1
DA05 PVCL Rp 1
DA06 PVCL Rp 1
DB02 PVCL Rp 3
DB03 PVCL R 1
DB03 PVCL Rp 3
DB04 PVCL R 1
DB04 PVCL Rp 2
DB05 PVCL Rp 2
DB06 PVCL R 2
DB07 PVCL R 1
DB07 PVCL Rp 2
DVA PVCL Rp 4
DVA PVCL Sp 3
FLPR PVCL Sp 2
PDER PVCL S 1
PHBL PVCL Sp 13
PHBR PVCL Sp 6
PHCL PVCL Sp 2
PLMR PVCL Sp 2
AVAL PVCL EJ 2
AVJL PVCL EJ 1
AVJR PVCL EJ 1
DVA PVCL EJ 1
PLML PVCL EJ 1
PVCR PVCL EJ 5
VB09 PVCL EJ 2
VB10 PVCL EJ 1
PVCR PVCL Rp 2
PVCR PVCL S 1
PVCR PVCL Sp 2
PVDL PVCL Sp 1
PVDR PVCL S 2
PVDR PVCL Sp 11
PVM PVCL S 2
PVNL PVCL Sp 1
PVNR PVCL S 1
PVPR PVCL Sp 4
RID PVCL R 1
RID PVCL Rp 4
RIFR PVCL Sp 1
RIS PVCL R 2
SIBVL PVCL Rp 2
VA12 PVCL S 2
VB03 PVCL Rp 1
VB04 PVCL Rp 1
VB05 PVCL R 1
VB06 PVCL Rp 2
VB08 PVCL Rp 1
VB10 PVCL R 2
VB11 PVCL Rp 1
VD13 PVCL Sp 1
ALML PVCR S 1
ALML PVCR Sp 1
ALMR PVCR S 3
AQR PVCR Rp 1
AQR PVCR Sp 2
AS02 PVCR Rp 1
AVAL PVCR R 2
AVAL PVCR Rp 5
AVAL PVCR S 2
AVAL PVCR Sp 4
AVAR PVCR Rp 7
AVAR PVCR Sp 5
AVBL PVCR R 2
AVBL PVCR Rp 6
AVBR PVCR Rp 6
AVDL PVCR Rp 5
AVDR PVCR Rp 1
AVEL PVCR Rp 1
AVEL PVCR Sp 1
AVER PVCR Rp 1
AVJL PVCR Sp 2
AVJR PVCR S 1
AVJR PVCR Sp 3
AVL PVCR R 1
AVM PVCR S 1
AVM PVCR Sp 4
DA09 PVCR Rp 1
DB02 PVCR Rp 1
DB03 PVCR R 1
DB03 PVCR Rp 2
DB04 PVCR Rp 4
DB05 PVCR Rp 1
DB06 PVCR R 2
DB07 PVCR Rp 1
DVA PVCR Sp 1
FLPL PVCR Rp 1
LUAR PVCR Rp 1
LUAR PVCR Sp 3
PDEL PVCR Rp 1
PDER PVCR S 1
PHBR PVCR Sp 3
PHCR PVCR Sp 8
PVCL PVCR R 1
PVCL PVCR Rp 2
PVCL PVCR Sp 2
AVAL PVCR EJ 5
AVAR PVCR EJ 3
AVJL PVCR EJ 3
PDEL PVCR EJ 1
PHCR PVCR EJ 1
PLMR PVCR EJ 1
PVCL PVCR EJ 5
PVWL PVCR EJ 2
PVWR PVCR EJ 1
VA08 PVCR EJ 2
PVDL PVCR Rp 1
PVDL PVCR Sp 6
PVDR PVCR Sp 10
VA09 PVCR EJ 1
PVPL PVCR S 1
PVPL PVCR Sp 2
PVPR PVCR S 1
PVPR PVCR Sp 6
PVR PVCR Rp 1
PVR PVCR S 1
PVWR PVCR Rp 1
PVWR PVCR Sp 1
RID PVCR R 2
RID PVCR Rp 3
RIFR PVCR Sp 1
SIBVR PVCR Rp 2
VA12 PVCR S 3
VB04 PVCR R 2
VB04 PVCR Rp 1
VB06 PVCR R 1
VB06 PVCR Rp 1
VB07 PVCR Rp 3
VB08 PVCR Rp 1
VB10 PVCR R 1
VB11 PVCR S 1
VC02 PVCR S 1
VD13 PVCR S 1
AVAL PVDL Rp 6
AVAR PVDL Rp 6
DD05 PVDL Rp 1
PVCL PVDL Rp 1
PVCR PVDL Rp 6
PVCR PVDL Sp 1
PVDR PVDL Sp 1
VD10 PVDL Rp 1
AVAL PVDR Rp 6
AVAR PVDR Rp 9
DVA PVDR R 2
DVA PVDR Rp 1
PVCL PVDR R 2
PVCL PVDR Rp 11
PVCR PVDR Rp 10
PVDL PVDR Rp 1
VA09 PVDR Rp 1
AVKL PVM R 7
AVKL PVM Rp 4
AVKL PVM S 1
AVM PVM Rp 1
DVA PVM R 2
DVA PVM Rp 1
PDEL PVM R 1
PDEL PVM Rp 6
PDEL PVM Sp 2
PDER PVM R 2
PDER PVM Rp 6
PVCL PVM R 2
AVL PVM EJ 1
PDEL PVM EJ 1
PDER PVM EJ 1
PVR PVM Rp 1
AVAL PVNL Rp 2
AVBR PVNL R 1
AVDL PVNL Rp 3
AVDR PVNL Rp 3
AVEL PVNL R 1
AVFL PVNL Sp 2
AVFR PVNL Rp 1
AVG PVNL Rp 1
AVHR PVNL Sp 1
AVJL PVNL Rp 5
AVJR PVNL R 2
AVJR PVNL Rp 3
AVL PVNL Rp 2
AVM PVNL Sp 1
BDUL PVNL R 1
BDUL PVNL Rp 1
BDUL PVNL S 2
BDUR PVNL Rp 2
BDUR PVNL S 2
BDUR PVNL Sp 2
DD01 PVNL Rp 2
LUAL PVNL Sp 1
PQR PVNL Rp 1
PQR PVNL Sp 1
PVCL PVNL Rp 1
AVBR PVNL EJ 2
PVNR PVNL Rp 5
PVNR PVNL Sp 1
PVQR PVNL EJ 1
PVT PVNL R 1
PVWL PVNL Rp 1
RIFL PVNL Rp 1
AIMR PVNR Sp 1
AVAL PVNR R 2
AVAL PVNR Rp 2
AVBL PVNR Rp 1
AVBL PVNR Sp 1
AVBR PVNR Rp 2
AVDR PVNR Rp 1
AVEL PVNR R 2
AVEL PVNR Rp 1
AVG PVNR S 1
AVG PVNR Sp 1
AVJL PVNR Rp 4
AVJL PVNR Sp 1
AVJR PVNR Rp 1
AVL PVNR Rp 2
BDUL PVNR Rp 1
BDUL PVNR Sp 2
BDUR PVNR R 2
BDUR PVNR Rp 2
BDUR PVNR Sp 1
DD03 PVNR R 1
HSNR PVNR Rp 1
HSNR PVNR S 1
HSNR PVNR Sp 1
PDA PVNR Sp 1
PQR PVNR Rp 2
PVCL PVNR R 1
PVNL PVNR Rp 1
PVNL PVNR Sp 5
HSNR PVNR EJ 1
PVT PVNR Rp 2
PVWL PVNR Rp 2
VA11 PVNR S 2
VC02 PVNR R 1
VC02 PVNR Rp 1
VC03 PVNR Rp 1
VC03 PVNR S 1
VD06 PVNR R 1
VD07 PVNR R 1
VD12 PVNR Rp 1
ADAL PVPL Rp 1
AQR PVPL Rp 1
AQR PVPL Sp 1
AVAL PVPL R 1
AVAL PVPL Rp 1
AVAR PVPL R 1
AVAR PVPL Rp 1
AVBL PVPL R 2
AVBL PVPL Rp 3
AVBR PVPL Rp 6
AVDR PVPL Rp 2
AVER PVPL Rp 1
AVHR PVPL Rp 1
AVHR PVPL Sp 3
DVB PVPL S 1
DVB PVPL Sp 1
PVCR PVPL R 1
PVCR PVPL Rp 2
AQR PVPL EJ 7
AVAL PVPL EJ 1
AVKL PVPL EJ 1
AVKR PVPL EJ 6
DVC PVPL EJ 2
PHAR PVPL EJ 3
PQR PVPL EJ 4
PVPR PVPL EJ 1
PVT PVPL EJ 1
VD03 PVPL EJ 1
VD13 PVPL EJ 2
RIFL PVPL Sp 3
RIGL PVPL R 2
RIR PVPL Sp 1
ADFR PVPR Rp 1
ADFR PVPR Sp 1
AQR PVPR Rp 2
ASHR PVPR Rp 1
ASHR PVPR Sp 1
AVAL PVPR Rp 1
AVAR PVPR Rp 2
AVBL PVPR Rp 4
AVBR PVPR Rp 5
AVG PVPR Sp 1
AVHL PVPR Rp 3
AVHL PVPR Sp 2
AVL PVPR R 1
AVL PVPR Rp 3
AVL PVPR S 1
DD02 PVPR Rp 1
DVC PVPR R 1
DVC PVPR Rp 1
PVCL PVPR Rp 4
PVCR PVPR R 1
PVCR PVPR Rp 6
AQR PVPR EJ 9
AVKL PVPR EJ 1
DVC PVPR EJ 13
PVPL PVPR EJ 1
VD04 PVPR EJ 1
VD05 PVPR EJ 1
PVQR PVPR Rp 1
RIAR PVPR R 2
RIFR PVPR Sp 4
RIGR PVPR Rp 1
RIMR PVPR Rp 1
RMGR PVPR Rp 1
VC03 PVPR S 1
AIAL PVQL R 3
AIAL PVQL Rp 3
AIML PVQL S 1
ASJL PVQL Rp 1
ASJL PVQL S 8
ASJL PVQL Sp 6
ASKL PVQL Rp 4
AVFL PVQL Sp 1
AVFR PVQL Sp 1
AVHL PVQL S 1
AVKR PVQL S 1
HSNL PVQL Rp 2
PHAL PVQL Sp 2
PHAR PVQL Sp 2
ADAL PVQL EJ 1
ASKL PVQL EJ 5
PVQR PVQL EJ 2
RMGL PVQL Rp 1
AIAR PVQR R 3
AIAR PVQR Rp 4
ASER PVQR Rp 1
ASJR PVQR S 9
ASJR PVQR Sp 4
ASKR PVQR Rp 4
AVBL PVQR Rp 1
AVFL PVQR Sp 1
AVFR PVQR Rp 1
AVG PVQR Sp 1
AVHL PVQR Sp 2
AVJR PVQR S 1
AVL PVQR Rp 1
AWAR PVQR Rp 2
DD01 PVQR Rp 1
DVC PVQR Rp 1
HSNR PVQR R 1
HSNR PVQR Sp 1
PVPR PVQR Sp 1
ADAR PVQR EJ 1
ASKR PVQR EJ 4
AVFL PVQR EJ 1
PVNL PVQR EJ 1
PVQL PVQR EJ 2
PVT PVQR Rp 1
RIFR PVQR Rp 1
VC02 PVQR S 1
VC03 PVQR S 4
VD01 PVQR Rp 1
ADAL PVR Rp 1
ADER PVR Sp 1
AS06 PVR R 1
AVBL PVR Rp 4
AVBR PVR Rp 4
AVJL PVR R 1
AVJL PVR Rp 2
AVJR PVR Rp 2
AVKL PVR R 1
AVM PVR Sp 3
DA09 PVR R 1
DB02 PVR R 1
DB03 PVR R 1
DVA PVR Rp 1
DVA PVR S 1
DVA PVR Sp 2
IL1DL PVR Rp 1
IL1DL PVR S 1
IL1DR PVR Rp 1
IL1VL PVR Rp 1
IL1VR PVR Rp 1
LUAR PVR S 1
PDEL PVR Rp 1
PDEL PVR Sp 2
PDER PVR Rp 1
PVCR PVR R 1
PVCR PVR Sp 1
PVM PVR Sp 1
ALML PVR EJ 1
DVA PVR EJ 2
LUAL PVR EJ 1
LUAR PVR EJ 1
PLMR PVR EJ 2
RIPL PVR Rp 3
RIPR PVR Rp 3
SABD PVR Rp 1
SMDVL PVR S 1
URADL PVR Rp 1
AIBL PVT Rp 2
AIBR PVT Rp 4
AVEL PVT Sp 1
AVG PVT S 1
AVKL PVT R 2
AVKL PVT Rp 5
AVKR PVT Rp 7
AVL PVT Rp 2
DVC PVT R 2
DVC PVT Sp 1
PVNL PVT S 1
PVNR PVT Sp 2
PVQR PVT Sp 1
AIBL PVT EJ 1
AIBR PVT EJ 1
AVKL PVT EJ 2
PVPL PVT EJ 1
RIBL PVT EJ 1
PVWL PVT Sp 2
RIBR PVT EJ 1
PVWR PVT S 1
RIGL PVT Rp 2
RIGR PVT Rp 3
RIH PVT R 1
RMEV PVT Rp 1
RMFL PVT Rp 2
RMFL PVT Sp 1
RMFR PVT R 1
RMFR PVT Rp 2
SMBDR PVT Rp 1
VA09 PVT S 1
VB10 PVT S 1
VC01 PVT S 2
VC02 PVT S 2
VC05 PVT S 1
AVJL PVWL Rp 1
AVL PVWL Sp 1
LUAL PVWL Sp 1
LUAR PVWL Sp 1
PVNL PVWL Sp 1
PVNR PVWL Sp 2
PVT PVWL Rp 2
PVWR PVWL Rp 1
PVCR PVWL EJ 2
VA12 PVWL Rp 1
AVAR PVWR Rp 1
AVDR PVWR Rp 1
PVCR PVWR Rp 1
PVCR PVWR Sp 1
PVT PVWR R 1
PVWL PVWR Sp 1
PVCR PVWR EJ 1
VA12 PVWR Rp 1
ADEL RIAL Sp 1
ADFL RIAL S 3
ADFL RIAL Sp 12
AIBR RIAL Sp 1
AIYL RIAL S 1
AIYL RIAL Sp 6
AIZL RIAL S 3
AIZL RIAL Sp 5
AQR RIAL S 1
AQR RIAL Sp 2
ASHL RIAL Sp 4
AUAL RIAL Sp 5
AWBL RIAL S 1
AWBL RIAL Sp 2
AWCL RIAL S 2
AWCL RIAL Sp 1
BAGR RIAL S 2
BAGR RIAL Sp 3
CEPVL RIAL Rp 1
DVA RIAL S 1
IL2VL RIAL Sp 1
RIAR RIAL Rp 1
RIAR RIAL Sp 4
RIBL RIAL S 1
RIBL RIAL Sp 2
RIH RIAL S 1
RIH RIAL Sp 10
RIR RIAL S 1
RIR RIAL Sp 4
RIVL RIAL Rp 2
RIVL RIAL Sp 1
RIVR RIAL R 1
RIVR RIAL Rp 3
RIVR RIAL Sp 2
RMDDL RIAL R 2
RMDDL RIAL Rp 10
RMDDR RIAL Rp 7
RMDL RIAL R 4
RMDL RIAL Rp 2
RMDL RIAL Sp 4
RMDR RIAL R 4
RMDR RIAL Rp 2
RMDR RIAL Sp 3
RMDVL RIAL R 1
RMDVL RIAL Rp 8
RMDVR RIAL R 2
RMDVR RIAL Rp 9
SIADL RIAL Rp 2
SMDDL RIAL R 3
SMDDL RIAL Rp 5
SMDDL RIAL Sp 1
SMDDR RIAL R 3
SMDDR RIAL Rp 7
SMDDR RIAL Sp 2
SMDVL RIAL R 1
SMDVL RIAL Rp 5
SMDVL RIAL Sp 3
SMDVR RIAL R 1
SMDVR RIAL Rp 10
SMDVR RIAL Sp 7
URXL RIAL S 1
URXL RIAL Sp 7
URYVL RIAL Sp 1
ADFR RIAR S 1
ADFR RIAR Sp 15
AIYR RIAR Sp 6
AIZR RIAR S 4
AIZR RIAR Sp 3
AQR RIAR S 1
AQR RIAR Sp 1
ASEL RIAR S 1
ASHR RIAR Sp 2
AUAR RIAR S 1
AUAR RIAR Sp 5
AWBR RIAR Sp 1
BAGL RIAR S 2
BAGL RIAR Sp 3
CEPVR RIAR Rp 1
DVA RIAR S 1
DVA RIAR Sp 1
IL1R RIAR Rp 1
IL2VR RIAR Sp 2
PVPR RIAR S 2
RIAL RIAR Rp 4
RIAL RIAR Sp 1
RIBR RIAR Sp 2
RIH RIAR Sp 8
RIR RIAR Sp 1
RIVL RIAR Rp 1
RIVL RIAR S 1
RIVR RIAR S 1
RIVR RIAR Sp 1
RMDDL RIAR R 1
RMDDL RIAR Rp 9
RMDDR RIAR R 1
RMDDR RIAR Rp 10
RMDL RIAR R 2
RMDL RIAR Rp 1
RMDL RIAR Sp 3
RMDR RIAR R 1
RMDR RIAR Rp 7
RMDR RIAR S 3
RMDR RIAR Sp 4
RMDVL RIAR Rp 12
RMDVR RIAR R 1
RMDVR RIAR Rp 9
SAADR RIAR Rp 1
SIADL RIAR Rp 1
SIADR RIAR Rp 1
SIAVL RIAR Rp 1
SMDDL RIAR R 2
SMDDL RIAR Rp 5
SMDDL RIAR S 1
SMDDL RIAR Sp 1
SMDDR RIAR R 1
SMDDR RIAR Rp 6
SMDDR RIAR S 1
SMDVL RIAR R 2
SMDVL RIAR Rp 11
SMDVL RIAR Sp 8
SMDVR RIAR R 1
SMDVR RIAR Rp 6
SMDVR RIAR Sp 5
URXR RIAR Sp 3
URYVR RIAR Sp 1
AIBR RIBL Rp 2
AIBR RIBL Sp 4
AINL RIBL S 1
AINR RIBL Sp 2
AIYL RIBL Sp 4
ASIL RIBL Sp 1
AUAL RIBL Rp 1
AUAL RIBL S 2
AUAL RIBL Sp 7
AVAL RIBL R 1
AVAL RIBL Rp 1
AVBR RIBL Rp 1
AVDR RIBL Rp 1
AVEL RIBL R 1
AVEL RIBL Rp 1
AVER RIBL R 3
AVER RIBL Rp 2
BAGL RIBL S 1
BAGR RIBL Rp 1
BAGR RIBL S 1
BAGR RIBL Sp 3
CEPDL RIBL Sp 2
DVC RIBL Sp 1
IL2DL RIBL Sp 1
OLLL RIBL Sp 8
RIAL RIBL R 1
RIAL RIBL Rp 2
AVBL RIBL EJ 1
AVBR RIBL EJ 1
OLQDL RIBL EJ 2
OLQVL RIBL EJ 1
PVT RIBL EJ 1
RIBL RIBL EJ 1
RIBR RIBL EJ 3
RIGL RIBL EJ 1
SIADL RIBL EJ 1
SIAVL RIBL EJ 1
SIBDL RIBL EJ 1
SIBVL RIBL EJ 1
SIBVR RIBL EJ 1
SMBDL RIBL EJ 1
SMDDL RIBL EJ 1
SMDVR RIBL EJ 2
RIGL RIBL S 1
RIH RIBL Sp 5
RIML RIBL S 1
RIS RIBL Sp 3
RMED RIBL Sp 1
SMDVR RIBL Rp 2
URYDL RIBL Sp 1
URYVL RIBL Sp 2
AIBL RIBR R 1
AIBL RIBR Rp 1
AIBL RIBR S 1
AIBL RIBR Sp 3
AINL RIBR Sp 2
AIYR RIBR Sp 2
AIZR RIBR R 1
AUAR RIBR S 4
AUAR RIBR Sp 9
AVAR RIBR R 2
AVEL RIBR R 2
AVEL RIBR Rp 1
AVER RIBR R 1
AVER RIBR Rp 1
BAGL RIBR R 1
BAGL RIBR Rp 1
BAGL RIBR S 1
BAGL RIBR Sp 6
CEPDR RIBR Sp 1
DVC RIBR Sp 1
OLLR RIBR S 2
OLLR RIBR Sp 8
RIAR RIBR Rp 2
AVBL RIBR EJ 1
AVBR RIBR EJ 1
OLQDR RIBR EJ 2
OLQVR RIBR EJ 1
PVT RIBR EJ 1
RIBL RIBR EJ 3
RIBR RIBR EJ 1
RIGR RIBR EJ 1
SIADR RIBR EJ 1
SIAVR RIBR EJ 1
SIBDR RIBR EJ 1
SIBVR RIBR EJ 1
SMBDR RIBR EJ 1
SMDDL RIBR EJ 1
SMDDR RIBR EJ 1
SMDVL RIBR EJ 2
RIGR RIBR R 1
RIGR RIBR S 1
RIH RIBR Rp 1
RIH RIBR Sp 4
RIMR RIBR Sp 1
RIS RIBR Sp 5
RMED RIBR Sp 1
SMDDL RIBR Rp 1
URYDR RIBR Sp 1
URYVR RIBR Sp 1
ADAL RICL S 1
ADAL RICL Sp 1
ADAR RICL Rp 1
ADAR RICL Sp 1
ADLR RICL Sp 1
AVAL RICL Rp 5
AVAR RICL Rp 6
AVKR RICL Rp 1
CEPDL RICL S 1
CEPDL RICL Sp 1
CEPDR RICL Sp 4
CEPVL RICL S 1
CEPVL RICL Sp 6
CEPVR RICL Sp 2
IL2L RICL Sp 1
OLQDR RICL S 1
OLQVL RICL S 1
ASHL RICL EJ 2
AVKL RICL EJ 1
AVKR RICL EJ 1
AWBR RICL EJ 1
RIML RICL Rp 1
RIMR RICL R 1
RIMR RICL Rp 2
RIVR RICL R 1
RMFR RICL Rp 1
SMBDL RICL Rp 2
SMDDL RICL Rp 3
SMDDR RICL Rp 3
SMDVR RICL Rp 1
URXL RICL S 1
ADAL RICR Sp 1
ADAR RICR Rp 1
ADLR RICR Sp 1
AVAL RICR Rp 5
AVAR RICR Rp 5
CEPDL RICR S 2
CEPDL RICR Sp 2
CEPDR RICR Sp 3
CEPVL RICR Sp 4
CEPVR RICR S 2
CEPVR RICR Sp 2
IL2DR RICR Sp 1
OLQDL RICR S 1
OLQDR RICR Sp 1
OLQVR RICR S 1
ASHR RICR EJ 2
AVKL RICR EJ 1
SDQL RICR Sp 1
SDQR RICR Sp 1
SMBDR RICR Rp 1
SMDDL RICR Rp 4
SMDDR RICR Rp 3
SMDVL RICR Rp 2
SMDVR RICR Rp 1
URBL RICR S 1
URBR RICR S 1
AINR RID Sp 1
AS02 RID Rp 1
AVM RID Sp 1
DA06 RID Rp 3
DD01 RID R 2
DD01 RID Rp 2
DD02 RID R 2
DD02 RID Rp 2
DD03 RID Rp 3
PVCL RID S 1
PVCL RID Sp 4
PVCR RID S 2
PVCR RID Sp 3
ALA RID EJ 1
AVBL RID EJ 1
AVBR RID EJ 2
DA09 RID EJ 1
DB01 RID EJ 1
PDB RID EJ 2
RMGL RID Sp 1
VD05 RID Rp 2
VD13 RID R 1
ADEL RIFL Sp 1
AIAL RIFL Sp 1
AIBL RIFL Sp 1
AIML RIFL Sp 1
ALML RIFL Rp 2
AVBL RIFL Rp 10
AVBR RIFL Rp 1
AVHR RIFL Rp 1
AVJR RIFL Rp 2
HSNL RIFL Sp 3
PVNL RIFL Sp 1
PVPL RIFL Rp 3
AVG RIFL EJ 1
VD01 RIFL EJ 1
RIML RIFL Rp 4
AIAR RIFR Sp 2
AIMR RIFR Sp 1
ASHR RIFR Rp 2
ASKR RIFR Sp 1
AVBL RIFR Rp 1
AVBR RIFR R 3
AVBR RIFR Rp 14
AVFL RIFR Rp 1
AVHL RIFR Rp 1
AVJL RIFR Rp 1
AVJL RIFR Sp 1
AVJR RIFR Rp 2
AWAR RIFR Sp 2
HSNR RIFR Rp 1
HSNR RIFR S 1
HSNR RIFR Sp 3
PVCL RIFR Rp 1
PVCR RIFR Rp 1
PVPR RIFR Rp 4
PVQR RIFR Sp 1
AVG RIFR EJ 1
RIMR RIFR Rp 4
RIPR RIFR Rp 1
ADEL RIGL S 2
ADEL RIGL Sp 3
ADER RIGL S 4
ADER RIGL Sp 3
ADFL RIGL Sp 1
AIZL RIGL S 1
AIZR RIGL Rp 1
ALNL RIGL Rp 1
AVAR RIGL Sp 1
AVEL RIGL R 1
AVEL RIGL Rp 1
AVER RIGL Rp 1
AVHR RIGL Sp 1
AVKR RIGL Rp 2
BAGL RIGL S 1
BAGR RIGL Rp 1
BAGR RIGL S 2
BAGR RIGL Sp 3
DVC RIGL Rp 1
DVC RIGL S 1
DVC RIGL Sp 4
PVPL RIGL S 2
PVT RIGL Sp 2
RIBL RIGL R 1
AIBR RIGL EJ 3
AQR RIGL EJ 2
AVKL RIGL EJ 1
BAGR RIGL EJ 1
OLLL RIGL EJ 1
OLQDL RIGL EJ 1
OLQVL RIGL EJ 1
RIBL RIGL EJ 1
RIGR RIGL EJ 3
RMEL RIGL EJ 1
URYDL RIGL EJ 1
URYVL RIGL EJ 1
VB02 RIGL EJ 1
VD01 RIGL EJ 2
RIR RIGL R 2
RIR RIGL Sp 1
RMFL RIGL Rp 1
RMHR RIGL Rp 3
URXL RIGL S 2
URXL RIGL Sp 1
ADEL RIGR S 3
ADEL RIGR Sp 3
ADER RIGR Sp 4
ADFR RIGR S 1
ADFR RIGR Sp 2
AIBL RIGR Sp 1
ALNR RIGR Rp 1
AVER RIGR R 2
AVKL RIGR Rp 4
AVKR RIGR Rp 1
AWAR RIGR S 1
BAGL RIGR S 3
BAGL RIGR Sp 1
DVC RIGR Sp 5
PVPR RIGR Sp 1
PVT RIGR Sp 3
RIBR RIGR R 1
RIBR RIGR S 1
AIBL RIGR EJ 3
AQR RIGR EJ 1
AVKR RIGR EJ 1
BAGL RIGR EJ 1
OLLR RIGR EJ 1
OLQDR RIGR EJ 1
OLQVR RIGR EJ 1
RIBR RIGR EJ 1
RIGL RIGR EJ 3
URYDR RIGR EJ 1
URYVR RIGR EJ 1
RIR RIGR R 1
RMFL RIGR S 1
RMHL RIGR Rp 4
URXR RIGR S 2
ADEL RIH Sp 2
ADER RIH Sp 1
ADFR RIH Rp 1
AIZL RIH Rp 4
AIZR RIH Rp 4
AUAR RIH Rp 1
BAGR RIH Rp 1
CEPDL RIH R 1
CEPDR RIH R 1
CEPVL RIH R 1
CEPVR RIH R 1
CEPVR RIH Rp 1
IL1DL RIH Sp 1
IL2L RIH Rp 2
IL2L RIH Sp 7
IL2R RIH Rp 1
IL2R RIH Sp 6
IL2VL RIH Sp 2
IL2VR RIH S 1
IL2VR RIH Sp 2
OLQDL RIH R 2
OLQDL RIH Rp 2
OLQDR RIH Rp 2
OLQVL RIH Rp 1
OLQVL RIH Sp 1
OLQVR RIH Rp 6
OLQVR RIH Sp 2
PVT RIH S 1
RIAL RIH R 1
RIAL RIH Rp 10
RIAR RIH Rp 8
RIBL RIH Rp 5
RIBR RIH Rp 4
RIBR RIH Sp 1
CEPDL RIH EJ 1
CEPDR RIH EJ 1
CEPVL RIH EJ 1
CEPVR RIH EJ 1
FLPL RIH EJ 1
OLQDR RIH EJ 1
RIPL RIH R 4
RIPL RIH Rp 1
RIPR RIH R 3
RIPR RIH Rp 3
RMER RIH Rp 2
RMEV RIH Rp 1
URYVL RIH Sp 1
URYVR RIH Rp 1
ADAL RIML Sp 3
AIBL RIML Sp 2
AIBR RIML S 4
AIBR RIML Sp 12
AIZL RIML Sp 4
ASHL RIML Sp 1
AVAL RIML Rp 1
AVBL RIML Rp 2
AVBR RIML Rp 3
AVKL RIML Sp 2
AVKR RIML Sp 2
HSNL RIML Sp 2
RIBL RIML R 1
RICL RIML Sp 1
RIFL RIML Sp 4
AIBR RIML EJ 1
AIYL RIML EJ 1
AVAR RIML EJ 2
AVEL RIML EJ 2
AVER RIML EJ 3
RIS RIML EJ 1
RIS RIML Sp 1
RMDL RIML Rp 1
RMDR RIML Rp 1
RMFR RIML Rp 1
SAADL RIML S 1
SAADL RIML Sp 2
SAADR RIML R 1
SAADR RIML S 1
SAADR RIML Sp 3
SAAVL RIML Rp 3
SAAVL RIML Sp 2
SAAVR RIML R 2
SAAVR RIML Sp 5
SMDDR RIML R 1
SMDDR RIML Rp 4
SMDVL RIML Rp 1
VB01 RIML Sp 2
ADAR RIMR Rp 1
ADAR RIMR Sp 5
AIBL RIMR Rp 4
AIBL RIMR S 1
AIBL RIMR Sp 12
AIBR RIMR Sp 1
AIZR RIMR S 1
AIZR RIMR Sp 3
AVAL RIMR Rp 2
AVBL RIMR Rp 2
AVBR RIMR R 1
AVBR RIMR Rp 4
AVHL RIMR Sp 1
AVJL RIMR Rp 1
AVKL RIMR Rp 1
AVKL RIMR Sp 1
AVKR RIMR Sp 2
DVA RIMR Sp 1
PVPR RIMR Sp 1
RIBR RIMR Rp 1
RICL RIMR S 1
RICL RIMR Sp 2
RIFR RIMR Sp 4
AIBL RIMR EJ 1
AIYR RIMR EJ 1
AVAL RIMR EJ 3
AVAR RIMR EJ 1
AVEL RIMR EJ 3
AVER RIMR EJ 2
RIS RIMR EJ 1
RIS RIMR Rp 1
RIS RIMR S 1
RIS RIMR Sp 3
RMDL RIMR R 2
RMDL RIMR Rp 1
RMDR RIMR Rp 1
RMDR RIMR S 2
RMFL RIMR Rp 1
RMFR RIMR Rp 1
SAADL RIMR S 1
SAADL RIMR Sp 5
SAADR RIMR S 2
SAADR RIMR Sp 3
SAAVL RIMR R 1
SAAVL RIMR Rp 2
SAAVL RIMR Sp 12
SAAVR RIMR Rp 3
SAAVR RIMR Sp 2
SMDDL RIMR Rp 2
SMDDR RIMR Rp 4
ADAL RIPL Sp 1
ADLL RIPL Sp 1
ASHL RIPL Sp 1
CEPDL RIPL Sp 2
CEPVL RIPL Sp 1
IL1DL RIPL Sp 2
IL1VL RIPL Sp 4
IL2DL RIPL Sp 10
IL2VL RIPL Sp 11
OLQDL RIPL R 1
OLQDR RIPL R 1
OLQVL RIPL Sp 1
PVR RIPL Sp 3
RIH RIPL S 4
RIH RIPL Sp 1
RMED RIPL EJ 1
URADL RIPL Sp 3
URAVL RIPL Sp 3
ADAR RIPR Sp 1
CEPVR RIPR Sp 1
IL1DR RIPR Sp 5
IL1VR RIPR S 1
IL1VR RIPR Sp 5
IL2DR RIPR Sp 11
IL2VR RIPR S 1
IL2VR RIPR Sp 14
OLQDL RIPR R 1
OLQDR RIPR R 1
OLQVR RIPR Sp 2
PVR RIPR Sp 3
RIFR RIPR Sp 1
RIH RIPR S 3
RIH RIPR Sp 3
RMED RIPR EJ 1
URADR RIPR Sp 3
URAVR RIPR Sp 3
URXR RIPR Sp 3
ADFL RIR Sp 2
ADFR RIR Sp 3
AFDR RIR Rp 1
AIZL RIR R 3
AIZL RIR Rp 3
AIZR RIR R 4
AIZR RIR Rp 1
AUAL RIR Rp 1
AVHL RIR Sp 3
AVHR RIR S 1
AVHR RIR Sp 3
AWAR RIR Sp 2
AWBR RIR Rp 1
AWBR RIR Sp 2
BAGR RIR Rp 1
DVA RIR Rp 2
DVA RIR Sp 3
HSNL RIR Rp 1
PVPL RIR Rp 1
RIAL RIR R 1
RIAL RIR Rp 4
RIAR RIR Rp 1
RIGL RIR Rp 1
RIGL RIR S 2
RIGR RIR S 1
BAGL RIR EJ 1
BAGR RIR EJ 1
RMGR RIR Sp 1
URXL RIR Rp 5
URXR RIR R 1
URXR RIR Rp 1
AVEL RIS Rp 7
AVER RIS Rp 7
AVJL RIS Sp 1
AVKL RIS R 1
AVKR RIS Rp 4
AVL RIS Rp 2
CEPDL RIS Sp 1
CEPDR RIS Rp 1
CEPDR RIS Sp 1
CEPVL RIS Rp 2
CEPVR RIS Rp 1
OLLR RIS Rp 1
PVCL RIS S 2
RIBL RIS Rp 3
RIBR RIS Rp 5
RIML RIS Rp 1
RIMR RIS R 1
RIMR RIS Rp 3
RIMR RIS Sp 1
AIBR RIS EJ 1
AVJL RIS EJ 1
DB01 RIS EJ 1
RIML RIS EJ 1
RIMR RIS EJ 1
SMDDL RIS EJ 1
SMDDR RIS EJ 1
SMDVL RIS EJ 1
RMDDL RIS Rp 1
RMDL RIS Rp 2
RMDR RIS R 1
RMDR RIS Rp 3
RMDR RIS Sp 1
SDQL RIS S 2
SDQL RIS Sp 1
SMDDR RIS Rp 2
SMDVR RIS Rp 1
URYVL RIS Sp 1
URYVR RIS Rp 1
ADEL RIVL Sp 1
CEPVR RIVL Sp 1
RIAL RIVL Rp 1
RIAL RIVL Sp 2
RIAR RIVL R 1
RIAR RIVL Sp 1
AIBL RIVL EJ 1
RIVR RIVL EJ 2
SDQR RIVL EJ 2
SMDVL RIVL EJ 1
RMDL RIVL Rp 2
SAADR RIVL R 3
SIAVR RIVL Rp 2
SMDDR RIVL Rp 1
SMDVL RIVL Sp 1
ADAR RIVR Sp 1
ADEL RIVR Sp 1
RIAL RIVR Rp 2
RIAL RIVR S 1
RIAL RIVR Sp 3
RIAR RIVR R 1
RIAR RIVR Rp 1
RICL RIVR S 1
AIBR RIVR EJ 1
RIVL RIVR EJ 2
SDQR RIVR EJ 2
RMDDL RIVR Rp 1
SMDVR RIVR EJ 2
RMDR RIVR Rp 1
RMDVR RIVR Rp 1
RMEV RIVR R 1
SAADL RIVR R 2
SIAVL RIVR Rp 2
SMDDL RIVR Rp 2
SMDVR RIVR Rp 2
SMDVR RIVR Sp 1
ALMR RMDDL Sp 1
CEPDR RMDDL Sp 1
CEPVL RMDDL Sp 4
IL1L RMDDL Sp 5
IL1R RMDDL Sp 3
IL1VL RMDDL Sp 5
OLLL RMDDL Sp 7
OLQDR RMDDL S 1
OLQDR RMDDL Sp 2
RIAL RMDDL S 2
RIAL RMDDL Sp 10
RIAR RMDDL S 1
RIAR RMDDL Sp 9
RIS RMDDL Sp 1
RIVR RMDDL Sp 1
OLQVL RMDDL EJ 1
RMDL RMDDL EJ 1
RMDVL RMDDL EJ 1
SMDDL RMDDL EJ 1
RMDR RMDDL S 1
RMDVR RMDDL Rp 7
RMDVR RMDDL S 1
RMDVR RMDDL Sp 3
SMDVR RMDDL S 1
SMDVR RMDDL Sp 1
URYDR RMDDL Sp 3
URYVL RMDDL Sp 4
ALML RMDDR S 1
CEPVR RMDDR Sp 2
IL1DL RMDDR Sp 1
IL1R RMDDR Sp 2
IL1VR RMDDR Sp 10
OLLR RMDDR Sp 10
OLQDL RMDDR S 1
OLQDL RMDDR Sp 3
RIAL RMDDR Sp 7
RIAR RMDDR S 1
RIAR RMDDR Sp 10
OLQVR RMDDR EJ 1
RMDVR RMDDR EJ 1
SAADR RMDDR EJ 1
RMDL RMDDR S 1
SMDDR RMDDR EJ 1
RMDVL RMDDR R 1
RMDVL RMDDR Rp 11
RMDVL RMDDR Sp 6
SMDVL RMDDR Sp 1
URBL RMDDR Sp 1
URYDL RMDDR Rp 1
URYDL RMDDR S 1
URYDL RMDDR Sp 3
URYVR RMDDR Sp 6
ADEL RMDL S 2
ADEL RMDL Sp 2
IL1L RMDL Sp 1
IL1R RMDL S 1
IL1R RMDL Sp 3
IL2L RMDL S 1
IL2L RMDL Sp 2
IL2R RMDL S 1
IL2R RMDL Sp 1
OLLL RMDL S 2
OLLR RMDL Rp 2
OLLR RMDL S 3
RIAL RMDL Rp 4
RIAL RMDL S 4
RIAL RMDL Sp 2
RIAR RMDL Rp 3
RIAR RMDL S 2
RIAR RMDL Sp 1
RIML RMDL Sp 1
RIMR RMDL S 2
RIMR RMDL Sp 1
RIS RMDL Sp 2
RIVL RMDL Sp 2
RMDDR RMDL R 1
RMDR RMDL Rp 3
RMDR RMDL Sp 1
RMDDL RMDL EJ 1
RMDVL RMDL EJ 1
RMER RMDL Rp 1
RMFL RMDL Rp 1
RMFR RMDL Sp 2
RMGL RMDL Sp 1
RMGR RMDL Sp 4
URBR RMDL Sp 1
ADER RMDR Sp 2
ALA RMDR Sp 1
AVKL RMDR Rp 1
AVKR RMDR S 1
IL1L RMDR Sp 3
IL1R RMDR Sp 2
IL2L RMDR Sp 1
RIAL RMDR Rp 3
RIAL RMDR S 4
RIAL RMDR Sp 2
RIAR RMDR R 3
RIAR RMDR Rp 4
RIAR RMDR S 1
RIAR RMDR Sp 7
RIML RMDR Sp 1
RIMR RMDR R 2
RIMR RMDR Sp 1
RIS RMDR Rp 1
RIS RMDR S 1
RIS RMDR Sp 3
RIVR RMDR Sp 1
RMDDL RMDR R 1
RMDL RMDR Rp 1
RMDL RMDR Sp 3
RMDVR RMDR EJ 1
RMFL RMDR Sp 3
RMGL RMDR S 1
RMGL RMDR Sp 2
RMGR RMDR Sp 2
RMHL RMDR Sp 1
URBR RMDR Sp 1
URXR RMDR Sp 1
CEPDL RMDVL S 1
CEPDL RMDVL Sp 2
IL1DL RMDVL Sp 4
IL1L RMDVL Sp 4
IL1R RMDVL Sp 1
OLLL RMDVL Sp 1
OLQVR RMDVL Sp 4
RIAL RMDVL S 1
RIAL RMDVL Sp 8
RIAR RMDVL Sp 12
RMDDR RMDVL Rp 6
RMDDR RMDVL S 1
RMDDR RMDVL Sp 11
AVER RMDVL EJ 1
OLQDL RMDVL EJ 1
RMDDL RMDVL EJ 1
RMDL RMDVL EJ 1
RMDVR RMDVL EJ 1
SAAVL RMDVL EJ 1
SMDVL RMDVL EJ 1
RMGL RMDVL Sp 3
URAVR RMDVL Sp 1
URYDL RMDVL S 2
URYDL RMDVL Sp 4
URYVR RMDVL S 1
URYVR RMDVL Sp 3
CEPDR RMDVR Sp 2
IL1DR RMDVR Sp 5
IL1L RMDVR Sp 2
IL1R RMDVR Sp 4
OLLR RMDVR Sp 3
OLQVL RMDVR S 1
OLQVL RMDVR Sp 3
RIAL RMDVR S 2
RIAL RMDVR Sp 9
RIAR RMDVR S 1
RIAR RMDVR Sp 9
RIVR RMDVR Sp 1
RMDDL RMDVR R 1
RMDDL RMDVR Rp 3
RMDDL RMDVR Sp 7
AVEL RMDVR EJ 1
AVER RMDVR EJ 1
OLQDR RMDVR EJ 1
RMDDR RMDVR EJ 1
RMDR RMDVR EJ 1
RMDVL RMDVR EJ 1
SAAVR RMDVR EJ 1
SMDVR RMDVR EJ 1
RMGR RMDVR Sp 5
SIBDR RMDVR Rp 1
SIBVR RMDVR Rp 1
URADR RMDVR Sp 1
URYDR RMDVR S 1
URYDR RMDVR Sp 4
URYVL RMDVR Sp 2
IL2DR RMED Sp 1
RIBL RMED Rp 1
RIBR RMED Rp 1
IL1VL RMED EJ 1
RIPL RMED EJ 1
RIPR RMED EJ 1
RMEV RMED EJ 2
SMBDL RMED Sp 3
SMBDR RMED Sp 4
URADR RMED Sp 1
IL1R RMEL Sp 2
IL2DL RMEL Sp 4
IL2DR RMEL Sp 2
IL2R RMEL Sp 2
IL2VL RMEL S 1
IL2VL RMEL Sp 1
IL2VR RMEL Sp 3
OLLL RMEL Sp 2
RIGL RMEL EJ 1
RMEV RMEL EJ 1
URADL RMEL Sp 1
URAVL RMEL Sp 1
IL1L RMER Sp 1
IL1VR RMER Sp 1
IL2DL RMER Sp 3
IL2DR RMER Sp 2
IL2L RMER Sp 2
IL2VL RMER Sp 4
IL2VR RMER Sp 2
OLLR RMER Sp 2
OLQVR RMER Sp 1
RIH RMER Sp 2
RMDL RMER Sp 1
RMEV RMER EJ 1
RMHR RMER Sp 1
URADR RMER Sp 1
URAVL RMER Sp 1
URAVR RMER Sp 2
IL2DR RMEV Sp 1
IL2L RMEV Sp 2
IL2R RMEV Sp 1
IL2VL RMEV Sp 1
IL2VR RMEV Sp 3
PVT RMEV Sp 1
RIH RMEV Sp 1
RIVR RMEV S 1
AVEL RMEV EJ 1
AVER RMEV EJ 1
IL1DL RMEV EJ 1
IL1DR RMEV EJ 1
RMED RMEV EJ 2
RMEL RMEV EJ 1
RMER RMEV EJ 1
SMBVL RMEV S 1
SMBVL RMEV Sp 4
SMBVR RMEV Sp 3
SMDDR RMEV R 1
URAVL RMEV Sp 2
URAVR RMEV Sp 2
AVKL RMFL Rp 4
AVKR RMFL Rp 4
AVKR RMFL Sp 1
DVC RMFL Sp 2
PVT RMFL Rp 1
PVT RMFL Sp 2
RIGL RMFL Sp 1
RIGR RMFL R 1
RIMR RMFL Sp 1
RMDL RMFL Sp 1
RMDR RMFL Rp 3
URBR RMFL EJ 1
RMGR RMFL Rp 1
SAADR RMFL Sp 1
SDQL RMFL Sp 1
VB01 RMFL Sp 2
AVKL RMFR Rp 3
AVKL RMFR Sp 1
AVKR RMFR Rp 3
DVC RMFR Sp 4
PVT RMFR S 1
PVT RMFR Sp 2
RICL RMFR Sp 1
RIML RMFR Sp 1
RIMR RMFR Sp 1
RMDL RMFR Rp 2
SAAVL RMFR Sp 2
ADAL RMGL Rp 1
ADEL RMGL S 1
AIAL RMGL S 1
AIBR RMGL R 1
ALML RMGL Rp 1
ALML RMGL Sp 1
ALNL RMGL Rp 1
ASHL RMGL Rp 1
AVAL RMGL Rp 1
AVBR RMGL Rp 2
AVEL RMGL Rp 2
CEPDL RMGL Rp 1
CEPDL RMGL S 1
CEPDL RMGL Sp 3
PVQL RMGL Sp 1
RID RMGL Rp 1
RMDL RMGL Rp 1
RMDR RMGL R 1
RMDR RMGL Rp 2
RMDVL RMGL Rp 3
ADLL RMGL EJ 1
ASHL RMGL EJ 1
ASKL RMGL EJ 1
AWBL RMGL EJ 1
IL2L RMGL EJ 1
RMHL RMGL EJ 3
URXL RMGL EJ 1
RMHR RMGL Rp 1
RMHR RMGL Sp 1
SAADR RMGL S 1
SIAVL RMGL Rp 1
SIBVL RMGL Rp 2
SIBVR RMGL Rp 1
SMBVL RMGL R 1
SMBVL RMGL Rp 1
URXL RMGL Rp 1
URXL RMGL S 2
ADAR RMGR Rp 1
AIMR RMGR Rp 1
AIMR RMGR S 1
AIMR RMGR Sp 1
ALNR RMGR Rp 1
ASHR RMGR Rp 1
ASHR RMGR Sp 2
AVAR RMGR Rp 1
AVBR RMGR Rp 1
AVDL RMGR Rp 1
AVER RMGR Rp 3
AVJL RMGR Rp 1
CEPDR RMGR S 1
HSNR RMGR Sp 1
PVPR RMGR Sp 1
RIR RMGR Rp 1
RMDL RMGR Rp 4
RMDR RMGR Rp 2
RMDVR RMGR Rp 5
RMFL RMGR Sp 1
ASHR RMGR EJ 1
ASKR RMGR EJ 1
AWBR RMGR EJ 1
IL2R RMGR EJ 1
RMHR RMGR EJ 1
URXR RMGR EJ 1
SAADL RMGR S 1
URXR RMGR Rp 1
URXR RMGR S 1
ADEL RMHL Sp 1
CEPDR RMHL Sp 4
CEPVL RMHL Sp 1
IL1R RMHL Sp 1
RIGR RMHL Sp 4
RMDR RMHL Rp 1
RMGL RMHL EJ 3
SIBVR RMHL EJ 1
SDQR RMHL Sp 2
ALNR RMHR Sp 1
CEPDL RMHR S 1
CEPDL RMHR Sp 3
CEPDR RMHR Sp 1
CEPVR RMHR Sp 2
OLQDR RMHR Sp 1
RIGL RMHR Sp 3
RMER RMHR Rp 1
RMGL RMHR Rp 1
RMGL RMHR Sp 1
RMGR RMHR EJ 1
SDQR RMHR Sp 1
AIBL SAADL Rp 1
AIBL SAADL Sp 2
AIBR SAADL Sp 1
AVAL SAADL Rp 6
AVKR SAADL Sp 1
BDUL SAADL Sp 1
PLNL SAADL Sp 5
RIML SAADL R 1
RIML SAADL Rp 2
RIMR SAADL R 1
RIMR SAADL Rp 5
RIVR SAADL S 2
RMGR SAADL R 1
SMBDL SAADL EJ 1
SMBVL SAADL S 3
VB01 SAADL S 7
VB01 SAADL Sp 2
AIBL SAADR Sp 2
AIBR SAADR R 1
AVAR SAADR Rp 3
AVKL SAADR S 1
DVA SAADR Sp 1
OLLL SAADR R 1
PLNR SAADR Sp 4
RIAR SAADR Sp 1
RIML SAADR R 1
RIML SAADR Rp 3
RIML SAADR S 1
RIMR SAADR R 2
RIMR SAADR Rp 3
RIVL SAADR S 3
RMFL SAADR Rp 1
RMGL SAADR R 1
RMDDR SAADR EJ 1
SMBVR SAADR S 4
VB01 SAADR S 2
VB01 SAADR Sp 2
AIBL SAAVL Rp 1
ALNL SAAVL Rp 1
ALNL SAAVL Sp 3
AVAL SAAVL R 1
AVAL SAAVL Rp 16
DVA SAAVL Sp 1
OLLR SAAVL Rp 1
RIML SAAVL Rp 2
RIML SAAVL Sp 3
RIMR SAAVL Rp 12
RIMR SAAVL S 1
RIMR SAAVL Sp 2
RMFR SAAVL Rp 2
RMDVL SAAVL EJ 1
SMBVR SAAVL EJ 3
SMBDR SAAVL S 3
SMDDR SAAVL Rp 8
ADER SAAVR S 1
ALNR SAAVR Sp 2
AVAR SAAVR R 4
AVAR SAAVR Rp 9
DVA SAAVR Sp 1
RIML SAAVR Rp 5
RIML SAAVR S 2
RIMR SAAVR Rp 2
RIMR SAAVR Sp 3
RMDVR SAAVR EJ 1
SMBVL SAAVR EJ 2
SMBDL SAAVR S 1
SMBDL SAAVR Sp 1
SMDDL SAAVR Rp 6
AVAR SABD Sp 1
AVDL SABD S 1
AVDL SABD Sp 1
AVDR SABD Sp 1
AVEL SABD Sp 6
AVER SABD Sp 2
AVL SABD S 1
AVL SABD Sp 4
DVA SABD Sp 1
HSNR SABD S 1
PVR SABD Sp 1
AVAL SABD EJ 4
VA02 SABD EJ 3
VA03 SABD EJ 2
VA04 SABD EJ 1
VA02 SABD R 1
VB01 SABD S 1
AVAR SABVL S 1
AVAR SABVL Sp 2
AVDL SABVL Sp 1
AVDR SABVL Sp 3
AVEL SABVL Sp 7
AVER SABVL Sp 3
AVJR SABVL Sp 1
AVL SABVL Sp 4
HSNL SABVL Sp 2
AVAR SABVL EJ 3
DA01 SABVL EJ 2
DA02 SABVL EJ 1
AVDL SABVR Sp 1
AVDR SABVR Sp 1
AVEL SABVR Sp 3
AVER SABVR Sp 3
AVL SABVR Sp 3
HSNR SABVR Sp 1
AVAL SABVR EJ 1
AVAR SABVR EJ 1
DA01 SABVR EJ 3
AIBR SDQL Rp 1
ALML SDQL Rp 1
ALML SDQL Sp 1
AVAL SDQL R 1
AVAL SDQL Rp 1
AVAR SDQL Rp 3
AVEL SDQL Rp 1
BDUR SDQL Sp 1
FLPL SDQL Rp 1
RICR SDQL Rp 1
RIS SDQL R 2
RIS SDQL Rp 1
RMFL SDQL Rp 1
SDQR SDQL EJ 1
ADLL SDQR Rp 1
AIBL SDQR Rp 2
AVAL SDQR Rp 2
AVBL SDQR R 2
AVBL SDQR Rp 4
AVBR SDQR Rp 4
DVA SDQR Rp 3
RICR SDQR Rp 1
RMHL SDQR Rp 2
RMHR SDQR Rp 1
AVAL SDQR EJ 1
AVBL SDQR EJ 1
RIVL SDQR EJ 2
RIVR SDQR EJ 2
SDQL SDQR EJ 1
SIBVL SDQR EJ 1
ALMR SIADL Sp 1
CEPDR SIADL S 1
RIAL SIADL Sp 2
RIAR SIADL Sp 1
RIBL SIADL EJ 1
ADEL SIADR Sp 1
CEPDL SIADR S 1
CEPDL SIADR Sp 1
RIAR SIADR Sp 1
RIBR SIADR EJ 1
CEPVL SIAVL S 1
CEPVL SIAVL Sp 1
RIAR SIAVL Sp 1
RIVR SIAVL Sp 2
RMGL SIAVL Sp 1
RIBL SIAVL EJ 1
URBL SIAVL Sp 1
AVKL SIAVR Sp 1
CEPVR SIAVR Sp 2
RIVL SIAVR Sp 2
RIBR SIAVR EJ 1
URBR SIAVR Sp 2
URXR SIAVR Sp 1
OLQVL SIBDL Sp 3
RIBL SIBDL EJ 1
SIBVL SIBDL EJ 1
ADEL SIBDR Sp 1
OLQVR SIBDR Sp 4
RMDVR SIBDR Sp 1
AIML SIBDR EJ 1
RIBR SIBDR EJ 1
SIBVR SIBDR EJ 1
URYVR SIBDR Sp 1
AVM SIBVL Sp 1
OLQDL SIBVL Sp 3
PVCL SIBVL Sp 2
RMGL SIBVL Sp 2
AVBL SIBVL EJ 1
AVBR SIBVL EJ 1
RIBL SIBVL EJ 1
SDQR SIBVL EJ 1
SIBDL SIBVL EJ 1
URYVR SIBVL Sp 1
OLQDR SIBVR Sp 2
PVCR SIBVR Sp 2
RMDVR SIBVR Sp 1
RMGL SIBVR Sp 1
RIBL SIBVR EJ 1
RIBR SIBVR EJ 1
RMHL SIBVR EJ 1
SIBDR SIBVR EJ 1
URYVL SIBVR Sp 1
AIZL SMBDL S 1
AIZL SMBDL Sp 8
ALNR SMBDL Sp 2
AVAR SMBDL Rp 1
AVHR SMBDL Sp 1
AVKR SMBDL S 1
AWBL SMBDL Sp 1
DVA SMBDL Sp 3
RICL SMBDL Sp 2
RMED SMBDL Rp 3
SAAVR SMBDL R 1
SAAVR SMBDL Rp 1
AVKL SMBDL EJ 1
AVKR SMBDL EJ 1
RIBL SMBDL EJ 1
SAADL SMBDL EJ 1
URBR SMBDL Sp 1
ADEL SMBDR Sp 1
ADFR SMBDR Sp 1
AIZR SMBDR Sp 5
ALNL SMBDR Sp 2
AVAL SMBDR Rp 1
AVHL SMBDR Sp 1
CEPDL SMBDR Sp 1
CEPDR SMBDR Sp 1
DVA SMBDR Sp 2
PVT SMBDR Sp 1
RICR SMBDR Sp 1
RMED SMBDR Rp 4
SAAVL SMBDR R 3
ALNL SMBDR EJ 1
AVKL SMBDR EJ 1
AVKR SMBDR EJ 2
RIBR SMBDR EJ 1
URBL SMBDR Sp 1
ADFL SMBVL Sp 2
AIML SMBVL S 1
AIZL SMBVL Sp 7
AVHR SMBVL Sp 1
DVA SMBVL Sp 3
PLNL SMBVL Rp 1
PLNL SMBVL S 1
PLNL SMBVL Sp 5
RMEV SMBVL R 1
RMEV SMBVL Rp 4
RMGL SMBVL S 1
RMGL SMBVL Sp 1
SAADL SMBVL R 3
SAAVR SMBVL EJ 2
ADFR SMBVR Sp 2
AIZR SMBVR Sp 3
AVHL SMBVR Sp 2
AWBR SMBVR Sp 1
DVA SMBVR Sp 2
PLNR SMBVR S 2
PLNR SMBVR Sp 4
RMEV SMBVR Rp 3
SAADR SMBVR R 4
AVKL SMBVR EJ 1
AVKR SMBVR EJ 1
SAAVL SMBVR EJ 3
AIBR SMDDL S 1
AIBR SMDDL Sp 2
AVKR SMDDL Sp 1
OLLL SMDDL S 2
OLLL SMDDL Sp 1
RIAL SMDDL Rp 1
RIAL SMDDL S 3
RIAL SMDDL Sp 5
RIAR SMDDL R 1
RIAR SMDDL Rp 1
RIAR SMDDL S 2
RIAR SMDDL Sp 5
RIBR SMDDL Sp 1
RICL SMDDL Sp 3
RICR SMDDL Sp 4
RIMR SMDDL Sp 2
RIVR SMDDL Sp 2
SAAVR SMDDL Sp 6
RIBL SMDDL EJ 1
RIBR SMDDL EJ 1
RIS SMDDL EJ 1
RMDDL SMDDL EJ 1
SMDVR SMDDL Rp 2
SMDVR SMDDL Sp 2
URYDL SMDDL Sp 1
URYDR SMDDL S 3
URYDR SMDDL Sp 1
AIBL SMDDR Sp 4
AIZR SMDDR Sp 1
ALNR SMDDR Sp 1
AVKL SMDDR Sp 1
AVKR SMDDR Sp 2
OLLL SMDDR S 3
OLLL SMDDR Sp 1
OLLR SMDDR S 1
RIAL SMDDR Rp 2
RIAL SMDDR S 3
RIAL SMDDR Sp 7
RIAR SMDDR R 1
RIAR SMDDR S 1
RIAR SMDDR Sp 6
RICL SMDDR Sp 3
RICR SMDDR Sp 3
RIML SMDDR S 1
RIML SMDDR Sp 4
RIMR SMDDR Sp 4
RIS SMDDR Sp 2
RIVL SMDDR Sp 1
RMEV SMDDR S 1
SAAVL SMDDR Sp 8
RIBR SMDDR EJ 1
RIS SMDDR EJ 1
RMDDR SMDDR EJ 1
VD01 SMDDR EJ 1
SMDVL SMDDR Sp 4
URYDL SMDDR S 1
URYDL SMDDR Sp 1
ADAR SMDVL S 2
AIBR SMDVL Sp 1
ALNL SMDVL Sp 1
ALNR SMDVL S 1
OLLR SMDVL S 4
PVR SMDVL R 1
RIAL SMDVL Rp 3
RIAL SMDVL S 1
RIAL SMDVL Sp 5
RIAR SMDVL Rp 8
RIAR SMDVL S 2
RIAR SMDVL Sp 11
RICR SMDVL Sp 2
RIML SMDVL Sp 1
RIVL SMDVL Rp 1
RMDDR SMDVL Rp 1
SMDDR SMDVL Rp 4
RIBR SMDVL EJ 2
RIS SMDVL EJ 1
RIVL SMDVL EJ 1
RMDVL SMDVL EJ 1
SMDVR SMDVL EJ 1
URYVR SMDVL Sp 3
ADAL SMDVR S 2
OLLL SMDVR S 4
OLLR SMDVR S 3
RIAL SMDVR Rp 7
RIAL SMDVR S 1
RIAL SMDVR Sp 10
RIAR SMDVR Rp 5
RIAR SMDVR S 1
RIAR SMDVR Sp 6
RIBL SMDVR Sp 2
RICL SMDVR Sp 1
RICR SMDVR Sp 1
RIS SMDVR Sp 1
RIVR SMDVR Rp 1
RIVR SMDVR Sp 2
RMDDL SMDVR R 1
RMDDL SMDVR Rp 1
SMDDL SMDVR Rp 2
SMDDL SMDVR Sp 2
RIBL SMDVR EJ 2
RIVR SMDVR EJ 2
RMDVR SMDVR EJ 1
SMDVL SMDVR EJ 1
VB01 SMDVR EJ 1
URYVL SMDVR S 1
URYVL SMDVR Sp 3
BDUL URADL Sp 1
CEPDL URADL Sp 2
IL1DL URADL Rp 2
IL2DL URADL S 1
IL2DL URADL Sp 2
PVR URADL Sp 1
RIPL URADL Rp 3
RMEL URADL Rp 1
BDUR URADR Sp 1
CEPDR URADR Sp 1
IL1DR URADR Rp 1
IL2DR URADR Sp 3
RIPR URADR Rp 3
RMDVR URADR Rp 1
RMED URADR Rp 1
RMER URADR Rp 1
URYDR URADR Rp 1
CEPVL URAVL Sp 2
IL2VL URAVL Sp 3
RIPL URAVL Rp 3
RMEL URAVL Rp 1
RMER URAVL Rp 1
RMEV URAVL Rp 2
CEPVR URAVR Sp 1
IL1R URAVR Rp 1
IL2VR URAVR Sp 4
RIPR URAVR Rp 3
RMDVL URAVR Rp 1
RMER URAVR Rp 2
RMEV URAVR Rp 2
ADEL URBL Sp 1
AVBL URBL R 1
CEPDL URBL R 1
CEPDL URBL Sp 4
IL1L URBL Rp 1
RICR URBL R 1
RMDDR URBL Rp 1
SIAVL URBL Rp 1
SMBDR URBL Rp 1
OLQDL URBL EJ 1
OLQVL URBL EJ 1
URXL URBL R 2
URXL URBL Rp 2
VC05 URBL S 3
ADAR URBR Rp 1
AVBR URBR Rp 1
CEPDR URBR R 1
CEPDR URBR Sp 2
IL1R URBR Rp 3
IL2R URBR R 1
IL2R URBR S 1
RICR URBR R 1
RMDL URBR Rp 1
RMDR URBR Rp 1
SIAVR URBR Rp 2
SMBDL URBR Rp 1
OLQDR URBR EJ 1
OLQVR URBR EJ 1
RMFL URBR EJ 1
URXR URBR R 2
URXR URBR Rp 4
AQR URXL Sp 1
ASHL URXL Rp 1
AUAL URXL R 1
AUAL URXL Rp 4
AVBL URXL Rp 1
AVEL URXL R 3
AVEL URXL Rp 1
AVJR URXL Rp 1
IL2L URXL Sp 2
RIAL URXL R 1
RIAL URXL Rp 7
RICL URXL R 1
RIGL URXL R 2
RIGL URXL Rp 1
RIR URXL Sp 5
RMGL URXL R 2
RMGL URXL Sp 1
URBL URXL S 2
URBL URXL Sp 2
RMGL URXL EJ 1
ADFR URXR S 1
AUAR URXR R 1
AUAR URXR Rp 3
AUAR URXR S 1
AVBL URXR Rp 1
AVBR URXR Rp 2
AVER URXR R 2
IL1R URXR Sp 2
IL2VR URXR Sp 1
OLQVR URXR Rp 1
RIAR URXR Rp 3
RIGR URXR R 2
RIPR URXR Rp 3
RIR URXR S 1
RIR URXR Sp 1
RMDR URXR Rp 1
RMGR URXR R 1
RMGR URXR Sp 1
SIAVR URXR Rp 1
URBR URXR S 2
URBR URXR Sp 4
IL2R URXR EJ 1
RMGR URXR EJ 1
AVER URYDL Rp 2
CEPDL URYDL Sp 2
IL1DL URYDL Sp 1
OLLL URYDL Sp 1
RIBL URYDL Rp 1
RMDDR URYDL R 1
RMDDR URYDL Rp 3
RMDDR URYDL Sp 1
RMDVL URYDL R 2
RMDVL URYDL Rp 4
SMDDL URYDL Rp 1
SMDDR URYDL R 1
SMDDR URYDL Rp 1
AVAL URYDL EJ 1
RIGL URYDL EJ 1
AVEL URYDR Rp 2
AVER URYDR Rp 2
CEPDR URYDR Sp 1
RIBR URYDR Rp 1
RMDDL URYDR Rp 3
RMDVR URYDR R 1
RMDVR URYDR Rp 4
SMDDL URYDR R 3
SMDDL URYDR Rp 1
URADR URYDR Sp 1
AVAR URYDR EJ 1
RIGR URYDR EJ 1
AVBR URYVL Rp 1
AVER URYVL Rp 5
IL1VL URYVL Rp 1
IL1VL URYVL Sp 1
RIAL URYVL Rp 1
RIBL URYVL Rp 2
RIH URYVL Rp 1
RIS URYVL Rp 1
RMDDL URYVL Rp 4
RMDVR URYVL Rp 2
SIBVR URYVL Rp 1
SMDVR URYVL R 1
SMDVR URYVL Rp 3
AVAR URYVL EJ 1
RIGL URYVL EJ 1
AVAL URYVR Rp 1
AVEL URYVR Rp 6
IL1VR URYVR Rp 1
RIAR URYVR Rp 1
RIBR URYVR Rp 1
RIH URYVR Sp 1
RIS URYVR Sp 1
RMDDR URYVR Rp 6
RMDVL URYVR R 1
RMDVL URYVR Rp 3
SIBDR URYVR Rp 1
SIBVL URYVR Rp 1
SMDVL URYVR Rp 3
AVAL URYVR EJ 1
RIGR URYVR EJ 1
AVAL VA10 Sp 5
AVAR VA10 Sp 4
AVBL VA10 S 1
AVAL VA10 EJ 1
AVAR VA10 EJ 1
AVAL VA11 Sp 6
AVAR VA11 Sp 8
AVDR VA11 Sp 1
AVG VA11 S 1
DD06 VA11 Rp 10
PVNR VA11 Rp 2
AVAL VA11 EJ 1
AVAR VA11 EJ 7
VA12 VA11 S 1
VB10 VA11 Rp 1
VD11 VA11 S 1
VD12 VA11 R 1
VD12 VA11 Rp 3
VD12 VA11 S 3
AS11 VA12 Rp 2
AVAL VA12 Sp 2
DA08 VA12 Rp 3
DA09 VA12 R 1
DA09 VA12 Rp 4
DB07 VA12 Rp 4
DD06 VA12 Rp 2
DVA VA12 Sp 1
LUAL VA12 Rp 2
PHBL VA12 Sp 1
PHBR VA12 Sp 2
PHCL VA12 Sp 2
PHCR VA12 Sp 1
PVCL VA12 Rp 2
PVCR VA12 Rp 3
PVWL VA12 Sp 1
PVWR VA12 Sp 1
VA11 VA12 Rp 1
AVAR VA12 EJ 1
PHCL VA12 EJ 1
PHCR VA12 EJ 1
VB11 VA12 EJ 1
VB11 VA12 S 1
VD12 VA12 Rp 3
VD12 VA12 S 2
VD13 VA12 R 2
VD13 VA12 Rp 9
VD13 VA12 S 1
DD06 VB10 Rp 9
PVCL VB10 S 2
PVCR VB10 S 1
PVT VB10 Rp 1
VA11 VB10 S 1
AVBL VB10 EJ 2
AVBR VB10 EJ 1
AVKL VB10 EJ 1
PVCL VB10 EJ 1
VD11 VB10 Rp 1
VD11 VB10 S 1
VD12 VB10 Rp 2
VD12 VB10 S 1
DD06 VB11 R 1
DD06 VB11 Rp 6
DVA VB11 Sp 2
PVCL VB11 S 1
PVCR VB11 Rp 1
VA12 VB11 Rp 1
AVBL VB11 EJ 2
AVBR VB11 EJ 1
VA12 VB11 EJ 1
VD12 VB11 S 1
DD05 VD10 R 1
PVDL VD10 S 1
VB08 VD10 S 1
VB09 VD10 R 2
VB09 VD10 S 5
AVBR VD10 EJ 1
DD05 VD10 EJ 1
DVC VD10 EJ 4
VD09 VD10 EJ 5
AVAR VD11 R 2
AVFR VD11 S 1
PDEL VD11 S 1
VA11 VD11 R 1
VB10 VD11 R 1
VB10 VD11 S 1
AVL VD12 Sp 4
PVNR VD12 Sp 1
VA11 VD12 Rp 3
VA11 VD12 S 4
VA12 VD12 Rp 2
VA12 VD12 S 3
VB10 VD12 Rp 1
VB10 VD12 S 2
VB11 VD12 Rp 1
AS11 VD13 S 2
AVAR VD13 Rp 2
AVAR VD13 Sp 2
DA09 VD13 S 1
DB07 VD13 S 2
PDA VD13 Sp 3
PDB VD13 S 2
PDB VD13 Sp 2
PVCL VD13 Rp 1
PVCR VD13 R 1
RID VD13 S 1
VA12 VD13 Rp 1
VA12 VD13 S 11
PVPL VD13 EJ 2
