# Supplementary material for: A Model for Improving the Learning Curves of Artificial Neural Networks
Source: PLoS One. 2016 Feb 22;11(2):e0149874. doi: 10.1371/journal.pone.0149874 (PMC4763452; doi:10.1371/journal.pone.0149874)
Supplement: S1 Dataset — (ZIP) [file pone.0149874.s004.zip › dataset/robot/txt/c_elegans_neural_network.net]

*Vertices 279
1 "ASHL"
2 "ADAL"
3 "AVDR"
4 "PVQL"
5 "ADEL"
6 "ADFL"
7 "AIAL"
8 "AIBL"
9 "AIBR"
10 "AVAR"
11 "AVBL"
12 "AVBR"
13 "AVDL"
14 "AVEL"
15 "AVJR"
16 "AWAL"
17 "FLPR"
18 "PVPL"
19 "PVR"
20 "RICL"
21 "RICR"
22 "RIML"
23 "RIPL"
24 "RMGL"
25 "SMDVR"
26 "ADAR"
27 "ADFR"
28 "ASHR"
29 "PVQR"
30 "ADER"
31 "AIAR"
32 "AVAL"
33 "AVJL"
34 "RIMR"
35 "RIPR"
36 "RIVR"
37 "RMGR"
38 "SMDVL"
39 "URBR"
40 "AINL"
41 "AVKR"
42 "ALA"
43 "AVL"
44 "BDUL"
45 "CEPDL"
46 "FLPL"
47 "IL1L"
48 "IL2L"
49 "OLLL"
50 "RIAL"
51 "RIFL"
52 "RIGL"
53 "RIGR"
54 "RIH"
55 "RIVL"
56 "RMDL"
57 "RMHL"
58 "SIADR"
59 "SIBDR"
60 "SMBDR"
61 "URBL"
62 "AVKL"
63 "ALNR"
64 "AVER"
65 "AVM"
66 "BDUR"
67 "CEPDR"
68 "IL2R"
69 "OLLR"
70 "RMDR"
71 "SAAVR"
72 "AIZL"
73 "AUAL"
74 "AWBL"
75 "OLQVL"
76 "RIR"
77 "SMBVL"
78 "AIYR"
79 "AIZR"
80 "ASEL"
81 "AUAR"
82 "AVHL"
83 "AWAR"
84 "AWBR"
85 "PVPR"
86 "RIAR"
87 "SMBVR"
88 "URXR"
89 "ADLR"
90 "ADLL"
91 "ASER"
92 "AVHR"
93 "CEPVL"
94 "SDQR"
95 "AWCR"
96 "PVCL"
97 "AFDR"
98 "AFDL"
99 "AINR"
100 "AIYL"
101 "ASIL"
102 "AIML"
103 "ASGL"
104 "ASIR"
105 "ASKL"
106 "AWCL"
107 "HSNL"
108 "AIMR"
109 "ASGR"
110 "ASKR"
111 "RIFR"
112 "DVC"
113 "PVT"
114 "BAGL"
115 "HSNR"
116 "RIBR"
117 "SAADL"
118 "SAADR"
119 "SAAVL"
120 "SMDDR"
121 "DB01"
122 "RIS"
123 "RIBL"
124 "SDQL"
125 "SMDDL"
126 "VB01"
127 "ALML"
128 "AVFL"
129 "AVFR"
130 "ASJR"
131 "OLQDR"
132 "PVNR"
133 "BAGR"
134 "RID"
135 "DVA"
136 "SMBDL"
137 "VB02"
138 "PVCR"
139 "RMDDR"
140 "ALMR"
141 "CEPVR"
142 "RMDDL"
143 "SIADL"
144 "ALNL"
145 "RMHR"
146 "AQR"
147 "URXL"
148 "AS01"
149 "VA03"
150 "VD02"
151 "DA01"
152 "VD01"
153 "DA02"
154 "AS02"
155 "VA04"
156 "DD01"
157 "AS03"
158 "VA05"
159 "DA03"
160 "VD03"
161 "AS04"
162 "AS05"
163 "DB03"
164 "VD04"
165 "VA07"
166 "DD02"
167 "VD05"
168 "AS06"
169 "DA05"
170 "VA08"
171 "PLMR"
172 "VD06"
173 "AS07"
174 "AS08"
175 "AS09"
176 "DVB"
177 "AS10"
178 "PDB"
179 "AS11"
180 "PDA"
181 "VA12"
182 "VD13"
183 "ASJL"
184 "IL2DL"
185 "DA04"
186 "DA06"
187 "DA07"
188 "DB06"
189 "LUAL"
190 "SABD"
191 "SABVR"
192 "URYDL"
193 "URYVR"
194 "VA01"
195 "VA02"
196 "VA06"
197 "VA09"
198 "VA10"
199 "VA11"
200 "VB09"
201 "DA08"
202 "DA09"
203 "DB05"
204 "LUAR"
205 "PHBL"
206 "PHBR"
207 "PHCL"
208 "PQR"
209 "PVDL"
210 "PVDR"
211 "PVNL"
212 "SABVL"
213 "URYDR"
214 "URYVL"
215 "AVG"
216 "PDEL"
217 "PDER"
218 "PVWR"
219 "VD11"
220 "DB04"
221 "DB07"
222 "SIBVL"
223 "VB04"
224 "VB05"
225 "VB06"
226 "VB07"
227 "VB08"
228 "VB10"
229 "VB11"
230 "VC03"
231 "VC04"
232 "DB02"
233 "VB03"
234 "VD10"
235 "PHAL"
236 "RMDVR"
237 "RMEV"
238 "IL1R"
239 "RMDVL"
240 "VC05"
241 "PHAR"
242 "PHCR"
243 "PVWL"
244 "PVM"
245 "RMFL"
246 "RMFR"
247 "SIAVR"
248 "DD06"
249 "VC01"
250 "VD12"
251 "IL2VL"
252 "URADL"
253 "URADR"
254 "OLQDL"
255 "IL1DL"
256 "IL1DR"
257 "IL2DR"
258 "IL1VL"
259 "SIAVL"
260 "URAVL"
261 "OLQVR"
262 "IL1VR"
263 "IL2VR"
264 "URAVR"
265 "DD03"
266 "VC02"
267 "DD04"
268 "VD08"
269 "DD05"
270 "VD09"
271 "PLML"
272 "RMER"
273 "RMEL"
274 "RMED"
275 "SIBVR"
276 "SIBDL"
277 "PLNL"
278 "PLNR"
279 "VD07"
*Edges
1 2 1
1 3 1
1 6 1
1 7 1
1 8 1
1 11 1
1 13 1
1 20 1
1 22 1
1 23 1
1 24 1
1 28 1
1 32 1
1 50 1
1 72 1
1 90 1
1 105 1
1 107 1
1 115 1
1 147 1
2 1 1
2 3 1
2 4 1
2 5 1
2 6 1
2 7 1
2 8 1
2 9 1
2 10 1
2 11 1
2 12 1
2 13 1
2 14 1
2 15 1
2 16 1
2 17 1
2 18 1
2 19 1
2 20 1
2 21 1
2 22 1
2 23 1
2 24 1
2 25 1
2 26 1
3 1 1
3 2 1
3 10 1
3 11 1
3 13 1
3 15 1
3 17 1
3 18 1
3 28 1
3 30 1
3 32 1
3 33 1
3 46 1
3 64 1
3 73 1
3 89 1
3 90 1
3 92 1
3 96 1
3 102 1
3 107 1
3 108 1
3 112 1
3 115 1
3 123 1
3 127 1
3 132 1
3 138 1
3 146 1
3 149 1
3 151 1
3 153 1
3 159 1
3 162 1
3 169 1
3 171 1
3 177 1
3 185 1
3 189 1
3 190 1
3 191 1
3 195 1
3 196 1
3 199 1
3 201 1
3 202 1
3 204 1
3 206 1
3 208 1
3 211 1
3 212 1
3 215 1
3 218 1
3 220 1
3 235 1
4 2 1
4 7 1
4 24 1
4 29 1
4 41 1
4 82 1
4 102 1
4 105 1
4 107 1
4 128 1
4 129 1
4 183 1
4 235 1
4 241 1
5 2 1
5 10 1
5 14 1
5 24 1
5 30 1
5 32 1
5 36 1
5 40 1
5 41 1
5 42 1
5 43 1
5 44 1
5 45 1
5 46 1
5 47 1
5 48 1
5 49 1
5 50 1
5 51 1
5 52 1
5 53 1
5 54 1
5 55 1
5 56 1
5 57 1
5 58 1
5 59 1
5 60 1
5 61 1
6 1 1
6 2 1
6 50 1
6 52 1
6 72 1
6 73 1
6 74 1
6 75 1
6 76 1
6 77 1
7 1 1
7 2 1
7 4 1
7 8 1
7 16 1
7 24 1
7 31 1
7 51 1
7 72 1
7 80 1
7 90 1
7 91 1
7 95 1
7 99 1
7 101 1
7 102 1
7 103 1
7 104 1
7 105 1
7 106 1
7 107 1
8 1 1
8 2 1
8 7 1
8 11 1
8 22 1
8 26 1
8 32 1
8 34 1
8 46 1
8 51 1
8 53 1
8 55 1
8 72 1
8 79 1
8 80 1
8 90 1
8 91 1
8 94 1
8 98 1
8 99 1
8 100 1
8 101 1
8 103 1
8 105 1
8 106 1
8 112 1
8 113 1
8 114 1
8 115 1
8 116 1
8 117 1
8 118 1
8 119 1
8 120 1
9 2 1
9 10 1
9 12 1
9 14 1
9 17 1
9 22 1
9 24 1
9 26 1
9 28 1
9 31 1
9 34 1
9 36 1
9 38 1
9 46 1
9 50 1
9 52 1
9 72 1
9 74 1
9 79 1
9 80 1
9 89 1
9 90 1
9 91 1
9 95 1
9 97 1
9 104 1
9 106 1
9 109 1
9 112 1
9 113 1
9 115 1
9 117 1
9 118 1
9 121 1
9 122 1
9 123 1
9 124 1
9 125 1
9 126 1
10 2 1
10 3 1
10 5 1
10 9 1
10 11 1
10 12 1
10 13 1
10 14 1
10 15 1
10 17 1
10 18 1
10 20 1
10 21 1
10 22 1
10 28 1
10 30 1
10 32 1
10 33 1
10 34 1
10 37 1
10 46 1
10 52 1
10 64 1
10 71 1
10 81 1
10 85 1
10 89 1
10 90 1
10 96 1
10 112 1
10 114 1
10 116 1
10 118 1
10 124 1
10 135 1
10 136 1
10 138 1
10 146 1
10 148 1
10 149 1
10 151 1
10 153 1
10 154 1
10 155 1
10 157 1
10 158 1
10 159 1
10 161 1
10 162 1
10 163 1
10 165 1
10 167 1
10 168 1
10 169 1
10 170 1
10 171 1
10 173 1
10 174 1
10 175 1
10 177 1
10 179 1
10 181 1
10 182 1
10 185 1
10 186 1
10 187 1
10 188 1
10 189 1
10 190 1
10 191 1
10 195 1
10 196 1
10 197 1
10 198 1
10 199 1
10 200 1
10 201 1
10 202 1
10 203 1
10 204 1
10 205 1
10 206 1
10 208 1
10 209 1
10 210 1
10 212 1
10 213 1
10 214 1
10 215 1
10 216 1
10 217 1
10 218 1
10 219 1
11 1 1
11 2 1
11 3 1
11 8 1
11 10 1
11 12 1
11 13 1
11 14 1
11 15 1
11 17 1
11 18 1
11 19 1
11 22 1
11 26 1
11 29 1
11 32 1
11 33 1
11 34 1
11 43 1
11 46 1
11 51 1
11 61 1
11 62 1
11 64 1
11 65 1
11 74 1
11 82 1
11 85 1
11 88 1
11 89 1
11 90 1
11 92 1
11 94 1
11 96 1
11 111 1
11 112 1
11 116 1
11 123 1
11 126 1
11 128 1
11 129 1
11 132 1
11 134 1
11 135 1
11 137 1
11 138 1
11 146 1
11 147 1
11 157 1
11 161 1
11 162 1
11 163 1
11 165 1
11 168 1
11 173 1
11 175 1
11 177 1
11 188 1
11 195 1
11 198 1
11 200 1
11 203 1
11 215 1
11 220 1
11 221 1
11 222 1
11 223 1
11 224 1
11 225 1
11 226 1
11 227 1
11 228 1
11 229 1
11 230 1
11 231 1
12 2 1
12 9 1
12 10 1
12 11 1
12 15 1
12 17 1
12 18 1
12 19 1
12 22 1
12 24 1
12 26 1
12 28 1
12 32 1
12 33 1
12 34 1
12 37 1
12 39 1
12 46 1
12 51 1
12 65 1
12 82 1
12 84 1
12 85 1
12 88 1
12 89 1
12 92 1
12 94 1
12 96 1
12 102 1
12 111 1
12 115 1
12 116 1
12 121 1
12 123 1
12 128 1
12 129 1
12 132 1
12 134 1
12 135 1
12 137 1
12 138 1
12 146 1
12 148 1
12 155 1
12 156 1
12 157 1
12 160 1
12 161 1
12 162 1
12 163 1
12 168 1
12 169 1
12 170 1
12 173 1
12 177 1
12 188 1
12 197 1
12 200 1
12 203 1
12 211 1
12 214 1
12 215 1
12 220 1
12 221 1
12 222 1
12 223 1
12 225 1
12 226 1
12 227 1
12 228 1
12 229 1
12 232 1
12 233 1
12 234 1
13 1 1
13 2 1
13 3 1
13 10 1
13 11 1
13 15 1
13 17 1
13 26 1
13 28 1
13 32 1
13 33 1
13 37 1
13 46 1
13 65 1
13 82 1
13 89 1
13 90 1
13 96 1
13 102 1
13 138 1
13 146 1
13 148 1
13 151 1
13 153 1
13 155 1
13 158 1
13 159 1
13 161 1
13 162 1
13 169 1
13 171 1
13 177 1
13 179 1
13 185 1
13 189 1
13 190 1
13 191 1
13 201 1
13 204 1
13 205 1
13 206 1
13 208 1
13 211 1
13 212 1
14 2 1
14 5 1
14 9 1
14 10 1
14 11 1
14 17 1
14 22 1
14 24 1
14 26 1
14 32 1
14 33 1
14 34 1
14 42 1
14 43 1
14 48 1
14 52 1
14 62 1
14 64 1
14 67 1
14 69 1
14 73 1
14 79 1
14 96 1
14 113 1
14 114 1
14 116 1
14 122 1
14 123 1
14 124 1
14 127 1
14 132 1
14 133 1
14 135 1
14 138 1
14 141 1
14 147 1
14 148 1
14 149 1
14 150 1
14 151 1
14 153 1
14 159 1
14 160 1
14 185 1
14 190 1
14 191 1
14 193 1
14 194 1
14 211 1
14 212 1
14 213 1
14 215 1
14 236 1
14 237 1
14 238 1
15 2 1
15 3 1
15 10 1
15 11 1
15 12 1
15 13 1
15 17 1
15 19 1
15 29 1
15 30 1
15 32 1
15 33 1
15 44 1
15 51 1
15 64 1
15 65 1
15 89 1
15 90 1
15 92 1
15 96 1
15 111 1
15 128 1
15 129 1
15 132 1
15 138 1
15 147 1
15 204 1
15 211 1
15 212 1
16 2 1
16 7 1
16 72 1
16 74 1
16 80 1
16 83 1
16 98 1
16 100 1
16 103 1
17 2 1
17 3 1
17 9 1
17 10 1
17 11 1
17 12 1
17 13 1
17 14 1
17 15 1
17 30 1
17 32 1
17 46 1
17 64 1
17 96 1
17 126 1
17 135 1
18 2 1
18 3 1
18 10 1
18 11 1
18 12 1
18 32 1
18 41 1
18 51 1
18 52 1
18 62 1
18 64 1
18 76 1
18 85 1
18 92 1
18 112 1
18 113 1
18 138 1
18 146 1
18 160 1
18 176 1
18 182 1
18 208 1
18 241 1
19 2 1
19 11 1
19 12 1
19 15 1
19 23 1
19 30 1
19 33 1
19 35 1
19 38 1
19 62 1
19 65 1
19 127 1
19 135 1
19 138 1
19 163 1
19 168 1
19 171 1
19 189 1
19 190 1
19 202 1
19 204 1
19 216 1
19 217 1
19 232 1
19 244 1
19 252 1
19 255 1
19 256 1
19 258 1
19 262 1
20 1 1
20 2 1
20 10 1
20 22 1
20 25 1
20 26 1
20 32 1
20 34 1
20 36 1
20 41 1
20 45 1
20 48 1
20 62 1
20 67 1
20 75 1
20 84 1
20 89 1
20 93 1
20 120 1
20 125 1
20 131 1
20 136 1
20 141 1
20 147 1
20 246 1
21 2 1
21 10 1
21 25 1
21 26 1
21 28 1
21 32 1
21 38 1
21 39 1
21 45 1
21 60 1
21 61 1
21 62 1
21 67 1
21 89 1
21 93 1
21 94 1
21 120 1
21 124 1
21 125 1
21 131 1
21 141 1
21 254 1
21 257 1
21 261 1
22 1 1
22 2 1
22 8 1
22 9 1
22 10 1
22 11 1
22 12 1
22 14 1
22 20 1
22 32 1
22 38 1
22 41 1
22 51 1
22 56 1
22 62 1
22 64 1
22 70 1
22 71 1
22 72 1
22 100 1
22 107 1
22 117 1
22 118 1
22 119 1
22 120 1
22 122 1
22 123 1
22 126 1
22 246 1
23 1 1
23 2 1
23 19 1
23 45 1
23 54 1
23 75 1
23 90 1
23 93 1
23 131 1
23 184 1
23 251 1
23 252 1
23 254 1
23 255 1
23 258 1
23 260 1
23 274 1
24 1 1
24 2 1
24 4 1
24 5 1
24 7 1
24 9 1
24 12 1
24 14 1
24 32 1
24 45 1
24 48 1
24 56 1
24 57 1
24 70 1
24 74 1
24 77 1
24 90 1
24 105 1
24 118 1
24 127 1
24 134 1
24 144 1
24 145 1
24 147 1
24 222 1
24 239 1
24 259 1
24 275 1
25 2 1
25 20 1
25 21 1
25 36 1
25 38 1
25 49 1
25 50 1
25 69 1
25 86 1
25 122 1
25 123 1
25 125 1
25 126 1
25 142 1
25 214 1
25 236 1
26 8 1
26 9 1
26 11 1
26 12 1
26 13 1
26 14 1
26 20 1
26 21 1
26 27 1
26 28 1
26 29 1
26 30 1
26 31 1
26 32 1
26 33 1
26 34 1
26 35 1
26 36 1
26 37 1
26 38 1
26 39 1
27 26 1
27 28 1
27 31 1
27 53 1
27 54 1
27 60 1
27 76 1
27 78 1
27 79 1
27 80 1
27 81 1
27 82 1
27 83 1
27 84 1
27 85 1
27 86 1
27 87 1
27 88 1
28 1 1
28 3 1
28 9 1
28 10 1
28 12 1
28 13 1
28 21 1
28 26 1
28 27 1
28 31 1
28 37 1
28 64 1
28 79 1
28 84 1
28 85 1
28 86 1
28 89 1
28 104 1
28 107 1
28 110 1
28 111 1
28 115 1
29 4 1
29 11 1
29 15 1
29 26 1
29 31 1
29 43 1
29 82 1
29 83 1
29 85 1
29 91 1
29 110 1
29 111 1
29 112 1
29 113 1
29 115 1
29 128 1
29 129 1
29 130 1
29 152 1
29 156 1
29 211 1
29 215 1
29 230 1
29 266 1
30 3 1
30 5 1
30 10 1
30 15 1
30 17 1
30 19 1
30 26 1
30 32 1
30 41 1
30 42 1
30 46 1
30 52 1
30 53 1
30 54 1
30 62 1
30 63 1
30 64 1
30 65 1
30 66 1
30 67 1
30 68 1
30 69 1
30 70 1
30 71 1
31 7 1
31 9 1
31 26 1
31 27 1
31 28 1
31 29 1
31 79 1
31 83 1
31 89 1
31 91 1
31 95 1
31 104 1
31 106 1
31 108 1
31 109 1
31 110 1
31 111 1
32 1 1
32 3 1
32 5 1
32 8 1
32 10 1
32 11 1
32 12 1
32 13 1
32 14 1
32 15 1
32 17 1
32 18 1
32 20 1
32 21 1
32 22 1
32 24 1
32 26 1
32 30 1
32 33 1
32 34 1
32 42 1
32 46 1
32 60 1
32 64 1
32 66 1
32 73 1
32 82 1
32 85 1
32 90 1
32 94 1
32 96 1
32 106 1
32 112 1
32 117 1
32 119 1
32 123 1
32 124 1
32 132 1
32 133 1
32 135 1
32 138 1
32 146 1
32 148 1
32 149 1
32 151 1
32 153 1
32 154 1
32 155 1
32 157 1
32 158 1
32 159 1
32 161 1
32 162 1
32 165 1
32 168 1
32 169 1
32 170 1
32 171 1
32 172 1
32 173 1
32 174 1
32 175 1
32 177 1
32 179 1
32 181 1
32 185 1
32 186 1
32 187 1
32 188 1
32 189 1
32 190 1
32 191 1
32 192 1
32 193 1
32 194 1
32 195 1
32 196 1
32 197 1
32 198 1
32 199 1
32 200 1
32 201 1
32 202 1
32 203 1
32 204 1
32 205 1
32 206 1
32 207 1
32 208 1
32 209 1
32 210 1
32 211 1
33 3 1
33 10 1
33 11 1
33 12 1
33 13 1
33 14 1
33 15 1
33 19 1
33 26 1
33 32 1
33 34 1
33 37 1
33 66 1
33 82 1
33 90 1
33 96 1
33 102 1
33 107 1
33 111 1
33 115 1
33 122 1
33 128 1
33 129 1
33 132 1
33 138 1
33 146 1
33 171 1
33 189 1
33 211 1
33 215 1
33 243 1
34 8 1
34 9 1
34 10 1
34 11 1
34 12 1
34 14 1
34 20 1
34 26 1
34 32 1
34 33 1
34 41 1
34 56 1
34 62 1
34 64 1
34 70 1
34 71 1
34 78 1
34 79 1
34 82 1
34 85 1
34 111 1
34 116 1
34 117 1
34 118 1
34 119 1
34 120 1
34 122 1
34 125 1
34 135 1
34 245 1
34 246 1
35 19 1
35 26 1
35 54 1
35 88 1
35 111 1
35 131 1
35 141 1
35 253 1
35 254 1
35 256 1
35 257 1
35 261 1
35 262 1
35 263 1
35 264 1
35 274 1
36 5 1
36 9 1
36 20 1
36 25 1
36 26 1
36 50 1
36 55 1
36 70 1
36 86 1
36 94 1
36 117 1
36 125 1
36 142 1
36 236 1
36 237 1
36 259 1
37 10 1
37 12 1
37 13 1
37 26 1
37 28 1
37 33 1
37 56 1
37 63 1
37 64 1
37 67 1
37 68 1
37 70 1
37 76 1
37 84 1
37 85 1
37 88 1
37 108 1
37 110 1
37 115 1
37 117 1
37 145 1
37 236 1
37 245 1
38 9 1
38 19 1
38 21 1
38 22 1
38 25 1
38 26 1
38 50 1
38 55 1
38 63 1
38 69 1
38 86 1
38 116 1
38 120 1
38 122 1
38 139 1
38 144 1
38 193 1
38 239 1
39 12 1
39 21 1
39 26 1
39 56 1
39 67 1
39 68 1
39 70 1
39 88 1
39 131 1
39 136 1
39 238 1
39 245 1
39 247 1
39 261 1
40 5 1
40 80 1
40 81 1
40 97 1
40 99 1
40 109 1
40 114 1
40 116 1
40 123 1
41 4 1
41 5 1
41 18 1
41 20 1
41 22 1
41 30 1
41 34 1
41 44 1
41 52 1
41 53 1
41 60 1
41 62 1
41 70 1
41 87 1
41 112 1
41 113 1
41 117 1
41 120 1
41 122 1
41 125 1
41 136 1
41 146 1
41 245 1
41 246 1
42 5 1
42 14 1
42 30 1
42 32 1
42 64 1
42 70 1
42 90 1
42 134 1
43 5 1
43 11 1
43 14 1
43 29 1
43 85 1
43 112 1
43 113 1
43 115 1
43 122 1
43 128 1
43 129 1
43 132 1
43 138 1
43 153 1
43 156 1
43 176 1
43 190 1
43 191 1
43 211 1
43 212 1
43 215 1
43 230 1
43 243 1
43 244 1
43 248 1
43 249 1
43 250 1
44 5 1
44 15 1
44 41 1
44 65 1
44 82 1
44 107 1
44 117 1
44 127 1
44 132 1
44 211 1
44 252 1
45 5 1
45 20 1
45 21 1
45 23 1
45 24 1
45 49 1
45 54 1
45 58 1
45 60 1
45 61 1
45 64 1
45 122 1
45 123 1
45 127 1
45 145 1
45 192 1
45 239 1
45 252 1
45 254 1
45 255 1
46 3 1
46 5 1
46 8 1
46 9 1
46 10 1
46 11 1
46 12 1
46 13 1
46 17 1
46 30 1
46 32 1
46 54 1
46 124 1
46 135 1
46 138 1
47 5 1
47 48 1
47 56 1
47 61 1
47 64 1
47 70 1
47 142 1
47 236 1
47 239 1
47 255 1
47 258 1
47 272 1
48 5 1
48 14 1
48 20 1
48 24 1
48 47 1
48 54 1
48 56 1
48 70 1
48 75 1
48 147 1
48 237 1
48 251 1
48 254 1
48 272 1
49 5 1
49 25 1
49 45 1
49 52 1
49 56 1
49 64 1
49 69 1
49 93 1
49 118 1
49 120 1
49 123 1
49 125 1
49 142 1
49 192 1
49 239 1
49 255 1
49 258 1
49 273 1
50 1 1
50 5 1
50 6 1
50 9 1
50 25 1
50 36 1
50 38 1
50 54 1
50 55 1
50 56 1
50 70 1
50 72 1
50 73 1
50 74 1
50 76 1
50 86 1
50 93 1
50 100 1
50 106 1
50 120 1
50 123 1
50 125 1
50 133 1
50 135 1
50 139 1
50 142 1
50 143 1
50 146 1
50 147 1
50 214 1
50 236 1
50 239 1
50 251 1
51 5 1
51 7 1
51 8 1
51 11 1
51 12 1
51 15 1
51 18 1
51 22 1
51 92 1
51 102 1
51 107 1
51 127 1
51 152 1
51 211 1
51 215 1
52 5 1
52 6 1
52 9 1
52 10 1
52 14 1
52 18 1
52 30 1
52 41 1
52 49 1
52 53 1
52 62 1
52 64 1
52 72 1
52 75 1
52 76 1
52 79 1
52 92 1
52 112 1
52 113 1
52 114 1
52 123 1
52 133 1
52 137 1
52 144 1
52 145 1
52 146 1
52 147 1
52 152 1
52 192 1
52 214 1
52 245 1
52 254 1
52 273 1
53 5 1
53 8 1
53 27 1
53 30 1
53 41 1
53 52 1
53 57 1
53 62 1
53 63 1
53 64 1
53 69 1
53 76 1
53 83 1
53 85 1
53 88 1
53 112 1
53 113 1
53 114 1
53 116 1
53 131 1
53 146 1
53 193 1
53 213 1
53 245 1
53 261 1
54 5 1
54 23 1
54 27 1
54 30 1
54 35 1
54 45 1
54 46 1
54 48 1
54 50 1
54 67 1
54 68 1
54 72 1
54 75 1
54 79 1
54 81 1
54 86 1
54 93 1
54 113 1
54 116 1
54 123 1
54 131 1
54 133 1
54 141 1
54 193 1
54 214 1
54 237 1
54 251 1
54 254 1
54 255 1
54 261 1
54 263 1
54 272 1
55 5 1
55 8 1
55 36 1
55 38 1
55 50 1
55 56 1
55 86 1
55 94 1
55 118 1
55 120 1
55 141 1
55 247 1
56 5 1
56 22 1
56 24 1
56 34 1
56 37 1
56 39 1
56 47 1
56 48 1
56 49 1
56 50 1
56 55 1
56 68 1
56 69 1
56 70 1
56 86 1
56 122 1
56 139 1
56 142 1
56 238 1
56 239 1
56 245 1
56 246 1
56 272 1
57 5 1
57 24 1
57 53 1
57 67 1
57 70 1
57 93 1
57 94 1
57 238 1
57 275 1
58 5 1
58 45 1
58 86 1
58 116 1
59 5 1
59 102 1
59 116 1
59 193 1
59 236 1
59 261 1
59 275 1
60 5 1
60 21 1
60 27 1
60 32 1
60 41 1
60 45 1
60 61 1
60 62 1
60 67 1
60 79 1
60 82 1
60 113 1
60 116 1
60 119 1
60 135 1
60 144 1
60 274 1
61 5 1
61 11 1
61 21 1
61 45 1
61 47 1
61 60 1
61 75 1
61 139 1
61 147 1
61 240 1
61 254 1
61 259 1
62 11 1
62 14 1
62 18 1
62 19 1
62 20 1
62 21 1
62 22 1
62 30 1
62 34 1
62 41 1
62 52 1
62 53 1
62 60 1
62 64 1
62 65 1
62 70 1
62 85 1
62 87 1
62 112 1
62 113 1
62 118 1
62 120 1
62 122 1
62 126 1
62 135 1
62 136 1
62 146 1
62 216 1
62 217 1
62 228 1
62 244 1
62 245 1
62 246 1
62 247 1
63 30 1
63 37 1
63 38 1
63 53 1
63 71 1
63 120 1
63 136 1
63 145 1
64 3 1
64 10 1
64 11 1
64 14 1
64 15 1
64 17 1
64 18 1
64 22 1
64 28 1
64 30 1
64 32 1
64 34 1
64 37 1
64 42 1
64 45 1
64 47 1
64 49 1
64 52 1
64 53 1
64 62 1
64 72 1
64 79 1
64 81 1
64 88 1
64 93 1
64 96 1
64 102 1
64 114 1
64 116 1
64 122 1
64 123 1
64 135 1
64 138 1
64 148 1
64 149 1
64 151 1
64 153 1
64 154 1
64 155 1
64 157 1
64 158 1
64 159 1
64 163 1
64 190 1
64 191 1
64 192 1
64 194 1
64 195 1
64 212 1
64 213 1
64 214 1
64 215 1
64 236 1
64 237 1
64 238 1
64 239 1
65 11 1
65 12 1
65 13 1
65 15 1
65 19 1
65 30 1
65 44 1
65 62 1
65 66 1
65 96 1
65 127 1
65 134 1
65 138 1
65 140 1
65 151 1
65 194 1
65 211 1
65 222 1
65 244 1
66 30 1
66 32 1
66 33 1
66 65 1
66 67 1
66 82 1
66 96 1
66 115 1
66 124 1
66 132 1
66 140 1
66 211 1
66 253 1
67 14 1
67 20 1
67 21 1
67 30 1
67 37 1
67 39 1
67 54 1
67 57 1
67 60 1
67 66 1
67 69 1
67 116 1
67 122 1
67 131 1
67 140 1
67 142 1
67 143 1
67 145 1
67 213 1
67 236 1
67 238 1
67 253 1
67 256 1
67 257 1
68 30 1
68 37 1
68 39 1
68 54 1
68 56 1
68 69 1
68 88 1
68 131 1
68 237 1
68 238 1
68 261 1
68 262 1
68 273 1
69 14 1
69 25 1
69 30 1
69 38 1
69 49 1
69 53 1
69 56 1
69 67 1
69 68 1
69 89 1
69 116 1
69 119 1
69 120 1
69 122 1
69 139 1
69 141 1
69 236 1
69 240 1
69 256 1
69 262 1
69 272 1
70 22 1
70 24 1
70 30 1
70 34 1
70 36 1
70 37 1
70 39 1
70 41 1
70 42 1
70 47 1
70 48 1
70 50 1
70 56 1
70 57 1
70 62 1
70 86 1
70 88 1
70 122 1
70 142 1
70 236 1
70 238 1
70 245 1
71 10 1
71 22 1
71 30 1
71 34 1
71 63 1
71 77 1
71 125 1
71 135 1
71 136 1
71 236 1
72 1 1
72 6 1
72 7 1
72 8 1
72 9 1
72 16 1
72 22 1
72 50 1
72 52 1
72 54 1
72 64 1
72 74 1
72 76 1
72 77 1
72 79 1
72 80 1
72 100 1
72 101 1
72 103 1
72 107 1
72 115 1
72 135 1
72 136 1
72 137 1
73 3 1
73 6 1
73 14 1
73 32 1
73 50 1
73 74 1
73 76 1
73 81 1
73 99 1
73 123 1
73 135 1
73 147 1
73 184 1
74 6 1
74 9 1
74 11 1
74 16 1
74 24 1
74 50 1
74 72 1
74 73 1
74 84 1
74 90 1
74 107 1
74 115 1
74 136 1
75 6 1
75 20 1
75 23 1
75 48 1
75 52 1
75 54 1
75 61 1
75 90 1
75 93 1
75 123 1
75 142 1
75 236 1
75 251 1
75 258 1
75 276 1
76 6 1
76 18 1
76 27 1
76 37 1
76 50 1
76 52 1
76 53 1
76 72 1
76 73 1
76 79 1
76 82 1
76 83 1
76 84 1
76 86 1
76 88 1
76 92 1
76 97 1
76 107 1
76 114 1
76 133 1
76 135 1
76 147 1
77 6 1
77 24 1
77 71 1
77 72 1
77 92 1
77 102 1
77 117 1
77 135 1
77 237 1
77 277 1
78 27 1
78 34 1
78 79 1
78 80 1
78 81 1
78 83 1
78 86 1
78 91 1
78 95 1
78 97 1
78 100 1
78 107 1
78 109 1
78 116 1
79 8 1
79 9 1
79 14 1
79 27 1
79 28 1
79 31 1
79 34 1
79 52 1
79 54 1
79 60 1
79 64 1
79 72 1
79 76 1
79 78 1
79 83 1
79 84 1
79 86 1
79 87 1
79 107 1
79 109 1
79 115 1
79 116 1
79 120 1
79 135 1
80 7 1
80 8 1
80 9 1
80 16 1
80 27 1
80 40 1
80 72 1
80 78 1
80 83 1
80 86 1
80 95 1
80 99 1
80 100 1
80 104 1
80 106 1
81 10 1
81 27 1
81 40 1
81 54 1
81 64 1
81 73 1
81 78 1
81 83 1
81 84 1
81 86 1
81 88 1
81 99 1
81 116 1
81 135 1
82 4 1
82 11 1
82 12 1
82 13 1
82 27 1
82 29 1
82 32 1
82 33 1
82 34 1
82 44 1
82 60 1
82 66 1
82 76 1
82 84 1
82 85 1
82 87 1
82 92 1
82 102 1
82 111 1
82 128 1
82 129 1
82 152 1
82 206 1
82 235 1
83 16 1
83 27 1
83 29 1
83 31 1
83 53 1
83 76 1
83 78 1
83 79 1
83 80 1
83 81 1
83 84 1
83 91 1
83 97 1
83 110 1
83 111 1
84 12 1
84 20 1
84 27 1
84 28 1
84 37 1
84 74 1
84 76 1
84 79 1
84 81 1
84 82 1
84 83 1
84 86 1
84 87 1
84 107 1
84 109 1
85 10 1
85 11 1
85 12 1
85 18 1
85 27 1
85 28 1
85 29 1
85 32 1
85 34 1
85 37 1
85 43 1
85 53 1
85 62 1
85 82 1
85 86 1
85 96 1
85 111 1
85 112 1
85 138 1
85 146 1
85 164 1
85 166 1
85 167 1
85 215 1
85 230 1
86 25 1
86 27 1
86 28 1
86 36 1
86 38 1
86 50 1
86 54 1
86 55 1
86 56 1
86 58 1
86 70 1
86 76 1
86 78 1
86 79 1
86 80 1
86 81 1
86 84 1
86 85 1
86 88 1
86 114 1
86 116 1
86 118 1
86 120 1
86 125 1
86 135 1
86 139 1
86 141 1
86 142 1
86 143 1
86 146 1
86 193 1
86 236 1
86 238 1
86 239 1
86 259 1
86 263 1
87 27 1
87 41 1
87 62 1
87 79 1
87 82 1
87 84 1
87 118 1
87 119 1
87 135 1
87 237 1
87 278 1
88 11 1
88 12 1
88 27 1
88 35 1
88 37 1
88 39 1
88 53 1
88 64 1
88 68 1
88 70 1
88 76 1
88 81 1
88 86 1
88 238 1
88 247 1
88 261 1
88 263 1
89 3 1
89 9 1
89 10 1
89 11 1
89 12 1
89 13 1
89 15 1
89 20 1
89 21 1
89 28 1
89 31 1
89 69 1
89 90 1
89 91 1
89 92 1
89 95 1
89 96 1
90 1 1
90 3 1
90 7 1
90 8 1
90 9 1
90 10 1
90 11 1
90 13 1
90 15 1
90 23 1
90 24 1
90 32 1
90 33 1
90 42 1
90 74 1
90 75 1
90 89 1
90 91 1
90 92 1
90 93 1
90 94 1
91 7 1
91 8 1
91 9 1
91 29 1
91 31 1
91 78 1
91 83 1
91 89 1
91 90 1
91 95 1
91 97 1
91 98 1
91 99 1
91 100 1
91 101 1
91 106 1
92 3 1
92 11 1
92 12 1
92 15 1
92 18 1
92 51 1
92 52 1
92 76 1
92 77 1
92 82 1
92 89 1
92 90 1
92 102 1
92 128 1
92 129 1
92 136 1
92 146 1
92 211 1
92 231 1
92 235 1
92 241 1
92 242 1
93 20 1
93 21 1
93 23 1
93 49 1
93 50 1
93 54 1
93 57 1
93 64 1
93 75 1
93 90 1
93 122 1
93 127 1
93 142 1
93 258 1
93 259 1
93 260 1
94 8 1
94 11 1
94 12 1
94 21 1
94 32 1
94 36 1
94 55 1
94 57 1
94 90 1
94 124 1
94 135 1
94 145 1
94 222 1
95 7 1
95 9 1
95 31 1
95 78 1
95 80 1
95 89 1
95 91 1
95 100 1
95 101 1
95 104 1
95 106 1
95 109 1
96 3 1
96 10 1
96 11 1
96 12 1
96 13 1
96 14 1
96 15 1
96 17 1
96 32 1
96 33 1
96 64 1
96 65 1
96 66 1
96 85 1
96 89 1
96 111 1
96 122 1
96 127 1
96 132 1
96 134 1
96 135 1
96 138 1
96 148 1
96 153 1
96 163 1
96 169 1
96 171 1
96 181 1
96 182 1
96 186 1
96 188 1
96 200 1
96 203 1
96 205 1
96 206 1
96 207 1
96 209 1
96 210 1
96 211 1
96 215 1
96 217 1
96 220 1
96 221 1
96 222 1
96 223 1
96 224 1
96 225 1
96 227 1
96 228 1
96 229 1
96 232 1
96 233 1
96 244 1
96 271 1
97 9 1
97 40 1
97 76 1
97 78 1
97 83 1
97 91 1
97 98 1
97 99 1
98 8 1
98 16 1
98 91 1
98 97 1
98 99 1
98 100 1
99 7 1
99 8 1
99 40 1
99 73 1
99 80 1
99 81 1
99 91 1
99 97 1
99 98 1
99 103 1
99 123 1
99 133 1
99 134 1
100 8 1
100 16 1
100 22 1
100 50 1
100 72 1
100 78 1
100 80 1
100 91 1
100 95 1
100 98 1
100 101 1
100 106 1
100 115 1
100 123 1
100 133 1
101 7 1
101 8 1
101 72 1
101 91 1
101 95 1
101 100 1
101 104 1
101 105 1
101 106 1
101 123 1
102 3 1
102 4 1
102 7 1
102 12 1
102 13 1
102 33 1
102 51 1
102 59 1
102 64 1
102 77 1
102 82 1
102 92 1
102 103 1
102 105 1
102 127 1
102 128 1
102 129 1
103 7 1
103 8 1
103 16 1
103 72 1
103 99 1
103 102 1
103 105 1
104 7 1
104 9 1
104 28 1
104 31 1
104 80 1
104 95 1
104 101 1
104 106 1
105 1 1
105 4 1
105 7 1
105 8 1
105 24 1
105 101 1
105 102 1
105 103 1
105 107 1
105 110 1
105 129 1
105 183 1
106 7 1
106 8 1
106 9 1
106 31 1
106 32 1
106 50 1
106 80 1
106 91 1
106 95 1
106 100 1
106 101 1
106 104 1
107 1 1
107 3 1
107 4 1
107 7 1
107 22 1
107 28 1
107 33 1
107 44 1
107 51 1
107 72 1
107 74 1
107 76 1
107 78 1
107 79 1
107 84 1
107 105 1
107 108 1
107 115 1
107 128 1
107 130 1
107 183 1
107 212 1
107 240 1
107 271 1
108 3 1
108 31 1
108 37 1
108 107 1
108 109 1
108 110 1
108 111 1
108 115 1
108 128 1
108 129 1
108 130 1
108 131 1
108 132 1
109 9 1
109 31 1
109 40 1
109 78 1
109 79 1
109 84 1
109 95 1
109 108 1
109 141 1
110 28 1
110 29 1
110 31 1
110 37 1
110 83 1
110 105 1
110 108 1
110 111 1
110 130 1
110 141 1
111 11 1
111 12 1
111 15 1
111 28 1
111 29 1
111 31 1
111 33 1
111 34 1
111 35 1
111 82 1
111 83 1
111 85 1
111 96 1
111 108 1
111 110 1
111 115 1
111 128 1
111 138 1
111 215 1
112 3 1
112 8 1
112 9 1
112 10 1
112 11 1
112 18 1
112 29 1
112 32 1
112 41 1
112 43 1
112 52 1
112 53 1
112 62 1
112 85 1
112 113 1
112 116 1
112 123 1
112 152 1
112 176 1
112 197 1
112 230 1
112 234 1
112 240 1
112 245 1
112 246 1
112 249 1
112 266 1
113 8 1
113 9 1
113 14 1
113 18 1
113 29 1
113 41 1
113 43 1
113 52 1
113 53 1
113 54 1
113 60 1
113 62 1
113 112 1
113 116 1
113 123 1
113 132 1
113 197 1
113 211 1
113 215 1
113 218 1
113 228 1
113 237 1
113 240 1
113 243 1
113 245 1
113 246 1
113 249 1
113 266 1
114 8 1
114 10 1
114 14 1
114 40 1
114 52 1
114 53 1
114 64 1
114 76 1
114 86 1
114 116 1
114 123 1
114 133 1
114 146 1
115 1 1
115 3 1
115 8 1
115 9 1
115 12 1
115 28 1
115 29 1
115 33 1
115 37 1
115 43 1
115 66 1
115 72 1
115 74 1
115 79 1
115 100 1
115 107 1
115 108 1
115 111 1
115 128 1
115 129 1
115 130 1
115 132 1
115 162 1
115 164 1
115 169 1
115 171 1
115 183 1
115 186 1
115 190 1
115 191 1
115 196 1
115 230 1
115 266 1
116 8 1
116 10 1
116 11 1
116 12 1
116 14 1
116 34 1
116 38 1
116 40 1
116 53 1
116 54 1
116 58 1
116 59 1
116 60 1
116 64 1
116 67 1
116 69 1
116 78 1
116 79 1
116 81 1
116 86 1
116 112 1
116 113 1
116 114 1
116 116 1
116 120 1
116 122 1
116 123 1
116 125 1
116 131 1
116 193 1
116 213 1
116 247 1
116 261 1
116 274 1
116 275 1
117 8 1
117 9 1
117 22 1
117 32 1
117 34 1
117 36 1
117 37 1
117 41 1
117 44 1
117 77 1
117 126 1
117 136 1
117 277 1
118 8 1
118 9 1
118 10 1
118 22 1
118 24 1
118 34 1
118 49 1
118 55 1
118 62 1
118 86 1
118 87 1
118 126 1
118 135 1
118 139 1
118 245 1
118 278 1
119 8 1
119 22 1
119 32 1
119 34 1
119 60 1
119 69 1
119 87 1
119 120 1
119 135 1
119 144 1
119 239 1
119 246 1
120 8 1
120 20 1
120 21 1
120 22 1
120 34 1
120 38 1
120 41 1
120 49 1
120 50 1
120 55 1
120 62 1
120 63 1
120 69 1
120 79 1
120 86 1
120 116 1
120 119 1
120 122 1
120 139 1
120 152 1
120 192 1
120 237 1
121 9 1
121 12 1
121 122 1
121 134 1
121 135 1
121 148 1
121 150 1
121 152 1
121 154 1
121 156 1
121 157 1
121 160 1
121 220 1
121 223 1
121 232 1
121 233 1
122 9 1
122 14 1
122 22 1
122 25 1
122 33 1
122 34 1
122 38 1
122 41 1
122 43 1
122 45 1
122 56 1
122 62 1
122 64 1
122 67 1
122 69 1
122 70 1
122 93 1
122 96 1
122 116 1
122 120 1
122 121 1
122 123 1
122 124 1
122 125 1
122 141 1
122 142 1
122 193 1
122 214 1
123 3 1
123 9 1
123 11 1
123 12 1
123 14 1
123 22 1
123 25 1
123 32 1
123 40 1
123 45 1
123 49 1
123 50 1
123 52 1
123 54 1
123 64 1
123 73 1
123 75 1
123 99 1
123 100 1
123 101 1
123 112 1
123 113 1
123 114 1
123 116 1
123 122 1
123 123 1
123 125 1
123 133 1
123 136 1
123 143 1
123 184 1
123 192 1
123 214 1
123 222 1
123 254 1
123 259 1
123 274 1
123 275 1
123 276 1
124 9 1
124 10 1
124 14 1
124 21 1
124 32 1
124 46 1
124 66 1
124 94 1
124 122 1
124 127 1
124 245 1
125 9 1
125 20 1
125 21 1
125 25 1
125 34 1
125 36 1
125 41 1
125 49 1
125 50 1
125 71 1
125 86 1
125 116 1
125 122 1
125 123 1
125 142 1
125 192 1
125 213 1
126 9 1
126 11 1
126 17 1
126 22 1
126 25 1
126 62 1
126 117 1
126 118 1
126 128 1
126 135 1
126 137 1
126 149 1
126 150 1
126 152 1
126 156 1
126 190 1
126 194 1
126 195 1
126 232 1
126 245 1
127 3 1
127 14 1
127 19 1
127 24 1
127 44 1
127 45 1
127 51 1
127 65 1
127 93 1
127 96 1
127 102 1
127 124 1
127 138 1
127 139 1
128 4 1
128 11 1
128 12 1
128 15 1
128 29 1
128 33 1
128 43 1
128 82 1
128 92 1
128 102 1
128 107 1
128 108 1
128 111 1
128 115 1
128 126 1
128 129 1
128 206 1
128 211 1
128 215 1
128 217 1
128 235 1
128 240 1
129 4 1
129 11 1
129 12 1
129 15 1
129 29 1
129 33 1
129 43 1
129 82 1
129 92 1
129 102 1
129 105 1
129 108 1
129 115 1
129 128 1
129 183 1
129 211 1
129 219 1
129 231 1
129 240 1
130 29 1
130 107 1
130 108 1
130 110 1
130 115 1
130 183 1
131 20 1
131 21 1
131 23 1
131 35 1
131 39 1
131 53 1
131 54 1
131 67 1
131 68 1
131 108 1
131 116 1
131 142 1
131 145 1
131 236 1
131 275 1
132 3 1
132 11 1
132 12 1
132 14 1
132 15 1
132 32 1
132 33 1
132 43 1
132 44 1
132 66 1
132 96 1
132 108 1
132 113 1
132 115 1
132 172 1
132 180 1
132 199 1
132 208 1
132 211 1
132 215 1
132 230 1
132 243 1
132 250 1
132 265 1
132 266 1
132 279 1
133 14 1
133 32 1
133 50 1
133 52 1
133 54 1
133 76 1
133 99 1
133 100 1
133 114 1
133 123 1
133 146 1
133 251 1
134 11 1
134 12 1
134 24 1
134 42 1
134 65 1
134 96 1
134 99 1
134 121 1
134 138 1
134 154 1
134 156 1
134 166 1
134 167 1
134 178 1
134 182 1
134 186 1
134 202 1
134 265 1
135 10 1
135 11 1
135 12 1
135 14 1
135 17 1
135 19 1
135 32 1
135 34 1
135 46 1
135 50 1
135 60 1
135 62 1
135 64 1
135 71 1
135 72 1
135 73 1
135 76 1
135 77 1
135 79 1
135 81 1
135 86 1
135 87 1
135 94 1
135 96 1
135 118 1
135 119 1
135 121 1
135 126 1
135 136 1
135 138 1
135 146 1
135 163 1
135 171 1
135 181 1
135 188 1
135 190 1
135 195 1
135 203 1
135 207 1
135 210 1
135 216 1
135 217 1
135 220 1
135 221 1
135 229 1
135 232 1
135 235 1
135 241 1
135 242 1
135 244 1
136 10 1
136 20 1
136 39 1
136 41 1
136 62 1
136 63 1
136 71 1
136 72 1
136 74 1
136 92 1
136 117 1
136 123 1
136 135 1
136 274 1
137 11 1
137 12 1
137 52 1
137 72 1
137 126 1
137 150 1
137 156 1
137 160 1
137 166 1
137 195 1
137 220 1
137 224 1
137 226 1
137 233 1
137 266 1
138 3 1
138 10 1
138 11 1
138 12 1
138 13 1
138 14 1
138 15 1
138 18 1
138 19 1
138 32 1
138 33 1
138 43 1
138 46 1
138 64 1
138 65 1
138 85 1
138 96 1
138 111 1
138 127 1
138 134 1
138 135 1
138 140 1
138 146 1
138 154 1
138 163 1
138 170 1
138 171 1
138 181 1
138 182 1
138 188 1
138 197 1
138 202 1
138 203 1
138 204 1
138 206 1
138 209 1
138 210 1
138 216 1
138 217 1
138 218 1
138 220 1
138 221 1
138 223 1
138 225 1
138 226 1
138 227 1
138 228 1
138 229 1
138 232 1
138 242 1
138 243 1
138 266 1
138 275 1
139 38 1
139 50 1
139 56 1
139 61 1
139 69 1
139 86 1
139 118 1
139 120 1
139 127 1
139 141 1
139 192 1
139 193 1
139 236 1
139 238 1
139 239 1
139 254 1
139 255 1
139 261 1
139 262 1
140 65 1
140 66 1
140 67 1
140 138 1
140 141 1
140 142 1
140 143 1
141 14 1
141 20 1
141 21 1
141 35 1
141 54 1
141 55 1
141 69 1
141 86 1
141 109 1
141 110 1
141 122 1
141 139 1
141 140 1
141 145 1
141 247 1
141 261 1
141 262 1
141 263 1
141 264 1
142 25 1
142 36 1
142 47 1
142 49 1
142 50 1
142 56 1
142 67 1
142 70 1
142 75 1
142 86 1
142 93 1
142 122 1
142 125 1
142 131 1
142 140 1
142 213 1
142 214 1
142 236 1
142 238 1
142 239 1
142 258 1
143 50 1
143 67 1
143 86 1
143 123 1
143 140 1
144 24 1
144 38 1
144 52 1
144 60 1
144 119 1
145 24 1
145 37 1
145 45 1
145 52 1
145 63 1
145 67 1
145 94 1
145 131 1
145 141 1
145 272 1
146 3 1
146 10 1
146 11 1
146 12 1
146 13 1
146 18 1
146 32 1
146 33 1
146 41 1
146 50 1
146 52 1
146 53 1
146 62 1
146 85 1
146 86 1
146 92 1
146 114 1
146 133 1
146 135 1
146 138 1
146 147 1
147 1 1
147 11 1
147 14 1
147 15 1
147 20 1
147 24 1
147 48 1
147 50 1
147 52 1
147 61 1
147 73 1
147 76 1
147 146 1
148 10 1
148 12 1
148 13 1
148 14 1
148 32 1
148 64 1
148 96 1
148 121 1
148 149 1
148 150 1
148 151 1
148 152 1
149 3 1
149 10 1
149 14 1
149 32 1
149 64 1
149 126 1
149 148 1
149 150 1
149 155 1
149 156 1
149 160 1
149 166 1
149 190 1
149 195 1
150 14 1
150 121 1
150 126 1
150 137 1
150 148 1
150 149 1
150 151 1
150 152 1
150 153 1
150 154 1
150 156 1
150 157 1
150 160 1
150 195 1
150 230 1
150 249 1
150 266 1
151 3 1
151 10 1
151 13 1
151 14 1
151 32 1
151 64 1
151 65 1
151 148 1
151 150 1
151 152 1
151 156 1
151 185 1
151 191 1
151 212 1
152 29 1
152 51 1
152 52 1
152 82 1
152 112 1
152 120 1
152 121 1
152 126 1
152 148 1
152 150 1
152 151 1
152 153 1
152 156 1
152 194 1
152 195 1
152 230 1
152 249 1
152 266 1
153 3 1
153 10 1
153 13 1
153 14 1
153 32 1
153 43 1
153 64 1
153 96 1
153 150 1
153 152 1
153 154 1
153 156 1
153 157 1
153 160 1
153 194 1
153 212 1
154 10 1
154 32 1
154 64 1
154 121 1
154 134 1
154 138 1
154 150 1
154 153 1
154 155 1
154 156 1
155 10 1
155 12 1
155 13 1
155 32 1
155 64 1
155 149 1
155 154 1
155 164 1
155 166 1
155 169 1
155 190 1
155 233 1
156 12 1
156 29 1
156 43 1
156 121 1
156 126 1
156 134 1
156 137 1
156 149 1
156 150 1
156 151 1
156 152 1
156 153 1
156 154 1
156 157 1
156 166 1
156 194 1
156 195 1
156 211 1
156 230 1
156 249 1
156 266 1
157 10 1
157 11 1
157 12 1
157 32 1
157 64 1
157 121 1
157 150 1
157 153 1
157 156 1
157 158 1
157 159 1
157 160 1
158 10 1
158 13 1
158 32 1
158 64 1
158 157 1
158 166 1
158 167 1
158 169 1
158 265 1
159 3 1
159 10 1
159 13 1
159 14 1
159 32 1
159 64 1
159 157 1
159 160 1
159 161 1
159 163 1
159 164 1
159 166 1
159 185 1
159 232 1
160 12 1
160 14 1
160 18 1
160 121 1
160 137 1
160 149 1
160 150 1
160 153 1
160 157 1
160 159 1
160 164 1
160 166 1
160 230 1
160 232 1
160 249 1
161 10 1
161 11 1
161 12 1
161 13 1
161 32 1
161 159 1
161 162 1
161 163 1
161 164 1
162 3 1
162 10 1
162 11 1
162 12 1
162 13 1
162 32 1
162 115 1
162 161 1
162 163 1
162 165 1
162 166 1
162 167 1
163 10 1
163 11 1
163 12 1
163 19 1
163 64 1
163 96 1
163 135 1
163 138 1
163 159 1
163 161 1
163 162 1
163 164 1
163 166 1
163 167 1
163 172 1
163 185 1
163 220 1
163 232 1
163 265 1
164 85 1
164 115 1
164 155 1
164 159 1
164 160 1
164 161 1
164 163 1
164 166 1
164 167 1
164 185 1
164 186 1
164 230 1
164 232 1
164 249 1
164 266 1
165 10 1
165 11 1
165 32 1
165 162 1
165 233 1
165 265 1
165 267 1
165 279 1
166 85 1
166 134 1
166 137 1
166 149 1
166 155 1
166 156 1
166 158 1
166 159 1
166 160 1
166 162 1
166 163 1
166 164 1
166 185 1
166 223 1
166 230 1
166 232 1
166 233 1
166 249 1
166 265 1
166 266 1
167 10 1
167 85 1
167 134 1
167 158 1
167 162 1
167 163 1
167 164 1
167 169 1
167 172 1
167 185 1
167 186 1
167 196 1
167 223 1
167 230 1
167 232 1
167 249 1
167 266 1
168 10 1
168 11 1
168 12 1
168 19 1
168 32 1
168 169 1
168 170 1
168 171 1
168 172 1
169 3 1
169 10 1
169 12 1
169 13 1
169 32 1
169 96 1
169 115 1
169 155 1
169 158 1
169 167 1
169 168 1
169 172 1
169 220 1
170 10 1
170 12 1
170 32 1
170 138 1
170 168 1
170 170 1
170 197 1
170 200 1
170 217 1
170 225 1
170 227 1
170 267 1
170 268 1
170 279 1
171 3 1
171 10 1
171 13 1
171 19 1
171 32 1
171 33 1
171 96 1
171 115 1
171 135 1
171 138 1
171 168 1
171 204 1
171 216 1
171 217 1
172 32 1
172 132 1
172 163 1
172 167 1
172 168 1
172 169 1
172 186 1
172 196 1
172 220 1
172 224 1
172 225 1
172 230 1
172 249 1
172 266 1
172 279 1
173 10 1
173 11 1
173 12 1
173 32 1
174 10 1
174 32 1
175 10 1
175 11 1
175 32 1
175 176 1
176 18 1
176 43 1
176 112 1
176 175 1
176 180 1
176 197 1
176 200 1
176 201 1
176 207 1
176 248 1
177 3 1
177 10 1
177 11 1
177 12 1
177 13 1
177 32 1
178 134 1
178 179 1
178 182 1
179 10 1
179 13 1
179 32 1
179 178 1
179 180 1
179 181 1
179 182 1
180 132 1
180 176 1
180 179 1
180 182 1
180 202 1
180 248 1
181 10 1
181 32 1
181 96 1
181 135 1
181 138 1
181 179 1
181 182 1
181 189 1
181 199 1
181 201 1
181 202 1
181 205 1
181 206 1
181 207 1
181 218 1
181 221 1
181 229 1
181 242 1
181 243 1
181 248 1
181 250 1
182 10 1
182 18 1
182 96 1
182 134 1
182 138 1
182 178 1
182 179 1
182 180 1
182 181 1
182 202 1
182 221 1
183 4 1
183 105 1
183 107 1
183 115 1
183 129 1
183 130 1
184 23 1
184 73 1
184 123 1
184 252 1
184 254 1
184 255 1
184 272 1
184 273 1
185 3 1
185 10 1
185 13 1
185 14 1
185 32 1
185 151 1
185 159 1
185 163 1
185 164 1
185 166 1
185 167 1
185 225 1
186 10 1
186 32 1
186 96 1
186 115 1
186 134 1
186 164 1
186 167 1
186 172 1
187 10 1
187 32 1
188 10 1
188 11 1
188 12 1
188 32 1
188 96 1
188 135 1
188 138 1
189 3 1
189 10 1
189 13 1
189 19 1
189 32 1
189 33 1
189 181 1
189 205 1
189 207 1
189 211 1
189 243 1
189 271 1
190 3 1
190 10 1
190 13 1
190 14 1
190 19 1
190 32 1
190 43 1
190 64 1
190 115 1
190 126 1
190 135 1
190 149 1
190 155 1
190 195 1
191 3 1
191 10 1
191 13 1
191 14 1
191 32 1
191 43 1
191 64 1
191 115 1
191 151 1
192 32 1
192 45 1
192 49 1
192 52 1
192 64 1
192 120 1
192 123 1
192 125 1
192 139 1
192 239 1
192 255 1
193 14 1
193 32 1
193 38 1
193 53 1
193 54 1
193 59 1
193 86 1
193 116 1
193 122 1
193 139 1
193 222 1
193 239 1
193 262 1
194 14 1
194 32 1
194 64 1
194 65 1
194 126 1
194 152 1
194 153 1
194 156 1
195 3 1
195 10 1
195 11 1
195 32 1
195 64 1
195 126 1
195 135 1
195 137 1
195 149 1
195 150 1
195 152 1
195 156 1
195 190 1
196 3 1
196 10 1
196 32 1
196 115 1
196 167 1
196 172 1
196 224 1
196 265 1
197 10 1
197 12 1
197 32 1
197 112 1
197 113 1
197 138 1
197 170 1
197 176 1
197 200 1
197 210 1
197 216 1
197 227 1
197 267 1
197 269 1
197 270 1
197 279 1
198 10 1
198 11 1
198 32 1
199 3 1
199 10 1
199 32 1
199 132 1
199 181 1
199 215 1
199 219 1
199 228 1
199 248 1
199 250 1
200 10 1
200 11 1
200 12 1
200 32 1
200 96 1
200 170 1
200 176 1
200 197 1
200 227 1
200 234 1
200 269 1
201 3 1
201 10 1
201 13 1
201 32 1
201 176 1
201 181 1
201 202 1
201 206 1
201 215 1
201 241 1
202 3 1
202 10 1
202 19 1
202 32 1
202 134 1
202 138 1
202 180 1
202 181 1
202 182 1
202 201 1
202 207 1
202 242 1
202 248 1
203 10 1
203 11 1
203 12 1
203 32 1
203 96 1
203 135 1
203 138 1
204 3 1
204 10 1
204 13 1
204 15 1
204 19 1
204 32 1
204 138 1
204 171 1
204 208 1
204 242 1
204 243 1
205 10 1
205 13 1
205 32 1
205 96 1
205 181 1
205 189 1
205 206 1
205 235 1
205 241 1
206 3 1
206 10 1
206 13 1
206 32 1
206 82 1
206 96 1
206 128 1
206 138 1
206 181 1
206 201 1
206 205 1
206 235 1
206 241 1
207 32 1
207 96 1
207 135 1
207 176 1
207 181 1
207 189 1
207 202 1
207 242 1
207 271 1
208 3 1
208 10 1
208 13 1
208 18 1
208 32 1
208 132 1
208 204 1
208 211 1
208 215 1
209 10 1
209 32 1
209 96 1
209 138 1
209 210 1
209 234 1
209 269 1
210 10 1
210 32 1
210 96 1
210 135 1
210 138 1
210 197 1
210 209 1
211 3 1
211 12 1
211 13 1
211 14 1
211 15 1
211 29 1
211 32 1
211 33 1
211 43 1
211 44 1
211 51 1
211 65 1
211 66 1
211 92 1
211 96 1
211 113 1
211 128 1
211 129 1
211 132 1
211 156 1
211 189 1
211 208 1
211 215 1
211 243 1
212 3 1
212 10 1
212 13 1
212 14 1
212 15 1
212 43 1
212 64 1
212 107 1
212 151 1
212 153 1
213 10 1
213 14 1
213 53 1
213 64 1
213 67 1
213 116 1
213 125 1
213 142 1
213 236 1
213 253 1
214 10 1
214 12 1
214 25 1
214 50 1
214 52 1
214 54 1
214 64 1
214 122 1
214 123 1
214 142 1
214 236 1
214 258 1
214 275 1
215 3 1
215 10 1
215 11 1
215 12 1
215 14 1
215 29 1
215 33 1
215 43 1
215 51 1
215 64 1
215 85 1
215 96 1
215 111 1
215 113 1
215 128 1
215 132 1
215 199 1
215 201 1
215 208 1
215 211 1
215 235 1
215 241 1
216 10 1
216 19 1
216 62 1
216 135 1
216 138 1
216 171 1
216 197 1
216 217 1
216 219 1
216 244 1
217 10 1
217 19 1
217 62 1
217 96 1
217 128 1
217 135 1
217 138 1
217 170 1
217 171 1
217 216 1
217 244 1
217 270 1
218 3 1
218 10 1
218 113 1
218 138 1
218 181 1
218 243 1
219 10 1
219 129 1
219 199 1
219 216 1
219 228 1
220 3 1
220 11 1
220 12 1
220 96 1
220 121 1
220 135 1
220 137 1
220 138 1
220 163 1
220 169 1
220 172 1
220 223 1
220 265 1
220 266 1
221 11 1
221 12 1
221 96 1
221 135 1
221 138 1
221 181 1
221 182 1
222 11 1
222 12 1
222 24 1
222 65 1
222 94 1
222 96 1
222 123 1
222 193 1
222 254 1
222 276 1
223 11 1
223 12 1
223 96 1
223 121 1
223 138 1
223 166 1
223 167 1
223 220 1
223 224 1
223 265 1
224 11 1
224 96 1
224 137 1
224 172 1
224 196 1
224 223 1
224 225 1
224 265 1
225 11 1
225 12 1
225 96 1
225 138 1
225 170 1
225 172 1
225 185 1
225 224 1
225 226 1
225 267 1
225 279 1
226 11 1
226 12 1
226 137 1
226 138 1
226 225 1
226 267 1
227 11 1
227 12 1
227 96 1
227 138 1
227 170 1
227 197 1
227 200 1
227 234 1
227 269 1
227 270 1
228 11 1
228 12 1
228 62 1
228 96 1
228 113 1
228 138 1
228 199 1
228 219 1
228 248 1
228 250 1
229 11 1
229 12 1
229 96 1
229 135 1
229 138 1
229 181 1
229 248 1
229 250 1
230 11 1
230 29 1
230 43 1
230 85 1
230 112 1
230 115 1
230 132 1
230 150 1
230 152 1
230 156 1
230 160 1
230 164 1
230 166 1
230 167 1
230 172 1
230 231 1
230 240 1
230 249 1
230 265 1
230 266 1
230 267 1
230 279 1
231 11 1
231 92 1
231 129 1
231 230 1
231 240 1
231 249 1
232 12 1
232 19 1
232 96 1
232 121 1
232 126 1
232 135 1
232 138 1
232 159 1
232 160 1
232 163 1
232 164 1
232 166 1
232 167 1
233 12 1
233 96 1
233 121 1
233 137 1
233 155 1
233 165 1
233 166 1
234 12 1
234 112 1
234 200 1
234 209 1
234 227 1
234 269 1
234 270 1
235 3 1
235 4 1
235 82 1
235 92 1
235 128 1
235 135 1
235 205 1
235 206 1
235 215 1
235 241 1
236 14 1
236 25 1
236 36 1
236 37 1
236 47 1
236 50 1
236 59 1
236 64 1
236 67 1
236 69 1
236 70 1
236 71 1
236 75 1
236 86 1
236 131 1
236 139 1
236 142 1
236 213 1
236 214 1
236 238 1
236 239 1
236 253 1
236 256 1
236 275 1
237 14 1
237 36 1
237 48 1
237 54 1
237 64 1
237 68 1
237 77 1
237 87 1
237 113 1
237 120 1
237 251 1
237 255 1
237 256 1
237 257 1
237 260 1
237 263 1
237 264 1
237 272 1
237 273 1
237 274 1
238 14 1
238 39 1
238 56 1
238 57 1
238 64 1
238 67 1
238 68 1
238 70 1
238 86 1
238 88 1
238 139 1
238 142 1
238 236 1
238 239 1
238 256 1
238 262 1
238 264 1
238 273 1
239 24 1
239 38 1
239 45 1
239 47 1
239 49 1
239 50 1
239 56 1
239 64 1
239 86 1
239 119 1
239 139 1
239 142 1
239 192 1
239 193 1
239 236 1
239 238 1
239 254 1
239 255 1
239 261 1
239 264 1
240 61 1
240 69 1
240 107 1
240 112 1
240 113 1
240 128 1
240 129 1
240 230 1
240 231 1
241 4 1
241 18 1
241 92 1
241 135 1
241 201 1
241 205 1
241 206 1
241 215 1
241 235 1
242 92 1
242 135 1
242 138 1
242 181 1
242 202 1
242 204 1
242 207 1
243 33 1
243 43 1
243 113 1
243 132 1
243 138 1
243 181 1
243 189 1
243 204 1
243 211 1
243 218 1
244 19 1
244 43 1
244 62 1
244 65 1
244 96 1
244 135 1
244 216 1
244 217 1
245 34 1
245 37 1
245 39 1
245 41 1
245 52 1
245 53 1
245 56 1
245 62 1
245 70 1
245 112 1
245 113 1
245 118 1
245 124 1
245 126 1
246 20 1
246 22 1
246 34 1
246 41 1
246 56 1
246 62 1
246 112 1
246 113 1
246 119 1
247 39 1
247 55 1
247 62 1
247 88 1
247 116 1
247 141 1
248 43 1
248 176 1
248 180 1
248 181 1
248 199 1
248 202 1
248 228 1
248 229 1
249 43 1
249 112 1
249 113 1
249 150 1
249 152 1
249 156 1
249 160 1
249 164 1
249 166 1
249 167 1
249 172 1
249 230 1
249 231 1
249 265 1
249 266 1
250 43 1
250 132 1
250 181 1
250 199 1
250 228 1
250 229 1
251 23 1
251 48 1
251 50 1
251 54 1
251 75 1
251 133 1
251 237 1
251 258 1
251 260 1
251 272 1
251 273 1
252 19 1
252 23 1
252 44 1
252 45 1
252 184 1
252 255 1
252 273 1
253 35 1
253 66 1
253 67 1
253 213 1
253 236 1
253 256 1
253 257 1
253 272 1
253 274 1
254 21 1
254 23 1
254 35 1
254 45 1
254 48 1
254 52 1
254 54 1
254 61 1
254 123 1
254 139 1
254 184 1
254 222 1
254 239 1
255 19 1
255 23 1
255 45 1
255 47 1
255 49 1
255 54 1
255 139 1
255 184 1
255 192 1
255 237 1
255 239 1
255 252 1
255 256 1
256 19 1
256 35 1
256 67 1
256 69 1
256 236 1
256 237 1
256 238 1
256 253 1
256 255 1
256 257 1
257 21 1
257 35 1
257 67 1
257 237 1
257 253 1
257 256 1
257 272 1
257 273 1
257 274 1
258 19 1
258 23 1
258 47 1
258 49 1
258 75 1
258 93 1
258 142 1
258 214 1
258 251 1
258 262 1
258 274 1
259 24 1
259 36 1
259 61 1
259 86 1
259 93 1
259 123 1
260 23 1
260 93 1
260 237 1
260 251 1
260 272 1
260 273 1
261 21 1
261 35 1
261 39 1
261 53 1
261 54 1
261 59 1
261 68 1
261 88 1
261 116 1
261 139 1
261 141 1
261 239 1
261 262 1
261 263 1
261 272 1
262 19 1
262 35 1
262 68 1
262 69 1
262 139 1
262 141 1
262 193 1
262 238 1
262 258 1
262 261 1
262 263 1
262 272 1
263 35 1
263 54 1
263 86 1
263 88 1
263 141 1
263 237 1
263 261 1
263 262 1
263 264 1
263 272 1
263 273 1
264 35 1
264 141 1
264 237 1
264 238 1
264 239 1
264 263 1
264 272 1
265 132 1
265 134 1
265 158 1
265 163 1
265 165 1
265 166 1
265 196 1
265 220 1
265 223 1
265 224 1
265 230 1
265 249 1
265 266 1
265 267 1
266 29 1
266 112 1
266 113 1
266 115 1
266 132 1
266 137 1
266 138 1
266 150 1
266 152 1
266 156 1
266 164 1
266 166 1
266 167 1
266 172 1
266 220 1
266 230 1
266 249 1
266 265 1
267 165 1
267 170 1
267 197 1
267 225 1
267 226 1
267 230 1
267 265 1
267 268 1
268 170 1
268 267 1
269 197 1
269 200 1
269 209 1
269 227 1
269 234 1
269 270 1
270 197 1
270 217 1
270 227 1
270 234 1
270 269 1
271 96 1
271 107 1
271 189 1
271 207 1
272 47 1
272 48 1
272 54 1
272 56 1
272 69 1
272 145 1
272 184 1
272 237 1
272 251 1
272 253 1
272 257 1
272 260 1
272 261 1
272 262 1
272 263 1
272 264 1
273 49 1
273 52 1
273 68 1
273 184 1
273 237 1
273 238 1
273 251 1
273 252 1
273 257 1
273 260 1
273 263 1
274 23 1
274 35 1
274 60 1
274 116 1
274 123 1
274 136 1
274 237 1
274 253 1
274 257 1
274 258 1
275 24 1
275 57 1
275 59 1
275 116 1
275 123 1
275 131 1
275 138 1
275 214 1
275 236 1
276 75 1
276 123 1
276 222 1
277 77 1
277 117 1
278 87 1
278 118 1
279 132 1
279 165 1
279 170 1
279 172 1
279 197 1
279 225 1
279 230 1
