# Supplementary material for: A Model for Improving the Learning Curves of Artificial Neural Networks
Source: PLoS One. 2016 Feb 22;11(2):e0149874. doi: 10.1371/journal.pone.0149874 (PMC4763452; doi:10.1371/journal.pone.0149874)
Supplement: S1 Dataset — (ZIP) [file pone.0149874.s004.zip › dataset/robot/txt/c_elegans_chemotaxis_neural_network_2.txt]

AIBL AFDL EJ 1
AIYL AFDL R 7
AIBL AIAL R 3
AIBL AIAL RP 7
ASEL AIAL SP 3
AWCL AIAL S 2
RIFL AIAL RP 1
AIAL AIBL S 3
AIAL AIBL SP 7
AFDL AIBL EJ 1
DVC AIBL EJ 1
AIYL AIBL RP 1
ASEL AIBL S 1
ASEL AIBL SP 6
AVAL AIBL RP 2
AVBL AIBL R 1
AVBL AIBL RP 4
AWCL AIBL S 1
AWCL AIBL SP 1
DVC AIBL SP 1
FLPL AIBL RP 1
FLPL AIBL S 1
FLPL AIBL SP 1
RIFL AIBL RP 1
RIML AIBL RP 2
SAADL AIBL RP 2
SAADL AIBL SP 1
AFDL AIYL S 7
AIBL AIYL SP 1
RIML AIYL EJ 1
ASEL AIYL S 8
ASEL AIYL SP 5
AWCL AIYL RP 1
AWCL AIYL S 7
AWCL AIYL SP 3
RIAL AIYL R 1
RIAL AIYL RP 6
RIBL AIYL RP 4
AIAL ASEL RP 3
AIBL ASEL R 1
AIBL ASEL RP 6
AIYL ASEL R 8
AIYL ASEL RP 5
AWCL ASEL RP 4
AWCL ASEL SP 1
AIBL AVAL SP 2
FLPL AVAL EJ 1
AVBL AVAL S 6
AVBL AVAL SP 1
AWCL AVAL SP 1
DVC AVAL SP 5
FLPL AVAL S 4
FLPL AVAL SP 10
RIBL AVAL S 1
RIBL AVAL SP 1
RIML AVAL SP 1
SAADL AVAL SP 6
AIBL AVBL S 1
AIBL AVBL SP 4
AVAL AVBL R 6
AVAL AVBL RP 1
RIBL AVBL EJ 1
DVC AVBL SP 1
FLPL AVBL S 1
FLPL AVBL SP 3
RIFL AVBL SP 10
RIML AVBL SP 2
AIAL AWCL R 2
AIBL AWCL R 1
AIBL AWCL RP 1
AIYL AWCL R 7
AIYL AWCL RP 3
AIYL AWCL SP 1
ASEL AWCL RP 1
ASEL AWCL SP 4
AVAL AWCL RP 1
RIAL AWCL R 2
RIAL AWCL RP 1
AIBL DVC RP 1
AVAL DVC RP 5
AVBL DVC RP 1
AIBL DVC EJ 1
RIBL DVC RP 1
AIBL FLPL R 1
AIBL FLPL RP 1
AIBL FLPL SP 1
AVAL FLPL R 4
AVAL FLPL RP 10
AVBL FLPL R 1
AVBL FLPL RP 3
AVAL FLPL EJ 1
AIYL RIAL S 1
AIYL RIAL SP 6
AWCL RIAL S 2
AWCL RIAL SP 1
RIBL RIAL S 1
RIBL RIAL SP 2
AIYL RIBL SP 4
AVAL RIBL R 1
AVAL RIBL RP 1
DVC RIBL SP 1
RIAL RIBL R 1
RIAL RIBL RP 2
AVBL RIBL EJ 1
RIBL RIBL EJ 1
RIML RIBL S 1
AIAL RIFL SP 1
AIBL RIFL SP 1
AVBL RIFL RP 10
RIML RIFL RP 4
AIBL RIML SP 2
AVAL RIML RP 1
AVBL RIML RP 2
RIBL RIML R 1
RIFL RIML SP 4
AIYL RIML EJ 1
SAADL RIML S 1
SAADL RIML SP 2
AIBL SAADL RP 1
AIBL SAADL SP 2
AVAL SAADL RP 6
RIML SAADL R 1
RIML SAADL RP 2
