# Supplementary material for: A Model for Improving the Learning Curves of Artificial Neural Networks
Source: PLoS One. 2016 Feb 22;11(2):e0149874. doi: 10.1371/journal.pone.0149874 (PMC4763452; doi:10.1371/journal.pone.0149874)
Supplement: S1 Dataset — (ZIP) [file pone.0149874.s004.zip › dataset/robot/txt/c_elegans_chemotaxis_neural_network_1.txt]

AIAL ADAL SP 1
AIBL ADAL R 1
AVBL ADAL RP 4
RIML ADAL RP 3
AIBL ADAR RP 1
AVAL ADAR RP 1
AVBL ADAR R 1
AVBL ADAR RP 1
AVAL ADEL RP 2
FLPL ADEL R 1
FLPL ADEL RP 1
FLPL ADEL SP 2
RIAL ADEL RP 1
RIFL ADEL RP 1
AVAL ADER R 1
AVAL ADER RP 4
FLPL ADER RP 1
FLPL ADER SP 2
RIAL ADFL R 3
RIAL ADFL RP 12
ASEL ADFR S 1
AIAL ADLL R 2
AIAL ADLL RP 4
AIBL ADLL R 2
AIBL ADLL RP 5
AVAL ADLL RP 2
AVBL ADLL R 2
AVBL ADLL RP 2
AVBL ADLR R 1
AIBL AFDL EJ 1
AIYL AFDL R 7
AFDL AFDR EJ 1
AIBL AIAL R 3
AIBL AIAL RP 7
ASEL AIAL SP 3
AWCL AIAL S 2
RIFL AIAL RP 1
AIAL AIAR EJ 1
AWCL AIAR RP 1
AWCL AIAR S 3
AWCL AIAR SP 1
AIAL AIBL S 3
AIAL AIBL SP 7
AFDL AIBL EJ 1
DVC AIBL EJ 1
AIYL AIBL RP 1
ASEL AIBL S 1
ASEL AIBL SP 6
AVAL AIBL RP 2
AVBL AIBL R 1
AVBL AIBL RP 4
AWCL AIBL S 1
AWCL AIBL SP 1
DVC AIBL SP 1
FLPL AIBL RP 1
FLPL AIBL S 1
FLPL AIBL SP 1
RIFL AIBL RP 1
RIML AIBL RP 2
SAADL AIBL RP 2
SAADL AIBL SP 1
DVC AIBR EJ 2
RIML AIBR EJ 1
ASEL AIBR S 2
ASEL AIBR SP 2
AWCL AIBR SP 1
DVC AIBR SP 3
FLPL AIBR SP 2
RIAL AIBR RP 1
RIBL AIBR RP 4
RIBL AIBR SP 2
RIML AIBR R 4
RIML AIBR RP 12
SAADL AIBR RP 1
AIAL AIML R 1
AIAL AIML RP 4
AIAL AIML SP 2
RIFL AIML RP 1
ASEL AINL R 1
ASEL AINL RP 2
RIBL AINL R 1
AFDL AINR R 3
AFDL AINR RP 1
AFDL AINR S 1
AIAL AINR RP 2
AIBL AINR RP 2
ASEL AINR RP 1
RIBL AINR RP 2
AFDL AIYL S 7
AIBL AIYL SP 1
RIML AIYL EJ 1
ASEL AIYL S 8
ASEL AIYL SP 5
AWCL AIYL RP 1
AWCL AIYL S 7
AWCL AIYL SP 3
RIAL AIYL R 1
RIAL AIYL RP 6
RIBL AIYL RP 4
AIYL AIYR EJ 1
ASEL AIYR S 5
ASEL AIYR SP 1
AIAL AIZL RP 3
AIAL AIZL SP 1
AIBL AIZL R 2
AIBL AIZL RP 2
AIYL AIZL S 3
AIYL AIZL SP 10
ASEL AIZL RP 1
RIAL AIZL R 3
RIAL AIZL RP 5
RIML AIZL RP 4
AIBL AIZR R 1
AIBL AIZR RP 7
AVAL ALA RP 1
RIFL ALML SP 2
AVBL AQR EJ 1
AVAL AQR R 1
AVAL AQR RP 1
AVBL AQR R 1
AVBL AQR RP 2
RIAL AQR R 1
RIAL AQR RP 2
AVAL AS01 EJ 3
AVAL AS02 S 1
AVAL AS03 EJ 2
AVAL AS03 S 1
AVBL AS03 S 1
AVAL AS04 S 1
AVBL AS04 S 1
AVAL AS05 EJ 1
AVAL AS05 S 3
AVBL AS05 S 1
AVAL AS06 EJ 1
AVBL AS06 S 1
AVAL AS07 EJ 6
AVBL AS07 EJ 2
AVAL AS07 S 8
AVAL AS08 EJ 4
AVAL AS08 S 5
AVAL AS09 EJ 4
AVAL AS09 S 8
AVBL AS09 S 1
AVAL AS10 EJ 1
AVAL AS10 SP 2
AVBL AS10 S 1
AVAL AS11 SP 4
AIAL ASEL RP 3
AIBL ASEL R 1
AIBL ASEL RP 6
AIYL ASEL R 8
AIYL ASEL RP 5
AWCL ASEL RP 4
AWCL ASEL SP 1
AFDL ASER R 1
AFDL ASER RP 1
AIAL ASER R 1
AIAL ASER RP 1
AIAL ASER S 1
AIAL ASER SP 2
AIBL ASER RP 2
AIBL ASER SP 1
AIYL ASER R 2
AIYL ASER RP 2
AWCL ASER RP 1
AIAL ASGL R 6
AIAL ASGL RP 3
AIAL ASGL SP 1
AIBL ASGL RP 3
AIAL ASHL R 5
AIAL ASHL RP 2
AIAL ASHL SP 1
AIBL ASHL R 2
AIBL ASHL RP 3
AVAL ASHL RP 2
AVBL ASHL RP 6
RIAL ASHL RP 4
RIML ASHL RP 1
AIBL ASIL R 1
AIYL ASIL RP 2
AIAL ASIL EJ 2
AWCL ASIL R 1
AWCL ASIL RP 1
RIBL ASIL RP 1
AIAL ASIR RP 1
ASEL ASIR R 2
AWCL ASIR RP 1
AIAL ASKL R 7
AIAL ASKL RP 4
AIAL ASKL S 2
AIAL ASKL SP 1
AIBL ASKL RP 2
AVAL AUAL R 1
AVAL AUAL RP 2
RIAL AUAL RP 5
RIBL AUAL R 2
RIBL AUAL RP 7
RIBL AUAL SP 1
AIBL AVAL SP 2
FLPL AVAL EJ 1
AVBL AVAL S 6
AVBL AVAL SP 1
AWCL AVAL SP 1
DVC AVAL SP 5
FLPL AVAL S 4
FLPL AVAL SP 10
RIBL AVAL S 1
RIBL AVAL SP 1
RIML AVAL SP 1
SAADL AVAL SP 6
AVAL AVAR RP 1
AVAL AVAR SP 2
AVAL AVAR EJ 5
RIML AVAR EJ 2
AVBL AVAR R 1
AVBL AVAR S 5
AVBL AVAR SP 2
DVC AVAR SP 7
FLPL AVAR SP 17
AIBL AVBL S 1
AIBL AVBL SP 4
AVAL AVBL R 6
AVAL AVBL RP 1
RIBL AVBL EJ 1
DVC AVBL SP 1
FLPL AVBL S 1
FLPL AVBL SP 3
RIFL AVBL SP 10
RIML AVBL SP 2
AVAL AVBR R 5
AVAL AVBR RP 1
AVAL AVBR SP 1
AVBL AVBR RP 1
AVBL AVBR SP 1
AVBL AVBR EJ 3
RIBL AVBR EJ 1
FLPL AVBR S 1
FLPL AVBR SP 4
RIBL AVBR SP 1
RIFL AVBR SP 1
RIML AVBR SP 3
AVAL AVDL R 1
AVAL AVDL RP 12
AVAL AVDL S 1
AVBL AVDL SP 1
FLPL AVDL EJ 1
FLPL AVDL SP 6
AVAL AVDR R 3
AVAL AVDR RP 13
AVBL AVDR R 1
AVBL AVDR SP 2
DVC AVDR R 1
FLPL AVDR SP 13
RIBL AVDR SP 1
AVAL AVEL R 2
AVAL AVEL RP 10
AVBL AVEL S 1
RIML AVEL EJ 2
RIBL AVEL S 1
RIBL AVEL SP 1
AVAL AVER R 2
AVAL AVER RP 5
AVBL AVER SP 2
RIML AVER EJ 3
RIBL AVER S 3
RIBL AVER SP 2
AVBL AVFL RP 1
AVBL AVFR RP 1
AVBL AVG R 1
AVBL AVG RP 1
RIFL AVG EJ 1
AVAL AVHL SP 1
AVBL AVHL R 1
AVBL AVHR RP 2
RIFL AVHR SP 1
AVBL AVJL RP 1
AVAL AVJL EJ 2
AVAL AVJR RP 1
AVBL AVJR R 1
AVBL AVJR RP 2
RIFL AVJR SP 2
AVBL AVKL RP 1
DVC AVKL SP 2
RIML AVKL RP 2
DVC AVKR SP 1
RIML AVKR RP 2
SAADL AVKR RP 1
AVBL AVL S 1
DVC AVL EJ 9
AVBL AVM RP 6
AFDL AWAL R 1
AFDL AWAL RP 4
AIYL AWAL RP 1
AIYL AWAL SP 3
ASEL AWAL RP 4
AIAL AWAL EJ 1
ASEL AWAR RP 1
AVBL AWBL R 1
RIAL AWBL R 1
RIAL AWBL RP 2
AIAL AWCL R 2
AIBL AWCL R 1
AIBL AWCL RP 1
AIYL AWCL R 7
AIYL AWCL RP 3
AIYL AWCL SP 1
ASEL AWCL RP 1
ASEL AWCL SP 4
AVAL AWCL RP 1
RIAL AWCL R 2
RIAL AWCL RP 1
AIAL AWCR SP 1
AIYL AWCR R 1
AIYL AWCR RP 3
AIYL AWCR SP 1
ASEL AWCR RP 1
ASEL AWCR SP 1
AWCL AWCR R 1
AWCL AWCR RP 4
AWCL AWCR SP 1
AIBL BAGL RP 1
RIBL BAGL R 1
AIYL BAGR RP 1
AVAL BAGR R 1
AVAL BAGR RP 1
RIAL BAGR R 2
RIAL BAGR RP 3
RIBL BAGR R 1
RIBL BAGR RP 3
RIBL BAGR SP 1
SAADL BDUL RP 1
AVAL BDUR RP 3
RIBL CEPDL RP 2
RIAL CEPVL SP 1
AVAL DA01 S 2
AVAL DA01 EJ 2
AVAL DA02 S 2
AVAL DA02 EJ 2
AVAL DA03 S 6
AVAL DA04 S 7
AVAL DA04 EJ 3
AVAL DA05 S 7
AVAL DA05 EJ 1
AVAL DA06 S 11
AVAL DA06 EJ 10
AVAL DA07 SP 2
AVAL DA07 EJ 2
AVAL DA08 SP 4
AVAL DA09 S 2
AVAL DA09 SP 1
AVBL DB03 EJ 1
AVBL DB04 EJ 1
AVAL DB05 S 2
AVBL DB05 EJ 1
AVAL DB06 SP 1
AVAL DB06 EJ 3
AVBL DB06 EJ 2
AVBL DB07 EJ 2
AVAL DVA RP 3
AVBL DVA RP 1
AVBL DVA EJ 1
FLPL DVA SP 1
RIAL DVA R 1
DVC DVB RP 3
AIBL DVC RP 1
AVAL DVC RP 5
AVBL DVC RP 1
AIBL DVC EJ 1
RIBL DVC RP 1
AIBL FLPL R 1
AIBL FLPL RP 1
AIBL FLPL SP 1
AVAL FLPL R 4
AVAL FLPL RP 10
AVBL FLPL R 1
AVBL FLPL RP 3
AVAL FLPL EJ 1
AVAL FLPR R 2
AVAL FLPR RP 10
AVBL FLPR RP 5
FLPL FLPR RP 2
FLPL FLPR SP 1
FLPL FLPR EJ 2
AIAL HSNL RP 1
AIAL HSNL S 1
RIFL HSNL RP 3
RIML HSNL RP 2
AIBL HSNR RP 1
AIYL HSNR SP 1
RIBL IL2DL RP 1
RIAL IL2VL RP 1
AVAL LUAL RP 5
AVAL LUAL SP 1
AVAL LUAL EJ 1
AVAL LUAR RP 3
RIBL OLLL RP 8
RIBL OLQDL EJ 2
RIBL OLQVL EJ 1
AVAL PHBL RP 9
AVAL PHBR RP 7
AVAL PHCL RP 1
AVAL PLMR R 1
AVAL PLMR RP 3
SAADL PLNL RP 5
AVAL PQR R 3
AVAL PQR RP 5
AVAL PVCL R 1
AVAL PVCL RP 1
AVAL PVCL S 3
AVAL PVCL SP 7
AVBL PVCL RP 5
AVAL PVCL EJ 2
AVAL PVCR R 2
AVAL PVCR RP 5
AVAL PVCR S 2
AVAL PVCR SP 4
AVBL PVCR R 2
AVBL PVCR RP 6
FLPL PVCR RP 1
AVAL PVCR EJ 5
AVAL PVDL RP 6
AVAL PVDR RP 6
AVAL PVNL RP 2
RIFL PVNL RP 1
AVAL PVNR R 2
AVAL PVNR RP 2
AVBL PVNR RP 1
AVBL PVNR SP 1
AVAL PVPL R 1
AVAL PVPL RP 1
AVBL PVPL R 2
AVBL PVPL RP 3
AVAL PVPL EJ 1
DVC PVPL EJ 2
RIFL PVPL SP 3
AVAL PVPR RP 1
AVBL PVPR RP 4
DVC PVPR R 1
DVC PVPR RP 1
DVC PVPR EJ 13
AIAL PVQL R 3
AIAL PVQL RP 3
AVBL PVQR RP 1
DVC PVQR RP 1
AVBL PVR RP 4
AIBL PVT RP 2
DVC PVT R 2
DVC PVT SP 1
AIBL PVT EJ 1
RIBL PVT EJ 1
AIYL RIAL S 1
AIYL RIAL SP 6
AWCL RIAL S 2
AWCL RIAL SP 1
RIBL RIAL S 1
RIBL RIAL SP 2
ASEL RIAR S 1
RIAL RIAR RP 4
RIAL RIAR SP 1
AIYL RIBL SP 4
AVAL RIBL R 1
AVAL RIBL RP 1
DVC RIBL SP 1
RIAL RIBL R 1
RIAL RIBL RP 2
AVBL RIBL EJ 1
RIBL RIBL EJ 1
RIML RIBL S 1
AIBL RIBR R 1
AIBL RIBR RP 1
AIBL RIBR S 1
AIBL RIBR SP 3
DVC RIBR SP 1
AVBL RIBR EJ 1
RIBL RIBR EJ 3
AVAL RICL RP 5
RIML RICL RP 1
AVAL RICR RP 5
AVBL RID EJ 1
AIAL RIFL SP 1
AIBL RIFL SP 1
AVBL RIFL RP 10
RIML RIFL RP 4
AVBL RIFR RP 1
DVC RIGL RP 1
DVC RIGL S 1
DVC RIGL SP 4
RIBL RIGL R 1
RIBL RIGL EJ 1
AIBL RIGR SP 1
DVC RIGR SP 5
AIBL RIGR EJ 3
RIAL RIH R 1
RIAL RIH RP 10
RIBL RIH RP 5
FLPL RIH EJ 1
AIBL RIML SP 2
AVAL RIML RP 1
AVBL RIML RP 2
RIBL RIML R 1
RIFL RIML SP 4
AIYL RIML EJ 1
SAADL RIML S 1
SAADL RIML SP 2
AIBL RIMR RP 4
AIBL RIMR S 1
AIBL RIMR SP 12
AVAL RIMR RP 2
AVBL RIMR RP 2
AIBL RIMR EJ 1
AVAL RIMR EJ 3
SAADL RIMR S 1
SAADL RIMR SP 5
RIAL RIR R 1
RIAL RIR RP 4
RIBL RIS RP 3
RIML RIS RP 1
RIML RIS EJ 1
RIAL RIVL RP 1
RIAL RIVL SP 2
AIBL RIVL EJ 1
RIAL RIVR RP 2
RIAL RIVR S 1
RIAL RIVR SP 3
SAADL RIVR R 2
RIAL RMDDL S 2
RIAL RMDDL SP 10
RIAL RMDDR SP 7
RIAL RMDL RP 4
RIAL RMDL S 4
RIAL RMDL SP 2
RIML RMDL SP 1
RIAL RMDR RP 3
RIAL RMDR S 4
RIAL RMDR SP 2
RIML RMDR SP 1
RIAL RMDVL S 1
RIAL RMDVL SP 8
RIAL RMDVR S 2
RIAL RMDVR SP 9
RIBL RMED RP 1
DVC RMFL SP 2
DVC RMFR SP 4
RIML RMFR SP 1
AIAL RMGL S 1
AVAL RMGL RP 1
SAADL RMGR S 1
AIBL SAADL RP 1
AIBL SAADL SP 2
AVAL SAADL RP 6
RIML SAADL R 1
RIML SAADL RP 2
AIBL SAADR SP 2
RIML SAADR R 1
RIML SAADR RP 3
RIML SAADR S 1
AIBL SAAVL RP 1
AVAL SAAVL R 1
AVAL SAAVL RP 16
RIML SAAVL RP 2
RIML SAAVL SP 3
RIML SAAVR RP 5
RIML SAAVR S 2
AVAL SABD EJ 4
AVAL SABVR EJ 1
AVAL SDQL R 1
AVAL SDQL RP 1
FLPL SDQL RP 1
AIBL SDQR RP 2
AVAL SDQR RP 2
AVBL SDQR R 2
AVBL SDQR RP 4
AVAL SDQR EJ 1
AVBL SDQR EJ 1
RIAL SIADL SP 2
RIBL SIADL EJ 1
RIBL SIAVL EJ 1
RIBL SIBDL EJ 1
AVBL SIBVL EJ 1
RIBL SIBVL EJ 1
RIBL SIBVR EJ 1
RIBL SMBDL EJ 1
SAADL SMBDL EJ 1
AVAL SMBDR RP 1
SAADL SMBVL R 3
RIAL SMDDL RP 1
RIAL SMDDL S 3
RIAL SMDDL SP 5
RIBL SMDDL EJ 1
AIBL SMDDR SP 4
RIAL SMDDR RP 2
RIAL SMDDR S 3
RIAL SMDDR SP 7
RIML SMDDR S 1
RIML SMDDR SP 4
RIAL SMDVL RP 3
RIAL SMDVL S 1
RIAL SMDVL SP 5
RIML SMDVL SP 1
RIAL SMDVR RP 7
RIAL SMDVR S 1
RIAL SMDVR SP 10
RIBL SMDVR SP 2
RIBL SMDVR EJ 2
AVBL URBL R 1
AVBL URXL RP 1
RIAL URXL R 1
RIAL URXL RP 7
AVBL URXR RP 1
RIBL URYDL RP 1
AVAL URYDL EJ 1
RIAL URYVL RP 1
RIBL URYVL RP 2
AVAL URYVR RP 1
AVAL URYVR EJ 1
AVAL VA01 EJ 3
AVAL VA02 R 1
AVAL VA02 S 1
AVBL VA02 S 1
AVAL VA02 EJ 4
AVAL VA03 S 2
AVAL VA03 EJ 1
AVAL VA04 S 2
AVAL VA04 EJ 1
AVAL VA05 S 3
AVAL VA05 EJ 5
AVAL VA06 S 4
AVAL VA06 EJ 6
AVBL VA07 S 1
AVAL VA07 EJ 2
AVAL VA08 S 9
AVAL VA08 EJ 10
AVAL VA09 S 7
AVAL VA09 EJ 1
DVC VA09 EJ 1
AVAL VA10 SP 5
AVBL VA10 S 1
AVAL VA10 EJ 1
AVAL VA11 SP 6
AVAL VA11 EJ 1
AVAL VA12 SP 2
RIML VB01 RP 2
SAADL VB01 R 7
SAADL VB01 RP 2
AVBL VB01 EJ 1
AVBL VB02 S 1
AVBL VB02 EJ 3
AVBL VB04 EJ 1
AVBL VB05 EJ 1
AVBL VB06 EJ 1
AVBL VB07 EJ 2
AVBL VB08 EJ 7
AVAL VB09 EJ 5
AVBL VB09 EJ 1
AVBL VB10 EJ 2
AVBL VB11 EJ 2
DVC VC01 R 1
DVC VC02 R 1
AVBL VC03 S 1
DVC VC03 R 1
AVBL VC04 RP 1
DVC VC05 R 2
DVC VD01 EJ 5
RIFL VD01 EJ 1
AVAL VD06 R 1
DVC VD10 EJ 4
