# Supplementary material for: A Model for Improving the Learning Curves of Artificial Neural Networks
Source: PLoS One. 2016 Feb 22;11(2):e0149874. doi: 10.1371/journal.pone.0149874 (PMC4763452; doi:10.1371/journal.pone.0149874)
Supplement: S1 Dataset — (ZIP) [file pone.0149874.s004.zip › dataset/robot/txt/c_elegans_chemotaxis_neural_network.rep]

Network statistics:
Number of vertices = 15
Number of edges = 40
Network density = 0.385714

Degree distribution:
        Cluster      Frequency   Frequency(%)
              2              1       6.666667
              3              3      20.000000
              4              4      26.666667
              6              1       6.666667
              7              4      26.666667
              8              1       6.666667
             12              1       6.666667

Average vertex degree = 5.4

Average clustering coefficient = 0.666392

Average shortest path = 1.65403

Network diameter = 3

Average global efficiency = 0.688889

Average local efficiency = 0.857403
