# Supplementary material for: A Model for Improving the Learning Curves of Artificial Neural Networks
Source: PLoS One. 2016 Feb 22;11(2):e0149874. doi: 10.1371/journal.pone.0149874 (PMC4763452; doi:10.1371/journal.pone.0149874)
Supplement: S1 Dataset — (ZIP) [file pone.0149874.s004.zip › dataset/robot/txt/c_elegans_chemotaxis_neural_network.net]

*Vertices 15
1 "AIBL"
2 "AFDL"
3 "AIYL"
4 "AIAL"
5 "ASEL"
6 "AWCL"
7 "RIFL"
8 "DVC"
9 "AVAL"
10 "AVBL"
11 "FLPL"
12 "RIML"
13 "SAADL"
14 "RIAL"
15 "RIBL"
*Edges
1 2 1
1 3 1
1 4 1
1 5 1
1 6 1
1 7 1
1 8 1
1 9 1
1 10 1
1 11 1
1 12 1
1 13 1
2 1 1
2 3 1
3 1 1
3 2 1
3 5 1
3 6 1
3 12 1
3 14 1
3 15 1
4 1 1
4 5 1
4 6 1
4 7 1
5 1 1
5 3 1
5 4 1
5 6 1
6 1 1
6 3 1
6 4 1
6 5 1
6 9 1
6 14 1
7 1 1
7 4 1
7 10 1
7 12 1
8 1 1
8 9 1
8 10 1
8 15 1
9 1 1
9 6 1
9 8 1
9 10 1
9 11 1
9 12 1
9 13 1
9 15 1
10 1 1
10 7 1
10 8 1
10 9 1
10 11 1
10 12 1
10 15 1
11 1 1
11 9 1
11 10 1
12 1 1
12 3 1
12 7 1
12 9 1
12 10 1
12 13 1
12 15 1
13 1 1
13 9 1
13 12 1
14 3 1
14 6 1
14 15 1
15 3 1
15 8 1
15 9 1
15 10 1
15 12 1
15 14 1
15 15 1
