# Supplementary material for: A Model for Improving the Learning Curves of Artificial Neural Networks
Source: PLoS One. 2016 Feb 22;11(2):e0149874. doi: 10.1371/journal.pone.0149874 (PMC4763452; doi:10.1371/journal.pone.0149874)
Supplement: S1 Dataset — (ZIP) [file pone.0149874.s004.zip › dataset/robot/txt/rules_of_robotics_snetdens.rep]

Total number of sentences: 3
Total number of words: 38
Vocabulary: 28

IF of pairs of words found in text:
Pair                                C_fi     C_psi         I        Fi        IF
robot+may                              3         1  0.333333  0.333333  0.111111
robot+not                              3         2  0.666667  0.666667  0.444444
robot+injure                           3         1  0.333333  0.333333  0.111111
robot+human                            3         3  1.000000  1.000000  1.000000
robot+being                            3         2  0.666667  0.666667  0.444444
robot+through                          3         1  0.333333  0.333333  0.111111
robot+inaction                         3         1  0.333333  0.333333  0.111111
robot+allow                            3         1  0.333333  0.333333  0.111111
robot+come                             3         1  0.333333  0.333333  0.111111
robot+harm                             3         1  0.333333  0.333333  0.111111
robot+must                             3         2  0.666667  0.666667  0.444444
robot+obey                             3         1  0.333333  0.333333  0.111111
robot+orders                           3         2  0.666667  0.666667  0.444444
robot+given                            3         1  0.333333  0.333333  0.111111
robot+beings                           3         1  0.333333  0.333333  0.111111
robot+except                           3         1  0.333333  0.333333  0.111111
robot+would                            3         1  0.333333  0.333333  0.111111
robot+conflict                         3         2  0.666667  0.666667  0.444444
robot+first                            3         2  0.666667  0.666667  0.444444
robot+Law                              3         1  0.333333  0.333333  0.111111
robot+protect                          3         1  0.333333  0.333333  0.111111
robot+own                              3         1  0.333333  0.333333  0.111111
robot+existence                        3         1  0.333333  0.333333  0.111111
robot+such                             3         1  0.333333  0.333333  0.111111
robot+protection                       3         1  0.333333  0.333333  0.111111
robot+second                           3         1  0.333333  0.333333  0.111111
robot+laws                             3         1  0.333333  0.333333  0.111111
may+not                                1         2  0.333333  0.500000  0.166667
may+injure                             1         1  0.333333  1.000000  0.333333
may+human                              1         3  0.666667  1.000000  0.666667
may+being                              1         2  0.666667  2.000000  1.333333
may+through                            1         1  0.333333  1.000000  0.333333
may+inaction                           1         1  0.333333  1.000000  0.333333
may+allow                              1         1  0.333333  1.000000  0.333333
may+come                               1         1  0.333333  1.000000  0.333333
may+harm                               1         1  0.333333  1.000000  0.333333
not+injure                             2         1  0.333333  0.500000  0.166667
not+human                              2         3  0.666667  0.666667  0.444444
not+being                              2         2  0.666667  1.000000  0.666667
not+through                            2         1  0.333333  0.500000  0.166667
not+inaction                           2         1  0.333333  0.500000  0.166667
not+allow                              2         1  0.333333  0.500000  0.166667
not+come                               2         1  0.333333  0.500000  0.166667
not+harm                               2         1  0.333333  0.500000  0.166667
not+conflict                           2         2  0.333333  0.333333  0.111111
not+first                              2         2  0.333333  0.333333  0.111111
not+second                             2         1  0.333333  0.500000  0.166667
not+laws                               2         1  0.333333  0.500000  0.166667
injure+human                           1         3  0.666667  1.000000  0.666667
injure+being                           1         2  0.666667  2.000000  1.333333
injure+through                         1         1  0.333333  1.000000  0.333333
injure+inaction                        1         1  0.333333  1.000000  0.333333
injure+allow                           1         1  0.333333  1.000000  0.333333
injure+come                            1         1  0.333333  1.000000  0.333333
injure+harm                            1         1  0.333333  1.000000  0.333333
human+being                            3         2  1.333333  4.000000  5.333333
human+through                          3         1  0.666667  1.000000  0.666667
human+inaction                         3         1  0.666667  1.000000  0.666667
human+allow                            3         1  0.666667  1.000000  0.666667
human+come                             3         1  0.666667  1.000000  0.666667
human+harm                             3         1  0.666667  1.000000  0.666667
human+beings                           3         1  0.333333  0.333333  0.111111
human+except                           3         1  0.333333  0.333333  0.111111
human+would                            3         1  0.333333  0.333333  0.111111
human+conflict                         3         2  0.333333  0.250000  0.083333
human+first                            3         2  0.333333  0.250000  0.083333
human+Law                              3         1  0.333333  0.333333  0.111111
being+through                          2         1  0.666667  2.000000  1.333333
being+inaction                         2         1  0.666667  2.000000  1.333333
being+allow                            2         1  0.666667  2.000000  1.333333
being+come                             2         1  0.666667  2.000000  1.333333
being+harm                             2         1  0.666667  2.000000  1.333333
through+inaction                       1         1  0.333333  1.000000  0.333333
through+allow                          1         1  0.333333  1.000000  0.333333
through+come                           1         1  0.333333  1.000000  0.333333
through+harm                           1         1  0.333333  1.000000  0.333333
inaction+allow                         1         1  0.333333  1.000000  0.333333
inaction+come                          1         1  0.333333  1.000000  0.333333
inaction+harm                          1         1  0.333333  1.000000  0.333333
allow+come                             1         1  0.333333  1.000000  0.333333
allow+harm                             1         1  0.333333  1.000000  0.333333
come+harm                              1         1  0.333333  1.000000  0.333333
must+not                               2         2  0.333333  0.333333  0.111111
must+human                             2         3  0.333333  0.250000  0.083333
must+obey                              2         1  0.333333  0.500000  0.166667
must+orders                            2         2  0.666667  1.000000  0.666667
must+given                             2         1  0.333333  0.500000  0.166667
must+beings                            2         1  0.333333  0.500000  0.166667
must+except                            2         1  0.333333  0.500000  0.166667
must+would                             2         1  0.333333  0.500000  0.166667
must+conflict                          2         2  0.666667  1.000000  0.666667
must+first                             2         2  0.666667  1.000000  0.666667
must+Law                               2         1  0.333333  0.500000  0.166667
must+protect                           2         1  0.333333  0.500000  0.166667
must+own                               2         1  0.333333  0.500000  0.166667
must+existence                         2         1  0.333333  0.500000  0.166667
must+such                              2         1  0.333333  0.500000  0.166667
must+protection                        2         1  0.333333  0.500000  0.166667
must+second                            2         1  0.333333  0.500000  0.166667
must+laws                              2         1  0.333333  0.500000  0.166667
obey+human                             1         3  0.333333  0.333333  0.111111
obey+orders                            1         2  0.666667  2.000000  1.333333
obey+given                             1         1  0.333333  1.000000  0.333333
obey+beings                            1         1  0.333333  1.000000  0.333333
obey+except                            1         1  0.333333  1.000000  0.333333
obey+would                             1         1  0.333333  1.000000  0.333333
obey+conflict                          1         2  0.333333  0.500000  0.166667
obey+first                             1         2  0.333333  0.500000  0.166667
obey+Law                               1         1  0.333333  1.000000  0.333333
orders+human                           2         3  0.666667  0.666667  0.444444
orders+given                           2         1  0.666667  2.000000  1.333333
orders+beings                          2         1  0.666667  2.000000  1.333333
orders+except                          2         1  0.666667  2.000000  1.333333
orders+would                           2         1  0.666667  2.000000  1.333333
orders+conflict                        2         2  0.666667  1.000000  0.666667
orders+first                           2         2  0.666667  1.000000  0.666667
orders+Law                             2         1  0.666667  2.000000  1.333333
given+human                            1         3  0.333333  0.333333  0.111111
given+beings                           1         1  0.333333  1.000000  0.333333
given+except                           1         1  0.333333  1.000000  0.333333
given+would                            1         1  0.333333  1.000000  0.333333
given+conflict                         1         2  0.333333  0.500000  0.166667
given+first                            1         2  0.333333  0.500000  0.166667
given+Law                              1         1  0.333333  1.000000  0.333333
beings+except                          1         1  0.333333  1.000000  0.333333
beings+would                           1         1  0.333333  1.000000  0.333333
beings+conflict                        1         2  0.333333  0.500000  0.166667
beings+first                           1         2  0.333333  0.500000  0.166667
beings+Law                             1         1  0.333333  1.000000  0.333333
except+would                           1         1  0.333333  1.000000  0.333333
except+conflict                        1         2  0.333333  0.500000  0.166667
except+first                           1         2  0.333333  0.500000  0.166667
except+Law                             1         1  0.333333  1.000000  0.333333
would+conflict                         1         2  0.333333  0.500000  0.166667
would+first                            1         2  0.333333  0.500000  0.166667
would+Law                              1         1  0.333333  1.000000  0.333333
conflict+first                         2         2  0.666667  1.000000  0.666667
conflict+Law                           2         1  0.333333  0.500000  0.166667
conflict+second                        2         1  0.333333  0.500000  0.166667
conflict+laws                          2         1  0.333333  0.500000  0.166667
first+Law                              2         1  0.333333  0.500000  0.166667
first+second                           2         1  0.333333  0.500000  0.166667
first+laws                             2         1  0.333333  0.500000  0.166667
protect+not                            1         2  0.333333  0.500000  0.166667
protect+conflict                       1         2  0.333333  0.500000  0.166667
protect+first                          1         2  0.333333  0.500000  0.166667
protect+own                            1         1  0.333333  1.000000  0.333333
protect+existence                      1         1  0.333333  1.000000  0.333333
protect+such                           1         1  0.333333  1.000000  0.333333
protect+protection                     1         1  0.333333  1.000000  0.333333
protect+second                         1         1  0.333333  1.000000  0.333333
protect+laws                           1         1  0.333333  1.000000  0.333333
own+not                                1         2  0.333333  0.500000  0.166667
own+conflict                           1         2  0.333333  0.500000  0.166667
own+first                              1         2  0.333333  0.500000  0.166667
own+existence                          1         1  0.333333  1.000000  0.333333
own+such                               1         1  0.333333  1.000000  0.333333
own+protection                         1         1  0.333333  1.000000  0.333333
own+second                             1         1  0.333333  1.000000  0.333333
own+laws                               1         1  0.333333  1.000000  0.333333
existence+not                          1         2  0.333333  0.500000  0.166667
existence+conflict                     1         2  0.333333  0.500000  0.166667
existence+first                        1         2  0.333333  0.500000  0.166667
existence+such                         1         1  0.333333  1.000000  0.333333
existence+protection                   1         1  0.333333  1.000000  0.333333
existence+second                       1         1  0.333333  1.000000  0.333333
existence+laws                         1         1  0.333333  1.000000  0.333333
such+not                               1         2  0.333333  0.500000  0.166667
such+conflict                          1         2  0.333333  0.500000  0.166667
such+first                             1         2  0.333333  0.500000  0.166667
such+protection                        1         1  0.333333  1.000000  0.333333
such+second                            1         1  0.333333  1.000000  0.333333
such+laws                              1         1  0.333333  1.000000  0.333333
protection+not                         1         2  0.333333  0.500000  0.166667
protection+conflict                    1         2  0.333333  0.500000  0.166667
protection+first                       1         2  0.333333  0.500000  0.166667
protection+second                      1         1  0.333333  1.000000  0.333333
protection+laws                        1         1  0.333333  1.000000  0.333333
second+laws                            1         1  0.333333  1.000000  0.333333
