# Supplementary material for: A Model for Improving the Learning Curves of Artificial Neural Networks
Source: PLoS One. 2016 Feb 22;11(2):e0149874. doi: 10.1371/journal.pone.0149874 (PMC4763452; doi:10.1371/journal.pone.0149874)
Supplement: S1 Dataset — (ZIP) [file pone.0149874.s004.zip › dataset/robot/results/statistics_hybrid_neural_network_epochs_correctness.csv]

1	0.005	0+2.19515e-11*i
2	0.171	0.0238656
3	0.2083	0.0245486
4	0.2371	0.0249304
5	0.26885	0.0249309
6	0.291	0.0250477
7	0.2926	0.0240897
8	0.29455	0.0247556
9	0.28185	0.0239761
10	0.28635	0.0237811
11	0.2749	0.0244649
12	0.3012	0.0237146
13	0.29935	0.0250355
14	0.32215	0.0242939
15	0.3193	0.0240714
16	0.33075	0.0244351
17	0.3427	0.0233732
18	0.3549	0.0236819
19	0.35005	0.024325
20	0.3479	0.0237648
21	0.33675	0.0241695
22	0.36075	0.0244079
23	0.3417	0.0238336
24	0.3459	0.0246067
25	0.35625	0.0253194
26	0.3516	0.0254863
27	0.3514	0.0255682
28	0.3458	0.0249387
29	0.3521	0.0247806
30	0.36385	0.0251972
31	0.3685	0.0242485
32	0.3741	0.0245584
33	0.36925	0.0246246
34	0.37285	0.0243674
35	0.3754	0.0240651
36	0.3787	0.024448
37	0.3848	0.0242933
38	0.3705	0.0244477
39	0.37375	0.0243538
40	0.37135	0.0249203
41	0.36885	0.0246457
42	0.3741	0.0249593
43	0.3679	0.0247032
44	0.3692	0.0245269
45	0.3673	0.024703
46	0.36765	0.0248184
47	0.3751	0.0246034
48	0.3749	0.0246851
49	0.37795	0.0241819
50	0.37815	0.0243407
51	0.3747	0.0246054
52	0.3706	0.0242748
53	0.3694	0.0246685
54	0.37835	0.0241267
55	0.3778	0.0238554
56	0.3784	0.0239606
57	0.3749	0.0242261
58	0.3706	0.0238973
59	0.3734	0.024075
60	0.37665	0.0242834
61	0.37625	0.0244098
62	0.37315	0.0245022
63	0.3822	0.0247101
64	0.37855	0.024623
65	0.37775	0.0246264
66	0.38695	0.0249058
67	0.39075	0.0246792
68	0.38605	0.0244087
69	0.38985	0.0246921
70	0.3872	0.0245112
71	0.3845	0.0244837
72	0.38055	0.024478
73	0.38135	0.0244535
74	0.3818	0.0245776
75	0.3838	0.0246141
76	0.38275	0.0243674
77	0.3826	0.0245881
78	0.38525	0.0245527
79	0.38255	0.0244862
80	0.38365	0.0244823
81	0.38445	0.024952
82	0.38725	0.0251818
83	0.3849	0.0253659
84	0.38245	0.0249655
85	0.3834	0.0248605
86	0.38645	0.0254313
87	0.3916	0.0252898
88	0.38825	0.0256264
89	0.392	0.025326
90	0.3839	0.0254753
91	0.3836	0.0253361
92	0.3837	0.0254473
93	0.38375	0.0253392
94	0.38055	0.0258027
95	0.3765	0.0260726
96	0.3728	0.0261207
97	0.3792	0.0258037
98	0.3806	0.0252883
99	0.37805	0.0256263
100	0.37945	0.0257529
101	0.37915	0.0257367
102	0.3798	0.0259427
103	0.37475	0.02556
104	0.37795	0.0254647
105	0.3789	0.0255872
106	0.3818	0.0256943
107	0.3814	0.0257049
108	0.3873	0.0254345
109	0.3826	0.0257111
110	0.3834	0.0257013
111	0.3807	0.0256812
112	0.3811	0.0256826
113	0.38775	0.0254942
114	0.39225	0.0251531
115	0.3927	0.0252017
116	0.39225	0.0251937
117	0.3926	0.0252001
118	0.39035	0.0250496
119	0.3897	0.0250568
120	0.3867	0.0253307
121	0.38255	0.0254371
122	0.3815	0.0253782
123	0.38465	0.0254132
124	0.3797	0.0256455
125	0.38105	0.0255996
126	0.38005	0.0254001
127	0.37995	0.0253959
128	0.3804	0.0254071
129	0.38045	0.0254088
130	0.38045	0.0254088
131	0.38045	0.0254088
132	0.38045	0.0254088
133	0.38045	0.0254088
134	0.38045	0.0254088
135	0.38045	0.0254088
136	0.3804	0.0254158
137	0.3804	0.0254158
138	0.3804	0.0254158
139	0.3804	0.0254158
140	0.38015	0.0254032
141	0.3804	0.0254158
142	0.3804	0.0254158
143	0.38025	0.0254109
144	0.38025	0.0254109
145	0.3806	0.0254077
146	0.38175	0.0254306
147	0.3822	0.0254506
148	0.3822	0.0254506
149	0.38145	0.0254206
150	0.3838	0.025588
151	0.3822	0.0254506
152	0.3848	0.0257242
153	0.3825	0.0254688
154	0.38255	0.0254722
155	0.38405	0.0256185
156	0.38635	0.025418
157	0.38715	0.0257579
158	0.3856	0.0257018
159	0.38665	0.0251795
160	0.3876	0.0251923
161	0.38775	0.025195
162	0.3881	0.0251872
163	0.3825	0.0253879
164	0.3829	0.0254055
165	0.3815	0.0253829
166	0.3812	0.0253759
167	0.381	0.0253684
168	0.38125	0.0253774
169	0.38165	0.0253971
170	0.38165	0.0253971
171	0.38165	0.0253971
172	0.3843	0.0256796
173	0.38065	0.025966
174	0.37915	0.0257405
175	0.3887	0.0253322
176	0.38905	0.0253768
177	0.3848	0.0257631
178	0.3822	0.0254527
179	0.38205	0.0253781
180	0.38175	0.0253335
181	0.38285	0.0255023
182	0.38285	0.0255023
183	0.38285	0.0255023
184	0.38285	0.0255023
185	0.38105	0.0252421
186	0.3821	0.0253787
187	0.3835	0.0255829
188	0.3847	0.0257674
189	0.3846	0.0257497
190	0.3824	0.0254577
191	0.3824	0.0254577
192	0.38375	0.0256168
193	0.38395	0.0256313
194	0.38485	0.0257467
195	0.38465	0.0257585
196	0.38465	0.0257585
197	0.38465	0.0257585
198	0.38415	0.025676
199	0.3841	0.0256671
200	0.38365	0.0255921
201	0.38355	0.0255752
202	0.38475	0.0257763
203	0.3834	0.0255894
204	0.3843	0.0257203
205	0.38465	0.0257821
206	0.3887	0.0262387
207	0.3884	0.0262212
208	0.38385	0.0261994
209	0.3862	0.0261121
210	0.38855	0.0265436
211	0.389	0.0262657
212	0.38815	0.0262214
213	0.39	0.0264294
214	0.39045	0.0264942
215	0.3895	0.0263044
216	0.39025	0.0264845
217	0.38875	0.026214
218	0.3871	0.0259529
219	0.3887	0.0262329
220	0.3887	0.0262329
221	0.3887	0.0262329
222	0.38865	0.0262243
223	0.3887	0.0262329
224	0.3887	0.0262329
225	0.38795	0.0261145
226	0.38825	0.0261393
227	0.3886	0.0261611
228	0.38855	0.0262309
229	0.3891	0.0262423
230	0.39265	0.0266508
231	0.3884	0.0261584
232	0.3899	0.0263503
233	0.38925	0.0263655
234	0.3933	0.0264482
235	0.40055	0.0264877
236	0.3968	0.0267948
237	0.39685	0.0267722
238	0.3899	0.0269939
239	0.3839	0.0265566
240	0.3872	0.0268359
241	0.38875	0.026864
242	0.39125	0.0270685
243	0.3905	0.0269781
244	0.39145	0.0269653
245	0.3955	0.0268422
246	0.39375	0.0273503
247	0.39455	0.027279
248	0.4038	0.0277402
249	0.39625	0.0267073
250	0.394	0.0264613
251	0.39865	0.0271548
252	0.3924	0.0272363
253	0.3939	0.0274549
254	0.3962	0.0268697
255	0.39715	0.0269734
256	0.3958	0.026806
257	0.39715	0.0269713
258	0.3982	0.0269899
259	0.40325	0.0267172
260	0.4036	0.0267322
261	0.4079	0.0269816
262	0.4047	0.0267797
263	0.4044	0.0266772
264	0.40695	0.0270513
265	0.40665	0.0270136
266	0.406	0.0270483
267	0.40495	0.0269404
268	0.4033	0.0267856
269	0.4064	0.0269475
270	0.4053	0.0269015
271	0.41045	0.0274181
272	0.40925	0.0272733
273	0.4104	0.0273501
274	0.41115	0.0276317
275	0.4058	0.0274221
276	0.41005	0.027673
277	0.41015	0.0273432
278	0.4126	0.0275637
279	0.4128	0.0274743
280	0.4117	0.0274984
281	0.4132	0.0275852
282	0.41015	0.0272279
283	0.41065	0.027558
284	0.4114	0.0278033
285	0.41095	0.0275599
286	0.4109	0.0275505
287	0.4122	0.0278648
288	0.41295	0.0278049
289	0.41225	0.0276787
290	0.4133	0.0276164
291	0.4109	0.0273517
292	0.41265	0.0277198
293	0.41335	0.0276245
294	0.4117	0.0273807
295	0.4115	0.0274023
296	0.4131	0.0276047
297	0.41345	0.0277211
298	0.41395	0.0277383
299	0.41425	0.0278594
300	0.4135	0.0278045
301	0.4129	0.0275681
302	0.41175	0.0277137
303	0.4121	0.0277437
304	0.41435	0.0278455
305	0.4139	0.027724
306	0.41375	0.027733
307	0.4134	0.0276416
308	0.4134	0.0276416
309	0.4134	0.0276416
310	0.4134	0.0276416
311	0.4134	0.0276416
312	0.4134	0.0276416
313	0.4134	0.0276416
314	0.4134	0.0276416
315	0.4134	0.0276416
316	0.4134	0.0276416
317	0.4134	0.0276416
318	0.4134	0.0276416
319	0.4134	0.0276416
320	0.4134	0.0276416
321	0.4134	0.0276416
322	0.4134	0.0276416
323	0.4134	0.0276416
324	0.4134	0.0276416
325	0.41335	0.0276396
326	0.41335	0.0276396
327	0.41335	0.0276396
328	0.41565	0.0276569
329	0.41545	0.0276478
330	0.41335	0.0276396
331	0.41335	0.0276396
332	0.41335	0.0276396
333	0.41335	0.0276396
334	0.41335	0.0276396
335	0.41335	0.0276396
336	0.40845	0.0278819
337	0.41335	0.0276396
338	0.41335	0.0276396
339	0.40845	0.0278909
340	0.4084	0.0278888
341	0.40845	0.0278909
342	0.40845	0.0278909
343	0.4086	0.0279145
344	0.4121	0.0282252
345	0.4129	0.0283526
346	0.4138	0.028472
347	0.4112	0.0280024
348	0.41135	0.0280273
349	0.4122	0.0281833
350	0.41295	0.028308
351	0.41345	0.0284019
352	0.41325	0.0283351
353	0.4121	0.0283155
354	0.4118	0.0281795
355	0.41225	0.0281933
356	0.41195	0.0281349
357	0.41225	0.0281933
358	0.4124	0.028196
359	0.4109	0.027935
360	0.4116	0.0280471
361	0.4176	0.0279153
362	0.4115	0.0279512
363	0.4101	0.0281965
364	0.4101	0.0281965
365	0.4102	0.0281828
366	0.4097	0.0280877
367	0.4097	0.0280877
368	0.4097	0.0280877
369	0.4097	0.0280877
370	0.4097	0.0280877
371	0.41035	0.0281958
372	0.41	0.0281271
373	0.4103	0.0281938
374	0.4103	0.0281938
375	0.4103	0.0281938
376	0.4146	0.0279424
377	0.4102	0.0282074
378	0.4103	0.0281938
379	0.4103	0.0281938
380	0.4146	0.0279424
381	0.4102	0.0282074
382	0.4102	0.0282074
383	0.4102	0.0282074
384	0.4102	0.0282074
385	0.4103	0.0281938
386	0.4103	0.0281938
387	0.409	0.0279621
388	0.40905	0.0279554
389	0.4102	0.0278254
390	0.409	0.0279621
391	0.4133	0.0277106
392	0.409	0.0279621
393	0.40835	0.0279436
394	0.409	0.0279621
395	0.409	0.0279621
396	0.409	0.0279621
397	0.409	0.0279621
398	0.409	0.0279621
399	0.409	0.0279621
400	0.4079	0.0279396
401	0.40755	0.0278546
402	0.4108	0.0281791
403	0.4089	0.0279385
404	0.4093	0.0279904
405	0.40965	0.0280254
406	0.41075	0.0281716
407	0.40965	0.02815
408	0.4098	0.0280866
409	0.4101	0.0280629
410	0.40925	0.0280883
411	0.4107	0.0281928
412	0.41075	0.0281948
413	0.41	0.0281592
414	0.41035	0.0281651
415	0.40855	0.0279477
416	0.40665	0.0277185
417	0.4076	0.0278171
418	0.40775	0.0278356
419	0.40775	0.0278356
420	0.40855	0.0279477
421	0.40775	0.0278356
422	0.40795	0.0278615
423	0.408	0.0278682
424	0.40805	0.027876
425	0.40855	0.0279477
426	0.4067	0.0277196
427	0.4086	0.0279554
428	0.40705	0.0277561
429	0.40865	0.0279632
430	0.40815	0.0278896
431	0.40815	0.0278896
432	0.4087	0.0279566
433	0.40865	0.0278786
434	0.40845	0.0279613
435	0.40815	0.0279249
436	0.409	0.0280676
437	0.4098	0.0282009
438	0.4098	0.0282009
439	0.4098	0.0282009
440	0.4099	0.0281873
441	0.40995	0.028195
442	0.40995	0.028195
443	0.4099	0.0281873
444	0.4095	0.0281292
445	0.4099	0.0281873
446	0.4099	0.0281873
447	0.4111	0.0280513
448	0.40955	0.0281361
449	0.40995	0.028195
450	0.40995	0.028195
451	0.4099	0.0281873
452	0.4099	0.0281873
453	0.4099	0.0281873
454	0.40925	0.0280956
455	0.40995	0.0280594
456	0.40935	0.0281359
457	0.40935	0.0281359
458	0.40945	0.0281223
459	0.40945	0.0281223
460	0.4095	0.0281156
461	0.40935	0.0281359
462	0.40955	0.0281403
463	0.4114	0.0284521
464	0.4097	0.0281612
465	0.41005	0.0282065
466	0.41055	0.0282869
467	0.41095	0.0283574
468	0.41145	0.0284532
469	0.4105	0.0282785
470	0.41105	0.0283759
471	0.41135	0.0284334
472	0.41145	0.0284532
473	0.41235	0.0285374
474	0.41185	0.0284438
475	0.4115	0.0283833
476	0.4127	0.0285628
477	0.41305	0.0286499
478	0.4131	0.0286598
479	0.4131	0.0286598
480	0.4131	0.0286598
481	0.4131	0.0286598
482	0.4133	0.0286477
483	0.4131	0.0286807
484	0.41325	0.0286626
485	0.4131	0.0286654
486	0.4134	0.0286679
487	0.4145	0.0289512
488	0.4109	0.028557
489	0.41175	0.0286714
490	0.4118	0.0286789
491	0.41095	0.028563
492	0.41095	0.028563
493	0.41015	0.0285434
494	0.40505	0.0287996
495	0.40505	0.0287996
496	0.40505	0.0287996
497	0.40575	0.0288151
498	0.406	0.028824
499	0.406	0.028824
500	0.406	0.028824
501	0.406	0.028824
502	0.40605	0.028826
503	0.40605	0.028826
504	0.40605	0.028826
505	0.40955	0.0285453
506	0.4089	0.0285652
507	0.4114	0.0285861
508	0.40825	0.0286697
509	0.41155	0.0286058
510	0.41155	0.0286058
511	0.4116	0.0286078
512	0.41155	0.0286058
513	0.41155	0.0286058
514	0.40945	0.0286025
515	0.41155	0.0286058
516	0.41015	0.0285864
517	0.41155	0.0286058
518	0.40825	0.0286697
519	0.40955	0.0285964
520	0.40955	0.0285964
521	0.40955	0.0285964
522	0.40955	0.0285964
523	0.40955	0.0285964
524	0.40955	0.0285964
525	0.40955	0.0285964
526	0.40955	0.0285964
527	0.40955	0.0285964
528	0.40955	0.0285964
529	0.40955	0.0285964
530	0.40955	0.0285964
531	0.40955	0.0285964
532	0.40955	0.0285964
533	0.40955	0.0285964
534	0.40955	0.0285964
535	0.40955	0.0285964
536	0.40955	0.0285964
537	0.40955	0.0285964
538	0.40465	0.0288241
539	0.40465	0.0288241
540	0.40465	0.0288241
541	0.40465	0.0288241
542	0.40465	0.0288241
543	0.40465	0.0288241
544	0.40425	0.0288177
545	0.40405	0.0288166
546	0.40465	0.0288241
547	0.40465	0.0288241
548	0.40465	0.0288241
549	0.4046	0.028823
550	0.4046	0.028823
551	0.4046	0.028823
552	0.4059	0.0288161
553	0.4059	0.0288161
554	0.40605	0.028819
555	0.40495	0.0288154
556	0.40605	0.028819
557	0.40595	0.028817
558	0.40605	0.028819
559	0.40605	0.028819
560	0.40595	0.028817
561	0.40595	0.028817
562	0.40605	0.028819
563	0.40605	0.028819
564	0.40605	0.028819
565	0.4061	0.0288203
566	0.4061	0.0288203
567	0.4061	0.0288203
568	0.4061	0.0288203
569	0.4061	0.0288203
570	0.4061	0.0288203
571	0.4061	0.0288203
572	0.40615	0.0288216
573	0.40615	0.0288216
574	0.40615	0.0288216
575	0.4062	0.0288237
576	0.4062	0.0288237
577	0.40625	0.0288251
578	0.40565	0.0288074
579	0.40645	0.0288317
580	0.4065	0.0288431
581	0.4061	0.0288211
582	0.4061	0.0288211
583	0.4051	0.0287985
584	0.4061	0.0288211
585	0.4059	0.0288138
586	0.4061	0.0288211
587	0.4061	0.0288211
588	0.40605	0.0288191
589	0.4061	0.0288211
590	0.40385	0.0288191
591	0.40385	0.0288191
592	0.40545	0.0288025
593	0.4061	0.0288211
594	0.4061	0.0288211
595	0.4061	0.0288211
596	0.4061	0.0288211
597	0.4061	0.0288211
598	0.4061	0.0288211
599	0.4061	0.0288211
600	0.4061	0.0288211
601	0.4061	0.0288211
602	0.4061	0.0288211
603	0.4061	0.0288211
604	0.41065	0.0285392
605	0.4095	0.0285423
606	0.40835	0.0285876
607	0.4107	0.0285402
608	0.41035	0.0285356
609	0.41085	0.028536
610	0.4089	0.0285529
611	0.40935	0.0285417
612	0.41085	0.028536
613	0.40755	0.0285686
614	0.4081	0.0285491
615	0.4094	0.028545
616	0.4094	0.028545
617	0.4094	0.028545
618	0.40925	0.0285434
619	0.4071	0.0286009
620	0.40845	0.0285439
621	0.40905	0.028541
622	0.40945	0.0285461
623	0.408	0.0285544
624	0.40795	0.0285533
625	0.408	0.0285544
626	0.40835	0.0285451
627	0.4097	0.0285649
628	0.40765	0.0285621
629	0.4084	0.0285478
630	0.40985	0.028569
631	0.4091	0.0285497
632	0.40945	0.0285633
633	0.4097	0.0285662
634	0.4143	0.0283179
635	0.4097	0.0285662
636	0.4097	0.0285662
637	0.4097	0.0285662
638	0.4097	0.0285662
639	0.4097	0.0285662
640	0.4097	0.0285662
641	0.4089	0.0285462
642	0.40965	0.0285643
643	0.4097	0.0285662
644	0.4097	0.0285662
645	0.4097	0.0285662
646	0.4097	0.0285662
647	0.4097	0.0285662
648	0.4097	0.0285662
649	0.4097	0.0285662
650	0.4097	0.0285662
651	0.4097	0.0285662
652	0.4097	0.0285662
653	0.4097	0.0285662
654	0.4097	0.0285662
655	0.4097	0.0285662
656	0.4097	0.0285662
657	0.40915	0.0285608
658	0.40975	0.0285672
659	0.4093	0.0285612
660	0.4097	0.0285662
661	0.40975	0.0285672
662	0.40955	0.0285637
663	0.4097	0.0285662
664	0.4097	0.0285662
665	0.4096	0.0285644
666	0.40965	0.0285653
667	0.40885	0.0285623
668	0.40935	0.0285615
669	0.4097	0.0285662
670	0.40965	0.0285653
671	0.40975	0.0285672
672	0.40975	0.0285672
673	0.40975	0.0285672
674	0.41015	0.028517
675	0.40975	0.0285672
676	0.40975	0.0285672
677	0.40975	0.0285672
678	0.40975	0.0285672
679	0.40975	0.0285672
680	0.40975	0.0285672
681	0.4119	0.0285799
682	0.4124	0.028606
683	0.40975	0.0285672
684	0.40975	0.0285672
685	0.40975	0.0285672
686	0.40975	0.0285672
687	0.40975	0.0285672
688	0.40975	0.0285672
689	0.40975	0.0285672
690	0.40975	0.0285672
691	0.40975	0.0285672
692	0.4111	0.0284151
693	0.4147	0.0283216
694	0.4147	0.0283216
695	0.4147	0.0283216
696	0.4147	0.0283216
697	0.4147	0.0283216
698	0.4147	0.0283216
699	0.4147	0.0283216
700	0.4147	0.0283216
701	0.4147	0.0283216
702	0.4147	0.0283216
703	0.4147	0.0283216
704	0.4147	0.0283216
705	0.41515	0.0283854
706	0.41405	0.028242
707	0.4142	0.0282591
708	0.41435	0.0282769
709	0.41435	0.0282769
710	0.41435	0.0282769
711	0.4178	0.0279876
712	0.41435	0.0282769
713	0.41435	0.0282769
714	0.41435	0.0282769
715	0.4094	0.0285226
716	0.4137	0.0282752
717	0.4113	0.028333
718	0.41425	0.0282906
719	0.41425	0.0282906
720	0.41425	0.0282906
721	0.41435	0.0282769
722	0.41435	0.0282769
723	0.41435	0.0282769
724	0.4144	0.028283
725	0.4152	0.0283929
726	0.4145	0.0282956
727	0.4147	0.0283216
728	0.4147	0.0283216
729	0.4147	0.0283216
730	0.4147	0.0283216
731	0.4147	0.0283216
732	0.4147	0.0283216
733	0.4147	0.0283216
734	0.4147	0.0283216
735	0.41515	0.0283854
736	0.41515	0.0283854
737	0.4152	0.0283787
738	0.41505	0.0283991
739	0.41515	0.0283854
740	0.41515	0.0283854
741	0.41515	0.0283854
742	0.41515	0.0283854
743	0.41515	0.0283854
744	0.41515	0.0283854
745	0.4142	0.0282591
746	0.415	0.028257
747	0.4146	0.0283084
748	0.41515	0.0283854
749	0.41515	0.0283854
750	0.41435	0.0283668
751	0.41435	0.0283668
752	0.4152	0.0283929
753	0.4122	0.0282256
754	0.41335	0.0283753
755	0.41335	0.0283753
756	0.41335	0.0283753
757	0.41335	0.0283753
758	0.41335	0.0283753
759	0.41335	0.0283753
760	0.41375	0.0282831
761	0.41515	0.0283854
762	0.4153	0.0283655
763	0.4138	0.0282896
764	0.414	0.0282922
765	0.41515	0.0283854
766	0.41515	0.0283854
767	0.41515	0.0283854
768	0.41515	0.0283854
769	0.41365	0.0282003
770	0.41365	0.0282003
771	0.41365	0.0282003
772	0.41375	0.0282102
773	0.41375	0.0282102
774	0.41295	0.0281911
775	0.41315	0.0281937
776	0.41375	0.0282102
777	0.41335	0.0282102
778	0.41515	0.0283854
779	0.41515	0.0283854
780	0.41515	0.0283854
781	0.4147	0.0283216
782	0.4147	0.0283216
783	0.4147	0.0283216
784	0.4147	0.0283216
785	0.41465	0.0283198
786	0.4147	0.0283216
787	0.4135	0.0283205
788	0.4145	0.0283172
789	0.41355	0.0283223
790	0.4137	0.0283196
791	0.41415	0.0283161
792	0.41425	0.0283163
793	0.4147	0.0283216
794	0.41445	0.0283178
795	0.41475	0.0283227
796	0.4139	0.0283029
797	0.4139	0.0283029
798	0.41395	0.0282962
799	0.4142	0.0282639
800	0.4148	0.0283008
801	0.41455	0.0283344
802	0.4146	0.0283363
803	0.4146	0.0283363
804	0.4146	0.0283363
805	0.41465	0.0283207
806	0.41605	0.0284078
807	0.41705	0.0285955
808	0.41715	0.0285242
809	0.41605	0.0284078
810	0.4162	0.0284212
811	0.4178	0.0286127
812	0.416	0.0284035
813	0.418	0.0283878
814	0.41575	0.0283833
815	0.4161	0.028401
816	0.41845	0.0283744
817	0.41875	0.0285509
818	0.41985	0.02861
819	0.4191	0.0286019
820	0.4202	0.0286305
821	0.41995	0.0286193
822	0.41995	0.0286193
823	0.42035	0.0286328
824	0.41685	0.028556
825	0.4166	0.0286024
826	0.41785	0.0286201
827	0.41785	0.0286201
828	0.41785	0.0286201
829	0.41785	0.0286201
830	0.41785	0.0286201
831	0.4179	0.028622
832	0.4179	0.028622
833	0.4179	0.028622
834	0.4179	0.028622
835	0.41515	0.0283599
836	0.4175	0.0286109
837	0.4175	0.0286109
838	0.4167	0.028504
839	0.4175	0.0286109
840	0.4175	0.0286109
841	0.4167	0.028504
842	0.4167	0.028504
843	0.4175	0.0286109
844	0.4175	0.0286109
845	0.4175	0.0286109
846	0.4175	0.0286109
847	0.4175	0.0286109
848	0.4175	0.0286109
849	0.4175	0.0286109
850	0.4167	0.028504
851	0.4167	0.028504
852	0.4175	0.0286109
853	0.4175	0.0286109
854	0.41655	0.0284864
855	0.41735	0.028509
856	0.41705	0.028548
857	0.4172	0.0285682
858	0.4175	0.0286109
859	0.4175	0.0286109
860	0.4175	0.0286109
861	0.4175	0.0286109
862	0.4175	0.0286109
863	0.41625	0.0284535
864	0.41765	0.0286382
865	0.4159	0.0283679
866	0.4175	0.0286109
867	0.41645	0.02849
868	0.41455	0.0282154
869	0.41465	0.0282268
870	0.41485	0.0286866
871	0.4169	0.0285025
872	0.41705	0.0286069
873	0.41755	0.0286118
874	0.4173	0.0286082
875	0.41755	0.0286118
876	0.41755	0.0286118
877	0.41645	0.0286065
878	0.41715	0.0285927
879	0.4181	0.0286246
880	0.42015	0.0286121
881	0.41805	0.0286021
882	0.41805	0.0286021
883	0.41815	0.0285961
884	0.4183	0.0285756
885	0.418	0.0286173
886	0.418	0.0286173
887	0.418	0.0286173
888	0.4178	0.028614
889	0.4179	0.0286155
890	0.4179	0.0286155
891	0.418	0.0286173
892	0.41795	0.0286163
893	0.41805	0.0286344
894	0.4181	0.0286436
895	0.4181	0.0286436
896	0.41805	0.0286344
897	0.4181	0.0286436
898	0.418	0.0286253
899	0.41985	0.0285858
900	0.41975	0.0285688
901	0.4198	0.0285708
902	0.4198	0.0285708
903	0.42005	0.0285821
904	0.41765	0.0285642
905	0.41765	0.0285642
906	0.41885	0.0287531
907	0.41805	0.0286227
908	0.41985	0.0289343
909	0.41915	0.0288056
910	0.4193	0.0288318
911	0.4205	0.0289011
912	0.42	0.0289474
913	0.42035	0.028903
914	0.4193	0.0288318
915	0.41975	0.0289149
916	0.4181	0.0286436
917	0.4181	0.0286436
918	0.4181	0.0286436
919	0.4181	0.0286436
920	0.4181	0.0286436
921	0.41815	0.0286368
922	0.41825	0.0286237
923	0.4224	0.0283842
924	0.418	0.0286572
925	0.418	0.0286572
926	0.418	0.0286572
927	0.418	0.0286572
928	0.418	0.0286572
929	0.418	0.0286572
930	0.418	0.0286572
931	0.418	0.0286572
932	0.418	0.0286572
933	0.4181	0.0286436
934	0.4181	0.0286436
935	0.4181	0.0286436
936	0.4181	0.0286436
937	0.41815	0.0286368
938	0.4181	0.0286436
939	0.4181	0.0286436
940	0.41815	0.0286368
941	0.418	0.0286572
942	0.418	0.0286572
943	0.418	0.0286572
944	0.418	0.0286572
945	0.418	0.0286572
946	0.418	0.0286572
947	0.4181	0.0286436
948	0.4181	0.0286436
949	0.4181	0.0286436
950	0.4181	0.0286436
951	0.4181	0.0286436
952	0.4181	0.0286436
953	0.4181	0.0286436
954	0.4181	0.0286436
955	0.42265	0.028381
956	0.41915	0.0285188
957	0.4231	0.0284433
958	0.4231	0.0284433
959	0.4186	0.0287134
960	0.4186	0.0287134
961	0.41855	0.028706
962	0.4186	0.0287134
963	0.4186	0.0287134
964	0.4146	0.028849
965	0.41865	0.0287152
966	0.4186	0.0287134
967	0.4186	0.0287134
968	0.4186	0.0287134
969	0.4186	0.0287134
970	0.41815	0.0287009
971	0.4186	0.0287134
972	0.4186	0.0287134
973	0.4182	0.028709
974	0.41865	0.0287153
975	0.41715	0.028701
976	0.41755	0.0286972
977	0.4154	0.0287575
978	0.4167	0.0287463
979	0.4173	0.0287042
980	0.41855	0.0287137
981	0.41645	0.0287084
982	0.41795	0.0287112
983	0.41855	0.0287137
984	0.41855	0.0287137
985	0.41855	0.0287137
986	0.41855	0.0287137
987	0.41855	0.0287137
988	0.41855	0.0287137
989	0.41855	0.0287137
990	0.41855	0.0287137
991	0.41855	0.0287137
992	0.41855	0.0287137
993	0.41855	0.0287137
994	0.41855	0.0287137
995	0.41855	0.0287137
996	0.41855	0.0287137
997	0.41855	0.0287137
998	0.41855	0.0287137
999	0.41855	0.0287137
1000	0.41855	0.0287137
