# Supplementary material for: A Model for Improving the Learning Curves of Artificial Neural Networks
Source: PLoS One. 2016 Feb 22;11(2):e0149874. doi: 10.1371/journal.pone.0149874 (PMC4763452; doi:10.1371/journal.pone.0149874)
Supplement: S1 Dataset — (ZIP) [file pone.0149874.s004.zip › dataset/robot/results/statistics_random_neural_network_epochs_correctness.csv]

1	0.005	0+2.19515e-11*i
2	0.2048	0.0243171
3	0.24065	0.024752
4	0.2587	0.0249194
5	0.2727	0.0248085
6	0.2693	0.0246351
7	0.2558	0.0246347
8	0.27275	0.0241135
9	0.2709	0.0242777
10	0.2744	0.0242098
11	0.262	0.0244532
12	0.2704	0.0243408
13	0.28325	0.0246737
14	0.27285	0.0247303
15	0.27755	0.0247056
16	0.28865	0.0249006
17	0.29315	0.0253788
18	0.28665	0.0251634
19	0.2907	0.0245958
20	0.2705	0.0253748
21	0.28025	0.0251987
22	0.2837	0.0253398
23	0.2799	0.0256347
24	0.27855	0.0253126
25	0.2792	0.0255603
26	0.2788	0.0255406
27	0.27615	0.0254196
28	0.2775	0.0254847
29	0.2823	0.025435
30	0.28735	0.0250938
31	0.2983	0.0246685
32	0.2906	0.0248526
33	0.28435	0.0251725
34	0.29165	0.025447
35	0.28305	0.0249087
36	0.2884	0.0249033
37	0.2863	0.0247321
38	0.2858	0.0248181
39	0.2832	0.024978
40	0.27955	0.0248529
41	0.2756	0.0248169
42	0.2745	0.0247316
43	0.2705	0.024844
44	0.28105	0.024838
45	0.28	0.0248605
46	0.27365	0.0246818
47	0.2836	0.0246358
48	0.27615	0.0248568
49	0.27815	0.0249555
50	0.27545	0.024788
51	0.2817	0.0248373
52	0.28665	0.0246798
53	0.28625	0.0247178
54	0.2945	0.0243935
55	0.2913	0.0246842
56	0.2866	0.0246853
57	0.2861	0.0247346
58	0.2895	0.0245448
59	0.295	0.0244447
60	0.29715	0.0242307
61	0.28755	0.0243449
62	0.294	0.0244338
63	0.2947	0.0244797
64	0.29475	0.0244828
65	0.29555	0.024535
66	0.29565	0.0245406
67	0.2889	0.0245227
68	0.28575	0.024614
69	0.2839	0.0245481
70	0.28395	0.0245233
71	0.28345	0.0244594
72	0.2802	0.0245942
73	0.28525	0.0245881
74	0.2845	0.0245624
75	0.28835	0.0244663
76	0.2793	0.024587
77	0.27935	0.0246081
78	0.2723	0.0244644
79	0.2778	0.0245083
80	0.28795	0.0244489
81	0.29275	0.0243325
82	0.29285	0.0243227
83	0.29875	0.0243678
84	0.29875	0.0243678
85	0.30385	0.0242905
86	0.29695	0.0242404
87	0.28995	0.0243621
88	0.30125	0.0241359
89	0.2999	0.0240596
90	0.3016	0.0241365
91	0.2978	0.024291
92	0.2983	0.0243308
93	0.29815	0.0243202
94	0.29825	0.0243262
95	0.29605	0.0242233
96	0.2981	0.0243169
97	0.29775	0.0242945
98	0.29845	0.0243097
99	0.29965	0.0244089
100	0.29885	0.024349
101	0.30395	0.0242542
102	0.30005	0.0244362
103	0.2967	0.0242718
104	0.29775	0.0243134
105	0.2981	0.0243383
106	0.2981	0.0243383
107	0.29055	0.0243558
108	0.2961	0.0242819
109	0.2878	0.024447
110	0.28195	0.024545
111	0.2781	0.0245072
112	0.27845	0.024492
113	0.28375	0.02447
114	0.28375	0.0244805
115	0.28365	0.0244457
116	0.2837	0.0244505
117	0.28385	0.0244381
118	0.28385	0.0244381
119	0.28395	0.0244318
120	0.284	0.0244287
121	0.28345	0.0243339
122	0.29175	0.0243786
123	0.2942	0.0244926
124	0.2925	0.0244196
125	0.2873	0.0244646
126	0.291	0.0243243
127	0.2924	0.0244122
128	0.29255	0.0244138
129	0.29245	0.0244064
130	0.29255	0.0244138
131	0.29155	0.0243382
132	0.29255	0.0244138
133	0.29145	0.0243389
134	0.2924	0.0244011
135	0.29085	0.024318
136	0.29095	0.0243186
137	0.28575	0.0243604
138	0.2864	0.0243113
139	0.29345	0.0241408
140	0.2978	0.0240088
141	0.296	0.0242444
142	0.2992	0.0240798
143	0.2989	0.0240717
144	0.29615	0.0242458
145	0.2953	0.0241801
146	0.29555	0.0241882
147	0.29535	0.0241763
148	0.29405	0.0241408
149	0.2963	0.0242525
150	0.2964	0.0242598
151	0.30105	0.0241411
152	0.30245	0.0240884
153	0.2923	0.0242121
154	0.2917	0.0241499
155	0.2963	0.0240334
156	0.29725	0.0240988
157	0.29735	0.0240793
158	0.29785	0.0240667
159	0.2975	0.0240017
160	0.29925	0.02405
161	0.2994	0.0240558
162	0.2951	0.0241531
163	0.29585	0.0242229
164	0.2977	0.0240807
165	0.2981	0.0240012
166	0.30465	0.0239633
167	0.30535	0.0239934
168	0.30095	0.0241386
169	0.29575	0.0242025
170	0.2959	0.0242145
171	0.29575	0.0242025
172	0.29795	0.0240498
173	0.29845	0.0240305
174	0.2994	0.0240461
175	0.29955	0.0240444
176	0.2991	0.0240358
177	0.30595	0.0240386
178	0.29985	0.0240519
179	0.3009	0.0241217
180	0.29925	0.0240316
181	0.2995	0.0240329
182	0.3009	0.0241269
183	0.3008	0.0241198
184	0.3009	0.0241269
185	0.3008	0.0241198
186	0.2999	0.0239447
187	0.30005	0.0239167
188	0.30025	0.0239162
189	0.3003	0.0238959
190	0.30045	0.0238996
191	0.30055	0.0238797
192	0.3008	0.0238818
193	0.30545	0.0237383
194	0.30595	0.023726
195	0.3067	0.0237086
196	0.30705	0.0237183
197	0.3133	0.0236749
198	0.2991	0.0240287
199	0.30055	0.0239088
200	0.3033	0.0238943
201	0.3062	0.0240409
202	0.3065	0.0240393
203	0.3026	0.0242164
204	0.3065	0.024057
205	0.3065	0.0240565
206	0.30785	0.0241421
207	0.30195	0.0241691
208	0.3028	0.0242325
209	0.30455	0.0241286
210	0.30675	0.0241083
211	0.30385	0.0241471
212	0.30905	0.0241821
213	0.3064	0.0241058
214	0.30795	0.024147
215	0.3052	0.024118
216	0.30935	0.0246408
217	0.30935	0.0245953
218	0.3072	0.0241033
219	0.3139	0.0240496
220	0.314	0.0240561
221	0.31435	0.0240842
222	0.31445	0.0240907
223	0.307	0.0240565
224	0.3076	0.0241038
225	0.30755	0.0240908
226	0.30585	0.0240044
227	0.30725	0.0238573
228	0.30775	0.0238425
229	0.30805	0.0238269
230	0.3086	0.0238241
231	0.30945	0.0238247
232	0.3156	0.0237631
233	0.3104	0.0238602
234	0.3147	0.0237018
235	0.3109	0.023909
236	0.3059	0.0240091
237	0.3058	0.0240022
238	0.3072	0.0238821
239	0.3077	0.0238403
240	0.3082	0.0238323
241	0.3088	0.0238155
242	0.311	0.0239157
243	0.30725	0.023868
244	0.30755	0.0238633
245	0.30765	0.0238465
246	0.3081	0.0238399
247	0.31205	0.0243182
248	0.3105	0.0243306
249	0.3107	0.0242171
250	0.31155	0.0241086
251	0.3145	0.0242258
252	0.31445	0.0242506
253	0.31435	0.0242441
254	0.31455	0.024267
255	0.31665	0.0247228
256	0.31415	0.0241794
257	0.31585	0.0244819
258	0.3168	0.024686
259	0.31715	0.0247956
260	0.31735	0.0248285
261	0.31265	0.0239942
262	0.3171	0.023877
263	0.3127	0.0239885
264	0.313	0.0239729
265	0.3144	0.0238531
266	0.3145	0.0238597
267	0.3144	0.0238531
268	0.3145	0.0238597
269	0.3144	0.0238531
270	0.30935	0.0239672
271	0.3144	0.0238531
272	0.3145	0.0238597
273	0.3144	0.0238531
274	0.3145	0.0238597
275	0.3144	0.0238531
276	0.3145	0.0238597
277	0.3144	0.0238531
278	0.3145	0.0238597
279	0.3144	0.0238531
280	0.3145	0.0238597
281	0.31795	0.0236665
282	0.3145	0.0238597
283	0.3144	0.0238531
284	0.3145	0.0238597
285	0.3144	0.0238531
286	0.3145	0.0238597
287	0.3144	0.0238531
288	0.3145	0.0238597
289	0.3144	0.0238531
290	0.3145	0.0238597
291	0.31445	0.0238467
292	0.31455	0.0238533
293	0.31445	0.0238467
294	0.31305	0.0237698
295	0.31445	0.0238467
296	0.3122	0.0237645
297	0.3145	0.02385
298	0.3141	0.023827
299	0.30885	0.0239202
300	0.3114	0.0237336
301	0.31245	0.0237361
302	0.31395	0.0238201
303	0.30885	0.0239202
304	0.3116	0.0237305
305	0.31275	0.0237453
306	0.31525	0.0237982
307	0.31015	0.0239013
308	0.31335	0.0237088
309	0.3153	0.0238028
310	0.3102	0.023906
311	0.3102	0.023906
312	0.31245	0.0237258
313	0.3133	0.023713
314	0.31405	0.023727
315	0.3117	0.0237623
316	0.3119	0.0237503
317	0.3123	0.0237312
318	0.3173	0.0235768
319	0.31875	0.0236152
320	0.31485	0.0237755
321	0.31735	0.0235661
322	0.3185	0.0235822
323	0.31995	0.0236617
324	0.3149	0.0237779
325	0.318	0.0236033
326	0.31555	0.0236321
327	0.31765	0.0236703
328	0.31765	0.0236703
329	0.31175	0.023722
330	0.3144	0.0235588
331	0.3162	0.0235894
332	0.3157	0.0235821
333	0.3106	0.0236871
334	0.3106	0.0236871
335	0.3106	0.0236871
336	0.3106	0.0236871
337	0.3125	0.0235191
338	0.31295	0.0235077
339	0.31335	0.0234986
340	0.31385	0.0234967
341	0.3154	0.0235585
342	0.3113	0.0235432
343	0.3118	0.0235718
344	0.3118	0.0235718
345	0.3119	0.023564
346	0.3119	0.023564
347	0.3116	0.0235586
348	0.3127	0.0235593
349	0.3132	0.0235574
350	0.30965	0.0236905
351	0.31255	0.0237793
352	0.313	0.0238146
353	0.31815	0.0236984
354	0.31815	0.0236984
355	0.313	0.0238146
356	0.313	0.0238146
357	0.313	0.0238146
358	0.313	0.0238146
359	0.3118	0.0237267
360	0.31175	0.0237403
361	0.3126	0.0237838
362	0.3074	0.0238743
363	0.31105	0.0237273
364	0.31285	0.023803
365	0.30725	0.0238398
366	0.30975	0.0236186
367	0.3127	0.0237928
368	0.3127	0.0237929
369	0.3127	0.0237929
370	0.31255	0.0237802
371	0.31315	0.0238282
372	0.31315	0.0238282
373	0.3081	0.0239313
374	0.3083	0.0237779
375	0.30795	0.0237133
376	0.3087	0.0237459
377	0.3093	0.0237933
378	0.3095	0.0237798
379	0.3099	0.0237577
380	0.3103	0.0237424
381	0.3131	0.0238236
382	0.31315	0.0238281
383	0.3099	0.0237791
384	0.31315	0.0238283
385	0.31335	0.0238479
386	0.30855	0.0239443
387	0.3081	0.0238989
388	0.3081	0.0238989
389	0.3081	0.0238989
390	0.31305	0.0238191
391	0.31305	0.0238191
392	0.31305	0.0238191
393	0.31305	0.0238191
394	0.31385	0.0238365
395	0.3145	0.0238705
396	0.3145	0.0238705
397	0.31305	0.0238191
398	0.31305	0.0238191
399	0.31305	0.0238191
400	0.315	0.0239086
401	0.3142	0.0238526
402	0.315	0.0239086
403	0.315	0.0239086
404	0.315	0.0239086
405	0.315	0.0239086
406	0.31455	0.0238738
407	0.315	0.0239086
408	0.3157	0.0239808
409	0.3067	0.023857
410	0.31315	0.0238198
411	0.30805	0.0239182
412	0.30805	0.0239182
413	0.3116	0.0238558
414	0.3101	0.0237176
415	0.31085	0.0237339
416	0.3119	0.0237456
417	0.31405	0.0239098
418	0.31465	0.023884
419	0.31535	0.0239415
420	0.3155	0.0239571
421	0.30995	0.0240151
422	0.3127	0.0238248
423	0.31355	0.02383
424	0.3161	0.0239404
425	0.3059	0.0241376
426	0.3114	0.024068
427	0.3114	0.024068
428	0.30745	0.0240419
429	0.3085	0.0239613
430	0.3136	0.0238799
431	0.31405	0.0238701
432	0.3163	0.0240861
433	0.306	0.024055
434	0.3168	0.0239912
435	0.31005	0.0240226
436	0.3133	0.0238465
437	0.31295	0.0237604
438	0.3147	0.023876
439	0.3096	0.0239775
440	0.30465	0.0240496
441	0.30695	0.02393
442	0.3076	0.0238911
443	0.30805	0.0238901
444	0.30895	0.0239262
445	0.31045	0.0240327
446	0.30465	0.0240496
447	0.30785	0.0238658
448	0.3089	0.0239006
449	0.3079	0.0238704
450	0.30975	0.0239592
451	0.30425	0.0240177
452	0.30805	0.0238722
453	0.3096	0.0239536
454	0.30815	0.0238994
455	0.3099	0.0239763
456	0.3088	0.0239128
457	0.30915	0.0239274
458	0.3052	0.0241069
459	0.3077	0.0238693
460	0.3086	0.0238872
461	0.30925	0.0239211
462	0.30985	0.0239572
463	0.30985	0.0239572
464	0.30985	0.0239572
465	0.31015	0.0239863
466	0.31205	0.0238208
467	0.31245	0.0238051
468	0.3129	0.0237955
469	0.3135	0.0238103
470	0.3138	0.0237828
471	0.30385	0.0239286
472	0.3081	0.0241933
473	0.308	0.0241738
474	0.308	0.0241738
475	0.3082	0.0241606
476	0.3085	0.0241606
477	0.3072	0.0240375
478	0.3082	0.0240711
479	0.31115	0.0241579
480	0.3118	0.0242057
481	0.31195	0.0242214
482	0.3071	0.0243442
483	0.31	0.0240928
484	0.3067	0.024256
485	0.3016	0.024339
486	0.3016	0.024339
487	0.3037	0.0241749
488	0.3043	0.0241614
489	0.30475	0.0241673
490	0.3067	0.024256
491	0.3116	0.0241862
492	0.3065	0.0242799
493	0.3049	0.0242333
494	0.30565	0.0242438
495	0.307	0.0243286
496	0.30595	0.0242583
497	0.3052	0.0242358
498	0.3056	0.0242449
499	0.3026	0.0242504
500	0.30215	0.0242288
501	0.3028	0.0242458
502	0.30355	0.0243108
503	0.3035	0.0242559
504	0.3054	0.0244226
505	0.30295	0.0241591
506	0.30535	0.0242551
507	0.30515	0.0242351
508	0.3021	0.0243886
509	0.30205	0.0243943
510	0.3002	0.0242973
511	0.29515	0.0243711
512	0.30005	0.0243149
513	0.302	0.0241643
514	0.30265	0.0241415
515	0.3034	0.0241593
516	0.3054	0.0242558
517	0.3045	0.0241919
518	0.3007	0.0243235
519	0.29895	0.0241904
520	0.3007	0.0243235
521	0.30085	0.0242862
522	0.30095	0.0242972
523	0.30105	0.0243085
524	0.3006	0.0242603
525	0.3006	0.0242603
526	0.30065	0.024265
527	0.3007	0.0242698
528	0.3007	0.0242698
529	0.3007	0.0242698
530	0.3007	0.0242698
531	0.30055	0.0242566
532	0.3007	0.0242698
533	0.3007	0.0242698
534	0.3007	0.0242698
535	0.3007	0.0242698
536	0.3007	0.0242698
537	0.3007	0.0242698
538	0.3007	0.0242698
539	0.3008	0.0242658
540	0.30075	0.0242649
541	0.301	0.0243072
542	0.30305	0.0247466
543	0.30315	0.0247722
544	0.3032	0.0247851
545	0.3032	0.0247851
546	0.3032	0.0247851
547	0.3076	0.0246388
548	0.30855	0.0247027
549	0.3086	0.0247077
550	0.30865	0.0247128
551	0.30375	0.0247752
552	0.30195	0.0246817
553	0.30025	0.0247301
554	0.3018	0.0246798
555	0.3018	0.0246798
556	0.3024	0.0247504
557	0.30135	0.0246464
558	0.3063	0.0245827
559	0.3063	0.0245827
560	0.3063	0.0245827
561	0.3063	0.0245827
562	0.30825	0.0246749
563	0.30825	0.0246749
564	0.30825	0.0246749
565	0.3028	0.024694
566	0.30335	0.0247366
567	0.30335	0.0247366
568	0.30145	0.0246413
569	0.30335	0.0247366
570	0.2984	0.0247838
571	0.29835	0.0247893
572	0.30275	0.024645
573	0.30805	0.0246102
574	0.30335	0.0247366
575	0.3011	0.0246397
576	0.30115	0.0246405
577	0.30115	0.0246405
578	0.30115	0.0246405
579	0.3014	0.024637
580	0.3011	0.0246616
581	0.3011	0.0246616
582	0.2961	0.0247201
583	0.3011	0.0246616
584	0.3011	0.0246616
585	0.3011	0.0246616
586	0.3011	0.0246616
587	0.3011	0.0246616
588	0.3011	0.0246616
589	0.3011	0.0246616
590	0.3011	0.0246616
591	0.3011	0.0246616
592	0.3011	0.0246616
593	0.3011	0.0246616
594	0.3011	0.0246616
595	0.3011	0.0246616
596	0.3011	0.0246616
597	0.3011	0.0246616
598	0.30265	0.0247349
599	0.3029	0.0247558
600	0.3029	0.0247558
601	0.3029	0.0247558
602	0.3029	0.0247558
603	0.3029	0.0247558
604	0.3029	0.0247558
605	0.30285	0.0247614
606	0.3029	0.0247558
607	0.3078	0.024695
608	0.3063	0.0246103
609	0.3073	0.0246578
610	0.30225	0.0247431
611	0.3027	0.0247789
612	0.3027	0.0247789
613	0.3027	0.0247789
614	0.30275	0.024773
615	0.30275	0.024773
616	0.30265	0.0247848
617	0.30265	0.0247848
618	0.3024	0.0247639
619	0.3017	0.0247187
620	0.30185	0.0247268
621	0.30205	0.0247388
622	0.3021	0.0247421
623	0.3022	0.024749
624	0.3024	0.0247639
625	0.30265	0.0247848
626	0.30265	0.0247848
627	0.30265	0.0247848
628	0.30265	0.0247848
629	0.30265	0.0247848
630	0.30265	0.0247848
631	0.30265	0.0247848
632	0.30265	0.0247848
633	0.30265	0.0247848
634	0.30265	0.0247848
635	0.30265	0.0247848
636	0.30265	0.0247848
637	0.30265	0.0247848
638	0.30265	0.0247848
639	0.3026	0.0247904
640	0.3026	0.0247904
641	0.3026	0.0247904
642	0.30265	0.0247848
643	0.30265	0.0247848
644	0.30265	0.0247848
645	0.30265	0.0247848
646	0.30265	0.0247848
647	0.30265	0.0247848
648	0.30265	0.0247848
649	0.30265	0.0247848
650	0.30265	0.0247848
651	0.30265	0.0247848
652	0.29775	0.024835
653	0.29765	0.0248461
654	0.3027	0.0247789
655	0.3027	0.0247789
656	0.3027	0.0247789
657	0.3027	0.0247789
658	0.2978	0.0248292
659	0.2978	0.0248292
660	0.3024	0.0247447
661	0.3024	0.0247447
662	0.3024	0.0247447
663	0.3024	0.0247447
664	0.30245	0.0247485
665	0.2978	0.0248292
666	0.2978	0.0248292
667	0.2978	0.0248292
668	0.2978	0.0248292
669	0.2978	0.0248292
670	0.2978	0.0248292
671	0.2978	0.0248292
672	0.2978	0.0248292
673	0.2978	0.0248292
674	0.2978	0.0248292
675	0.2978	0.0248292
676	0.2978	0.0248292
677	0.2978	0.0248292
678	0.29345	0.0249143
679	0.29345	0.0249143
680	0.2935	0.024909
681	0.2935	0.024909
682	0.2935	0.024909
683	0.29355	0.0249032
684	0.29355	0.0249032
685	0.2936	0.0248975
686	0.29365	0.0248919
687	0.29355	0.0249038
688	0.29355	0.0249038
689	0.29355	0.0249038
690	0.2938	0.0248793
691	0.2978	0.0248292
692	0.2978	0.0248292
693	0.2978	0.0248292
694	0.2978	0.0248292
695	0.30295	0.0247603
696	0.2978	0.0248292
697	0.3024	0.0247071
698	0.2978	0.0248292
699	0.2989	0.0247224
700	0.30235	0.0247038
701	0.302	0.0246838
702	0.3024	0.0247071
703	0.3024	0.0247071
704	0.3004	0.0246551
705	0.30095	0.0246532
706	0.30095	0.0246532
707	0.30095	0.0246532
708	0.30095	0.0246532
709	0.30095	0.0246532
710	0.30095	0.0246532
711	0.30095	0.0246532
712	0.30095	0.0246532
713	0.30095	0.0246532
714	0.30095	0.0246532
715	0.30095	0.0246532
716	0.301	0.0246472
717	0.301	0.0246472
718	0.301	0.0246472
719	0.301	0.0246472
720	0.301	0.0246472
721	0.301	0.0246472
722	0.301	0.0246472
723	0.301	0.0246472
724	0.301	0.0246472
725	0.301	0.0246472
726	0.301	0.0246472
727	0.30105	0.0246413
728	0.30095	0.024653
729	0.30095	0.024653
730	0.301	0.0246472
731	0.30545	0.0245362
732	0.30085	0.0246649
733	0.30595	0.0245846
734	0.30595	0.0245846
735	0.30595	0.0245846
736	0.30595	0.0245846
737	0.30595	0.0245846
738	0.30595	0.0245846
739	0.3058	0.0246021
740	0.3006	0.0246941
741	0.30595	0.0245846
742	0.30595	0.0245846
743	0.29605	0.0238613
744	0.2966	0.0239069
745	0.2966	0.0239069
746	0.2966	0.0239069
747	0.2966	0.0239069
748	0.29665	0.0239117
749	0.2966	0.0239069
750	0.2966	0.0239069
751	0.29655	0.0239022
752	0.29465	0.0238021
753	0.2916	0.0239578
754	0.2966	0.0239069
755	0.2966	0.0239069
756	0.29665	0.0239009
757	0.29665	0.0239009
758	0.29665	0.0239009
759	0.29665	0.0239009
760	0.29665	0.0239009
761	0.29665	0.0239009
762	0.29665	0.0239009
763	0.29665	0.0239009
764	0.29665	0.0239009
765	0.29665	0.0239009
766	0.29665	0.0239009
767	0.29665	0.0239009
768	0.29665	0.0239009
769	0.29665	0.0239009
770	0.29665	0.0239009
771	0.29665	0.0239009
772	0.29665	0.0239009
773	0.29665	0.0239009
774	0.29665	0.0239009
775	0.29665	0.0239009
776	0.29665	0.0239009
777	0.2977	0.0239256
778	0.2981	0.0239496
779	0.29815	0.0239531
780	0.29815	0.0239531
781	0.29595	0.0238993
782	0.2967	0.0238949
783	0.2967	0.0238949
784	0.2967	0.0238949
785	0.2967	0.0238949
786	0.2967	0.0238949
787	0.2967	0.0238949
788	0.2967	0.0238949
789	0.2967	0.0238949
790	0.2967	0.0238949
791	0.2967	0.0238949
792	0.2967	0.0238949
793	0.2967	0.0238949
794	0.2967	0.0238949
795	0.2967	0.0238949
796	0.2967	0.0238949
797	0.2967	0.0238949
798	0.2967	0.0238949
799	0.2967	0.0238949
800	0.2967	0.0238949
801	0.2967	0.0238949
802	0.2967	0.0238949
803	0.2967	0.0238949
804	0.2967	0.0238949
805	0.2967	0.0238949
806	0.2967	0.0238949
807	0.2967	0.0238949
808	0.2967	0.0238949
809	0.2967	0.0238949
810	0.2967	0.0238949
811	0.2967	0.0238949
812	0.29195	0.0238688
813	0.2965	0.0238751
814	0.2965	0.0238751
815	0.2965	0.0238751
816	0.2965	0.0238751
817	0.2965	0.0238751
818	0.29655	0.0238692
819	0.29655	0.0238692
820	0.29655	0.0238692
821	0.29655	0.0238692
822	0.29655	0.0238692
823	0.29655	0.0238692
824	0.29665	0.0238573
825	0.2966	0.0238632
826	0.29665	0.0238574
827	0.29665	0.0238574
828	0.2966	0.0238632
829	0.29665	0.0238574
830	0.29665	0.0238574
831	0.29665	0.0238574
832	0.29665	0.0238574
833	0.29655	0.0238692
834	0.29655	0.0238692
835	0.29655	0.0238692
836	0.2966	0.0238634
837	0.2966	0.0238634
838	0.29655	0.0238692
839	0.29655	0.0238692
840	0.2966	0.0238634
841	0.2966	0.0238634
842	0.29655	0.0238692
843	0.2963	0.0238369
844	0.2966	0.0238634
845	0.29525	0.0237816
846	0.2966	0.0238634
847	0.2947	0.0237525
848	0.2947	0.0237525
849	0.2947	0.0237593
850	0.29475	0.0237535
851	0.29475	0.0237535
852	0.29465	0.0237648
853	0.2947	0.023759
854	0.2947	0.023759
855	0.2947	0.023759
856	0.29465	0.0237648
857	0.2947	0.023759
858	0.2947	0.023759
859	0.2947	0.023759
860	0.29475	0.0237601
861	0.2948	0.0237649
862	0.2948	0.0237649
863	0.2948	0.0237649
864	0.29465	0.0237577
865	0.28995	0.0238286
866	0.29465	0.023758
867	0.29465	0.023758
868	0.29465	0.023758
869	0.29465	0.023758
870	0.29465	0.023758
871	0.29465	0.023758
872	0.29465	0.023758
873	0.29465	0.023758
874	0.29465	0.023758
875	0.29465	0.023758
876	0.29465	0.023758
877	0.29465	0.023758
878	0.29465	0.023758
879	0.29465	0.023758
880	0.29465	0.023758
881	0.29465	0.023758
882	0.29465	0.023758
883	0.29465	0.023758
884	0.29465	0.023758
885	0.29465	0.023758
886	0.29465	0.023758
887	0.29465	0.023758
888	0.2947	0.0237628
889	0.2947	0.0237628
890	0.2947	0.0237628
891	0.2947	0.0237628
892	0.29475	0.0237569
893	0.29475	0.0237569
894	0.29475	0.0237569
895	0.29475	0.0237569
896	0.29475	0.0237569
897	0.29475	0.0237569
898	0.29475	0.0237569
899	0.29475	0.0237569
900	0.29475	0.0237569
901	0.29475	0.0237569
902	0.29475	0.0237569
903	0.29475	0.0237569
904	0.29475	0.0237569
905	0.29475	0.0237569
906	0.29475	0.0237569
907	0.29475	0.0237569
908	0.29475	0.0237569
909	0.29475	0.0237569
910	0.29475	0.0237569
911	0.29395	0.0236937
912	0.2929	0.0236556
913	0.29195	0.0236596
914	0.2942	0.0237118
915	0.29425	0.0237154
916	0.2948	0.0237618
917	0.2948	0.0237618
918	0.2948	0.0237618
919	0.2948	0.0237618
920	0.2948	0.0237618
921	0.2948	0.0237618
922	0.2948	0.0237618
923	0.2944	0.0237353
924	0.2944	0.0237353
925	0.2944	0.0237353
926	0.2944	0.0237353
927	0.2944	0.0237353
928	0.2944	0.0237353
929	0.2944	0.0237353
930	0.2944	0.0237353
931	0.2944	0.0237353
932	0.2944	0.0237353
933	0.2944	0.0237353
934	0.2944	0.0237353
935	0.2944	0.0237353
936	0.29465	0.0237511
937	0.29465	0.0237511
938	0.29465	0.0237511
939	0.2948	0.0237618
940	0.2949	0.0237407
941	0.2949	0.0237407
942	0.2949	0.0237407
943	0.295	0.0237388
944	0.2999	0.0237024
945	0.2999	0.0237024
946	0.2999	0.0237024
947	0.2995	0.0236767
948	0.2995	0.0236767
949	0.2995	0.0236767
950	0.2995	0.0236767
951	0.2995	0.0236767
952	0.2995	0.0236767
953	0.2995	0.0236767
954	0.29455	0.0237179
955	0.2945	0.0237236
956	0.29455	0.0237179
957	0.29455	0.0237179
958	0.2944	0.0237353
959	0.2944	0.0237353
960	0.2944	0.0237353
961	0.2944	0.0237353
962	0.2944	0.0237353
963	0.2944	0.0237353
964	0.2944	0.0237353
965	0.2944	0.0237353
966	0.2944	0.0237353
967	0.2944	0.0237353
968	0.2944	0.0237353
969	0.2948	0.0237618
970	0.29405	0.0237177
971	0.2948	0.0237618
972	0.29475	0.0237581
973	0.29475	0.0237581
974	0.29475	0.0237581
975	0.29475	0.0237581
976	0.29475	0.0237581
977	0.29475	0.0237581
978	0.29475	0.0237581
979	0.29475	0.0237581
980	0.29475	0.0237581
981	0.29475	0.0237581
982	0.29475	0.0237581
983	0.29475	0.0237581
984	0.29475	0.0237581
985	0.29475	0.0237581
986	0.29475	0.0237581
987	0.29475	0.0237581
988	0.29475	0.0237581
989	0.29475	0.0237581
990	0.29475	0.0237581
991	0.29475	0.0237581
992	0.29475	0.0237581
993	0.29475	0.0237581
994	0.29505	0.0237632
995	0.2958	0.0237925
996	0.2958	0.0237925
997	0.29605	0.0238076
998	0.2961	0.0238109
999	0.29615	0.0238143
1000	0.29575	0.0237898
