# Supplementary material for: A Model for Improving the Learning Curves of Artificial Neural Networks
Source: PLoS One. 2016 Feb 22;11(2):e0149874. doi: 10.1371/journal.pone.0149874 (PMC4763452; doi:10.1371/journal.pone.0149874)
Supplement: S1 Dataset — (ZIP) [file pone.0149874.s004.zip › dataset/robot/results/statistics_rules_of_robotics_network_epochs_correctness.csv]

1	0.005	0+2.19515e-11*i
2	0.30635	0.0216791
3	0.33125	0.0207815
4	0.3305	0.020749
5	0.33115	0.020692
6	0.3173	0.0211923
7	0.33055	0.0209261
8	0.32185	0.0208699
9	0.30755	0.0214466
10	0.34955	0.0197786
11	0.35745	0.0193337
12	0.358	0.0192479
13	0.3673	0.0186495
14	0.3904	0.0169209
15	0.38545	0.0172306
16	0.38125	0.0175422
17	0.4027	0.0156902
18	0.4073	0.0151954
19	0.4164	0.0141026
20	0.4208	0.0135465
21	0.4245	0.0129485
22	0.42025	0.0135043
23	0.41635	0.0139356
24	0.41135	0.0146038
25	0.4122	0.0143967
26	0.40875	0.0146822
27	0.4095	0.014574
28	0.42065	0.0133758
29	0.42475	0.0128646
30	0.42665	0.0123636
31	0.43825	0.0106435
32	0.4384	0.0105844
33	0.4395	0.0102234
34	0.44705	0.00883836
35	0.44795	0.00875425
36	0.43415	0.0113064
37	0.43855	0.0105242
38	0.44725	0.00873989
39	0.4518	0.00754499
40	0.4523	0.00727088
41	0.443	0.00963894
42	0.452	0.00744067
43	0.4563	0.00612109
44	0.453	0.00686817
45	0.45185	0.00751586
46	0.4563	0.00612109
47	0.4435	0.00942608
48	0.4484	0.0081958
49	0.44735	0.00869037
50	0.4562	0.00619103
51	0.45215	0.00735199
52	0.46055	0.00445
53	0.45655	0.00594575
54	0.46085	0.00415
55	0.46055	0.00445
56	0.465	0+2.6112e-09*i
57	0.4606	0.0044
58	0.465	0+2.6112e-09*i
59	0.46055	0.00445
60	0.45175	0.00757234
61	0.465	0+2.6112e-09*i
62	0.46055	0.00445
63	0.46055	0.00445
64	0.4561	0.00626179
65	0.45175	0.00757234
66	0.45175	0.00757367
67	0.44755	0.00859366
68	0.4474	0.00866768
69	0.45185	0.00751586
70	0.43865	0.0104852
71	0.4472	0.00876411
72	0.4473	0.00871502
73	0.4562	0.00619103
74	0.4563	0.00612109
75	0.4612	0.0038
76	0.465	0+2.6112e-09*i
77	0.465	0+2.6112e-09*i
78	0.465	0+2.6112e-09*i
79	0.465	0+2.6112e-09*i
80	0.465	0+2.6112e-09*i
81	0.46055	0.00445
82	0.4561	0.00626139
83	0.45175	0.00757234
84	0.4562	0.00619103
85	0.4607	0.0043
86	0.45645	0.00601777
87	0.45635	0.00608644
88	0.465	0+2.6112e-09*i
89	0.465	0+2.6112e-09*i
90	0.465	0+2.6112e-09*i
91	0.465	0+2.6112e-09*i
92	0.465	0+2.6112e-09*i
93	0.46055	0.00445
94	0.4607	0.0043
95	0.465	0+2.6112e-09*i
96	0.46055	0.00445
97	0.4606	0.0044
98	0.45625	0.00615678
99	0.465	0+2.6112e-09*i
100	0.465	0+2.6112e-09*i
101	0.465	0+2.6112e-09*i
102	0.465	0+2.6112e-09*i
103	0.465	0+2.6112e-09*i
104	0.46055	0.00445
105	0.4606	0.0044
106	0.465	0+2.6112e-09*i
107	0.46075	0.00425
108	0.4605	0.0045
109	0.45605	0.00629666
110	0.46055	0.00445
111	0.46055	0.00445
112	0.45165	0.00762971
113	0.45605	0.00629666
114	0.4561	0.00626139
115	0.45615	0.00622631
116	0.45615	0.00622631
117	0.45625	0.00615678
118	0.45605	0.00629666
119	0.45165	0.00762937
120	0.45185	0.00751687
121	0.45175	0.00757234
122	0.45185	0.00751586
123	0.4476	0.00856953
124	0.44735	0.0086924
125	0.45215	0.00735199
126	0.46055	0.00445
127	0.46055	0.00445
128	0.46055	0.00445
129	0.46055	0.00445
130	0.4606	0.0044
131	0.46075	0.00425
132	0.465	0+2.6112e-09*i
133	0.4606	0.0044
134	0.45615	0.00622631
135	0.4561	0.00626139
136	0.4561	0.00626139
137	0.45615	0.00622631
138	0.45615	0.00622631
139	0.45175	0.00757234
140	0.452	0.00742981
141	0.45645	0.00601526
142	0.4517	0.00760091
143	0.44735	0.00869124
144	0.45175	0.00757234
145	0.44735	0.00869124
146	0.45185	0.00751586
147	0.45605	0.00629666
148	0.45615	0.00622631
149	0.45175	0.00757234
150	0.4518	0.00754465
151	0.46055	0.00445
152	0.4472	0.00876411
153	0.44725	0.0087396
154	0.4473	0.00871502
155	0.45045	0.0074695
156	0.4476	0.00856776
157	0.4518	0.00754365
158	0.4475	0.00861684
159	0.44735	0.00869037
160	0.4476	0.00856776
161	0.4522	0.00731517
162	0.4525	0.00715926
163	0.465	0+2.6112e-09*i
164	0.465	0+2.6112e-09*i
165	0.465	0+2.6112e-09*i
166	0.46055	0.00445
167	0.4561	0.00626139
168	0.4516	0.00765806
169	0.45175	0.00757234
170	0.45685	0.00573913
171	0.46055	0.00445
172	0.45615	0.00622631
173	0.4562	0.00619103
174	0.45625	0.00615678
175	0.4635	0.0015
176	0.465	0+2.6112e-09*i
177	0.465	0+2.6112e-09*i
178	0.465	0+2.6112e-09*i
179	0.465	0+2.6112e-09*i
180	0.465	0+2.6112e-09*i
181	0.465	0+2.6112e-09*i
182	0.465	0+2.6112e-09*i
183	0.4606	0.0044
184	0.46075	0.00425
185	0.4561	0.00626139
186	0.4561	0.00626139
187	0.44295	0.00966068
188	0.44735	0.00869037
189	0.45195	0.00745894
190	0.45635	0.00608644
191	0.4561	0.00626179
192	0.45625	0.00615678
193	0.46055	0.00445
194	0.45615	0.00622631
195	0.46055	0.00445
196	0.46055	0.00445
197	0.46055	0.00445
198	0.46055	0.00445
199	0.4606	0.0044
200	0.4606	0.0044
201	0.4607	0.0043
202	0.46075	0.00425
203	0.45625	0.00615678
204	0.4565	0.00597998
205	0.45695	0.00569551
206	0.4568	0.00578465
207	0.46055	0.00445
208	0.46055	0.00445
209	0.46055	0.00445
210	0.46055	0.00445
211	0.4606	0.0044
212	0.4562	0.00619103
213	0.4568	0.00578465
214	0.45615	0.00622631
215	0.4563	0.00612109
216	0.4606	0.0044
217	0.4562	0.00619103
218	0.465	0+2.6112e-09*i
219	0.46055	0.00445
220	0.45625	0.00615678
221	0.4606	0.0044
222	0.45615	0.00622631
223	0.45625	0.00615678
224	0.45185	0.0075172
225	0.45655	0.00595339
226	0.45615	0.00622631
227	0.4563	0.00612109
228	0.4562	0.00619266
229	0.45625	0.00615842
230	0.45665	0.00588744
231	0.4517	0.00760091
232	0.45185	0.00751586
233	0.45625	0.00615678
234	0.46055	0.00445
235	0.46055	0.00445
236	0.46055	0.00445
237	0.45615	0.00622631
238	0.46055	0.00445
239	0.46055	0.00445
240	0.46055	0.00445
241	0.46055	0.00445
242	0.46055	0.00445
243	0.4606	0.0044
244	0.4607	0.0043
245	0.465	0+2.6112e-09*i
246	0.465	0+2.6112e-09*i
247	0.465	0+2.6112e-09*i
248	0.465	0+2.6112e-09*i
249	0.45625	0.00615678
250	0.45615	0.00622631
251	0.4606	0.0044
252	0.465	0+2.6112e-09*i
253	0.465	0+2.6112e-09*i
254	0.465	0+2.6112e-09*i
255	0.465	0+2.6112e-09*i
256	0.465	0+2.6112e-09*i
257	0.4517	0.00760091
258	0.4562	0.00619103
259	0.4607	0.0043
260	0.46055	0.00445
261	0.4561	0.00626179
262	0.45615	0.00622631
263	0.45615	0.00622631
264	0.4563	0.00612109
265	0.45635	0.00608644
266	0.4607	0.0043
267	0.45225	0.00729929
268	0.465	0+2.6112e-09*i
269	0.46075	0.00425
270	0.465	0+2.6112e-09*i
271	0.465	0+2.6112e-09*i
272	0.465	0+2.6112e-09*i
273	0.45615	0.00622631
274	0.4606	0.0044
275	0.46075	0.00425
276	0.4607	0.0043
277	0.465	0+2.6112e-09*i
278	0.4606	0.0044
279	0.45625	0.00615678
280	0.46055	0.00445
281	0.4606	0.0044
282	0.4606	0.0044
283	0.46085	0.00415
284	0.465	0+2.6112e-09*i
285	0.465	0+2.6112e-09*i
286	0.465	0+2.6112e-09*i
287	0.465	0+2.6112e-09*i
288	0.465	0+2.6112e-09*i
289	0.465	0+2.6112e-09*i
290	0.465	0+2.6112e-09*i
291	0.465	0+2.6112e-09*i
292	0.465	0+2.6112e-09*i
293	0.465	0+2.6112e-09*i
294	0.46055	0.00445
295	0.46055	0.00445
296	0.465	0+2.6112e-09*i
297	0.465	0+2.6112e-09*i
298	0.465	0+2.6112e-09*i
299	0.46055	0.00445
300	0.46055	0.00445
301	0.46055	0.00445
302	0.4606	0.0044
303	0.4606	0.0044
304	0.465	0+2.6112e-09*i
305	0.465	0+2.6112e-09*i
306	0.465	0+2.6112e-09*i
307	0.465	0+2.6112e-09*i
308	0.4605	0.0045
309	0.46055	0.00445
310	0.4561	0.00626139
311	0.46055	0.00445
312	0.46055	0.00445
313	0.46055	0.00445
314	0.46055	0.00445
315	0.46055	0.00445
316	0.4606	0.0044
317	0.465	0+2.6112e-09*i
318	0.465	0+2.6112e-09*i
319	0.465	0+2.6112e-09*i
320	0.465	0+2.6112e-09*i
321	0.4607	0.0043
322	0.46055	0.00445
323	0.46055	0.00445
324	0.45615	0.00622631
325	0.4516	0.00765872
326	0.45175	0.00757434
327	0.4561	0.00626179
328	0.4562	0.00619266
329	0.4605	0.0045
330	0.4605	0.0045
331	0.4605	0.0045
332	0.4605	0.0045
333	0.4561	0.00626139
334	0.45625	0.00615678
335	0.4628	0.0022
336	0.45615	0.00622631
337	0.45625	0.00615678
338	0.4606	0.0044
339	0.4607	0.0043
340	0.4607	0.0043
341	0.4607	0.0043
342	0.4606	0.0044
343	0.45625	0.00615678
344	0.46055	0.00445
345	0.4606	0.0044
346	0.465	0+2.6112e-09*i
347	0.465	0+2.6112e-09*i
348	0.465	0+2.6112e-09*i
349	0.465	0+2.6112e-09*i
350	0.465	0+2.6112e-09*i
351	0.4612	0.0038
352	0.465	0+2.6112e-09*i
353	0.465	0+2.6112e-09*i
354	0.465	0+2.6112e-09*i
355	0.465	0+2.6112e-09*i
356	0.465	0+2.6112e-09*i
357	0.465	0+2.6112e-09*i
358	0.465	0+2.6112e-09*i
359	0.465	0+2.6112e-09*i
360	0.465	0+2.6112e-09*i
361	0.465	0+2.6112e-09*i
362	0.465	0+2.6112e-09*i
363	0.4561	0.00626139
364	0.45615	0.00622631
365	0.46055	0.00445
366	0.45605	0.00629666
367	0.45605	0.00629666
368	0.45615	0.00622631
369	0.45765	0.00528695
370	0.465	0+2.6112e-09*i
371	0.465	0+2.6112e-09*i
372	0.465	0+2.6112e-09*i
373	0.465	0+2.6112e-09*i
374	0.465	0+2.6112e-09*i
375	0.46055	0.00445
376	0.46055	0.00445
377	0.46055	0.00445
378	0.46055	0.00445
379	0.4561	0.00626179
380	0.4561	0.00626179
381	0.45625	0.00615678
382	0.45185	0.00751687
383	0.452	0.00743286
384	0.45625	0.00615678
385	0.46055	0.00445
386	0.46055	0.00445
387	0.46055	0.00445
388	0.46055	0.00445
389	0.46055	0.00445
390	0.46055	0.00445
391	0.4606	0.0044
392	0.4606	0.0044
393	0.4607	0.0043
394	0.46055	0.00445
395	0.46055	0.00445
396	0.4606	0.0044
397	0.4606	0.0044
398	0.4607	0.0043
399	0.465	0+2.6112e-09*i
400	0.465	0+2.6112e-09*i
401	0.465	0+2.6112e-09*i
402	0.465	0+2.6112e-09*i
403	0.465	0+2.6112e-09*i
404	0.465	0+2.6112e-09*i
405	0.46055	0.00445
406	0.4606	0.0044
407	0.465	0+2.6112e-09*i
408	0.465	0+2.6112e-09*i
409	0.465	0+2.6112e-09*i
410	0.465	0+2.6112e-09*i
411	0.465	0+2.6112e-09*i
412	0.46055	0.00445
413	0.4606	0.0044
414	0.465	0+2.6112e-09*i
415	0.465	0+2.6112e-09*i
416	0.465	0+2.6112e-09*i
417	0.4561	0.00626139
418	0.4517	0.00760091
419	0.45175	0.00757234
420	0.452	0.00742981
421	0.4565	0.00597998
422	0.45645	0.00601777
423	0.465	0+2.6112e-09*i
424	0.4607	0.0043
425	0.465	0+2.6112e-09*i
426	0.46055	0.00445
427	0.465	0+2.6112e-09*i
428	0.465	0+2.6112e-09*i
429	0.465	0+2.6112e-09*i
430	0.46055	0.00445
431	0.465	0+2.6112e-09*i
432	0.465	0+2.6112e-09*i
433	0.465	0+2.6112e-09*i
434	0.465	0+2.6112e-09*i
435	0.4606	0.0044
436	0.4606	0.0044
437	0.46075	0.00425
438	0.4607	0.0043
439	0.465	0+2.6112e-09*i
440	0.4606	0.0044
441	0.465	0+2.6112e-09*i
442	0.4605	0.0045
443	0.4561	0.00626179
444	0.4561	0.00626139
445	0.45615	0.00622631
446	0.4561	0.00626139
447	0.4561	0.00626139
448	0.45615	0.00622631
449	0.45615	0.00622631
450	0.45625	0.00615678
451	0.4567	0.00585007
452	0.4606	0.0044
453	0.4607	0.0043
454	0.46075	0.00425
455	0.465	0+2.6112e-09*i
456	0.465	0+2.6112e-09*i
457	0.4606	0.0044
458	0.465	0+2.6112e-09*i
459	0.465	0+2.6112e-09*i
460	0.465	0+2.6112e-09*i
461	0.465	0+2.6112e-09*i
462	0.465	0+2.6112e-09*i
463	0.4561	0.00626139
464	0.45175	0.00757234
465	0.45175	0.00757234
466	0.45185	0.00751586
467	0.45625	0.00615678
468	0.4561	0.00626139
469	0.4517	0.00760091
470	0.4561	0.00626139
471	0.4561	0.00626139
472	0.45615	0.00622631
473	0.4562	0.00619103
474	0.457	0.00565685
475	0.465	0+2.6112e-09*i
476	0.465	0+2.6112e-09*i
477	0.465	0+2.6112e-09*i
478	0.465	0+2.6112e-09*i
479	0.465	0+2.6112e-09*i
480	0.465	0+2.6112e-09*i
481	0.465	0+2.6112e-09*i
482	0.465	0+2.6112e-09*i
483	0.46055	0.00445
484	0.46055	0.00445
485	0.4606	0.0044
486	0.465	0+2.6112e-09*i
487	0.465	0+2.6112e-09*i
488	0.465	0+2.6112e-09*i
489	0.465	0+2.6112e-09*i
490	0.465	0+2.6112e-09*i
491	0.465	0+2.6112e-09*i
492	0.465	0+2.6112e-09*i
493	0.465	0+2.6112e-09*i
494	0.465	0+2.6112e-09*i
495	0.465	0+2.6112e-09*i
496	0.465	0+2.6112e-09*i
497	0.465	0+2.6112e-09*i
498	0.465	0+2.6112e-09*i
499	0.465	0+2.6112e-09*i
500	0.465	0+2.6112e-09*i
501	0.465	0+2.6112e-09*i
502	0.465	0+2.6112e-09*i
503	0.4607	0.0043
504	0.465	0+2.6112e-09*i
505	0.465	0+2.6112e-09*i
506	0.465	0+2.6112e-09*i
507	0.46075	0.00425
508	0.465	0+2.6112e-09*i
509	0.465	0+2.6112e-09*i
510	0.465	0+2.6112e-09*i
511	0.465	0+2.6112e-09*i
512	0.465	0+2.6112e-09*i
513	0.4607	0.0043
514	0.465	0+2.6112e-09*i
515	0.465	0+2.6112e-09*i
516	0.465	0+2.6112e-09*i
517	0.465	0+2.6112e-09*i
518	0.465	0+2.6112e-09*i
519	0.465	0+2.6112e-09*i
520	0.465	0+2.6112e-09*i
521	0.465	0+2.6112e-09*i
522	0.465	0+2.6112e-09*i
523	0.465	0+2.6112e-09*i
524	0.465	0+2.6112e-09*i
525	0.46055	0.00445
526	0.46055	0.00445
527	0.46055	0.00445
528	0.46055	0.00445
529	0.46055	0.00445
530	0.46055	0.00445
531	0.4561	0.00626139
532	0.4517	0.00760091
533	0.4517	0.00760091
534	0.44765	0.00855182
535	0.45175	0.00757367
536	0.45615	0.00622631
537	0.4608	0.0042
538	0.465	0+2.6112e-09*i
539	0.465	0+2.6112e-09*i
540	0.465	0+2.6112e-09*i
541	0.465	0+2.6112e-09*i
542	0.46055	0.00445
543	0.46055	0.00445
544	0.4607	0.0043
545	0.46075	0.00425
546	0.4606	0.0044
547	0.4607	0.0043
548	0.4622	0.0028
549	0.465	0+2.6112e-09*i
550	0.465	0+2.6112e-09*i
551	0.465	0+2.6112e-09*i
552	0.465	0+2.6112e-09*i
553	0.465	0+2.6112e-09*i
554	0.465	0+2.6112e-09*i
555	0.465	0+2.6112e-09*i
556	0.465	0+2.6112e-09*i
557	0.465	0+2.6112e-09*i
558	0.465	0+2.6112e-09*i
559	0.45605	0.00629666
560	0.46055	0.00445
561	0.46055	0.00445
562	0.4606	0.0044
563	0.465	0+2.6112e-09*i
564	0.46055	0.00445
565	0.46055	0.00445
566	0.46055	0.00445
567	0.46055	0.00445
568	0.46055	0.00445
569	0.46055	0.00445
570	0.4606	0.0044
571	0.4607	0.0043
572	0.465	0+2.6112e-09*i
573	0.465	0+2.6112e-09*i
574	0.465	0+2.6112e-09*i
575	0.465	0+2.6112e-09*i
576	0.465	0+2.6112e-09*i
577	0.4606	0.0044
578	0.465	0+2.6112e-09*i
579	0.465	0+2.6112e-09*i
580	0.465	0+2.6112e-09*i
581	0.465	0+2.6112e-09*i
582	0.465	0+2.6112e-09*i
583	0.465	0+2.6112e-09*i
584	0.465	0+2.6112e-09*i
585	0.45615	0.00622631
586	0.46055	0.00445
587	0.46055	0.00445
588	0.4606	0.0044
589	0.46055	0.00445
590	0.45615	0.00622631
591	0.4528	0.00703574
592	0.45625	0.00615678
593	0.46055	0.00445
594	0.46055	0.00445
595	0.46055	0.00445
596	0.4606	0.0044
597	0.4606	0.0044
598	0.45625	0.00615678
599	0.4606	0.0044
600	0.465	0+2.6112e-09*i
601	0.465	0+2.6112e-09*i
602	0.46085	0.00415
603	0.465	0+2.6112e-09*i
604	0.465	0+2.6112e-09*i
605	0.4606	0.0044
606	0.465	0+2.6112e-09*i
607	0.465	0+2.6112e-09*i
608	0.465	0+2.6112e-09*i
609	0.465	0+2.6112e-09*i
610	0.4562	0.00619103
611	0.4563	0.00612109
612	0.465	0+2.6112e-09*i
613	0.465	0+2.6112e-09*i
614	0.465	0+2.6112e-09*i
615	0.465	0+2.6112e-09*i
616	0.465	0+2.6112e-09*i
617	0.465	0+2.6112e-09*i
618	0.465	0+2.6112e-09*i
619	0.4605	0.0045
620	0.46055	0.00445
621	0.46055	0.00445
622	0.46055	0.00445
623	0.4606	0.0044
624	0.465	0+2.6112e-09*i
625	0.465	0+2.6112e-09*i
626	0.465	0+2.6112e-09*i
627	0.465	0+2.6112e-09*i
628	0.465	0+2.6112e-09*i
629	0.465	0+2.6112e-09*i
630	0.465	0+2.6112e-09*i
631	0.465	0+2.6112e-09*i
632	0.465	0+2.6112e-09*i
633	0.465	0+2.6112e-09*i
634	0.465	0+2.6112e-09*i
635	0.465	0+2.6112e-09*i
636	0.465	0+2.6112e-09*i
637	0.465	0+2.6112e-09*i
638	0.4606	0.0044
639	0.4606	0.0044
640	0.45625	0.00615678
641	0.46055	0.00445
642	0.45665	0.00588744
643	0.46055	0.00445
644	0.4638	0.0012
645	0.4561	0.00626139
646	0.4561	0.00626139
647	0.4561	0.00626139
648	0.4561	0.00626139
649	0.4562	0.00619103
650	0.4562	0.00619103
651	0.45645	0.00601526
652	0.44765	0.00854355
653	0.4567	0.00584316
654	0.465	0+2.6112e-09*i
655	0.46175	0.00325
656	0.465	0+2.6112e-09*i
657	0.465	0+2.6112e-09*i
658	0.465	0+2.6112e-09*i
659	0.465	0+2.6112e-09*i
660	0.465	0+2.6112e-09*i
661	0.46055	0.00445
662	0.465	0+2.6112e-09*i
663	0.465	0+2.6112e-09*i
664	0.465	0+2.6112e-09*i
665	0.465	0+2.6112e-09*i
666	0.465	0+2.6112e-09*i
667	0.465	0+2.6112e-09*i
668	0.465	0+2.6112e-09*i
669	0.4605	0.0045
670	0.465	0+2.6112e-09*i
671	0.465	0+2.6112e-09*i
672	0.465	0+2.6112e-09*i
673	0.465	0+2.6112e-09*i
674	0.465	0+2.6112e-09*i
675	0.465	0+2.6112e-09*i
676	0.46075	0.00425
677	0.465	0+2.6112e-09*i
678	0.465	0+2.6112e-09*i
679	0.465	0+2.6112e-09*i
680	0.465	0+2.6112e-09*i
681	0.465	0+2.6112e-09*i
682	0.46055	0.00445
683	0.4606	0.0044
684	0.465	0+2.6112e-09*i
685	0.465	0+2.6112e-09*i
686	0.465	0+2.6112e-09*i
687	0.465	0+2.6112e-09*i
688	0.465	0+2.6112e-09*i
689	0.465	0+2.6112e-09*i
690	0.465	0+2.6112e-09*i
691	0.4606	0.0044
692	0.4606	0.0044
693	0.4607	0.0043
694	0.465	0+2.6112e-09*i
695	0.4606	0.0044
696	0.46075	0.00425
697	0.465	0+2.6112e-09*i
698	0.465	0+2.6112e-09*i
699	0.465	0+2.6112e-09*i
700	0.465	0+2.6112e-09*i
701	0.465	0+2.6112e-09*i
702	0.465	0+2.6112e-09*i
703	0.465	0+2.6112e-09*i
704	0.465	0+2.6112e-09*i
705	0.465	0+2.6112e-09*i
706	0.465	0+2.6112e-09*i
707	0.465	0+2.6112e-09*i
708	0.465	0+2.6112e-09*i
709	0.465	0+2.6112e-09*i
710	0.465	0+2.6112e-09*i
711	0.465	0+2.6112e-09*i
712	0.465	0+2.6112e-09*i
713	0.465	0+2.6112e-09*i
714	0.465	0+2.6112e-09*i
715	0.465	0+2.6112e-09*i
716	0.46055	0.00445
717	0.46055	0.00445
718	0.465	0+2.6112e-09*i
719	0.4562	0.00615626
720	0.4561	0.00626139
721	0.45615	0.00622631
722	0.46055	0.00445
723	0.4563	0.00612109
724	0.4606	0.0044
725	0.4607	0.0043
726	0.465	0+2.6112e-09*i
727	0.465	0+2.6112e-09*i
728	0.4606	0.0044
729	0.4607	0.0043
730	0.465	0+2.6112e-09*i
731	0.465	0+2.6112e-09*i
732	0.46055	0.00445
733	0.46055	0.00445
734	0.46055	0.00445
735	0.46055	0.00445
736	0.46055	0.00445
737	0.45625	0.00615678
738	0.4563	0.00612233
739	0.4561	0.00626139
740	0.45615	0.00622631
741	0.45615	0.00622631
742	0.45625	0.00615678
743	0.45635	0.00608644
744	0.4606	0.0044
745	0.45625	0.00615678
746	0.46055	0.00445
747	0.4606	0.0044
748	0.465	0+2.6112e-09*i
749	0.465	0+2.6112e-09*i
750	0.4609	0.0041
751	0.4607	0.0043
752	0.465	0+2.6112e-09*i
753	0.465	0+2.6112e-09*i
754	0.465	0+2.6112e-09*i
755	0.465	0+2.6112e-09*i
756	0.465	0+2.6112e-09*i
757	0.465	0+2.6112e-09*i
758	0.465	0+2.6112e-09*i
759	0.465	0+2.6112e-09*i
760	0.465	0+2.6112e-09*i
761	0.465	0+2.6112e-09*i
762	0.465	0+2.6112e-09*i
763	0.465	0+2.6112e-09*i
764	0.465	0+2.6112e-09*i
765	0.465	0+2.6112e-09*i
766	0.465	0+2.6112e-09*i
767	0.465	0+2.6112e-09*i
768	0.465	0+2.6112e-09*i
769	0.465	0+2.6112e-09*i
770	0.465	0+2.6112e-09*i
771	0.465	0+2.6112e-09*i
772	0.465	0+2.6112e-09*i
773	0.465	0+2.6112e-09*i
774	0.465	0+2.6112e-09*i
775	0.465	0+2.6112e-09*i
776	0.465	0+2.6112e-09*i
777	0.465	0+2.6112e-09*i
778	0.46055	0.00445
779	0.46055	0.00445
780	0.4606	0.0044
781	0.4606	0.0044
782	0.4606	0.0044
783	0.4607	0.0043
784	0.46075	0.00425
785	0.465	0+2.6112e-09*i
786	0.465	0+2.6112e-09*i
787	0.465	0+2.6112e-09*i
788	0.465	0+2.6112e-09*i
789	0.465	0+2.6112e-09*i
790	0.465	0+2.6112e-09*i
791	0.465	0+2.6112e-09*i
792	0.465	0+2.6112e-09*i
793	0.465	0+2.6112e-09*i
794	0.465	0+2.6112e-09*i
795	0.465	0+2.6112e-09*i
796	0.4605	0.0045
797	0.46055	0.00445
798	0.46055	0.00445
799	0.46055	0.00445
800	0.45625	0.00615678
801	0.4606	0.0044
802	0.4614	0.0036
803	0.465	0+2.6112e-09*i
804	0.46055	0.00445
805	0.46055	0.00445
806	0.46055	0.00445
807	0.4606	0.0044
808	0.46505	5e-05
809	0.4561	0.00626139
810	0.4561	0.00626139
811	0.4561	0.00626139
812	0.4561	0.00626139
813	0.4561	0.00626139
814	0.4562	0.00619103
815	0.4562	0.00619103
816	0.45705	0.00559856
817	0.4611	0.0039
818	0.465	0+2.6112e-09*i
819	0.465	0+2.6112e-09*i
820	0.465	0+2.6112e-09*i
821	0.465	0+2.6112e-09*i
822	0.465	0+2.6112e-09*i
823	0.465	0+2.6112e-09*i
824	0.465	0+2.6112e-09*i
825	0.465	0+2.6112e-09*i
826	0.465	0+2.6112e-09*i
827	0.465	0+2.6112e-09*i
828	0.465	0+2.6112e-09*i
829	0.465	0+2.6112e-09*i
830	0.465	0+2.6112e-09*i
831	0.465	0+2.6112e-09*i
832	0.465	0+2.6112e-09*i
833	0.465	0+2.6112e-09*i
834	0.465	0+2.6112e-09*i
835	0.465	0+2.6112e-09*i
836	0.465	0+2.6112e-09*i
837	0.465	0+2.6112e-09*i
838	0.465	0+2.6112e-09*i
839	0.465	0+2.6112e-09*i
840	0.465	0+2.6112e-09*i
841	0.465	0+2.6112e-09*i
842	0.465	0+2.6112e-09*i
843	0.465	0+2.6112e-09*i
844	0.465	0+2.6112e-09*i
845	0.465	0+2.6112e-09*i
846	0.465	0+2.6112e-09*i
847	0.465	0+2.6112e-09*i
848	0.465	0+2.6112e-09*i
849	0.465	0+2.6112e-09*i
850	0.465	0+2.6112e-09*i
851	0.465	0+2.6112e-09*i
852	0.465	0+2.6112e-09*i
853	0.465	0+2.6112e-09*i
854	0.465	0+2.6112e-09*i
855	0.465	0+2.6112e-09*i
856	0.465	0+2.6112e-09*i
857	0.465	0+2.6112e-09*i
858	0.465	0+2.6112e-09*i
859	0.465	0+2.6112e-09*i
860	0.465	0+2.6112e-09*i
861	0.465	0+2.6112e-09*i
862	0.465	0+2.6112e-09*i
863	0.465	0+2.6112e-09*i
864	0.465	0+2.6112e-09*i
865	0.465	0+2.6112e-09*i
866	0.465	0+2.6112e-09*i
867	0.465	0+2.6112e-09*i
868	0.465	0+2.6112e-09*i
869	0.465	0+2.6112e-09*i
870	0.465	0+2.6112e-09*i
871	0.465	0+2.6112e-09*i
872	0.465	0+2.6112e-09*i
873	0.465	0+2.6112e-09*i
874	0.465	0+2.6112e-09*i
875	0.465	0+2.6112e-09*i
876	0.465	0+2.6112e-09*i
877	0.465	0+2.6112e-09*i
878	0.465	0+2.6112e-09*i
879	0.465	0+2.6112e-09*i
880	0.465	0+2.6112e-09*i
881	0.465	0+2.6112e-09*i
882	0.465	0+2.6112e-09*i
883	0.465	0+2.6112e-09*i
884	0.465	0+2.6112e-09*i
885	0.465	0+2.6112e-09*i
886	0.465	0+2.6112e-09*i
887	0.465	0+2.6112e-09*i
888	0.465	0+2.6112e-09*i
889	0.465	0+2.6112e-09*i
890	0.465	0+2.6112e-09*i
891	0.465	0+2.6112e-09*i
892	0.465	0+2.6112e-09*i
893	0.465	0+2.6112e-09*i
894	0.465	0+2.6112e-09*i
895	0.465	0+2.6112e-09*i
896	0.465	0+2.6112e-09*i
897	0.465	0+2.6112e-09*i
898	0.4606	0.0044
899	0.4607	0.0043
900	0.4607	0.0043
901	0.465	0+2.6112e-09*i
902	0.46055	0.00445
903	0.4561	0.00626139
904	0.4561	0.00626139
905	0.45615	0.00622631
906	0.45615	0.00622631
907	0.45625	0.00615678
908	0.4567	0.00585007
909	0.4562	0.00619103
910	0.4564	0.00605033
911	0.46075	0.00425
912	0.46085	0.00415
913	0.465	0+2.6112e-09*i
914	0.465	0+2.6112e-09*i
915	0.465	0+2.6112e-09*i
916	0.465	0+2.6112e-09*i
917	0.465	0+2.6112e-09*i
918	0.465	0+2.6112e-09*i
919	0.465	0+2.6112e-09*i
920	0.465	0+2.6112e-09*i
921	0.465	0+2.6112e-09*i
922	0.465	0+2.6112e-09*i
923	0.465	0+2.6112e-09*i
924	0.465	0+2.6112e-09*i
925	0.465	0+2.6112e-09*i
926	0.465	0+2.6112e-09*i
927	0.465	0+2.6112e-09*i
928	0.465	0+2.6112e-09*i
929	0.465	0+2.6112e-09*i
930	0.465	0+2.6112e-09*i
931	0.465	0+2.6112e-09*i
932	0.465	0+2.6112e-09*i
933	0.465	0+2.6112e-09*i
934	0.465	0+2.6112e-09*i
935	0.465	0+2.6112e-09*i
936	0.465	0+2.6112e-09*i
937	0.465	0+2.6112e-09*i
938	0.465	0+2.6112e-09*i
939	0.465	0+2.6112e-09*i
940	0.465	0+2.6112e-09*i
941	0.465	0+2.6112e-09*i
942	0.465	0+2.6112e-09*i
943	0.465	0+2.6112e-09*i
944	0.465	0+2.6112e-09*i
945	0.465	0+2.6112e-09*i
946	0.465	0+2.6112e-09*i
947	0.465	0+2.6112e-09*i
948	0.465	0+2.6112e-09*i
949	0.465	0+2.6112e-09*i
950	0.465	0+2.6112e-09*i
951	0.465	0+2.6112e-09*i
952	0.465	0+2.6112e-09*i
953	0.465	0+2.6112e-09*i
954	0.465	0+2.6112e-09*i
955	0.465	0+2.6112e-09*i
956	0.465	0+2.6112e-09*i
957	0.465	0+2.6112e-09*i
958	0.465	0+2.6112e-09*i
959	0.465	0+2.6112e-09*i
960	0.465	0+2.6112e-09*i
961	0.465	0+2.6112e-09*i
962	0.465	0+2.6112e-09*i
963	0.465	0+2.6112e-09*i
964	0.465	0+2.6112e-09*i
965	0.465	0+2.6112e-09*i
966	0.465	0+2.6112e-09*i
967	0.465	0+2.6112e-09*i
968	0.465	0+2.6112e-09*i
969	0.465	0+2.6112e-09*i
970	0.465	0+2.6112e-09*i
971	0.465	0+2.6112e-09*i
972	0.465	0+2.6112e-09*i
973	0.465	0+2.6112e-09*i
974	0.465	0+2.6112e-09*i
975	0.465	0+2.6112e-09*i
976	0.465	0+2.6112e-09*i
977	0.465	0+2.6112e-09*i
978	0.465	0+2.6112e-09*i
979	0.465	0+2.6112e-09*i
980	0.465	0+2.6112e-09*i
981	0.4621	0.0029
982	0.46055	0.00445
983	0.4606	0.0044
984	0.4606	0.0044
985	0.4606	0.0044
986	0.46075	0.00425
987	0.46055	0.00445
988	0.46055	0.00445
989	0.46055	0.00445
990	0.4606	0.0044
991	0.46055	0.00445
992	0.4606	0.0044
993	0.4606	0.0044
994	0.465	0+2.6112e-09*i
995	0.465	0+2.6112e-09*i
996	0.465	0+2.6112e-09*i
997	0.465	0+2.6112e-09*i
998	0.465	0+2.6112e-09*i
999	0.46075	0.00425
1000	0.4607	0.0043
