# Supplementary material for: A Model for Improving the Learning Curves of Artificial Neural Networks
Source: PLoS One. 2016 Feb 22;11(2):e0149874. doi: 10.1371/journal.pone.0149874 (PMC4763452; doi:10.1371/journal.pone.0149874)
Supplement: S1 Dataset — (ZIP) [file pone.0149874.s004.zip › dataset/robot/results/statistics-success-correctness.csv]

RR	0.460657	0.00434343
RD	0.295455	0.0240295
SW	0.302727	0.0242795
SF	0.547475	0.0268024
HY	0.422677	0.0287041
