# Supplementary material for: A Model for Improving the Learning Curves of Artificial Neural Networks
Source: PLoS One. 2016 Feb 22;11(2):e0149874. doi: 10.1371/journal.pone.0149874 (PMC4763452; doi:10.1371/journal.pone.0149874)
Supplement: S1 Dataset — (ZIP) [file pone.0149874.s004.zip › dataset/robot/results/statistics-success-err.csv]

0+0*i	0.00434343	0.0448573	1.39323e-07	0.0448919
0+0*i	0.0240295	0.0240961	1.72455e-07	0.0241028
0+0*i	0.0242795	0.0249401	4.80948e-07	0.0249426
0+0*i	0.0268024	0.0270195	2.17271e-07	0.0270164
0+0*i	0.0287041	0.0351358	1.78845e-07	0.0353029
