# Supplementary material for: A Model for Improving the Learning Curves of Artificial Neural Networks
Source: PLoS One. 2016 Feb 22;11(2):e0149874. doi: 10.1371/journal.pone.0149874 (PMC4763452; doi:10.1371/journal.pone.0149874)
Supplement: S1 Dataset — (ZIP) [file pone.0149874.s004.zip › dataset/robot/results/statistics-success-dev.csv]

0+0*i	0.0432166	0.446324	1.38624e-06	0.446668
0+0*i	0.239091	0.239753	1.71591e-06	0.239819
0+0*i	0.241578	0.248151	4.78538e-06	0.248176
0+0*i	0.266681	0.26884	2.16182e-06	0.26881
0+0*i	0.285602	0.349597	1.77948e-06	0.351259
