# Supplementary material for: A Model for Improving the Learning Curves of Artificial Neural Networks
Source: PLoS One. 2016 Feb 22;11(2):e0149874. doi: 10.1371/journal.pone.0149874 (PMC4763452; doi:10.1371/journal.pone.0149874)
Supplement: S1 Dataset — (ZIP) [file pone.0149874.s004.zip › dataset/robot/results/statistics-success-avg.csv]

1000	0.460657	42.9755	2.44343e-05	43.0467
1000	0.295455	42.9944	2.32121e-05	43.0508
1000	0.302727	42.9067	2.54242e-05	42.9767
1000	0.547475	43.2644	2.53333e-05	43.3353
1000	0.422677	43.4145	2.56566e-05	43.4885
