# Supplementary material for: A Model for Improving the Learning Curves of Artificial Neural Networks
Source: PLoS One. 2016 Feb 22;11(2):e0149874. doi: 10.1371/journal.pone.0149874 (PMC4763452; doi:10.1371/journal.pone.0149874)
Supplement: S1 Dataset — (ZIP) [file pone.0149874.s004.zip › dataset/robot/results/statistics-all-correctness.csv]

RR	0.4607	0.0043
RD	0.29575	0.0237898
SW	0.2998	0.0242131
SF	0.54665	0.0265458
HY	0.41855	0.0287137
