# Supplementary material for: A Model for Improving the Learning Curves of Artificial Neural Networks
Source: PLoS One. 2016 Feb 22;11(2):e0149874. doi: 10.1371/journal.pone.0149874 (PMC4763452; doi:10.1371/journal.pone.0149874)
Supplement: S1 Dataset — (ZIP) [file pone.0149874.s004.zip › dataset/robot/results/statistics-all-err.csv]

0+0*i	0.0043	0.0458038	1.38666e-07	0.04584
0+0*i	0.0237898	0.0238801	1.72983e-07	0.023887
0+0*i	0.0242131	0.0248899	4.76731e-07	0.0248913
0+0*i	0.0265458	0.0269231	2.16349e-07	0.0269213
0+0*i	0.0287137	0.0348455	1.77821e-07	0.0350101
