# Supplementary material for: A Model for Improving the Learning Curves of Artificial Neural Networks
Source: PLoS One. 2016 Feb 22;11(2):e0149874. doi: 10.1371/journal.pone.0149874 (PMC4763452; doi:10.1371/journal.pone.0149874)
Supplement: S1 Dataset — (ZIP) [file pone.0149874.s004.zip › dataset/robot/results/statistics-all-dev.csv]

0+0*i	0.043	0.458038	1.38666e-06	0.4584
0+0*i	0.237898	0.238801	1.72983e-06	0.23887
0+0*i	0.242131	0.248899	4.76731e-06	0.248913
0+0*i	0.265458	0.269231	2.16349e-06	0.269213
0+0*i	0.287137	0.348455	1.77821e-06	0.350101
