# Supplementary material for: A Model for Improving the Learning Curves of Artificial Neural Networks
Source: PLoS One. 2016 Feb 22;11(2):e0149874. doi: 10.1371/journal.pone.0149874 (PMC4763452; doi:10.1371/journal.pone.0149874)
Supplement: S1 Dataset — (ZIP) [file pone.0149874.s004.zip › dataset/robot/results/statistics-all-avg.csv]

1000	0.4607	42.9867	2.442e-05	43.058
1000	0.29575	42.9956	2.324e-05	43.0519
1000	0.2998	42.9098	2.54e-05	42.9798
1000	0.54665	43.2614	2.531e-05	43.3322
1000	0.41855	43.4166	2.564e-05	43.4906
