# Supplementary material for: A Model for Improving the Learning Curves of Artificial Neural Networks
Source: PLoS One. 2016 Feb 22;11(2):e0149874. doi: 10.1371/journal.pone.0149874 (PMC4763452; doi:10.1371/journal.pone.0149874)
Supplement: S1 Dataset — (ZIP) [file pone.0149874.s004.zip › dataset/robot/results/random_smallworld_scalefree_hybrid_properties.ods]

## Sheet: Summary
Network	Vertices	Dev.	Edges	Dev.	Avg. Deg.	Dev.	Avg. Clust.	Dev.	Avg. S. Path	Dev.	Avg. G. Eff.	Dev.	Avg. L. Eff.	Dev.
RD	28	0	179,00	0,00	12,79	0,00	0,48	0,01	1,53	0,00	0,74	0,00	0,74	0,00
SW	28	0	172,05	3,78	12,29	0,01	0,50	0,03	1,55	0,01	0,73	0,01	0,75	0,01
SF	28	0	178,68	1,54	12,76	0,00	0,83	0,01	1,53	0,00	0,74	0,00	0,91	0,00
HY	28	0	186,77	11,89	13,34	0,03	0,52	0,07	1,51	0,03	0,75	0,02	0,76	0,02
RR	28	0	179,00	0,00	12,79	0,00	0,91	0,00	1,53	0,00	0,74	0,00	0,95	0,00

## Sheet: RD
vertices	nedges	density	min_degree	avgdeg	max_degree	min_clustering	avgclustering	max_clustering	avgshortestpath	diameter	global_efficiency	local_efficiency
28	179	0,473545	9	12,785714	18	0,377778	0,475708	0,611111	1,526455	2	0,736772	0,737854
28	179	0,473545	7	12,785714	19	0,392857	0,471525	0,545455	1,529101	3	0,736332	0,735763
28	179	0,473545	8	12,785714	17	0,378788	0,463252	0,583333	1,526455	2	0,736772	0,731626
28	179	0,473545	6	12,785714	18	0,348485	0,498672	0,688889	1,531746	3	0,735891	0,749336
28	179	0,473545	9	12,785714	17	0,363636	0,460236	0,549451	1,526455	2	0,736772	0,730118
28	179	0,473545	8	12,785714	17	0,390476	0,484315	0,602564	1,526455	2	0,736772	0,742157
28	179	0,473545	7	12,785714	17	0,333333	0,496071	0,619048	1,531746	3	0,735891	0,748036
28	179	0,473545	7	12,785714	18	0,277778	0,493479	0,6	1,526455	2	0,736772	0,746739
28	179	0,473545	8	12,785714	18	0,311111	0,489527	0,622222	1,529101	3	0,736332	0,744763
28	179	0,473545	5	12,785714	20	0,1	0,488138	0,606061	1,526455	2	0,736772	0,744069
28	179	0,473545	7	12,785714	18	0,361111	0,478402	0,694444	1,526455	2	0,736772	0,739201
28	179	0,473545	7	12,785714	20	0,406593	0,48188	0,6	1,526455	2	0,736772	0,74094
28	179	0,473545	5	12,785714	19	0,3	0,47246	0,622222	1,531746	3	0,735891	0,73623
28	179	0,473545	6	12,785714	19	0,381818	0,497562	0,644444	1,526455	2	0,736772	0,748781
28	179	0,473545	5	12,785714	20	0,371795	0,491344	0,607143	1,526455	2	0,736772	0,745672
28	179	0,473545	9	12,785714	17	0,4	0,481465	0,666667	1,526455	2	0,736772	0,740733
28	179	0,473545	7	12,785714	18	0,422222	0,496311	0,642857	1,526455	2	0,736772	0,748156
28	179	0,473545	7	12,785714	18	0,348485	0,483541	0,666667	1,526455	2	0,736772	0,74177
28	179	0,473545	4	12,785714	22	0,397436	0,528176	0,666667	1,529101	3	0,736332	0,764088
28	179	0,473545	4	12,785714	17	0,333333	0,45818	0,581818	1,531746	3	0,735891	0,72909
28	179	0,473545	6	12,785714	18	0,363636	0,482884	0,575758	1,529101	3	0,736332	0,741442
28	179	0,473545	6	12,785714	20	0,371795	0,498816	0,611111	1,526455	2	0,736772	0,749408
28	179	0,473545	5	12,785714	18	0,3	0,477751	0,611111	1,529101	3	0,736332	0,738875
28	179	0,473545	5	12,785714	17	0,377778	0,464305	0,6	1,529101	3	0,736332	0,732152
28	179	0,473545	7	12,785714	18	0,345455	0,461639	0,564103	1,526455	2	0,736772	0,73082
28	179	0,473545	8	12,785714	18	0,358974	0,49069	0,607143	1,529101	3	0,736332	0,745345
28	179	0,473545	8	12,785714	18	0,363636	0,479096	0,577778	1,526455	2	0,736772	0,739548
28	179	0,473545	7	12,785714	19	0,383333	0,488733	0,6	1,526455	2	0,736772	0,744366
28	179	0,473545	7	12,785714	17	0,384615	0,476883	0,666667	1,526455	2	0,736772	0,738441
28	179	0,473545	6	12,785714	18	0,382353	0,493147	0,644444	1,526455	2	0,736772	0,746574
28	179	0,473545	8	12,785714	18	0,318182	0,456371	0,571429	1,526455	2	0,736772	0,728185
28	179	0,473545	7	12,785714	20	0,392857	0,486913	0,6	1,529101	3	0,736332	0,743457
28	179	0,473545	6	12,785714	19	0,380952	0,490151	0,666667	1,526455	2	0,736772	0,745075
28	179	0,473545	6	12,785714	17	0,333333	0,475772	0,622222	1,526455	2	0,736772	0,737886
28	179	0,473545	8	12,785714	18	0,342857	0,464583	0,535714	1,526455	2	0,736772	0,732292
28	179	0,473545	9	12,785714	19	0,363636	0,497712	0,6	1,526455	2	0,736772	0,748856
28	179	0,473545	8	12,785714	19	0,397059	0,490319	0,636364	1,526455	2	0,736772	0,74516
28	179	0,473545	7	12,785714	17	0,321429	0,470868	0,545455	1,526455	2	0,736772	0,735434
28	179	0,473545	5	12,785714	20	0,358974	0,495273	0,636364	1,526455	2	0,736772	0,747636
28	179	0,473545	6	12,785714	18	0,391667	0,470327	0,618182	1,526455	2	0,736772	0,735163
28	179	0,473545	6	12,785714	16	0,393939	0,475911	0,551282	1,529101	3	0,736332	0,737955
28	179	0,473545	9	12,785714	17	0,377778	0,472314	0,577778	1,526455	2	0,736772	0,736157
28	179	0,473545	8	12,785714	17	0,371795	0,455715	0,607143	1,526455	2	0,736772	0,727858
28	179	0,473545	4	12,785714	17	0,4	0,490728	0,666667	1,534392	3	0,73545	0,745364
28	179	0,473545	7	12,785714	19	0,333333	0,467567	0,6	1,526455	2	0,736772	0,733784
28	179	0,473545	7	12,785714	17	0,380952	0,468751	0,619048	1,526455	2	0,736772	0,734375
28	179	0,473545	9	12,785714	17	0,373626	0,476926	0,666667	1,526455	2	0,736772	0,738463
28	179	0,473545	8	12,785714	17	0,377778	0,470013	0,564103	1,526455	2	0,736772	0,735006
28	179	0,473545	7	12,785714	18	0,340659	0,491674	0,714286	1,526455	2	0,736772	0,745837
28	179	0,473545	8	12,785714	21	0,333333	0,47287	0,581818	1,526455	2	0,736772	0,736435
28	179	0,473545	7	12,785714	17	0,371429	0,480145	0,607143	1,526455	2	0,736772	0,740072
28	179	0,473545	5	12,785714	18	0,348485	0,484955	0,6	1,526455	2	0,736772	0,742478
28	179	0,473545	5	12,785714	19	0,333333	0,474322	0,619048	1,526455	2	0,736772	0,737161
28	179	0,473545	9	12,785714	16	0,395604	0,47922	0,6	1,526455	2	0,736772	0,73961
28	179	0,473545	7	12,785714	20	0,363636	0,488788	0,607143	1,526455	2	0,736772	0,744394
28	179	0,473545	4	12,785714	19	0,333333	0,493265	0,622222	1,537037	3	0,735009	0,746633
28	179	0,473545	6	12,785714	18	0,333333	0,482779	0,576923	1,526455	2	0,736772	0,74139
28	179	0,473545	3	12,785714	18	0,333333	0,494643	0,733333	1,542328	3	0,734127	0,747321
28	179	0,473545	7	12,785714	17	0,373626	0,489358	0,575758	1,526455	2	0,736772	0,744679
28	179	0,473545	6	12,785714	18	0,285714	0,493302	0,733333	1,526455	2	0,736772	0,746651
28	179	0,473545	6	12,785714	18	0,363636	0,469098	0,545455	1,531746	3	0,735891	0,734549
28	179	0,473545	6	12,785714	19	0,266667	0,488474	0,666667	1,534392	3	0,73545	0,744237
28	179	0,473545	6	12,785714	19	0,321429	0,488877	0,666667	1,526455	2	0,736772	0,744439
28	179	0,473545	7	12,785714	16	0,423077	0,486418	0,619048	1,526455	2	0,736772	0,743209
28	179	0,473545	4	12,785714	17	0,355556	0,470906	0,581818	1,526455	2	0,736772	0,735453
28	179	0,473545	9	12,785714	17	0,406593	0,481645	0,555556	1,529101	3	0,736332	0,740823
28	179	0,473545	6	12,785714	17	0,371795	0,479667	0,571429	1,526455	2	0,736772	0,739833
28	179	0,473545	4	12,785714	18	0,4	0,502913	0,581818	1,526455	2	0,736772	0,751457
28	179	0,473545	7	12,785714	18	0,378788	0,458798	0,551282	1,526455	2	0,736772	0,729399
28	179	0,473545	9	12,785714	17	0,371795	0,476048	0,581818	1,526455	2	0,736772	0,738024
28	179	0,473545	7	12,785714	19	0,361111	0,467593	0,714286	1,529101	3	0,736332	0,733797
28	179	0,473545	9	12,785714	18	0,305556	0,454284	0,533333	1,526455	2	0,736772	0,727142
28	179	0,473545	8	12,785714	16	0,366667	0,447705	0,533333	1,529101	3	0,736332	0,723852
28	179	0,473545	7	12,785714	18	0,380952	0,476047	0,590909	1,526455	2	0,736772	0,738023
28	179	0,473545	6	12,785714	18	0,358974	0,491254	0,622222	1,529101	3	0,736332	0,745627
28	179	0,473545	6	12,785714	17	0,4	0,471621	0,560606	1,526455	2	0,736772	0,73581
28	179	0,473545	8	12,785714	18	0,384615	0,48927	0,642857	1,529101	3	0,736332	0,744635
28	179	0,473545	6	12,785714	17	0,285714	0,462	0,583333	1,529101	3	0,736332	0,731
28	179	0,473545	8	12,785714	17	0,327273	0,479076	0,618182	1,526455	2	0,736772	0,739538
28	179	0,473545	9	12,785714	17	0,378788	0,459257	0,563636	1,526455	2	0,736772	0,729629
28	179	0,473545	8	12,785714	17	0,408333	0,479219	0,611111	1,529101	3	0,736332	0,73961
28	179	0,473545	6	12,785714	16	0,397436	0,46901	0,527473	1,529101	3	0,736332	0,734505
28	179	0,473545	6	12,785714	18	0,418182	0,474728	0,560606	1,529101	3	0,736332	0,737364
28	179	0,473545	8	12,785714	18	0,392857	0,476629	0,642857	1,529101	3	0,736332	0,738315
28	179	0,473545	8	12,785714	17	0,363636	0,483266	0,607143	1,526455	2	0,736772	0,741633
28	179	0,473545	3	12,785714	18	0,333333	0,474479	0,563636	1,534392	3	0,73545	0,737239
28	179	0,473545	10	12,785714	17	0,378788	0,445056	0,538462	1,526455	2	0,736772	0,722528
28	179	0,473545	8	12,785714	18	0,346154	0,460443	0,533333	1,526455	2	0,736772	0,730222
28	179	0,473545	7	12,785714	18	0,381818	0,472777	0,581818	1,526455	2	0,736772	0,736388
28	179	0,473545	7	12,785714	17	0,363636	0,453622	0,56044	1,526455	2	0,736772	0,726811
28	179	0,473545	7	12,785714	17	0,363636	0,480566	0,571429	1,529101	3	0,736332	0,740283
28	179	0,473545	7	12,785714	19	0,397436	0,484635	0,583333	1,526455	2	0,736772	0,742317
28	179	0,473545	7	12,785714	17	0,393939	0,475678	0,642857	1,526455	2	0,736772	0,737839
28	179	0,473545	9	12,785714	17	0,327273	0,454501	0,560606	1,526455	2	0,736772	0,727251
28	179	0,473545	6	12,785714	17	0,378788	0,471619	0,571429	1,526455	2	0,736772	0,735809
28	179	0,473545	7	12,785714	18	0,373626	0,484264	0,611111	1,526455	2	0,736772	0,742132
28	179	0,473545	3	12,785714	18	0,346154	0,505641	1	1,537037	3	0,735009	0,752821
28	179	0,473545	9	12,785714	17	0,381818	0,474423	0,638889	1,526455	2	0,736772	0,737212
28	179	0,473545	8	12,785714	19	0,373626	0,455978	0,6	1,526455	2	0,736772	0,727989
28	179	0,473545	9	12,785714	19	0,333333	0,474564	0,644444	1,526455	2	0,736772	0,737282
28	179	0,473545	6,83	12,785714	17,92	0,36047363	0,47857772	0,60970502	1,52785723	2,31	0,73653858	0,73928886
0	0	0	1,5365871274	0	1,1106754702	0,0414017111	0,0138931513	0,059755955	0,0027354567	0,4624932432	0,0004556285	0,0069465896

## Sheet: SW
vertices	nedges	density	min_degree	avgdeg	max_degree	min_clustering	avgclustering	max_clustering	avgshortestpath	diameter	global_efficiency	local_efficiency
28	173	0,457672	5	12,357143	20	0,363636	0,501713	0,611111	1,544974	3	0,728395	0,750857
28	169	0,44709	5	12,071429	20	0,4	0,500995	0,611111	1,555556	3	0,723104	0,750497
28	174	0,460317	3	12,428571	19	0,333333	0,514392	0,666667	1,547619	3	0,728836	0,757196
28	175	0,462963	4	12,5	19	0,333333	0,536687	0,833333	1,539683	3	0,731041	0,768344
28	171	0,452381	3	12,214286	19	0,333333	0,485825	0,666667	1,558201	3	0,724427	0,742913
28	163	0,431217	6	11,642857	16	0,333333	0,458973	0,619048	1,571429	3	0,715168	0,729487
28	173	0,457672	5	12,357143	19	0,378788	0,515503	0,8	1,542328	2	0,728836	0,757752
28	176	0,465608	5	12,571429	19	0,416667	0,521056	0,9	1,537037	3	0,732363	0,760528
28	173	0,457672	3	12,357143	20	0,428571	0,570524	0,75	1,563492	3	0,725309	0,785262
28	172	0,455026	4	12,285714	19	0,377778	0,489307	0,666667	1,547619	3	0,727072	0,744654
28	167	0,441799	4	11,928571	18	0,381818	0,485498	0,6	1,568783	3	0,719136	0,742749
28	176	0,465608	5	12,571429	22	0,3	0,522957	0,714286	1,537037	3	0,732363	0,761478
28	172	0,455026	6	12,285714	19	0,285714	0,476069	0,666667	1,544974	2	0,727513	0,738035
28	167	0,441799	5	11,928571	18	0,266667	0,504642	0,7	1,566138	3	0,719577	0,752321
28	179	0,473545	3	12,785714	20	0,333333	0,545099	0,722222	1,539683	3	0,734568	0,77255
28	173	0,457672	6	12,357143	17	0,305556	0,475851	0,6	1,542328	2	0,728836	0,737925
28	175	0,462963	3	12,5	18	0,377778	0,523144	1	1,544974	3	0,730159	0,761572
28	175	0,462963	7	12,5	18	0,285714	0,450117	0,690909	1,537037	2	0,731481	0,725058
28	174	0,460317	5	12,428571	19	0,2	0,486089	0,666667	1,539683	2	0,730159	0,743044
28	176	0,465608	7	12,571429	19	0,333333	0,486747	0,636364	1,534392	2	0,732804	0,743373
28	173	0,457672	5	12,357143	18	0,2	0,490435	0,666667	1,550265	3	0,727513	0,745217
28	169	0,44709	6	12,071429	18	0,285714	0,476118	0,666667	1,558201	3	0,722663	0,738059
28	175	0,462963	5	12,5	22	0,361111	0,524929	0,711111	1,539683	3	0,731041	0,762465
28	176	0,465608	1	12,571429	18	0	0,488654	0,607143	1,566138	3	0,727513	0,72647
28	169	0,44709	7	12,071429	17	0,377778	0,45665	0,571429	1,55291	2	0,723545	0,728325
28	165	0,436508	6	11,785714	17	0,351648	0,449483	0,577778	1,563492	2	0,718254	0,724741
28	176	0,465608	3	12,571429	18	0,410256	0,550486	1	1,542328	3	0,731481	0,775243
28	173	0,457672	6	12,357143	19	0,361111	0,499701	0,636364	1,544974	3	0,728395	0,74985
28	173	0,457672	6	12,357143	20	0,367647	0,54302	0,694444	1,544974	3	0,728395	0,77151
28	170	0,449735	5	12,142857	21	0,392857	0,544166	0,9	1,563492	3	0,722663	0,772083
28	170	0,449735	6	12,142857	19	0,254545	0,478597	0,714286	1,55291	3	0,724427	0,739298
28	170	0,449735	5	12,142857	19	0,333333	0,513461	0,8	1,555556	3	0,723986	0,756731
28	173	0,457672	6	12,357143	21	0,423077	0,50528	0,636364	1,542328	2	0,728836	0,75264
28	170	0,449735	6	12,142857	19	0,4	0,523523	0,666667	1,55291	3	0,724427	0,761762
28	171	0,452381	5	12,214286	17	0,340659	0,449561	0,555556	1,547619	2	0,72619	0,724781
28	166	0,439153	5	11,857143	19	0,361111	0,471629	0,7	1,563492	3	0,719136	0,735814
28	176	0,465608	4	12,571429	18	0,4	0,545048	0,785714	1,539683	3	0,731922	0,772524
28	171	0,452381	6	12,214286	21	0,266667	0,501173	0,733333	1,550265	3	0,72575	0,750587
28	172	0,455026	5	12,285714	20	0,4	0,520774	0,666667	1,550265	3	0,726631	0,760387
28	178	0,470899	5	12,714286	21	0,461538	0,569872	0,809524	1,531746	3	0,735009	0,784936
28	176	0,465608	5	12,571429	19	0,4	0,569479	0,866667	1,537037	3	0,732363	0,78474
28	177	0,468254	5	12,642857	20	0,277778	0,507216	0,672727	1,531746	2	0,734127	0,753608
28	167	0,441799	2	11,928571	21	0,4	0,513711	1	1,574074	3	0,718254	0,756856
28	165	0,436508	3	11,785714	17	0	0,431023	0,560606	1,57672	3	0,716049	0,715512
28	172	0,455026	5	12,285714	17	0,388889	0,488433	0,618182	1,547619	3	0,727072	0,744216
28	169	0,44709	3	12,071429	19	0,333333	0,493165	0,761905	1,571429	3	0,720459	0,746582
28	172	0,455026	3	12,285714	18	0	0,526897	0,714286	1,55291	3	0,72619	0,763449
28	173	0,457672	2	12,357143	19	0,333333	0,502569	1	1,558201	3	0,72619	0,751285
28	175	0,462963	3	12,5	18	0,333333	0,536668	0,857143	1,544974	3	0,730159	0,768334
28	164	0,433862	5	11,714286	19	0,363636	0,508608	0,8	1,568783	3	0,71649	0,754304
28	170	0,449735	6	12,142857	19	0,4	0,489673	0,666667	1,55291	3	0,724427	0,744836
28	174	0,460317	4	12,428571	18	0,342857	0,455472	0,577778	1,539683	2	0,730159	0,727736
28	172	0,455026	5	12,285714	20	0,3	0,524343	0,785714	1,547619	3	0,727072	0,762172
28	172	0,455026	6	12,285714	17	0,266667	0,453917	0,583333	1,547619	3	0,727072	0,726958
28	170	0,449735	1	12,142857	16	0	0,482593	0,666667	1,582011	3	0,719577	0,72344
28	174	0,460317	5	12,428571	17	0,2	0,487382	0,611111	1,542328	3	0,729718	0,743691
28	171	0,452381	4	12,214286	19	0,2	0,531974	0,694444	1,550265	3	0,72575	0,765987
28	174	0,460317	5	12,428571	19	0,409357	0,510207	0,714286	1,542328	3	0,729718	0,755104
28	175	0,462963	6	12,5	18	0,361111	0,481114	0,619048	1,539683	3	0,731041	0,740557
28	164	0,433862	5	11,714286	19	0,333333	0,47918	0,619048	1,568783	3	0,71649	0,73959
28	175	0,462963	4	12,5	19	0,333333	0,539794	0,75	1,555556	3	0,728395	0,769897
28	178	0,470899	7	12,714286	19	0,222222	0,485146	0,621212	1,531746	3	0,735009	0,742573
28	174	0,460317	7	12,428571	19	0,417582	0,493709	0,666667	1,542328	3	0,729718	0,746855
28	172	0,455026	2	12,285714	21	0,285714	0,57225	1	1,555556	3	0,72575	0,786125
28	168	0,444444	5	12	17	0,333333	0,472774	0,618182	1,560847	3	0,72134	0,736387
28	177	0,468254	4	12,642857	19	0,361905	0,485285	0,666667	1,531746	2	0,734127	0,742643
28	175	0,462963	5	12,5	20	0,417582	0,506229	0,666667	1,537037	2	0,731481	0,753115
28	169	0,44709	7	12,071429	19	0,285714	0,475869	0,621212	1,55291	2	0,723545	0,737935
28	174	0,460317	3	12,428571	19	0	0,511031	0,745455	1,547619	3	0,728836	0,755515
28	170	0,449735	3	12,142857	17	0,333333	0,501267	0,622222	1,560847	3	0,723104	0,750633
28	178	0,470899	5	12,714286	18	0,4	0,505627	0,714286	1,531746	3	0,735009	0,752814
28	164	0,433862	4	11,714286	18	0,361111	0,480015	0,615385	1,574074	3	0,715608	0,740008
28	176	0,465608	8	12,571429	17	0,378788	0,471247	0,714286	1,534392	2	0,732804	0,735624
28	170	0,449735	6	12,142857	18	0,333333	0,476375	0,69697	1,555556	3	0,723986	0,738187
28	177	0,468254	5	12,642857	22	0,395604	0,519734	0,8	1,537037	3	0,733245	0,759867
28	174	0,460317	6	12,428571	20	0,392857	0,499427	0,666667	1,544974	3	0,729277	0,749713
28	174	0,460317	4	12,428571	19	0,3	0,513378	0,666667	1,547619	3	0,728836	0,756689
28	170	0,449735	6	12,142857	20	0,266667	0,477467	0,621212	1,555556	3	0,723986	0,738734
28	170	0,449735	3	12,142857	18	0	0,487563	0,638889	1,568783	3	0,721781	0,743781
28	175	0,462963	5	12,5	19	0,3	0,485939	0,615385	1,537037	2	0,731481	0,742969
28	179	0,473545	5	12,785714	21	0,2	0,546955	0,714286	1,526455	2	0,736772	0,773477
28	164	0,433862	4	11,714286	22	0,333333	0,515349	0,777778	1,592593	3	0,712522	0,757675
28	172	0,455026	6	12,285714	19	0,133333	0,475957	0,666667	1,550265	3	0,726631	0,737979
28	171	0,452381	6	12,214286	17	0,266667	0,483322	0,642857	1,550265	3	0,72575	0,741661
28	177	0,468254	8	12,642857	19	0,392857	0,517181	0,642857	1,537037	3	0,733245	0,758591
28	176	0,465608	5	12,571429	18	0,3	0,481042	0,644444	1,537037	3	0,732363	0,740521
28	172	0,455026	6	12,285714	18	0,333333	0,488878	0,651515	1,555556	3	0,72575	0,744439
28	172	0,455026	5	12,285714	17	0,355556	0,488076	0,607143	1,544974	2	0,727513	0,744038
28	178	0,470899	3	12,714286	22	0,333333	0,563761	1	1,542328	3	0,733245	0,781881
28	169	0,44709	6	12,071429	18	0,4	0,529541	0,761905	1,555556	3	0,723104	0,764771
28	172	0,455026	5	12,285714	19	0,363636	0,515069	0,651515	1,558201	3	0,725309	0,757534
28	171	0,452381	3	12,214286	20	0,422222	0,509163	0,666667	1,566138	3	0,723104	0,754581
28	175	0,462963	3	12,5	18	0,378788	0,512508	0,666667	1,539683	3	0,731041	0,756254
28	168	0,444444	3	12	19	0	0,493943	0,714286	1,566138	3	0,720459	0,746971
28	169	0,44709	6	12,071429	18	0,361111	0,467389	0,581818	1,555556	3	0,723104	0,733694
28	169	0,44709	5	12,071429	19	0,361111	0,467677	0,714286	1,563492	3	0,721781	0,733839
28	166	0,439153	5	11,857143	18	0,333333	0,482797	0,666667	1,571429	3	0,717813	0,741399
28	169	0,44709	3	12,071429	17	0,348485	0,498993	0,666667	1,571429	3	0,720459	0,749496
28	165	0,436508	5	11,785714	20	0,290909	0,494224	0,638889	1,574074	3	0,71649	0,747112
28	176	0,465608	5	12,571429	20	0,447368	0,561587	0,8	1,537037	3	0,732363	0,780794
28	172,05	0,45515851	4,76	12,28928573	18,86	0,31635817	0,5018091	0,7021599	1,55111129	2,81	0,72653437	0,75054746
0	3,7772344381	0,009992664	1,4150618361	0,269802468	1,349221998	0,1054467516	0,029593125	0,1047020601	0,0130993052	0,3923009049	0,0053321853	0,0151977057

## Sheet: SF
vertices	nedges	density	min_degree	avgdeg	max_degree	min_clustering	avgclustering	max_clustering	avgshortestpath	diameter	global_efficiency	local_efficiency
28	177	0,468254	8	12,642857	27	0,42735	0,827927	1	1,531746	2	0,734127	0,913963
28	177	0,468254	8	12,642857	27	0,42735	0,805827	1	1,531746	2	0,734127	0,902913
28	179	0,473545	8	12,785714	27	0,433048	0,831493	1	1,526455	2	0,736772	0,915747
28	176	0,465608	8	12,571429	27	0,424501	0,816916	1	1,534392	2	0,732804	0,908458
28	178	0,470899	8	12,714286	27	0,430199	0,826576	1	1,529101	2	0,73545	0,913288
28	178	0,470899	8	12,714286	27	0,430199	0,836448	1	1,529101	2	0,73545	0,918224
28	180	0,47619	8	12,857143	27	0,435897	0,845433	1	1,52381	2	0,738095	0,922717
28	177	0,468254	8	12,642857	27	0,42735	0,805327	0,964286	1,531746	2	0,734127	0,902663
28	180	0,47619	8	12,857143	27	0,435897	0,826441	1	1,52381	2	0,738095	0,91322
28	179	0,473545	8	12,785714	27	0,433048	0,83743	1	1,526455	2	0,736772	0,918715
28	180	0,47619	8	12,857143	27	0,435897	0,841592	1	1,52381	2	0,738095	0,920796
28	179	0,473545	8	12,785714	27	0,433048	0,831934	1	1,526455	2	0,736772	0,915967
28	179	0,473545	8	12,785714	27	0,433048	0,837272	1	1,526455	2	0,736772	0,918636
28	179	0,473545	8	12,785714	27	0,433048	0,808324	1	1,526455	2	0,736772	0,904162
28	181	0,478836	8	12,928571	27	0,438746	0,840994	1	1,521164	2	0,739418	0,920497
28	179	0,473545	8	12,785714	27	0,433048	0,836564	1	1,526455	2	0,736772	0,918282
28	179	0,473545	8	12,785714	27	0,433048	0,82139	1	1,526455	2	0,736772	0,910695
28	178	0,470899	8	12,714286	27	0,430199	0,82459	1	1,529101	2	0,73545	0,912295
28	179	0,473545	8	12,785714	27	0,433048	0,848275	1	1,526455	2	0,736772	0,924138
28	178	0,470899	8	12,714286	27	0,387692	0,806263	0,964286	1,529101	2	0,73545	0,903132
28	178	0,470899	8	12,714286	27	0,430199	0,818294	1	1,529101	2	0,73545	0,909147
28	179	0,473545	8	12,785714	27	0,433048	0,833304	1	1,526455	2	0,736772	0,916652
28	179	0,473545	8	12,785714	27	0,433048	0,837515	1	1,526455	2	0,736772	0,918758
28	179	0,473545	8	12,785714	27	0,427692	0,820581	1	1,526455	2	0,736772	0,910291
28	179	0,473545	8	12,785714	27	0,433048	0,817556	1	1,526455	2	0,736772	0,908778
28	177	0,468254	8	12,642857	27	0,42735	0,818354	0,964286	1,531746	2	0,734127	0,909177
28	181	0,478836	8	12,928571	27	0,438746	0,83147	1	1,521164	2	0,739418	0,915735
28	179	0,473545	8	12,785714	27	0,433048	0,84351	1	1,526455	2	0,736772	0,921755
28	180	0,47619	8	12,857143	27	0,435897	0,834229	1	1,52381	2	0,738095	0,917114
28	178	0,470899	8	12,714286	27	0,430199	0,845147	1	1,529101	2	0,73545	0,922573
28	181	0,478836	8	12,928571	27	0,438746	0,83709	1	1,521164	2	0,739418	0,918545
28	179	0,473545	8	12,785714	27	0,433048	0,840338	1	1,526455	2	0,736772	0,920169
28	180	0,47619	8	12,857143	27	0,421538	0,817343	1	1,52381	2	0,738095	0,908671
28	175	0,462963	8	12,5	27	0,384615	0,794409	0,964286	1,537037	2	0,731481	0,897205
28	180	0,47619	8	12,857143	27	0,421538	0,799002	1	1,52381	2	0,738095	0,899501
28	177	0,468254	8	12,642857	27	0,42735	0,828314	1	1,531746	2	0,734127	0,914157
28	180	0,47619	8	12,857143	27	0,435897	0,845433	1	1,52381	2	0,738095	0,922717
28	178	0,470899	8	12,714286	27	0,430199	0,819574	0,964286	1,529101	2	0,73545	0,909787
28	179	0,473545	8	12,785714	27	0,433048	0,828127	1	1,526455	2	0,736772	0,914063
28	179	0,473545	8	12,785714	27	0,424615	0,820946	1	1,526455	2	0,736772	0,910473
28	180	0,47619	8	12,857143	27	0,435897	0,837346	1	1,52381	2	0,738095	0,918673
28	179	0,473545	8	12,785714	27	0,433048	0,838606	1	1,526455	2	0,736772	0,919303
28	178	0,470899	8	12,714286	27	0,430199	0,829613	1	1,529101	2	0,73545	0,914806
28	178	0,470899	8	12,714286	27	0,430199	0,831541	1	1,529101	2	0,73545	0,91577
28	178	0,470899	8	12,714286	27	0,427692	0,802061	1	1,529101	2	0,73545	0,901031
28	177	0,468254	8	12,642857	27	0,42735	0,825284	1	1,531746	2	0,734127	0,912642
28	175	0,462963	8	12,5	27	0,421652	0,81402	1	1,537037	2	0,731481	0,90701
28	179	0,473545	8	12,785714	27	0,427692	0,825291	1	1,526455	2	0,736772	0,912646
28	179	0,473545	8	12,785714	27	0,433048	0,823059	1	1,526455	2	0,736772	0,911529
28	178	0,470899	8	12,714286	27	0,430199	0,834652	1	1,529101	2	0,73545	0,917326
28	178	0,470899	8	12,714286	27	0,430199	0,823105	1	1,529101	2	0,73545	0,911553
28	176	0,465608	8	12,571429	27	0,402174	0,799372	0,964286	1,534392	2	0,732804	0,899686
28	178	0,470899	8	12,714286	27	0,430199	0,832587	1	1,529101	2	0,73545	0,916293
28	181	0,478836	8	12,928571	27	0,438746	0,843242	1	1,521164	2	0,739418	0,921621
28	176	0,465608	8	12,571429	27	0,424501	0,822073	1	1,534392	2	0,732804	0,911036
28	177	0,468254	8	12,642857	27	0,42735	0,835781	1	1,531746	2	0,734127	0,91789
28	179	0,473545	8	12,785714	27	0,433048	0,829846	1	1,526455	2	0,736772	0,914923
28	179	0,473545	8	12,785714	27	0,433048	0,828995	1	1,526455	2	0,736772	0,914497
28	181	0,478836	8	12,928571	27	0,438746	0,839952	1	1,521164	2	0,739418	0,919976
28	179	0,473545	8	12,785714	27	0,424615	0,821057	1	1,526455	2	0,736772	0,910529
28	179	0,473545	8	12,785714	27	0,433048	0,823263	1	1,526455	2	0,736772	0,911632
28	179	0,473545	8	12,785714	27	0,427692	0,820335	1	1,526455	2	0,736772	0,910168
28	180	0,47619	8	12,857143	27	0,435897	0,827248	1	1,52381	2	0,738095	0,913624
28	178	0,470899	8	12,714286	27	0,421538	0,803201	1	1,529101	2	0,73545	0,901601
28	179	0,473545	8	12,785714	27	0,433048	0,82731	1	1,526455	2	0,736772	0,913655
28	179	0,473545	8	12,785714	27	0,433048	0,83051	1	1,526455	2	0,736772	0,915255
28	178	0,470899	8	12,714286	27	0,430199	0,830272	1	1,529101	2	0,73545	0,915136
28	179	0,473545	8	12,785714	27	0,433048	0,839069	1	1,526455	2	0,736772	0,919534
28	175	0,462963	8	12,5	27	0,421538	0,816297	1	1,537037	2	0,731481	0,908149
28	179	0,473545	8	12,785714	27	0,433048	0,834947	1	1,526455	2	0,736772	0,917473
28	179	0,473545	8	12,785714	27	0,433048	0,836152	1	1,526455	2	0,736772	0,918076
28	180	0,47619	8	12,857143	27	0,435897	0,830464	1	1,52381	2	0,738095	0,915232
28	179	0,473545	8	12,785714	27	0,427692	0,822711	1	1,526455	2	0,736772	0,911355
28	179	0,473545	8	12,785714	27	0,430769	0,830405	1	1,526455	2	0,736772	0,915203
28	179	0,473545	8	12,785714	27	0,433048	0,823085	1	1,526455	2	0,736772	0,911543
28	177	0,468254	8	12,642857	27	0,42735	0,843601	1	1,531746	2	0,734127	0,921801
28	178	0,470899	8	12,714286	27	0,430199	0,83012	1	1,529101	2	0,73545	0,91506
28	177	0,468254	8	12,642857	27	0,4	0,788024	0,964286	1,531746	2	0,734127	0,894012
28	183	0,484127	8	13,071429	27	0,403077	0,81528	0,964286	1,515873	2	0,742063	0,90764
28	178	0,470899	8	12,714286	27	0,430199	0,824533	1	1,529101	2	0,73545	0,912266
28	180	0,47619	8	12,857143	27	0,435897	0,820383	1	1,52381	2	0,738095	0,910191
28	180	0,47619	8	12,857143	27	0,435897	0,817778	1	1,52381	2	0,738095	0,908889
28	177	0,468254	8	12,642857	27	0,42735	0,82291	1	1,531746	2	0,734127	0,911455
28	179	0,473545	8	12,785714	27	0,433048	0,827862	1	1,526455	2	0,736772	0,913931
28	180	0,47619	8	12,857143	27	0,435897	0,826897	1	1,52381	2	0,738095	0,913448
28	176	0,465608	8	12,571429	27	0,424501	0,813148	1	1,534392	2	0,732804	0,906574
28	181	0,478836	8	12,928571	27	0,427692	0,826488	1	1,521164	2	0,739418	0,913244
28	181	0,478836	8	12,928571	27	0,433846	0,835151	1	1,521164	2	0,739418	0,917575
28	179	0,473545	8	12,785714	27	0,433048	0,823819	1	1,526455	2	0,736772	0,91191
28	182	0,481481	8	13	27	0,441595	0,843286	1	1,518519	2	0,740741	0,921643
28	181	0,478836	8	12,928571	27	0,438746	0,835171	1	1,521164	2	0,739418	0,917586
28	178	0,470899	8	12,714286	27	0,390769	0,790818	0,964286	1,529101	2	0,73545	0,895409
28	180	0,47619	8	12,857143	27	0,435897	0,823914	1	1,52381	2	0,738095	0,911957
28	176	0,465608	8	12,571429	27	0,424501	0,81834	1	1,534392	2	0,732804	0,90917
28	179	0,473545	8	12,785714	27	0,433048	0,84351	1	1,526455	2	0,736772	0,921755
28	178	0,470899	8	12,714286	27	0,427692	0,826805	1	1,529101	2	0,73545	0,913403
28	175	0,462963	8	12,5	27	0,421652	0,824527	1	1,537037	2	0,731481	0,912263
28	180	0,47619	8	12,857143	27	0,435897	0,835457	1	1,52381	2	0,738095	0,917729
28	181	0,478836	8	12,928571	27	0,438746	0,842999	1	1,521164	2	0,739418	0,9215
28	177	0,468254	8	12,642857	27	0,42735	0,819506	1	1,531746	2	0,734127	0,909753
28	178,68	0,47269824	8	12,76285709	27	0,42904584	0,82640631	0,99678574	1,52730176	2	0,73634902	0,91320316
0	1,5419468214	0,0040792307	0	0,1101389662	0	0,0099031417	0,0124878187	0,0102206954	0,0040792307	0	0,0020395816	0,0062439001

## Sheet: HY
vertices	nedges	density	min_degree	avgdeg	max_degree	min_clustering	avgclustering	max_clustering	avgshortestpath	diameter	global_efficiency	local_efficiency
28	181	0,478836	10	12,928571	17	0,355556	0,460831	0,577778	1,521164	2	0,739418	0,730415
28	192	0,507937	10	13,714286	20	0,444444	0,531782	0,666667	1,492063	2	0,753968	0,765891
28	192	0,507937	10	13,714286	23	0,395238	0,551654	0,666667	1,492063	2	0,753968	0,775827
28	175	0,462963	10	12,5	17	0,346154	0,443857	0,555556	1,537037	2	0,731481	0,721928
28	176	0,465608	10	12,571429	16	0,362637	0,466386	0,618182	1,534392	2	0,732804	0,733193
28	170	0,449735	10	12,142857	16	0,318182	0,406423	0,527273	1,550265	2	0,724868	0,703212
28	170	0,449735	10	12,142857	17	0,327273	0,460147	0,563636	1,550265	2	0,724868	0,730073
28	193	0,510582	10	13,785714	25	0,415789	0,596335	0,755556	1,489418	2	0,755291	0,798168
28	199	0,526455	10	14,214286	24	0,45614	0,571657	0,688889	1,473545	2	0,763228	0,785829
28	174	0,460317	10	12,428571	18	0,384615	0,441743	0,525641	1,539683	2	0,730159	0,720871
28	171	0,452381	10	12,214286	22	0,244444	0,477425	0,555556	1,547619	2	0,72619	0,738712
28	205	0,542328	10	14,642857	22	0,378947	0,594495	0,777778	1,457672	2	0,771164	0,797248
28	193	0,510582	10	13,785714	21	0,363636	0,557751	0,711111	1,489418	2	0,755291	0,778875
28	173	0,457672	10	12,357143	17	0,285714	0,442938	0,6	1,542328	2	0,728836	0,721469
28	196	0,518519	10	14	24	0,397059	0,593513	0,777778	1,481481	2	0,759259	0,796756
28	205	0,542328	10	14,642857	25	0,454545	0,635308	0,8	1,457672	2	0,771164	0,817654
28	192	0,507937	10	13,714286	20	0,425	0,543177	0,688889	1,492063	2	0,753968	0,771588
28	186	0,492063	10	13,285714	22	0,4	0,507638	0,666667	1,507937	2	0,746032	0,753819
28	186	0,492063	10	13,285714	19	0,393939	0,513805	0,6	1,507937	2	0,746032	0,756902
28	180	0,47619	10	12,857143	22	0,363636	0,531803	0,688889	1,52381	2	0,738095	0,765902
28	201	0,531746	10	14,357143	24	0,464052	0,596067	0,777778	1,468254	2	0,765873	0,798033
28	207	0,547619	10	14,785714	25	0,497835	0,622701	0,787879	1,452381	2	0,77381	0,811351
28	179	0,473545	10	12,785714	20	0,381818	0,492035	0,622222	1,526455	2	0,736772	0,746017
28	187	0,494709	10	13,357143	22	0,383333	0,522229	0,666667	1,505291	2	0,747354	0,761115
28	186	0,492063	10	13,285714	18	0,422222	0,500549	0,6	1,507937	2	0,746032	0,750275
28	213	0,563492	10	15,214286	25	0,467532	0,702491	0,888889	1,436508	2	0,781746	0,851246
28	180	0,47619	10	12,857143	16	0,381818	0,462741	0,6	1,52381	2	0,738095	0,73137
28	174	0,460317	10	12,428571	18	0,363636	0,445481	0,577778	1,539683	2	0,730159	0,72274
28	182	0,481481	10	13	22	0,4	0,510881	0,622222	1,518519	2	0,740741	0,75544
28	191	0,505291	10	13,642857	23	0,418182	0,555502	0,733333	1,494709	2	0,752646	0,777751
28	178	0,470899	10	12,714286	19	0,320513	0,453513	0,577778	1,529101	2	0,73545	0,726756
28	184	0,486772	10	13,142857	20	0,410256	0,50516	0,621212	1,513228	2	0,743386	0,75258
28	192	0,507937	10	13,714286	23	0,421053	0,53929	0,733333	1,492063	2	0,753968	0,769645
28	182	0,481481	10	13	19	0,333333	0,468991	0,6	1,518519	2	0,740741	0,734495
28	179	0,473545	10	12,785714	17	0,4	0,469973	0,577778	1,526455	2	0,736772	0,734986
28	210	0,555556	10	15	23	0,454545	0,637937	0,822222	1,444444	2	0,777778	0,818969
28	210	0,555556	10	15	24	0,444444	0,612156	0,745455	1,444444	2	0,777778	0,806078
28	184	0,486772	10	13,142857	20	0,424242	0,522395	0,711111	1,513228	2	0,743386	0,761197
28	175	0,462963	10	12,5	19	0,358974	0,467074	0,644444	1,537037	2	0,731481	0,733537
28	175	0,462963	10	12,5	18	0,309091	0,466058	0,581818	1,537037	2	0,731481	0,733029
28	173	0,457672	10	12,357143	17	0,371795	0,440597	0,511111	1,542328	2	0,728836	0,720299
28	179	0,473545	10	12,785714	17	0,348485	0,45835	0,6	1,526455	2	0,736772	0,729175
28	211	0,558201	10	15,071429	24	0,490196	0,641235	0,777778	1,441799	2	0,779101	0,820617
28	188	0,497354	10	13,428571	21	0,4	0,507625	0,644444	1,502646	2	0,748677	0,753813
28	207	0,547619	10	14,785714	25	0,45098	0,654068	0,822222	1,452381	2	0,77381	0,827034
28	214	0,566138	10	15,285714	25	0,48366	0,644771	0,8	1,433862	2	0,783069	0,822386
28	169	0,44709	10	12,071429	15	0,311111	0,416917	0,512821	1,55291	2	0,723545	0,708458
28	175	0,462963	10	12,5	19	0,32967	0,447975	0,555556	1,537037	2	0,731481	0,723987
28	194	0,513228	10	13,857143	23	0,433333	0,554368	0,711111	1,486772	2	0,756614	0,777184
28	193	0,510582	10	13,785714	21	0,435897	0,529966	0,666667	1,489418	2	0,755291	0,764983
28	175	0,462963	10	12,5	18	0,372549	0,460195	0,555556	1,537037	2	0,731481	0,730098
28	174	0,460317	10	12,428571	18	0,363636	0,44442	0,533333	1,539683	2	0,730159	0,72221
28	177	0,468254	10	12,642857	22	0,384615	0,492933	0,622222	1,531746	2	0,734127	0,746467
28	182	0,481481	10	13	22	0,4	0,526284	0,622222	1,518519	2	0,740741	0,763142
28	194	0,513228	10	13,857143	21	0,418182	0,53964	0,711111	1,486772	2	0,756614	0,76982
28	195	0,515873	10	13,928571	21	0,444444	0,564755	0,711111	1,484127	2	0,757937	0,782378
28	201	0,531746	10	14,357143	23	0,474308	0,621056	0,777778	1,468254	2	0,765873	0,810528
28	182	0,481481	10	13	20	0,375	0,491156	0,644444	1,518519	2	0,740741	0,745578
28	175	0,462963	10	12,5	15	0,351648	0,442585	0,551282	1,537037	2	0,731481	0,721293
28	182	0,481481	10	13	21	0,395604	0,491471	0,622222	1,518519	2	0,740741	0,745736
28	189	0,5	10	13,5	18	0,431373	0,535325	0,622222	1,5	2	0,75	0,767663
28	196	0,518519	10	14	22	0,454545	0,583045	0,755556	1,481481	2	0,759259	0,791522
28	195	0,515873	10	13,928571	22	0,432749	0,544347	0,711111	1,484127	2	0,757937	0,772174
28	192	0,507937	10	13,714286	20	0,428571	0,531012	0,654545	1,492063	2	0,753968	0,765506
28	207	0,547619	10	14,785714	24	0,380117	0,606599	0,755556	1,452381	2	0,77381	0,803299
28	193	0,510582	10	13,785714	22	0,419048	0,558709	0,733333	1,489418	2	0,755291	0,779355
28	188	0,497354	10	13,428571	20	0,4	0,528699	0,688889	1,502646	2	0,748677	0,76435
28	182	0,481481	10	13	20	0,327273	0,501908	0,654545	1,518519	2	0,740741	0,750954
28	180	0,47619	10	12,857143	18	0,355556	0,479498	0,622222	1,52381	2	0,738095	0,739749
28	197	0,521164	10	14,071429	23	0,466667	0,577707	0,777778	1,478836	2	0,760582	0,788854
28	178	0,470899	10	12,714286	19	0,355556	0,457701	0,666667	1,529101	2	0,73545	0,72885
28	181	0,478836	10	12,928571	18	0,371429	0,477177	0,6	1,521164	2	0,739418	0,738589
28	177	0,468254	10	12,642857	22	0,375	0,498715	0,577778	1,531746	2	0,734127	0,749358
28	169	0,44709	10	12,071429	18	0,294872	0,415666	0,533333	1,55291	2	0,723545	0,707833
28	186	0,492063	10	13,285714	20	0,375	0,521534	0,644444	1,507937	2	0,746032	0,760767
28	175	0,462963	10	12,5	22	0,377778	0,465301	0,577778	1,537037	2	0,731481	0,732651
28	191	0,505291	10	13,642857	22	0,437908	0,560765	0,711111	1,494709	2	0,752646	0,780382
28	218	0,57672	10	15,571429	26	0,510823	0,682739	0,822222	1,42328	2	0,78836	0,841369
28	191	0,505291	10	13,642857	22	0,419048	0,539235	0,622222	1,494709	2	0,752646	0,769618
28	170	0,449735	10	12,142857	19	0,333333	0,427256	0,515152	1,550265	2	0,724868	0,713628
28	174	0,460317	10	12,428571	17	0,333333	0,452972	0,533333	1,539683	2	0,730159	0,726486
28	199	0,526455	10	14,214286	21	0,444444	0,562519	0,666667	1,473545	2	0,763228	0,781259
28	207	0,547619	10	14,785714	24	0,463235	0,615938	0,733333	1,452381	2	0,77381	0,807969
28	179	0,473545	10	12,785714	18	0,355556	0,487119	0,622222	1,526455	2	0,736772	0,743559
28	185	0,489418	10	13,214286	20	0,395604	0,507256	0,644444	1,510582	2	0,744709	0,753628
28	183	0,484127	10	13,071429	22	0,389706	0,521534	0,666667	1,515873	2	0,742063	0,760767
28	193	0,510582	10	13,785714	23	0,4	0,57498	0,727273	1,489418	2	0,755291	0,78749
28	182	0,481481	10	13	20	0,377778	0,51135	0,711111	1,518519	2	0,740741	0,755675
28	176	0,465608	10	12,571429	17	0,318681	0,448328	0,581818	1,534392	2	0,732804	0,724164
28	180	0,47619	10	12,857143	21	0,378788	0,506879	0,688889	1,52381	2	0,738095	0,75344
28	180	0,47619	10	12,857143	18	0,348485	0,455241	0,545455	1,52381	2	0,738095	0,727621
28	182	0,481481	10	13	20	0,415205	0,503634	0,6	1,518519	2	0,740741	0,751817
28	177	0,468254	10	12,642857	17	0,378788	0,464634	0,545455	1,531746	2	0,734127	0,732317
28	175	0,462963	10	12,5	20	0,311111	0,459622	0,6	1,537037	2	0,731481	0,729811
28	175	0,462963	10	12,5	17	0,390476	0,452511	0,551282	1,537037	2	0,731481	0,726256
28	182	0,481481	10	13	18	0,311111	0,475828	0,6	1,518519	2	0,740741	0,737914
28	190	0,502646	10	13,571429	23	0,375	0,571786	0,688889	1,497354	2	0,751323	0,785893
28	184	0,486772	10	13,142857	19	0,409091	0,490647	0,577778	1,513228	2	0,743386	0,745324
28	213	0,563492	10	15,214286	26	0,490476	0,651038	0,822222	1,436508	2	0,781746	0,825519
28	188	0,497354	10	13,428571	21	0,424837	0,545444	0,69697	1,502646	2	0,748677	0,772722
28	186,77	0,49410043	10	13,34071426	20,49	0,39263291	0,52004457	0,65507695	1,50589957	2	0,74705027	0,7600223
0	11,8927330753	0,0314623902	0	0,8494809457	2,6851256954	0,0511240761	0,0651516468	0,0864119616	0,0314623902	0	0,0157312395	0,0325758573
