# Supplementary material for: A Model for Improving the Learning Curves of Artificial Neural Networks
Source: PLoS One. 2016 Feb 22;11(2):e0149874. doi: 10.1371/journal.pone.0149874 (PMC4763452; doi:10.1371/journal.pone.0149874)
Supplement: S1 Dataset — (ZIP) [file pone.0149874.s004.zip › dataset/robot/results/statistics_hybrid_neural_network_article.csv]

epochs	correctness	etl	etp	etc
1000	0.010000	43.623693	0.000024	43.696769
1000	0.840000	43.613618	0.000026	43.688252
1000	0.010000	43.290011	0.000025	43.365639
1000	0.520000	43.151681	0.000023	43.222921
1000	0.320000	43.136217	0.000023	43.207418
1000	0.030000	43.207878	0.000022	43.277641
1000	0.010000	42.784397	0.000027	42.855029
1000	0.805000	43.436015	0.000026	43.510207
1000	0.835000	43.895319	0.000023	43.972292
1000	0.470000	43.331995	0.000023	43.413348
1000	0.520000	42.787854	0.000025	42.860536
1000	0.460000	44.076614	0.000026	44.151967
1000	0.790000	43.558512	0.000026	43.634017
1000	0.465000	43.201507	0.000026	43.272059
1000	0.835000	43.535191	0.000026	43.610066
1000	0.520000	43.359940	0.000027	43.436761
1000	0.520000	43.537826	0.000026	43.611149
1000	0.465000	43.320541	0.000026	43.393119
1000	0.005000	42.986784	0.000026	43.060654
1000	0.940000	43.336009	0.000026	43.408360
1000	0.460000	43.635005	0.000026	43.711838
1000	0.470000	43.764209	0.000026	43.842669
1000	0.470000	43.202638	0.000025	43.275745
1000	0.520000	43.720444	0.000026	43.793856
1000	0.840000	43.417024	0.000026	43.492734
1000	0.010000	44.326125	0.000026	44.404349
1000	0.005000	43.175387	0.000023	43.248491
1000	0.480000	43.509932	0.000026	43.582123
1000	0.015000	43.386549	0.000024	43.460435
1000	0.010000	43.226730	0.000026	43.299656
1000	0.455000	43.094929	0.000024	43.166385
1000	0.530000	43.060098	0.000026	43.132828
1000	0.525000	43.680174	0.000027	43.756695
1000	0.005000	43.202929	0.000025	43.274501
1000	0.975000	43.161547	0.000026	43.233222
1000	0.520000	43.935960	0.000024	44.012642
1000	0.025000	43.451214	0.000024	43.529978
1000	0.520000	43.311097	0.000025	43.386239
1000	0.525000	43.113630	0.000026	43.185486
1000	0.030000	43.113139	0.000026	43.184847
1000	0.325000	43.115151	0.000026	43.185527
1000	0.010000	43.338707	0.000026	43.411159
1000	0.325000	43.662116	0.000024	43.742956
1000	0.005000	43.281828	0.000026	43.356557
1000	0.010000	43.711861	0.000026	43.789459
1000	0.005000	43.958376	0.000023	44.036066
1000	0.025000	42.762144	0.000024	42.831994
1000	0.835000	43.183536	0.000025	43.255637
1000	0.640000	43.588350	0.000026	43.663401
1000	0.520000	42.979488	0.000027	43.053264
1000	0.840000	43.500257	0.000029	43.572126
1000	0.325000	43.139093	0.000025	43.210874
1000	0.465000	43.196103	0.000026	43.269149
1000	0.470000	43.295503	0.000026	43.370622
1000	0.835000	43.706466	0.000030	43.781119
1000	0.655000	43.564457	0.000026	43.639772
1000	0.840000	43.590045	0.000027	43.665180
1000	0.010000	42.851215	0.000027	42.924434
1000	0.010000	43.162242	0.000023	43.234050
1000	0.520000	42.863817	0.000026	42.937819
1000	0.465000	43.459088	0.000026	43.533179
1000	0.460000	44.039828	0.000023	44.118647
1000	0.465000	43.600501	0.000026	43.677512
1000	0.520000	43.462191	0.000024	43.537179
1000	0.325000	43.584381	0.000023	43.667948
1000	0.010000	43.460158	0.000027	43.535617
1000	0.520000	43.383286	0.000026	43.455600
1000	0.320000	43.285146	0.000026	43.359302
1000	0.025000	43.076460	0.000025	43.148168
1000	0.840000	44.430686	0.000026	44.507597
1000	0.010000	42.987878	0.000026	43.059652
1000	0.470000	43.056579	0.000026	43.127708
1000	0.465000	43.708984	0.000026	43.781004
1000	0.035000	43.312880	0.000025	43.381982
1000	0.460000	43.250430	0.000026	43.323633
1000	0.465000	43.235403	0.000024	43.305452
1000	0.470000	43.248289	0.000023	43.321404
1000	0.455000	44.773710	0.000024	44.851685
1000	0.970000	43.423336	0.000024	43.496643
1000	0.460000	43.119333	0.000037	43.189970
1000	0.010000	43.303555	0.000026	43.375378
1000	0.520000	43.649793	0.000027	43.725891
1000	0.525000	43.705088	0.000028	43.783117
1000	0.840000	43.563546	0.000026	43.637038
1000	0.010000	43.413766	0.000026	43.487392
1000	0.325000	43.486367	0.000027	43.558385
1000	0.465000	43.442690	0.000027	43.519143
1000	0.520000	43.250071	0.000026	43.323253
1000	0.465000	43.155957	0.000026	43.227515
1000	0.835000	43.351385	0.000024	43.423584
1000	0.320000	43.348579	0.000026	43.420855
1000	0.975000	43.749268	0.000027	43.823115
1000	0.520000	43.543093	0.000026	43.615703
1000	0.320000	43.206224	0.000026	43.278597
1000	0.525000	43.152860	0.000025	43.224998
1000	0.005000	43.264371	0.000026	43.337265
1000	0.520000	43.585062	0.000026	43.659721
1000	0.525000	43.672694	0.000026	43.746281
1000	0.520000	44.381243	0.000026	44.458620
1000	0.470000	43.427034	0.000027	43.500211
