# Supplementary material for: A Model for Improving the Learning Curves of Artificial Neural Networks
Source: PLoS One. 2016 Feb 22;11(2):e0149874. doi: 10.1371/journal.pone.0149874 (PMC4763452; doi:10.1371/journal.pone.0149874)
Supplement: S1 Dataset — (ZIP) [file pone.0149874.s004.zip › dataset/robot/results/statistics_random_neural_network_article.csv]

epochs	correctness	etl	etp	etc
1000	0.325000	43.106199	0.000026	43.163302
1000	0.475000	43.136258	0.000025	43.192966
1000	0.025000	43.013507	0.000023	43.069519
1000	0.015000	42.431583	0.000023	42.487275
1000	0.465000	42.840311	0.000023	42.897393
1000	0.010000	42.985220	0.000023	43.041364
1000	0.005000	42.705323	0.000026	42.768397
1000	0.015000	42.631759	0.000023	42.687575
1000	0.520000	42.934066	0.000024	42.991489
1000	0.340000	42.945285	0.000023	43.001405
1000	0.010000	43.142291	0.000024	43.198044
1000	0.520000	43.112859	0.000025	43.170906
1000	0.325000	42.934671	0.000023	42.991002
1000	0.010000	43.059619	0.000023	43.115571
1000	0.520000	43.458252	0.000023	43.516088
1000	0.520000	43.308724	0.000023	43.366199
1000	0.520000	43.384315	0.000023	43.440067
1000	0.025000	42.921828	0.000023	42.977805
1000	0.010000	42.668381	0.000023	42.724223
1000	0.520000	43.131607	0.000023	43.188117
1000	0.520000	43.217414	0.000023	43.274254
1000	0.520000	43.010409	0.000022	43.066556
1000	0.520000	43.057567	0.000022	43.113488
1000	0.520000	43.113173	0.000023	43.169150
1000	0.520000	42.848318	0.000023	42.904523
1000	0.340000	42.901550	0.000024	42.958065
1000	0.520000	42.962158	0.000023	43.017947
1000	0.025000	43.079166	0.000023	43.135424
1000	0.520000	42.908582	0.000022	42.964437
1000	0.020000	42.649295	0.000023	42.705213
1000	0.015000	42.750041	0.000023	42.805805
1000	0.010000	42.849494	0.000023	42.905052
1000	0.520000	43.068019	0.000023	43.123820
1000	0.525000	43.053619	0.000023	43.110226
1000	0.465000	43.875014	0.000023	43.931197
1000	0.420000	43.558927	0.000023	43.615444
1000	0.005000	42.987856	0.000024	43.047189
1000	0.340000	42.714261	0.000023	42.769919
1000	0.340000	42.660340	0.000023	42.716165
1000	0.520000	42.973900	0.000023	43.029961
1000	0.015000	42.725477	0.000022	42.781721
1000	0.025000	42.918743	0.000023	42.974627
1000	0.520000	42.833578	0.000024	42.889642
1000	0.015000	42.685373	0.000023	42.742038
1000	0.015000	43.135268	0.000023	43.191084
1000	0.520000	42.911237	0.000024	42.967631
1000	0.520000	43.002545	0.000023	43.058810
1000	0.015000	42.838592	0.000023	42.895520
1000	0.005000	42.935884	0.000022	42.992254
1000	0.005000	42.789221	0.000023	42.845072
1000	0.005000	42.957449	0.000023	43.013686
1000	0.525000	42.793030	0.000022	42.848642
1000	0.005000	42.857803	0.000023	42.913423
1000	0.520000	43.495515	0.000022	43.551444
1000	0.520000	43.052767	0.000023	43.108577
1000	0.005000	42.946487	0.000023	43.002791
1000	0.005000	42.889365	0.000023	42.945244
1000	0.520000	42.979274	0.000024	43.035119
1000	0.010000	42.760154	0.000022	42.815939
1000	0.530000	42.969562	0.000023	43.025774
1000	0.520000	42.800200	0.000038	42.857495
1000	0.035000	43.140931	0.000022	43.196860
1000	0.525000	43.503664	0.000022	43.559497
1000	0.520000	43.518909	0.000023	43.574987
1000	0.520000	43.207235	0.000022	43.263310
1000	0.520000	42.963109	0.000022	43.019232
1000	0.005000	42.763174	0.000022	42.819017
1000	0.520000	42.913866	0.000023	42.969541
1000	0.010000	42.725089	0.000023	42.780970
1000	0.005000	43.310674	0.000023	43.366581
1000	0.525000	42.862164	0.000024	42.918380
1000	0.010000	42.831664	0.000023	42.887931
1000	0.015000	42.773300	0.000022	42.829073
1000	0.525000	43.215546	0.000023	43.271558
1000	0.525000	43.003248	0.000026	43.060277
1000	0.520000	43.154405	0.000023	43.210418
1000	0.465000	43.128173	0.000023	43.185027
1000	0.465000	43.325407	0.000026	43.381355
1000	0.015000	43.172879	0.000024	43.228695
1000	0.010000	42.969676	0.000022	43.025565
1000	0.470000	43.202996	0.000022	43.262571
1000	0.465000	43.087081	0.000023	43.143242
1000	0.465000	43.129151	0.000024	43.185302
1000	0.520000	43.225817	0.000022	43.281599
1000	0.030000	42.929587	0.000024	42.985761
1000	0.005000	42.543983	0.000023	42.599936
1000	0.520000	43.310087	0.000022	43.366403
1000	0.015000	42.792474	0.000023	42.848391
1000	0.525000	42.905463	0.000023	42.961824
1000	0.030000	42.894459	0.000024	42.950923
1000	0.325000	42.883432	0.000022	42.939389
1000	0.465000	42.655362	0.000023	42.711551
1000	0.475000	43.055076	0.000023	43.111144
1000	0.525000	43.006396	0.000023	43.062638
1000	0.520000	42.956962	0.000024	43.012997
1000	0.025000	42.784075	0.000023	42.840060
1000	0.535000	42.769244	0.000023	42.825521
1000	0.525000	43.370640	0.000023	43.426732
1000	0.195000	43.247523	0.000023	43.306895
1000	0.025000	42.954940	0.000022	43.010549
