# Supplementary material for: A Model for Improving the Learning Curves of Artificial Neural Networks
Source: PLoS One. 2016 Feb 22;11(2):e0149874. doi: 10.1371/journal.pone.0149874 (PMC4763452; doi:10.1371/journal.pone.0149874)
Supplement: S1 Dataset — (ZIP) [file pone.0149874.s004.zip › dataset/robot/results/statistics_smallworld_neural_network_article.csv]

epochs	correctness	etl	etp	etc
1000	0.010000	43.221958	0.000023	43.291096
1000	0.465000	42.909576	0.000025	42.979331
1000	0.010000	43.388464	0.000025	43.458420
1000	0.465000	42.871677	0.000037	42.940367
1000	0.520000	42.892541	0.000025	42.962356
1000	0.520000	42.971644	0.000023	43.039209
1000	0.010000	42.599619	0.000023	42.671210
1000	0.005000	43.303954	0.000026	43.374078
1000	0.005000	42.825442	0.000025	42.896149
1000	0.005000	42.527245	0.000022	42.595652
1000	0.525000	42.793321	0.000026	42.862096
1000	0.520000	43.098520	0.000025	43.167756
1000	0.525000	42.784024	0.000025	42.852544
1000	0.465000	42.580880	0.000025	42.650203
1000	0.530000	43.432259	0.000026	43.502205
1000	0.525000	42.925947	0.000026	42.996414
1000	0.465000	43.015003	0.000025	43.086549
1000	0.520000	43.104433	0.000024	43.175216
1000	0.520000	42.925291	0.000025	42.995301
1000	0.525000	43.151634	0.000026	43.221576
1000	0.010000	43.238004	0.000026	43.306455
1000	0.520000	42.721425	0.000026	42.790328
1000	0.005000	42.679720	0.000026	42.748805
1000	0.520000	42.889079	0.000023	42.959887
1000	0.520000	42.491244	0.000025	42.560317
1000	0.025000	42.769873	0.000025	42.838355
1000	0.475000	42.964022	0.000025	43.035518
1000	0.010000	42.884614	0.000023	42.953638
1000	0.520000	42.981823	0.000023	43.051250
1000	0.520000	42.776786	0.000025	42.845691
1000	0.525000	42.835303	0.000026	42.906141
1000	0.005000	42.483317	0.000026	42.553795
1000	0.530000	42.936439	0.000025	43.006926
1000	0.025000	43.419648	0.000025	43.489040
1000	0.465000	42.593542	0.000025	42.662173
1000	0.190000	42.604308	0.000025	42.671961
1000	0.465000	43.047100	0.000025	43.117553
1000	0.010000	42.810425	0.000026	42.880175
1000	0.525000	42.704820	0.000025	42.773470
1000	0.525000	43.357439	0.000023	43.427691
1000	0.520000	43.141480	0.000025	43.211294
1000	0.520000	42.984569	0.000023	43.054150
1000	0.025000	42.889972	0.000022	42.959296
1000	0.010000	42.880943	0.000023	42.948848
1000	0.455000	43.047290	0.000025	43.116757
1000	0.005000	42.572290	0.000023	42.642356
1000	0.005000	42.761068	0.000023	42.831029
1000	0.010000	43.279140	0.000023	43.347867
1000	0.465000	43.231245	0.000024	43.300539
1000	0.465000	42.647113	0.000026	42.715118
1000	0.520000	43.256541	0.000025	43.327485
1000	0.465000	42.867077	0.000025	42.937871
1000	0.025000	42.761748	0.000025	42.830983
1000	0.525000	43.285704	0.000057	43.356108
1000	0.520000	43.243815	0.000023	43.313965
1000	0.530000	42.776366	0.000025	42.846584
1000	0.005000	42.777196	0.000026	42.848491
1000	0.010000	42.712292	0.000025	42.783774
1000	0.010000	42.536507	0.000035	42.611869
1000	0.325000	42.856876	0.000025	42.929873
1000	0.520000	43.270363	0.000026	43.340790
1000	0.005000	43.512074	0.000026	43.584065
1000	0.520000	42.832715	0.000023	42.903326
1000	0.520000	42.765459	0.000024	42.833678
1000	0.005000	42.878557	0.000025	42.947451
1000	0.005000	42.620284	0.000023	42.691395
1000	0.465000	43.074830	0.000023	43.144317
1000	0.560000	42.971019	0.000025	43.039489
1000	0.525000	42.733602	0.000023	42.804843
1000	0.010000	43.049052	0.000054	43.119498
1000	0.465000	42.763050	0.000026	42.835128
1000	0.470000	42.588018	0.000026	42.657224
1000	0.465000	42.816777	0.000025	42.887637
1000	0.010000	42.638582	0.000023	42.710250
1000	0.520000	43.331594	0.000025	43.401562
1000	0.010000	42.806109	0.000025	42.878188
1000	0.025000	43.061802	0.000025	43.131504
1000	0.005000	42.194989	0.000026	42.263920
1000	0.005000	43.076396	0.000022	43.144714
1000	0.030000	42.906235	0.000023	42.975914
1000	0.525000	42.960176	0.000025	43.032470
1000	0.025000	42.879286	0.000023	42.946902
1000	0.005000	43.256691	0.000024	43.325664
1000	0.005000	42.506924	0.000023	42.577410
1000	0.010000	42.976659	0.000023	43.047455
1000	0.520000	43.010033	0.000023	43.079702
1000	0.520000	43.068348	0.000025	43.138447
1000	0.520000	43.034506	0.000025	43.103859
1000	0.520000	42.983747	0.000025	43.054578
1000	0.465000	43.066598	0.000025	43.136632
1000	0.340000	42.866902	0.000022	42.936471
1000	0.005000	42.718197	0.000025	42.787168
1000	0.520000	43.208016	0.000026	43.278306
1000	0.005000	42.655220	0.000026	42.722693
1000	0.520000	42.765736	0.000026	42.838224
1000	0.005000	42.800003	0.000023	42.878276
1000	0.340000	42.697885	0.000025	42.766119
1000	0.005000	43.036657	0.000025	43.106417
1000	0.520000	42.640878	0.000025	42.710594
1000	0.525000	42.935313	0.000025	43.006711
