# Supplementary material for: A Model for Improving the Learning Curves of Artificial Neural Networks
Source: PLoS One. 2016 Feb 22;11(2):e0149874. doi: 10.1371/journal.pone.0149874 (PMC4763452; doi:10.1371/journal.pone.0149874)
Supplement: S1 Dataset — (ZIP) [file pone.0149874.s004.zip › dataset/robot/results/statistics_scalefree_neural_network_article.csv]

epochs	correctness	etl	etp	etc
1000	0.465000	42.957782	0.000023	43.027585
1000	0.775000	43.540728	0.000025	43.610605
1000	0.520000	43.084381	0.000026	43.154610
1000	0.325000	42.763674	0.000025	42.834132
1000	0.925000	43.317684	0.000026	43.389171
1000	0.520000	42.852716	0.000023	42.924216
1000	0.520000	42.976543	0.000039	43.046922
1000	0.010000	43.318913	0.000025	43.389338
1000	0.465000	43.173008	0.000025	43.246128
1000	0.640000	42.940780	0.000023	43.010458
1000	0.520000	43.168068	0.000025	43.239097
1000	0.520000	43.455991	0.000026	43.529176
1000	0.520000	43.096397	0.000025	43.168648
1000	0.460000	43.524599	0.000030	43.597690
1000	0.010000	43.219018	0.000026	43.289292
1000	0.520000	43.455496	0.000025	43.526510
1000	0.920000	43.675405	0.000022	43.746747
1000	0.925000	43.303106	0.000026	43.372886
1000	0.010000	43.202907	0.000025	43.273247
1000	0.520000	42.853677	0.000025	42.925457
1000	0.925000	43.879953	0.000029	43.951184
1000	0.925000	43.021238	0.000025	43.092242
1000	0.925000	43.522586	0.000025	43.594403
1000	0.325000	44.187153	0.000023	44.256298
1000	0.460000	43.039196	0.000025	43.109430
1000	0.520000	43.047061	0.000026	43.117060
1000	0.470000	43.199488	0.000025	43.269885
1000	0.325000	43.543540	0.000025	43.614077
1000	0.785000	43.465278	0.000023	43.534988
1000	0.640000	43.145083	0.000023	43.215175
1000	0.785000	43.304142	0.000023	43.374504
1000	0.010000	42.990059	0.000023	43.059741
1000	0.325000	43.369799	0.000023	43.439718
1000	0.925000	43.200664	0.000025	43.272346
1000	0.520000	43.393439	0.000023	43.463150
1000	0.520000	42.850800	0.000023	42.919873
1000	0.470000	43.446757	0.000024	43.516651
1000	0.460000	43.323889	0.000023	43.395692
1000	0.835000	43.128345	0.000023	43.199980
1000	0.325000	43.252232	0.000024	43.322685
1000	0.835000	42.924234	0.000023	42.995443
1000	0.925000	43.137280	0.000034	43.208143
1000	0.640000	43.482797	0.000026	43.554960
1000	0.005000	42.967939	0.000027	43.038285
1000	0.010000	43.406924	0.000025	43.478118
1000	0.460000	43.431004	0.000026	43.500786
1000	0.520000	43.319088	0.000026	43.391579
1000	0.520000	43.562504	0.000024	43.632826
1000	0.470000	42.992883	0.000026	43.064513
1000	0.325000	43.229789	0.000026	43.301729
1000	0.790000	43.438194	0.000025	43.508974
1000	0.465000	43.224347	0.000025	43.295239
1000	0.325000	43.774699	0.000025	43.845277
1000	0.010000	43.330213	0.000026	43.401370
1000	0.465000	43.264430	0.000025	43.334201
1000	0.325000	42.664045	0.000026	42.736146
1000	0.970000	43.682294	0.000025	43.752435
1000	0.920000	43.432340	0.000026	43.502623
1000	0.655000	43.600655	0.000026	43.671081
1000	0.340000	43.346871	0.000026	43.420654
1000	0.460000	43.526001	0.000029	43.596142
1000	0.800000	43.181643	0.000026	43.252586
1000	0.465000	43.084744	0.000026	43.155254
1000	0.320000	43.104839	0.000026	43.174504
1000	0.835000	43.593923	0.000026	43.664868
1000	0.925000	43.413608	0.000026	43.483733
1000	0.655000	43.020305	0.000027	43.090802
1000	0.520000	43.312488	0.000025	43.383523
1000	0.785000	43.095141	0.000023	43.164673
1000	0.520000	43.117517	0.000026	43.187059
1000	0.325000	43.315472	0.000023	43.386505
1000	0.835000	43.354374	0.000023	43.425656
1000	0.520000	43.568130	0.000024	43.637245
1000	0.520000	43.121449	0.000023	43.192914
1000	0.640000	44.060212	0.000025	44.131249
1000	0.520000	43.541495	0.000026	43.612790
1000	0.835000	43.205126	0.000023	43.276314
1000	0.835000	42.956345	0.000026	43.027356
1000	0.835000	43.578468	0.000026	43.651835
1000	0.470000	43.076871	0.000023	43.146208
1000	0.010000	43.329849	0.000026	43.400530
1000	0.520000	43.131355	0.000025	43.201068
1000	0.520000	42.879717	0.000025	42.951542
1000	0.975000	43.320921	0.000026	43.392746
1000	0.835000	43.383433	0.000025	43.455473
1000	0.520000	43.326615	0.000025	43.397287
1000	0.520000	43.247326	0.000025	43.317887
1000	0.835000	43.396665	0.000026	43.467490
1000	0.835000	42.965538	0.000026	43.036915
1000	0.920000	43.314440	0.000026	43.385253
1000	0.460000	43.087395	0.000026	43.158095
1000	0.790000	43.023983	0.000026	43.095491
1000	0.520000	43.494840	0.000026	43.565954
1000	0.790000	43.027361	0.000026	43.098951
1000	0.010000	42.824826	0.000026	42.897058
1000	0.320000	42.808705	0.000026	42.879232
1000	0.010000	43.086841	0.000026	43.158543
1000	0.325000	43.495131	0.000025	43.565908
1000	0.465000	43.185295	0.000026	43.257061
1000	0.325000	43.174902	0.000025	43.243921
