# Supplementary material for: A Model for Improving the Learning Curves of Artificial Neural Networks
Source: PLoS One. 2016 Feb 22;11(2):e0149874. doi: 10.1371/journal.pone.0149874 (PMC4763452; doi:10.1371/journal.pone.0149874)
Supplement: S1 Dataset — (ZIP) [file pone.0149874.s004.zip › dataset/robot/results/statistics_rules_of_robotics_network_article.csv]

epochs	correctness	etl	etp	etc
1000	0.465000	44.098246	0.000023	44.170722
1000	0.465000	43.618998	0.000025	43.688168
1000	0.465000	43.424617	0.000025	43.495950
1000	0.465000	43.319190	0.000025	43.389327
1000	0.465000	43.886499	0.000025	43.956134
1000	0.465000	43.763288	0.000026	43.835801
1000	0.465000	44.005117	0.000023	44.076596
1000	0.465000	44.111822	0.000024	44.182353
1000	0.465000	44.244886	0.000023	44.319025
1000	0.465000	44.053637	0.000023	44.125984
1000	0.465000	43.907644	0.000026	43.978931
1000	0.465000	45.240275	0.000025	45.312277
1000	0.465000	43.819699	0.000023	43.893932
1000	0.465000	42.639906	0.000025	42.718049
1000	0.465000	43.212947	0.000024	43.302175
1000	0.465000	43.126152	0.000022	43.196522
1000	0.465000	42.773655	0.000026	42.847249
1000	0.465000	42.813601	0.000026	42.884701
1000	0.465000	42.870789	0.000023	42.941688
1000	0.465000	42.887040	0.000022	42.957387
1000	0.465000	42.868427	0.000023	42.938074
1000	0.465000	42.758626	0.000025	42.828736
1000	0.465000	42.634852	0.000023	42.704913
1000	0.465000	43.071595	0.000024	43.141919
1000	0.465000	42.486642	0.000023	42.556918
1000	0.465000	42.886748	0.000023	42.956307
1000	0.465000	42.718884	0.000026	42.788810
1000	0.465000	42.847301	0.000025	42.917725
1000	0.465000	42.619740	0.000025	42.691105
1000	0.465000	42.726485	0.000025	42.798352
1000	0.465000	42.544908	0.000025	42.615120
1000	0.465000	42.737305	0.000025	42.807617
1000	0.465000	42.740064	0.000025	42.810754
1000	0.465000	42.708592	0.000023	42.780381
1000	0.465000	43.155018	0.000022	43.225165
1000	0.465000	42.753879	0.000023	42.823462
1000	0.465000	42.702208	0.000022	42.772462
1000	0.465000	42.659955	0.000023	42.730174
1000	0.465000	43.315336	0.000025	43.385403
1000	0.465000	42.854912	0.000026	42.925756
1000	0.465000	42.625942	0.000026	42.696595
1000	0.465000	42.804092	0.000025	42.874755
1000	0.465000	43.057385	0.000023	43.129365
1000	0.465000	42.521573	0.000022	42.592919
1000	0.465000	43.146341	0.000023	43.215769
1000	0.465000	42.634862	0.000023	42.705891
1000	0.465000	42.683467	0.000023	42.754153
1000	0.465000	42.829403	0.000022	42.899568
1000	0.465000	42.829336	0.000025	42.899483
1000	0.465000	42.631887	0.000029	42.703299
1000	0.465000	42.843190	0.000023	42.913485
1000	0.465000	43.174504	0.000026	43.245260
1000	0.465000	42.996537	0.000026	43.070603
1000	0.465000	43.012803	0.000024	43.084927
1000	0.465000	42.668135	0.000022	42.737406
1000	0.465000	42.632513	0.000023	42.703852
1000	0.465000	42.862137	0.000026	42.932985
1000	0.465000	42.965284	0.000025	43.037031
1000	0.465000	43.083985	0.000026	43.155874
1000	0.465000	42.893436	0.000025	42.964290
1000	0.465000	42.718268	0.000025	42.788959
1000	0.465000	42.770339	0.000025	42.841798
1000	0.465000	42.735263	0.000023	42.805635
1000	0.465000	42.819692	0.000025	42.889977
1000	0.465000	42.757200	0.000026	42.827312
1000	0.465000	43.275012	0.000025	43.347335
1000	0.465000	42.811129	0.000023	42.881029
1000	0.465000	42.933689	0.000025	43.003846
1000	0.465000	42.748530	0.000026	42.820439
1000	0.465000	42.529162	0.000025	42.598816
1000	0.035000	43.263971	0.000025	43.336265
1000	0.465000	42.591193	0.000026	42.663718
1000	0.465000	42.929703	0.000025	43.000298
1000	0.465000	42.532850	0.000023	42.604520
1000	0.465000	42.811285	0.000023	42.881046
1000	0.465000	43.088513	0.000024	43.158246
1000	0.465000	42.869604	0.000025	42.939041
1000	0.465000	42.640221	0.000025	42.711862
1000	0.465000	43.092543	0.000025	43.164621
1000	0.465000	42.896026	0.000026	42.966829
1000	0.465000	42.974086	0.000025	43.043913
1000	0.465000	43.364470	0.000025	43.437536
1000	0.465000	42.463924	0.000025	42.536111
1000	0.465000	42.758677	0.000025	42.831776
1000	0.465000	42.852538	0.000023	42.923363
1000	0.465000	42.986302	0.000026	43.056682
1000	0.465000	42.741184	0.000025	42.811599
1000	0.465000	42.834947	0.000025	42.905284
1000	0.465000	42.683005	0.000022	42.754705
1000	0.465000	43.121916	0.000023	43.194042
1000	0.465000	43.204975	0.000026	43.274925
1000	0.465000	42.646785	0.000023	42.716052
1000	0.465000	42.811083	0.000026	42.886538
1000	0.465000	43.218656	0.000026	43.290781
1000	0.465000	43.046014	0.000026	43.115965
1000	0.465000	42.629465	0.000026	42.701378
1000	0.465000	42.794882	0.000023	42.864193
1000	0.465000	43.146387	0.000025	43.218432
1000	0.465000	42.620188	0.000024	42.691004
1000	0.465000	42.451702	0.000026	42.521586
