# Supplementary material for: A Model for Improving the Learning Curves of Artificial Neural Networks
Source: PLoS One. 2016 Feb 22;11(2):e0149874. doi: 10.1371/journal.pone.0149874 (PMC4763452; doi:10.1371/journal.pone.0149874)
Supplement: S1 Dataset — (ZIP) [file pone.0149874.s004.zip › dataset/robot/results/hybrid_neural_network_article_properties.csv]

vertices	nedges	density	min_degree	avgdeg	max_degree	min_clustering	avgclustering	max_clustering	avgshortestpath	diameter	global_efficiency	local_efficiency
28	181	0.478836	10.000000	12.928571	17.000000	0.355556	0.460831	0.577778	1.521164	2	0.739418	0.730415
28	192	0.507937	10.000000	13.714286	20.000000	0.444444	0.531782	0.666667	1.492063	2	0.753968	0.765891
28	192	0.507937	10.000000	13.714286	23.000000	0.395238	0.551654	0.666667	1.492063	2	0.753968	0.775827
28	175	0.462963	10.000000	12.500000	17.000000	0.346154	0.443857	0.555556	1.537037	2	0.731481	0.721928
28	176	0.465608	10.000000	12.571429	16.000000	0.362637	0.466386	0.618182	1.534392	2	0.732804	0.733193
28	170	0.449735	10.000000	12.142857	16.000000	0.318182	0.406423	0.527273	1.550265	2	0.724868	0.703212
28	170	0.449735	10.000000	12.142857	17.000000	0.327273	0.460147	0.563636	1.550265	2	0.724868	0.730073
28	193	0.510582	10.000000	13.785714	25.000000	0.415789	0.596335	0.755556	1.489418	2	0.755291	0.798168
28	199	0.526455	10.000000	14.214286	24.000000	0.456140	0.571657	0.688889	1.473545	2	0.763228	0.785829
28	174	0.460317	10.000000	12.428571	18.000000	0.384615	0.441743	0.525641	1.539683	2	0.730159	0.720871
28	171	0.452381	10.000000	12.214286	22.000000	0.244444	0.477425	0.555556	1.547619	2	0.726190	0.738712
28	205	0.542328	10.000000	14.642857	22.000000	0.378947	0.594495	0.777778	1.457672	2	0.771164	0.797248
28	193	0.510582	10.000000	13.785714	21.000000	0.363636	0.557751	0.711111	1.489418	2	0.755291	0.778875
28	173	0.457672	10.000000	12.357143	17.000000	0.285714	0.442938	0.600000	1.542328	2	0.728836	0.721469
28	196	0.518519	10.000000	14.000000	24.000000	0.397059	0.593513	0.777778	1.481481	2	0.759259	0.796756
28	205	0.542328	10.000000	14.642857	25.000000	0.454545	0.635308	0.800000	1.457672	2	0.771164	0.817654
28	192	0.507937	10.000000	13.714286	20.000000	0.425000	0.543177	0.688889	1.492063	2	0.753968	0.771588
28	186	0.492063	10.000000	13.285714	22.000000	0.400000	0.507638	0.666667	1.507937	2	0.746032	0.753819
28	186	0.492063	10.000000	13.285714	19.000000	0.393939	0.513805	0.600000	1.507937	2	0.746032	0.756902
28	180	0.476190	10.000000	12.857143	22.000000	0.363636	0.531803	0.688889	1.523810	2	0.738095	0.765902
28	201	0.531746	10.000000	14.357143	24.000000	0.464052	0.596067	0.777778	1.468254	2	0.765873	0.798033
28	207	0.547619	10.000000	14.785714	25.000000	0.497835	0.622701	0.787879	1.452381	2	0.773810	0.811351
28	179	0.473545	10.000000	12.785714	20.000000	0.381818	0.492035	0.622222	1.526455	2	0.736772	0.746017
28	187	0.494709	10.000000	13.357143	22.000000	0.383333	0.522229	0.666667	1.505291	2	0.747354	0.761115
28	186	0.492063	10.000000	13.285714	18.000000	0.422222	0.500549	0.600000	1.507937	2	0.746032	0.750275
28	213	0.563492	10.000000	15.214286	25.000000	0.467532	0.702491	0.888889	1.436508	2	0.781746	0.851246
28	180	0.476190	10.000000	12.857143	16.000000	0.381818	0.462741	0.600000	1.523810	2	0.738095	0.731370
28	174	0.460317	10.000000	12.428571	18.000000	0.363636	0.445481	0.577778	1.539683	2	0.730159	0.722740
28	182	0.481481	10.000000	13.000000	22.000000	0.400000	0.510881	0.622222	1.518519	2	0.740741	0.755440
28	191	0.505291	10.000000	13.642857	23.000000	0.418182	0.555502	0.733333	1.494709	2	0.752646	0.777751
28	178	0.470899	10.000000	12.714286	19.000000	0.320513	0.453513	0.577778	1.529101	2	0.735450	0.726756
28	184	0.486772	10.000000	13.142857	20.000000	0.410256	0.505160	0.621212	1.513228	2	0.743386	0.752580
28	192	0.507937	10.000000	13.714286	23.000000	0.421053	0.539290	0.733333	1.492063	2	0.753968	0.769645
28	182	0.481481	10.000000	13.000000	19.000000	0.333333	0.468991	0.600000	1.518519	2	0.740741	0.734495
28	179	0.473545	10.000000	12.785714	17.000000	0.400000	0.469973	0.577778	1.526455	2	0.736772	0.734986
28	210	0.555556	10.000000	15.000000	23.000000	0.454545	0.637937	0.822222	1.444444	2	0.777778	0.818969
28	210	0.555556	10.000000	15.000000	24.000000	0.444444	0.612156	0.745455	1.444444	2	0.777778	0.806078
28	184	0.486772	10.000000	13.142857	20.000000	0.424242	0.522395	0.711111	1.513228	2	0.743386	0.761197
28	175	0.462963	10.000000	12.500000	19.000000	0.358974	0.467074	0.644444	1.537037	2	0.731481	0.733537
28	175	0.462963	10.000000	12.500000	18.000000	0.309091	0.466058	0.581818	1.537037	2	0.731481	0.733029
28	173	0.457672	10.000000	12.357143	17.000000	0.371795	0.440597	0.511111	1.542328	2	0.728836	0.720299
28	179	0.473545	10.000000	12.785714	17.000000	0.348485	0.458350	0.600000	1.526455	2	0.736772	0.729175
28	211	0.558201	10.000000	15.071429	24.000000	0.490196	0.641235	0.777778	1.441799	2	0.779101	0.820617
28	188	0.497354	10.000000	13.428571	21.000000	0.400000	0.507625	0.644444	1.502646	2	0.748677	0.753813
28	207	0.547619	10.000000	14.785714	25.000000	0.450980	0.654068	0.822222	1.452381	2	0.773810	0.827034
28	214	0.566138	10.000000	15.285714	25.000000	0.483660	0.644771	0.800000	1.433862	2	0.783069	0.822386
28	169	0.447090	10.000000	12.071429	15.000000	0.311111	0.416917	0.512821	1.552910	2	0.723545	0.708458
28	175	0.462963	10.000000	12.500000	19.000000	0.329670	0.447975	0.555556	1.537037	2	0.731481	0.723987
28	194	0.513228	10.000000	13.857143	23.000000	0.433333	0.554368	0.711111	1.486772	2	0.756614	0.777184
28	193	0.510582	10.000000	13.785714	21.000000	0.435897	0.529966	0.666667	1.489418	2	0.755291	0.764983
28	175	0.462963	10.000000	12.500000	18.000000	0.372549	0.460195	0.555556	1.537037	2	0.731481	0.730098
28	174	0.460317	10.000000	12.428571	18.000000	0.363636	0.444420	0.533333	1.539683	2	0.730159	0.722210
28	177	0.468254	10.000000	12.642857	22.000000	0.384615	0.492933	0.622222	1.531746	2	0.734127	0.746467
28	182	0.481481	10.000000	13.000000	22.000000	0.400000	0.526284	0.622222	1.518519	2	0.740741	0.763142
28	194	0.513228	10.000000	13.857143	21.000000	0.418182	0.539640	0.711111	1.486772	2	0.756614	0.769820
28	195	0.515873	10.000000	13.928571	21.000000	0.444444	0.564755	0.711111	1.484127	2	0.757937	0.782378
28	201	0.531746	10.000000	14.357143	23.000000	0.474308	0.621056	0.777778	1.468254	2	0.765873	0.810528
28	182	0.481481	10.000000	13.000000	20.000000	0.375000	0.491156	0.644444	1.518519	2	0.740741	0.745578
28	175	0.462963	10.000000	12.500000	15.000000	0.351648	0.442585	0.551282	1.537037	2	0.731481	0.721293
28	182	0.481481	10.000000	13.000000	21.000000	0.395604	0.491471	0.622222	1.518519	2	0.740741	0.745736
28	189	0.500000	10.000000	13.500000	18.000000	0.431373	0.535325	0.622222	1.500000	2	0.750000	0.767663
28	196	0.518519	10.000000	14.000000	22.000000	0.454545	0.583045	0.755556	1.481481	2	0.759259	0.791522
28	195	0.515873	10.000000	13.928571	22.000000	0.432749	0.544347	0.711111	1.484127	2	0.757937	0.772174
28	192	0.507937	10.000000	13.714286	20.000000	0.428571	0.531012	0.654545	1.492063	2	0.753968	0.765506
28	207	0.547619	10.000000	14.785714	24.000000	0.380117	0.606599	0.755556	1.452381	2	0.773810	0.803299
28	193	0.510582	10.000000	13.785714	22.000000	0.419048	0.558709	0.733333	1.489418	2	0.755291	0.779355
28	188	0.497354	10.000000	13.428571	20.000000	0.400000	0.528699	0.688889	1.502646	2	0.748677	0.764350
28	182	0.481481	10.000000	13.000000	20.000000	0.327273	0.501908	0.654545	1.518519	2	0.740741	0.750954
28	180	0.476190	10.000000	12.857143	18.000000	0.355556	0.479498	0.622222	1.523810	2	0.738095	0.739749
28	197	0.521164	10.000000	14.071429	23.000000	0.466667	0.577707	0.777778	1.478836	2	0.760582	0.788854
28	178	0.470899	10.000000	12.714286	19.000000	0.355556	0.457701	0.666667	1.529101	2	0.735450	0.728850
28	181	0.478836	10.000000	12.928571	18.000000	0.371429	0.477177	0.600000	1.521164	2	0.739418	0.738589
28	177	0.468254	10.000000	12.642857	22.000000	0.375000	0.498715	0.577778	1.531746	2	0.734127	0.749358
28	169	0.447090	10.000000	12.071429	18.000000	0.294872	0.415666	0.533333	1.552910	2	0.723545	0.707833
28	186	0.492063	10.000000	13.285714	20.000000	0.375000	0.521534	0.644444	1.507937	2	0.746032	0.760767
28	175	0.462963	10.000000	12.500000	22.000000	0.377778	0.465301	0.577778	1.537037	2	0.731481	0.732651
28	191	0.505291	10.000000	13.642857	22.000000	0.437908	0.560765	0.711111	1.494709	2	0.752646	0.780382
28	218	0.576720	10.000000	15.571429	26.000000	0.510823	0.682739	0.822222	1.423280	2	0.788360	0.841369
28	191	0.505291	10.000000	13.642857	22.000000	0.419048	0.539235	0.622222	1.494709	2	0.752646	0.769618
28	170	0.449735	10.000000	12.142857	19.000000	0.333333	0.427256	0.515152	1.550265	2	0.724868	0.713628
28	174	0.460317	10.000000	12.428571	17.000000	0.333333	0.452972	0.533333	1.539683	2	0.730159	0.726486
28	199	0.526455	10.000000	14.214286	21.000000	0.444444	0.562519	0.666667	1.473545	2	0.763228	0.781259
28	207	0.547619	10.000000	14.785714	24.000000	0.463235	0.615938	0.733333	1.452381	2	0.773810	0.807969
28	179	0.473545	10.000000	12.785714	18.000000	0.355556	0.487119	0.622222	1.526455	2	0.736772	0.743559
28	185	0.489418	10.000000	13.214286	20.000000	0.395604	0.507256	0.644444	1.510582	2	0.744709	0.753628
28	183	0.484127	10.000000	13.071429	22.000000	0.389706	0.521534	0.666667	1.515873	2	0.742063	0.760767
28	193	0.510582	10.000000	13.785714	23.000000	0.400000	0.574980	0.727273	1.489418	2	0.755291	0.787490
28	182	0.481481	10.000000	13.000000	20.000000	0.377778	0.511350	0.711111	1.518519	2	0.740741	0.755675
28	176	0.465608	10.000000	12.571429	17.000000	0.318681	0.448328	0.581818	1.534392	2	0.732804	0.724164
28	180	0.476190	10.000000	12.857143	21.000000	0.378788	0.506879	0.688889	1.523810	2	0.738095	0.753440
28	180	0.476190	10.000000	12.857143	18.000000	0.348485	0.455241	0.545455	1.523810	2	0.738095	0.727621
28	182	0.481481	10.000000	13.000000	20.000000	0.415205	0.503634	0.600000	1.518519	2	0.740741	0.751817
28	177	0.468254	10.000000	12.642857	17.000000	0.378788	0.464634	0.545455	1.531746	2	0.734127	0.732317
28	175	0.462963	10.000000	12.500000	20.000000	0.311111	0.459622	0.600000	1.537037	2	0.731481	0.729811
28	175	0.462963	10.000000	12.500000	17.000000	0.390476	0.452511	0.551282	1.537037	2	0.731481	0.726256
28	182	0.481481	10.000000	13.000000	18.000000	0.311111	0.475828	0.600000	1.518519	2	0.740741	0.737914
28	190	0.502646	10.000000	13.571429	23.000000	0.375000	0.571786	0.688889	1.497354	2	0.751323	0.785893
28	184	0.486772	10.000000	13.142857	19.000000	0.409091	0.490647	0.577778	1.513228	2	0.743386	0.745324
28	213	0.563492	10.000000	15.214286	26.000000	0.490476	0.651038	0.822222	1.436508	2	0.781746	0.825519
28	188	0.497354	10.000000	13.428571	21.000000	0.424837	0.545444	0.696970	1.502646	2	0.748677	0.772722
