# Supplementary material for: A Model for Improving the Learning Curves of Artificial Neural Networks
Source: PLoS One. 2016 Feb 22;11(2):e0149874. doi: 10.1371/journal.pone.0149874 (PMC4763452; doi:10.1371/journal.pone.0149874)
Supplement: S1 Dataset — (ZIP) [file pone.0149874.s004.zip › dataset/robot/results/smallworld_neural_network_article_properties.csv]

vertices	nedges	density	min_degree	avgdeg	max_degree	min_clustering	avgclustering	max_clustering	avgshortestpath	diameter	global_efficiency	local_efficiency
28	173	0.457672	5.000000	12.357143	20.000000	0.363636	0.501713	0.611111	1.544974	3	0.728395	0.750857
28	169	0.447090	5.000000	12.071429	20.000000	0.400000	0.500995	0.611111	1.555556	3	0.723104	0.750497
28	174	0.460317	3.000000	12.428571	19.000000	0.333333	0.514392	0.666667	1.547619	3	0.728836	0.757196
28	175	0.462963	4.000000	12.500000	19.000000	0.333333	0.536687	0.833333	1.539683	3	0.731041	0.768344
28	171	0.452381	3.000000	12.214286	19.000000	0.333333	0.485825	0.666667	1.558201	3	0.724427	0.742913
28	163	0.431217	6.000000	11.642857	16.000000	0.333333	0.458973	0.619048	1.571429	3	0.715168	0.729487
28	173	0.457672	5.000000	12.357143	19.000000	0.378788	0.515503	0.800000	1.542328	2	0.728836	0.757752
28	176	0.465608	5.000000	12.571429	19.000000	0.416667	0.521056	0.900000	1.537037	3	0.732363	0.760528
28	173	0.457672	3.000000	12.357143	20.000000	0.428571	0.570524	0.750000	1.563492	3	0.725309	0.785262
28	172	0.455026	4.000000	12.285714	19.000000	0.377778	0.489307	0.666667	1.547619	3	0.727072	0.744654
28	167	0.441799	4.000000	11.928571	18.000000	0.381818	0.485498	0.600000	1.568783	3	0.719136	0.742749
28	176	0.465608	5.000000	12.571429	22.000000	0.300000	0.522957	0.714286	1.537037	3	0.732363	0.761478
28	172	0.455026	6.000000	12.285714	19.000000	0.285714	0.476069	0.666667	1.544974	2	0.727513	0.738035
28	167	0.441799	5.000000	11.928571	18.000000	0.266667	0.504642	0.700000	1.566138	3	0.719577	0.752321
28	179	0.473545	3.000000	12.785714	20.000000	0.333333	0.545099	0.722222	1.539683	3	0.734568	0.772550
28	173	0.457672	6.000000	12.357143	17.000000	0.305556	0.475851	0.600000	1.542328	2	0.728836	0.737925
28	175	0.462963	3.000000	12.500000	18.000000	0.377778	0.523144	1.000000	1.544974	3	0.730159	0.761572
28	175	0.462963	7.000000	12.500000	18.000000	0.285714	0.450117	0.690909	1.537037	2	0.731481	0.725058
28	174	0.460317	5.000000	12.428571	19.000000	0.200000	0.486089	0.666667	1.539683	2	0.730159	0.743044
28	176	0.465608	7.000000	12.571429	19.000000	0.333333	0.486747	0.636364	1.534392	2	0.732804	0.743373
28	173	0.457672	5.000000	12.357143	18.000000	0.200000	0.490435	0.666667	1.550265	3	0.727513	0.745217
28	169	0.447090	6.000000	12.071429	18.000000	0.285714	0.476118	0.666667	1.558201	3	0.722663	0.738059
28	175	0.462963	5.000000	12.500000	22.000000	0.361111	0.524929	0.711111	1.539683	3	0.731041	0.762465
28	176	0.465608	1.000000	12.571429	18.000000	0.000000	0.488654	0.607143	1.566138	3	0.727513	0.726470
28	169	0.447090	7.000000	12.071429	17.000000	0.377778	0.456650	0.571429	1.552910	2	0.723545	0.728325
28	165	0.436508	6.000000	11.785714	17.000000	0.351648	0.449483	0.577778	1.563492	2	0.718254	0.724741
28	176	0.465608	3.000000	12.571429	18.000000	0.410256	0.550486	1.000000	1.542328	3	0.731481	0.775243
28	173	0.457672	6.000000	12.357143	19.000000	0.361111	0.499701	0.636364	1.544974	3	0.728395	0.749850
28	173	0.457672	6.000000	12.357143	20.000000	0.367647	0.543020	0.694444	1.544974	3	0.728395	0.771510
28	170	0.449735	5.000000	12.142857	21.000000	0.392857	0.544166	0.900000	1.563492	3	0.722663	0.772083
28	170	0.449735	6.000000	12.142857	19.000000	0.254545	0.478597	0.714286	1.552910	3	0.724427	0.739298
28	170	0.449735	5.000000	12.142857	19.000000	0.333333	0.513461	0.800000	1.555556	3	0.723986	0.756731
28	173	0.457672	6.000000	12.357143	21.000000	0.423077	0.505280	0.636364	1.542328	2	0.728836	0.752640
28	170	0.449735	6.000000	12.142857	19.000000	0.400000	0.523523	0.666667	1.552910	3	0.724427	0.761762
28	171	0.452381	5.000000	12.214286	17.000000	0.340659	0.449561	0.555556	1.547619	2	0.726190	0.724781
28	166	0.439153	5.000000	11.857143	19.000000	0.361111	0.471629	0.700000	1.563492	3	0.719136	0.735814
28	176	0.465608	4.000000	12.571429	18.000000	0.400000	0.545048	0.785714	1.539683	3	0.731922	0.772524
28	171	0.452381	6.000000	12.214286	21.000000	0.266667	0.501173	0.733333	1.550265	3	0.725750	0.750587
28	172	0.455026	5.000000	12.285714	20.000000	0.400000	0.520774	0.666667	1.550265	3	0.726631	0.760387
28	178	0.470899	5.000000	12.714286	21.000000	0.461538	0.569872	0.809524	1.531746	3	0.735009	0.784936
28	176	0.465608	5.000000	12.571429	19.000000	0.400000	0.569479	0.866667	1.537037	3	0.732363	0.784740
28	177	0.468254	5.000000	12.642857	20.000000	0.277778	0.507216	0.672727	1.531746	2	0.734127	0.753608
28	167	0.441799	2.000000	11.928571	21.000000	0.400000	0.513711	1.000000	1.574074	3	0.718254	0.756856
28	165	0.436508	3.000000	11.785714	17.000000	0.000000	0.431023	0.560606	1.576720	3	0.716049	0.715512
28	172	0.455026	5.000000	12.285714	17.000000	0.388889	0.488433	0.618182	1.547619	3	0.727072	0.744216
28	169	0.447090	3.000000	12.071429	19.000000	0.333333	0.493165	0.761905	1.571429	3	0.720459	0.746582
28	172	0.455026	3.000000	12.285714	18.000000	0.000000	0.526897	0.714286	1.552910	3	0.726190	0.763449
28	173	0.457672	2.000000	12.357143	19.000000	0.333333	0.502569	1.000000	1.558201	3	0.726190	0.751285
28	175	0.462963	3.000000	12.500000	18.000000	0.333333	0.536668	0.857143	1.544974	3	0.730159	0.768334
28	164	0.433862	5.000000	11.714286	19.000000	0.363636	0.508608	0.800000	1.568783	3	0.716490	0.754304
28	170	0.449735	6.000000	12.142857	19.000000	0.400000	0.489673	0.666667	1.552910	3	0.724427	0.744836
28	174	0.460317	4.000000	12.428571	18.000000	0.342857	0.455472	0.577778	1.539683	2	0.730159	0.727736
28	172	0.455026	5.000000	12.285714	20.000000	0.300000	0.524343	0.785714	1.547619	3	0.727072	0.762172
28	172	0.455026	6.000000	12.285714	17.000000	0.266667	0.453917	0.583333	1.547619	3	0.727072	0.726958
28	170	0.449735	1.000000	12.142857	16.000000	0.000000	0.482593	0.666667	1.582011	3	0.719577	0.723440
28	174	0.460317	5.000000	12.428571	17.000000	0.200000	0.487382	0.611111	1.542328	3	0.729718	0.743691
28	171	0.452381	4.000000	12.214286	19.000000	0.200000	0.531974	0.694444	1.550265	3	0.725750	0.765987
28	174	0.460317	5.000000	12.428571	19.000000	0.409357	0.510207	0.714286	1.542328	3	0.729718	0.755104
28	175	0.462963	6.000000	12.500000	18.000000	0.361111	0.481114	0.619048	1.539683	3	0.731041	0.740557
28	164	0.433862	5.000000	11.714286	19.000000	0.333333	0.479180	0.619048	1.568783	3	0.716490	0.739590
28	175	0.462963	4.000000	12.500000	19.000000	0.333333	0.539794	0.750000	1.555556	3	0.728395	0.769897
28	178	0.470899	7.000000	12.714286	19.000000	0.222222	0.485146	0.621212	1.531746	3	0.735009	0.742573
28	174	0.460317	7.000000	12.428571	19.000000	0.417582	0.493709	0.666667	1.542328	3	0.729718	0.746855
28	172	0.455026	2.000000	12.285714	21.000000	0.285714	0.572250	1.000000	1.555556	3	0.725750	0.786125
28	168	0.444444	5.000000	12.000000	17.000000	0.333333	0.472774	0.618182	1.560847	3	0.721340	0.736387
28	177	0.468254	4.000000	12.642857	19.000000	0.361905	0.485285	0.666667	1.531746	2	0.734127	0.742643
28	175	0.462963	5.000000	12.500000	20.000000	0.417582	0.506229	0.666667	1.537037	2	0.731481	0.753115
28	169	0.447090	7.000000	12.071429	19.000000	0.285714	0.475869	0.621212	1.552910	2	0.723545	0.737935
28	174	0.460317	3.000000	12.428571	19.000000	0.000000	0.511031	0.745455	1.547619	3	0.728836	0.755515
28	170	0.449735	3.000000	12.142857	17.000000	0.333333	0.501267	0.622222	1.560847	3	0.723104	0.750633
28	178	0.470899	5.000000	12.714286	18.000000	0.400000	0.505627	0.714286	1.531746	3	0.735009	0.752814
28	164	0.433862	4.000000	11.714286	18.000000	0.361111	0.480015	0.615385	1.574074	3	0.715608	0.740008
28	176	0.465608	8.000000	12.571429	17.000000	0.378788	0.471247	0.714286	1.534392	2	0.732804	0.735624
28	170	0.449735	6.000000	12.142857	18.000000	0.333333	0.476375	0.696970	1.555556	3	0.723986	0.738187
28	177	0.468254	5.000000	12.642857	22.000000	0.395604	0.519734	0.800000	1.537037	3	0.733245	0.759867
28	174	0.460317	6.000000	12.428571	20.000000	0.392857	0.499427	0.666667	1.544974	3	0.729277	0.749713
28	174	0.460317	4.000000	12.428571	19.000000	0.300000	0.513378	0.666667	1.547619	3	0.728836	0.756689
28	170	0.449735	6.000000	12.142857	20.000000	0.266667	0.477467	0.621212	1.555556	3	0.723986	0.738734
28	170	0.449735	3.000000	12.142857	18.000000	0.000000	0.487563	0.638889	1.568783	3	0.721781	0.743781
28	175	0.462963	5.000000	12.500000	19.000000	0.300000	0.485939	0.615385	1.537037	2	0.731481	0.742969
28	179	0.473545	5.000000	12.785714	21.000000	0.200000	0.546955	0.714286	1.526455	2	0.736772	0.773477
28	164	0.433862	4.000000	11.714286	22.000000	0.333333	0.515349	0.777778	1.592593	3	0.712522	0.757675
28	172	0.455026	6.000000	12.285714	19.000000	0.133333	0.475957	0.666667	1.550265	3	0.726631	0.737979
28	171	0.452381	6.000000	12.214286	17.000000	0.266667	0.483322	0.642857	1.550265	3	0.725750	0.741661
28	177	0.468254	8.000000	12.642857	19.000000	0.392857	0.517181	0.642857	1.537037	3	0.733245	0.758591
28	176	0.465608	5.000000	12.571429	18.000000	0.300000	0.481042	0.644444	1.537037	3	0.732363	0.740521
28	172	0.455026	6.000000	12.285714	18.000000	0.333333	0.488878	0.651515	1.555556	3	0.725750	0.744439
28	172	0.455026	5.000000	12.285714	17.000000	0.355556	0.488076	0.607143	1.544974	2	0.727513	0.744038
28	178	0.470899	3.000000	12.714286	22.000000	0.333333	0.563761	1.000000	1.542328	3	0.733245	0.781881
28	169	0.447090	6.000000	12.071429	18.000000	0.400000	0.529541	0.761905	1.555556	3	0.723104	0.764771
28	172	0.455026	5.000000	12.285714	19.000000	0.363636	0.515069	0.651515	1.558201	3	0.725309	0.757534
28	171	0.452381	3.000000	12.214286	20.000000	0.422222	0.509163	0.666667	1.566138	3	0.723104	0.754581
28	175	0.462963	3.000000	12.500000	18.000000	0.378788	0.512508	0.666667	1.539683	3	0.731041	0.756254
28	168	0.444444	3.000000	12.000000	19.000000	0.000000	0.493943	0.714286	1.566138	3	0.720459	0.746971
28	169	0.447090	6.000000	12.071429	18.000000	0.361111	0.467389	0.581818	1.555556	3	0.723104	0.733694
28	169	0.447090	5.000000	12.071429	19.000000	0.361111	0.467677	0.714286	1.563492	3	0.721781	0.733839
28	166	0.439153	5.000000	11.857143	18.000000	0.333333	0.482797	0.666667	1.571429	3	0.717813	0.741399
28	169	0.447090	3.000000	12.071429	17.000000	0.348485	0.498993	0.666667	1.571429	3	0.720459	0.749496
28	165	0.436508	5.000000	11.785714	20.000000	0.290909	0.494224	0.638889	1.574074	3	0.716490	0.747112
28	176	0.465608	5.000000	12.571429	20.000000	0.447368	0.561587	0.800000	1.537037	3	0.732363	0.780794
