# Supplementary material for: A Model for Improving the Learning Curves of Artificial Neural Networks
Source: PLoS One. 2016 Feb 22;11(2):e0149874. doi: 10.1371/journal.pone.0149874 (PMC4763452; doi:10.1371/journal.pone.0149874)
Supplement: S1 Dataset — (ZIP) [file pone.0149874.s004.zip › dataset/robot/results/scalefree_neural_network_article_properties.csv]

vertices	nedges	density	min_degree	avgdeg	max_degree	min_clustering	avgclustering	max_clustering	avgshortestpath	diameter	global_efficiency	local_efficiency
28	177	0.468254	8.000000	12.642857	27.000000	0.427350	0.827927	1.000000	1.531746	2	0.734127	0.913963
28	177	0.468254	8.000000	12.642857	27.000000	0.427350	0.805827	1.000000	1.531746	2	0.734127	0.902913
28	179	0.473545	8.000000	12.785714	27.000000	0.433048	0.831493	1.000000	1.526455	2	0.736772	0.915747
28	176	0.465608	8.000000	12.571429	27.000000	0.424501	0.816916	1.000000	1.534392	2	0.732804	0.908458
28	178	0.470899	8.000000	12.714286	27.000000	0.430199	0.826576	1.000000	1.529101	2	0.735450	0.913288
28	178	0.470899	8.000000	12.714286	27.000000	0.430199	0.836448	1.000000	1.529101	2	0.735450	0.918224
28	180	0.476190	8.000000	12.857143	27.000000	0.435897	0.845433	1.000000	1.523810	2	0.738095	0.922717
28	177	0.468254	8.000000	12.642857	27.000000	0.427350	0.805327	0.964286	1.531746	2	0.734127	0.902663
28	180	0.476190	8.000000	12.857143	27.000000	0.435897	0.826441	1.000000	1.523810	2	0.738095	0.913220
28	179	0.473545	8.000000	12.785714	27.000000	0.433048	0.837430	1.000000	1.526455	2	0.736772	0.918715
28	180	0.476190	8.000000	12.857143	27.000000	0.435897	0.841592	1.000000	1.523810	2	0.738095	0.920796
28	179	0.473545	8.000000	12.785714	27.000000	0.433048	0.831934	1.000000	1.526455	2	0.736772	0.915967
28	179	0.473545	8.000000	12.785714	27.000000	0.433048	0.837272	1.000000	1.526455	2	0.736772	0.918636
28	179	0.473545	8.000000	12.785714	27.000000	0.433048	0.808324	1.000000	1.526455	2	0.736772	0.904162
28	181	0.478836	8.000000	12.928571	27.000000	0.438746	0.840994	1.000000	1.521164	2	0.739418	0.920497
28	179	0.473545	8.000000	12.785714	27.000000	0.433048	0.836564	1.000000	1.526455	2	0.736772	0.918282
28	179	0.473545	8.000000	12.785714	27.000000	0.433048	0.821390	1.000000	1.526455	2	0.736772	0.910695
28	178	0.470899	8.000000	12.714286	27.000000	0.430199	0.824590	1.000000	1.529101	2	0.735450	0.912295
28	179	0.473545	8.000000	12.785714	27.000000	0.433048	0.848275	1.000000	1.526455	2	0.736772	0.924138
28	178	0.470899	8.000000	12.714286	27.000000	0.387692	0.806263	0.964286	1.529101	2	0.735450	0.903132
28	178	0.470899	8.000000	12.714286	27.000000	0.430199	0.818294	1.000000	1.529101	2	0.735450	0.909147
28	179	0.473545	8.000000	12.785714	27.000000	0.433048	0.833304	1.000000	1.526455	2	0.736772	0.916652
28	179	0.473545	8.000000	12.785714	27.000000	0.433048	0.837515	1.000000	1.526455	2	0.736772	0.918758
28	179	0.473545	8.000000	12.785714	27.000000	0.427692	0.820581	1.000000	1.526455	2	0.736772	0.910291
28	179	0.473545	8.000000	12.785714	27.000000	0.433048	0.817556	1.000000	1.526455	2	0.736772	0.908778
28	177	0.468254	8.000000	12.642857	27.000000	0.427350	0.818354	0.964286	1.531746	2	0.734127	0.909177
28	181	0.478836	8.000000	12.928571	27.000000	0.438746	0.831470	1.000000	1.521164	2	0.739418	0.915735
28	179	0.473545	8.000000	12.785714	27.000000	0.433048	0.843510	1.000000	1.526455	2	0.736772	0.921755
28	180	0.476190	8.000000	12.857143	27.000000	0.435897	0.834229	1.000000	1.523810	2	0.738095	0.917114
28	178	0.470899	8.000000	12.714286	27.000000	0.430199	0.845147	1.000000	1.529101	2	0.735450	0.922573
28	181	0.478836	8.000000	12.928571	27.000000	0.438746	0.837090	1.000000	1.521164	2	0.739418	0.918545
28	179	0.473545	8.000000	12.785714	27.000000	0.433048	0.840338	1.000000	1.526455	2	0.736772	0.920169
28	180	0.476190	8.000000	12.857143	27.000000	0.421538	0.817343	1.000000	1.523810	2	0.738095	0.908671
28	175	0.462963	8.000000	12.500000	27.000000	0.384615	0.794409	0.964286	1.537037	2	0.731481	0.897205
28	180	0.476190	8.000000	12.857143	27.000000	0.421538	0.799002	1.000000	1.523810	2	0.738095	0.899501
28	177	0.468254	8.000000	12.642857	27.000000	0.427350	0.828314	1.000000	1.531746	2	0.734127	0.914157
28	180	0.476190	8.000000	12.857143	27.000000	0.435897	0.845433	1.000000	1.523810	2	0.738095	0.922717
28	178	0.470899	8.000000	12.714286	27.000000	0.430199	0.819574	0.964286	1.529101	2	0.735450	0.909787
28	179	0.473545	8.000000	12.785714	27.000000	0.433048	0.828127	1.000000	1.526455	2	0.736772	0.914063
28	179	0.473545	8.000000	12.785714	27.000000	0.424615	0.820946	1.000000	1.526455	2	0.736772	0.910473
28	180	0.476190	8.000000	12.857143	27.000000	0.435897	0.837346	1.000000	1.523810	2	0.738095	0.918673
28	179	0.473545	8.000000	12.785714	27.000000	0.433048	0.838606	1.000000	1.526455	2	0.736772	0.919303
28	178	0.470899	8.000000	12.714286	27.000000	0.430199	0.829613	1.000000	1.529101	2	0.735450	0.914806
28	178	0.470899	8.000000	12.714286	27.000000	0.430199	0.831541	1.000000	1.529101	2	0.735450	0.915770
28	178	0.470899	8.000000	12.714286	27.000000	0.427692	0.802061	1.000000	1.529101	2	0.735450	0.901031
28	177	0.468254	8.000000	12.642857	27.000000	0.427350	0.825284	1.000000	1.531746	2	0.734127	0.912642
28	175	0.462963	8.000000	12.500000	27.000000	0.421652	0.814020	1.000000	1.537037	2	0.731481	0.907010
28	179	0.473545	8.000000	12.785714	27.000000	0.427692	0.825291	1.000000	1.526455	2	0.736772	0.912646
28	179	0.473545	8.000000	12.785714	27.000000	0.433048	0.823059	1.000000	1.526455	2	0.736772	0.911529
28	178	0.470899	8.000000	12.714286	27.000000	0.430199	0.834652	1.000000	1.529101	2	0.735450	0.917326
28	178	0.470899	8.000000	12.714286	27.000000	0.430199	0.823105	1.000000	1.529101	2	0.735450	0.911553
28	176	0.465608	8.000000	12.571429	27.000000	0.402174	0.799372	0.964286	1.534392	2	0.732804	0.899686
28	178	0.470899	8.000000	12.714286	27.000000	0.430199	0.832587	1.000000	1.529101	2	0.735450	0.916293
28	181	0.478836	8.000000	12.928571	27.000000	0.438746	0.843242	1.000000	1.521164	2	0.739418	0.921621
28	176	0.465608	8.000000	12.571429	27.000000	0.424501	0.822073	1.000000	1.534392	2	0.732804	0.911036
28	177	0.468254	8.000000	12.642857	27.000000	0.427350	0.835781	1.000000	1.531746	2	0.734127	0.917890
28	179	0.473545	8.000000	12.785714	27.000000	0.433048	0.829846	1.000000	1.526455	2	0.736772	0.914923
28	179	0.473545	8.000000	12.785714	27.000000	0.433048	0.828995	1.000000	1.526455	2	0.736772	0.914497
28	181	0.478836	8.000000	12.928571	27.000000	0.438746	0.839952	1.000000	1.521164	2	0.739418	0.919976
28	179	0.473545	8.000000	12.785714	27.000000	0.424615	0.821057	1.000000	1.526455	2	0.736772	0.910529
28	179	0.473545	8.000000	12.785714	27.000000	0.433048	0.823263	1.000000	1.526455	2	0.736772	0.911632
28	179	0.473545	8.000000	12.785714	27.000000	0.427692	0.820335	1.000000	1.526455	2	0.736772	0.910168
28	180	0.476190	8.000000	12.857143	27.000000	0.435897	0.827248	1.000000	1.523810	2	0.738095	0.913624
28	178	0.470899	8.000000	12.714286	27.000000	0.421538	0.803201	1.000000	1.529101	2	0.735450	0.901601
28	179	0.473545	8.000000	12.785714	27.000000	0.433048	0.827310	1.000000	1.526455	2	0.736772	0.913655
28	179	0.473545	8.000000	12.785714	27.000000	0.433048	0.830510	1.000000	1.526455	2	0.736772	0.915255
28	178	0.470899	8.000000	12.714286	27.000000	0.430199	0.830272	1.000000	1.529101	2	0.735450	0.915136
28	179	0.473545	8.000000	12.785714	27.000000	0.433048	0.839069	1.000000	1.526455	2	0.736772	0.919534
28	175	0.462963	8.000000	12.500000	27.000000	0.421538	0.816297	1.000000	1.537037	2	0.731481	0.908149
28	179	0.473545	8.000000	12.785714	27.000000	0.433048	0.834947	1.000000	1.526455	2	0.736772	0.917473
28	179	0.473545	8.000000	12.785714	27.000000	0.433048	0.836152	1.000000	1.526455	2	0.736772	0.918076
28	180	0.476190	8.000000	12.857143	27.000000	0.435897	0.830464	1.000000	1.523810	2	0.738095	0.915232
28	179	0.473545	8.000000	12.785714	27.000000	0.427692	0.822711	1.000000	1.526455	2	0.736772	0.911355
28	179	0.473545	8.000000	12.785714	27.000000	0.430769	0.830405	1.000000	1.526455	2	0.736772	0.915203
28	179	0.473545	8.000000	12.785714	27.000000	0.433048	0.823085	1.000000	1.526455	2	0.736772	0.911543
28	177	0.468254	8.000000	12.642857	27.000000	0.427350	0.843601	1.000000	1.531746	2	0.734127	0.921801
28	178	0.470899	8.000000	12.714286	27.000000	0.430199	0.830120	1.000000	1.529101	2	0.735450	0.915060
28	177	0.468254	8.000000	12.642857	27.000000	0.400000	0.788024	0.964286	1.531746	2	0.734127	0.894012
28	183	0.484127	8.000000	13.071429	27.000000	0.403077	0.815280	0.964286	1.515873	2	0.742063	0.907640
28	178	0.470899	8.000000	12.714286	27.000000	0.430199	0.824533	1.000000	1.529101	2	0.735450	0.912266
28	180	0.476190	8.000000	12.857143	27.000000	0.435897	0.820383	1.000000	1.523810	2	0.738095	0.910191
28	180	0.476190	8.000000	12.857143	27.000000	0.435897	0.817778	1.000000	1.523810	2	0.738095	0.908889
28	177	0.468254	8.000000	12.642857	27.000000	0.427350	0.822910	1.000000	1.531746	2	0.734127	0.911455
28	179	0.473545	8.000000	12.785714	27.000000	0.433048	0.827862	1.000000	1.526455	2	0.736772	0.913931
28	180	0.476190	8.000000	12.857143	27.000000	0.435897	0.826897	1.000000	1.523810	2	0.738095	0.913448
28	176	0.465608	8.000000	12.571429	27.000000	0.424501	0.813148	1.000000	1.534392	2	0.732804	0.906574
28	181	0.478836	8.000000	12.928571	27.000000	0.427692	0.826488	1.000000	1.521164	2	0.739418	0.913244
28	181	0.478836	8.000000	12.928571	27.000000	0.433846	0.835151	1.000000	1.521164	2	0.739418	0.917575
28	179	0.473545	8.000000	12.785714	27.000000	0.433048	0.823819	1.000000	1.526455	2	0.736772	0.911910
28	182	0.481481	8.000000	13.000000	27.000000	0.441595	0.843286	1.000000	1.518519	2	0.740741	0.921643
28	181	0.478836	8.000000	12.928571	27.000000	0.438746	0.835171	1.000000	1.521164	2	0.739418	0.917586
28	178	0.470899	8.000000	12.714286	27.000000	0.390769	0.790818	0.964286	1.529101	2	0.735450	0.895409
28	180	0.476190	8.000000	12.857143	27.000000	0.435897	0.823914	1.000000	1.523810	2	0.738095	0.911957
28	176	0.465608	8.000000	12.571429	27.000000	0.424501	0.818340	1.000000	1.534392	2	0.732804	0.909170
28	179	0.473545	8.000000	12.785714	27.000000	0.433048	0.843510	1.000000	1.526455	2	0.736772	0.921755
28	178	0.470899	8.000000	12.714286	27.000000	0.427692	0.826805	1.000000	1.529101	2	0.735450	0.913403
28	175	0.462963	8.000000	12.500000	27.000000	0.421652	0.824527	1.000000	1.537037	2	0.731481	0.912263
28	180	0.476190	8.000000	12.857143	27.000000	0.435897	0.835457	1.000000	1.523810	2	0.738095	0.917729
28	181	0.478836	8.000000	12.928571	27.000000	0.438746	0.842999	1.000000	1.521164	2	0.739418	0.921500
28	177	0.468254	8.000000	12.642857	27.000000	0.427350	0.819506	1.000000	1.531746	2	0.734127	0.909753
