# Supplementary material for: A Model for Improving the Learning Curves of Artificial Neural Networks
Source: PLoS One. 2016 Feb 22;11(2):e0149874. doi: 10.1371/journal.pone.0149874 (PMC4763452; doi:10.1371/journal.pone.0149874)
Supplement: S1 Dataset — (ZIP) [file pone.0149874.s004.zip › dataset/robot/results/random_neural_network_article_properties.csv]

vertices	nedges	density	min_degree	avgdeg	max_degree	min_clustering	avgclustering	max_clustering	avgshortestpath	diameter	global_efficiency	local_efficiency
28	179	0.473545	9.000000	12.785714	18.000000	0.377778	0.475708	0.611111	1.526455	2	0.736772	0.737854
28	179	0.473545	7.000000	12.785714	19.000000	0.392857	0.471525	0.545455	1.529101	3	0.736332	0.735763
28	179	0.473545	8.000000	12.785714	17.000000	0.378788	0.463252	0.583333	1.526455	2	0.736772	0.731626
28	179	0.473545	6.000000	12.785714	18.000000	0.348485	0.498672	0.688889	1.531746	3	0.735891	0.749336
28	179	0.473545	9.000000	12.785714	17.000000	0.363636	0.460236	0.549451	1.526455	2	0.736772	0.730118
28	179	0.473545	8.000000	12.785714	17.000000	0.390476	0.484315	0.602564	1.526455	2	0.736772	0.742157
28	179	0.473545	7.000000	12.785714	17.000000	0.333333	0.496071	0.619048	1.531746	3	0.735891	0.748036
28	179	0.473545	7.000000	12.785714	18.000000	0.277778	0.493479	0.600000	1.526455	2	0.736772	0.746739
28	179	0.473545	8.000000	12.785714	18.000000	0.311111	0.489527	0.622222	1.529101	3	0.736332	0.744763
28	179	0.473545	5.000000	12.785714	20.000000	0.100000	0.488138	0.606061	1.526455	2	0.736772	0.744069
28	179	0.473545	7.000000	12.785714	18.000000	0.361111	0.478402	0.694444	1.526455	2	0.736772	0.739201
28	179	0.473545	7.000000	12.785714	20.000000	0.406593	0.481880	0.600000	1.526455	2	0.736772	0.740940
28	179	0.473545	5.000000	12.785714	19.000000	0.300000	0.472460	0.622222	1.531746	3	0.735891	0.736230
28	179	0.473545	6.000000	12.785714	19.000000	0.381818	0.497562	0.644444	1.526455	2	0.736772	0.748781
28	179	0.473545	5.000000	12.785714	20.000000	0.371795	0.491344	0.607143	1.526455	2	0.736772	0.745672
28	179	0.473545	9.000000	12.785714	17.000000	0.400000	0.481465	0.666667	1.526455	2	0.736772	0.740733
28	179	0.473545	7.000000	12.785714	18.000000	0.422222	0.496311	0.642857	1.526455	2	0.736772	0.748156
28	179	0.473545	7.000000	12.785714	18.000000	0.348485	0.483541	0.666667	1.526455	2	0.736772	0.741770
28	179	0.473545	4.000000	12.785714	22.000000	0.397436	0.528176	0.666667	1.529101	3	0.736332	0.764088
28	179	0.473545	4.000000	12.785714	17.000000	0.333333	0.458180	0.581818	1.531746	3	0.735891	0.729090
28	179	0.473545	6.000000	12.785714	18.000000	0.363636	0.482884	0.575758	1.529101	3	0.736332	0.741442
28	179	0.473545	6.000000	12.785714	20.000000	0.371795	0.498816	0.611111	1.526455	2	0.736772	0.749408
28	179	0.473545	5.000000	12.785714	18.000000	0.300000	0.477751	0.611111	1.529101	3	0.736332	0.738875
28	179	0.473545	5.000000	12.785714	17.000000	0.377778	0.464305	0.600000	1.529101	3	0.736332	0.732152
28	179	0.473545	7.000000	12.785714	18.000000	0.345455	0.461639	0.564103	1.526455	2	0.736772	0.730820
28	179	0.473545	8.000000	12.785714	18.000000	0.358974	0.490690	0.607143	1.529101	3	0.736332	0.745345
28	179	0.473545	8.000000	12.785714	18.000000	0.363636	0.479096	0.577778	1.526455	2	0.736772	0.739548
28	179	0.473545	7.000000	12.785714	19.000000	0.383333	0.488733	0.600000	1.526455	2	0.736772	0.744366
28	179	0.473545	7.000000	12.785714	17.000000	0.384615	0.476883	0.666667	1.526455	2	0.736772	0.738441
28	179	0.473545	6.000000	12.785714	18.000000	0.382353	0.493147	0.644444	1.526455	2	0.736772	0.746574
28	179	0.473545	8.000000	12.785714	18.000000	0.318182	0.456371	0.571429	1.526455	2	0.736772	0.728185
28	179	0.473545	7.000000	12.785714	20.000000	0.392857	0.486913	0.600000	1.529101	3	0.736332	0.743457
28	179	0.473545	6.000000	12.785714	19.000000	0.380952	0.490151	0.666667	1.526455	2	0.736772	0.745075
28	179	0.473545	6.000000	12.785714	17.000000	0.333333	0.475772	0.622222	1.526455	2	0.736772	0.737886
28	179	0.473545	8.000000	12.785714	18.000000	0.342857	0.464583	0.535714	1.526455	2	0.736772	0.732292
28	179	0.473545	9.000000	12.785714	19.000000	0.363636	0.497712	0.600000	1.526455	2	0.736772	0.748856
28	179	0.473545	8.000000	12.785714	19.000000	0.397059	0.490319	0.636364	1.526455	2	0.736772	0.745160
28	179	0.473545	7.000000	12.785714	17.000000	0.321429	0.470868	0.545455	1.526455	2	0.736772	0.735434
28	179	0.473545	5.000000	12.785714	20.000000	0.358974	0.495273	0.636364	1.526455	2	0.736772	0.747636
28	179	0.473545	6.000000	12.785714	18.000000	0.391667	0.470327	0.618182	1.526455	2	0.736772	0.735163
28	179	0.473545	6.000000	12.785714	16.000000	0.393939	0.475911	0.551282	1.529101	3	0.736332	0.737955
28	179	0.473545	9.000000	12.785714	17.000000	0.377778	0.472314	0.577778	1.526455	2	0.736772	0.736157
28	179	0.473545	8.000000	12.785714	17.000000	0.371795	0.455715	0.607143	1.526455	2	0.736772	0.727858
28	179	0.473545	4.000000	12.785714	17.000000	0.400000	0.490728	0.666667	1.534392	3	0.735450	0.745364
28	179	0.473545	7.000000	12.785714	19.000000	0.333333	0.467567	0.600000	1.526455	2	0.736772	0.733784
28	179	0.473545	7.000000	12.785714	17.000000	0.380952	0.468751	0.619048	1.526455	2	0.736772	0.734375
28	179	0.473545	9.000000	12.785714	17.000000	0.373626	0.476926	0.666667	1.526455	2	0.736772	0.738463
28	179	0.473545	8.000000	12.785714	17.000000	0.377778	0.470013	0.564103	1.526455	2	0.736772	0.735006
28	179	0.473545	7.000000	12.785714	18.000000	0.340659	0.491674	0.714286	1.526455	2	0.736772	0.745837
28	179	0.473545	8.000000	12.785714	21.000000	0.333333	0.472870	0.581818	1.526455	2	0.736772	0.736435
28	179	0.473545	7.000000	12.785714	17.000000	0.371429	0.480145	0.607143	1.526455	2	0.736772	0.740072
28	179	0.473545	5.000000	12.785714	18.000000	0.348485	0.484955	0.600000	1.526455	2	0.736772	0.742478
28	179	0.473545	5.000000	12.785714	19.000000	0.333333	0.474322	0.619048	1.526455	2	0.736772	0.737161
28	179	0.473545	9.000000	12.785714	16.000000	0.395604	0.479220	0.600000	1.526455	2	0.736772	0.739610
28	179	0.473545	7.000000	12.785714	20.000000	0.363636	0.488788	0.607143	1.526455	2	0.736772	0.744394
28	179	0.473545	4.000000	12.785714	19.000000	0.333333	0.493265	0.622222	1.537037	3	0.735009	0.746633
28	179	0.473545	6.000000	12.785714	18.000000	0.333333	0.482779	0.576923	1.526455	2	0.736772	0.741390
28	179	0.473545	3.000000	12.785714	18.000000	0.333333	0.494643	0.733333	1.542328	3	0.734127	0.747321
28	179	0.473545	7.000000	12.785714	17.000000	0.373626	0.489358	0.575758	1.526455	2	0.736772	0.744679
28	179	0.473545	6.000000	12.785714	18.000000	0.285714	0.493302	0.733333	1.526455	2	0.736772	0.746651
28	179	0.473545	6.000000	12.785714	18.000000	0.363636	0.469098	0.545455	1.531746	3	0.735891	0.734549
28	179	0.473545	6.000000	12.785714	19.000000	0.266667	0.488474	0.666667	1.534392	3	0.735450	0.744237
28	179	0.473545	6.000000	12.785714	19.000000	0.321429	0.488877	0.666667	1.526455	2	0.736772	0.744439
28	179	0.473545	7.000000	12.785714	16.000000	0.423077	0.486418	0.619048	1.526455	2	0.736772	0.743209
28	179	0.473545	4.000000	12.785714	17.000000	0.355556	0.470906	0.581818	1.526455	2	0.736772	0.735453
28	179	0.473545	9.000000	12.785714	17.000000	0.406593	0.481645	0.555556	1.529101	3	0.736332	0.740823
28	179	0.473545	6.000000	12.785714	17.000000	0.371795	0.479667	0.571429	1.526455	2	0.736772	0.739833
28	179	0.473545	4.000000	12.785714	18.000000	0.400000	0.502913	0.581818	1.526455	2	0.736772	0.751457
28	179	0.473545	7.000000	12.785714	18.000000	0.378788	0.458798	0.551282	1.526455	2	0.736772	0.729399
28	179	0.473545	9.000000	12.785714	17.000000	0.371795	0.476048	0.581818	1.526455	2	0.736772	0.738024
28	179	0.473545	7.000000	12.785714	19.000000	0.361111	0.467593	0.714286	1.529101	3	0.736332	0.733797
28	179	0.473545	9.000000	12.785714	18.000000	0.305556	0.454284	0.533333	1.526455	2	0.736772	0.727142
28	179	0.473545	8.000000	12.785714	16.000000	0.366667	0.447705	0.533333	1.529101	3	0.736332	0.723852
28	179	0.473545	7.000000	12.785714	18.000000	0.380952	0.476047	0.590909	1.526455	2	0.736772	0.738023
28	179	0.473545	6.000000	12.785714	18.000000	0.358974	0.491254	0.622222	1.529101	3	0.736332	0.745627
28	179	0.473545	6.000000	12.785714	17.000000	0.400000	0.471621	0.560606	1.526455	2	0.736772	0.735810
28	179	0.473545	8.000000	12.785714	18.000000	0.384615	0.489270	0.642857	1.529101	3	0.736332	0.744635
28	179	0.473545	6.000000	12.785714	17.000000	0.285714	0.462000	0.583333	1.529101	3	0.736332	0.731000
28	179	0.473545	8.000000	12.785714	17.000000	0.327273	0.479076	0.618182	1.526455	2	0.736772	0.739538
28	179	0.473545	9.000000	12.785714	17.000000	0.378788	0.459257	0.563636	1.526455	2	0.736772	0.729629
28	179	0.473545	8.000000	12.785714	17.000000	0.408333	0.479219	0.611111	1.529101	3	0.736332	0.739610
28	179	0.473545	6.000000	12.785714	16.000000	0.397436	0.469010	0.527473	1.529101	3	0.736332	0.734505
28	179	0.473545	6.000000	12.785714	18.000000	0.418182	0.474728	0.560606	1.529101	3	0.736332	0.737364
28	179	0.473545	8.000000	12.785714	18.000000	0.392857	0.476629	0.642857	1.529101	3	0.736332	0.738315
28	179	0.473545	8.000000	12.785714	17.000000	0.363636	0.483266	0.607143	1.526455	2	0.736772	0.741633
28	179	0.473545	3.000000	12.785714	18.000000	0.333333	0.474479	0.563636	1.534392	3	0.735450	0.737239
28	179	0.473545	10.000000	12.785714	17.000000	0.378788	0.445056	0.538462	1.526455	2	0.736772	0.722528
28	179	0.473545	8.000000	12.785714	18.000000	0.346154	0.460443	0.533333	1.526455	2	0.736772	0.730222
28	179	0.473545	7.000000	12.785714	18.000000	0.381818	0.472777	0.581818	1.526455	2	0.736772	0.736388
28	179	0.473545	7.000000	12.785714	17.000000	0.363636	0.453622	0.560440	1.526455	2	0.736772	0.726811
28	179	0.473545	7.000000	12.785714	17.000000	0.363636	0.480566	0.571429	1.529101	3	0.736332	0.740283
28	179	0.473545	7.000000	12.785714	19.000000	0.397436	0.484635	0.583333	1.526455	2	0.736772	0.742317
28	179	0.473545	7.000000	12.785714	17.000000	0.393939	0.475678	0.642857	1.526455	2	0.736772	0.737839
28	179	0.473545	9.000000	12.785714	17.000000	0.327273	0.454501	0.560606	1.526455	2	0.736772	0.727251
28	179	0.473545	6.000000	12.785714	17.000000	0.378788	0.471619	0.571429	1.526455	2	0.736772	0.735809
28	179	0.473545	7.000000	12.785714	18.000000	0.373626	0.484264	0.611111	1.526455	2	0.736772	0.742132
28	179	0.473545	3.000000	12.785714	18.000000	0.346154	0.505641	1.000000	1.537037	3	0.735009	0.752821
28	179	0.473545	9.000000	12.785714	17.000000	0.381818	0.474423	0.638889	1.526455	2	0.736772	0.737212
28	179	0.473545	8.000000	12.785714	19.000000	0.373626	0.455978	0.600000	1.526455	2	0.736772	0.727989
28	179	0.473545	9.000000	12.785714	19.000000	0.333333	0.474564	0.644444	1.526455	2	0.736772	0.737282
