# Supplementary material for: A Model for Improving the Learning Curves of Artificial Neural Networks
Source: PLoS One. 2016 Feb 22;11(2):e0149874. doi: 10.1371/journal.pone.0149874 (PMC4763452; doi:10.1371/journal.pone.0149874)
Supplement: S1 Dataset — (ZIP) [file pone.0149874.s004.zip › dataset/robot/data/synapses_removed_from_dunn_2004.txt]

Synapses removed:

AFD     AIB      3    6
AIY     RIM      4   12
AIB     DVC      6   10
AIB     FLP      6   11
RIM     AVA*    12   14
RIB     AVB     13   15
