# Supplementary material for: A Model for Improving the Learning Curves of Artificial Neural Networks
Source: PLoS One. 2016 Feb 22;11(2):e0149874. doi: 10.1371/journal.pone.0149874 (PMC4763452; doi:10.1371/journal.pone.0149874)
Supplement: S1 Dataset — (ZIP) [file pone.0149874.s004.zip › dataset/robot/data/learn_input_robot.csv]

53	25
49	50
57	12
21	48
17	35
30	40
23	32
60	58
40	45
9	38
1	15
9	51
10	25
8	7
63	14
32	53
39	19
40	33
31	61
18	49
33	49
25	56
18	22
51	58
4	60
33	5
12	42
56	22
4	1
29	4
15	61
57	54
17	34
24	48
32	42
33	2
28	59
59	45
18	47
40	22
43	10
28	55
52	21
14	56
22	43
60	37
41	54
28	58
25	51
43	57
30	14
60	58
9	56
40	27
39	18
50	19
28	14
12	17
35	26
11	57
6	8
31	48
62	59
43	24
47	23
19	15
37	15
10	46
8	50
10	47
5	60
3	33
11	15
50	46
41	61
40	48
6	8
33	5
4	13
29	52
36	48
3	10
63	13
56	8
63	3
55	5
0	58
37	11
10	25
58	52
23	35
37	29
43	6
33	48
19	63
36	55
47	40
2	47
52	58
55	52
62	47
57	62
42	31
10	52
56	5
41	16
40	14
44	20
21	15
5	40
14	41
32	61
18	34
45	7
30	37
59	28
21	53
27	0
22	38
52	15
43	30
30	19
45	12
39	3
26	44
42	40
22	12
38	40
46	21
47	13
58	43
41	16
34	6
16	55
43	6
7	23
36	37
42	18
49	18
21	12
62	0
52	21
12	27
60	58
48	44
8	43
24	49
59	58
54	13
50	35
19	57
57	55
31	36
10	17
54	31
29	53
31	18
11	43
46	9
38	31
53	46
11	14
31	8
9	23
20	59
57	39
53	52
31	21
25	42
38	16
10	5
7	41
23	18
21	6
27	59
37	17
42	48
31	10
56	39
33	13
35	27
52	25
15	21
46	40
62	21
57	9
26	0
49	49
19	7
55	45
3	28
62	45
13	30
55	6
6	24
19	41
51	8
3	3
29	49
44	28
