# Supplementary material for: A Model for Improving the Learning Curves of Artificial Neural Networks
Source: PLoS One. 2016 Feb 22;11(2):e0149874. doi: 10.1371/journal.pone.0149874 (PMC4763452; doi:10.1371/journal.pone.0149874)
Supplement: S1 Dataset — (ZIP) [file pone.0149874.s004.zip › dataset/robot/data/learn_input_c_elegans_chemotaxis_network_article.csv]

-5
-11
-18
-20
-22
-25
-29
-29
-27
-26
-26
-23
-19
-19
-23
-25
-25
-22
-20
-21
-20
-11
10
22
7
1
8
15
13
10
11
13
15
17
18
18
13
4
-3
-4
-4
-5
-3
0
1
0
-2
-3
1
9
18
25
26
20
13
9
5
2
-1
-2
-4
-4
-6
-6
-5
-2
-2
-3
-2
2
4
4
7
11
13
15
10
4
-1
-4
-6
-7
-11
-16
-19
-18
-11
-5
-5
-4
0
5
4
-5
-14
-17
-13
-6
0
6
