# Supplementary material for: A Model for Improving the Learning Curves of Artificial Neural Networks
Source: PLoS One. 2016 Feb 22;11(2):e0149874. doi: 10.1371/journal.pone.0149874 (PMC4763452; doi:10.1371/journal.pone.0149874)
Supplement: S1 Dataset — (ZIP) [file pone.0149874.s004.zip › dataset/robot/data/c_elegans_chemotaxis_network_dunn_2004.rep]

Network statistics:
Number of vertices = 15
Number of edges = 33
Network density = 0.314286

Degree distribution:
        Cluster      Frequency   Frequency(%)
              2              4      26.666667
              3              1       6.666667
              4              5      33.333333
              5              2      13.333333
              6              1       6.666667
              7              1       6.666667
             12              1       6.666667

Average vertex degree = 4.4

Average clustering coefficient = 0.563348

Average shortest path = 1.76636

Network diameter = 3

Average global efficiency = 0.653968

Average local efficiency = 0.835729
