# Supplementary material for: A Model for Improving the Learning Curves of Artificial Neural Networks
Source: PLoS One. 2016 Feb 22;11(2):e0149874. doi: 10.1371/journal.pone.0149874 (PMC4763452; doi:10.1371/journal.pone.0149874)
Supplement: S1 Dataset — (ZIP) [file pone.0149874.s004.zip › dataset/robot/data/c_elegans_chemotaxis_network_dunn_2004.net]

*Vertices 15
1 "ASE"
2 "AWC"
3 "AFD"
4 "AIY"
5 "AIA"
6 "AIB"
7 "RIA"
8 "RIF"
9 "SAAD"
10 "DVC"
11 "FLP"
12 "RIM"
13 "RIB"
14 "AVA"
15 "AVB"
*Edges
1 2
1 3
1 4
1 5
1 6
1 7
2 2
2 6
2 7
3 6
4 6
4 12
4 13
5 6
5 8
6 9
6 10
6 11
6 12
6 13
6 14
6 15
7 7
7 14
8 15
9 14
10 14
11 11
11 14
11 15
12 14
12 15
13 13
13 14
13 15
