# Supplementary material for: A Model for Improving the Learning Curves of Artificial Neural Networks
Source: PLoS One. 2016 Feb 22;11(2):e0149874. doi: 10.1371/journal.pone.0149874 (PMC4763452; doi:10.1371/journal.pone.0149874)
Supplement: S1 Dataset — (ZIP) [file pone.0149874.s004.zip › dataset/robot/data/c_elegans_chemotaxis_network_derivative_of_the_concentration.ods]

## Sheet: Planilha1
t	dC/dt	A(t)
0	-5	0
1	-11	-1
2	-18	-1
3	-20	-1
4	-22	-1
5	-25	-1
6	-29	-1
7	-29	-1
8	-27	-1
9	-26	-1
10	-26	-1
11	-23	-1
12	-19	-1
13	-19	-1
14	-23	-1
15	-25	-1
16	-25	-1
17	-22	-1
18	-20	-1
19	-21	-1
20	-20	-1
21	-11	-1
22	10	1	Objetivo:						Rede	Epochs	ETL	ETP
23	22	1							C. elegans (Dunn 2004)	496	685,66300	0,00371
24	7	1							Clique	135	318,12238	0,00588
25	1	0							Random	1000	1467,96000	0,00496
26	8	1	C. elegans (Dunn 2004):						Scale-free	412	696,40200	0,00450
27	15	1							Small world	106	163,31900	0,00400
28	13	1
29	10	1
30	11	1	Clique:
31	13	1
32	15	1
33	17	1
34	18	1	Random:
35	18	1
36	13	1
37	4	0
38	-3	0	Scale-free:
39	-4	0
40	-4	0
41	-5	0
42	-3	0	Small world:
43	0	0
44	1	0
45	0	0
46	-2	0
47	-3	0
48	1	0
49	9	1
50	18	1
51	25	1
52	26	1
53	20	1
54	13	1
55	9	1
56	5	0
57	2	0
58	-1	0
59	-2	0
60	-4	0
61	-4	0
62	-6	-1
63	-6	-1
64	-5	0
65	-2	0
66	-2	0
67	-3	0
68	-2	0
69	2	0
70	4	0
71	4	0
72	7	1
73	11	1
74	13	1
75	15	1
76	10	1
77	4	0
78	-1	0
79	-4	0
80	-6	-1
81	-7	-1
82	-11	-1
83	-16	-1
84	-19	-1
85	-18	-1
86	-11	-1
87	-5	0
88	-5	0
89	-4	0
90	0	0
91	5	0
92	4	0
93	-5	0
94	-14	-1
95	-17	-1
96	-13	-1
97	-6	-1
98	0	0
99	6	1
