# Supplementary material for: A Model for Improving the Learning Curves of Artificial Neural Networks
Source: PLoS One. 2016 Feb 22;11(2):e0149874. doi: 10.1371/journal.pone.0149874 (PMC4763452; doi:10.1371/journal.pone.0149874)
Supplement: S1 Dataset — (ZIP) [file pone.0149874.s004.zip › dataset/robot/data/c_elegans_chemotaxis_network_derivative_of_the_concentration.csv]

0	-5
1	-11
2	-18
3	-20
4	-22
5	-25
6	-29
7	-29
8	-27
9	-26
10	-26
11	-23
12	-19
13	-19
14	-23
15	-25
16	-25
17	-22
18	-20
19	-21
20	-20
21	-11
22	10
23	22
24	7
25	1
26	8
27	15
28	13
29	10
30	11
31	13
32	15
33	17
34	18
35	18
36	13
37	4
38	-3
39	-4
40	-4
41	-5
42	-3
43	0
44	1
45	0
46	-2
47	-3
48	1
49	9
50	18
51	25
52	26
53	20
54	13
55	9
56	5
57	2
58	-1
59	-2
60	-4
61	-4
62	-6
63	-6
64	-5
65	-2
66	-2
67	-3
68	-2
69	2
70	4
71	4
72	7
73	11
74	13
75	15
76	10
77	4
78	-1
79	-4
80	-6
81	-7
82	-11
83	-16
84	-19
85	-18
86	-11
87	-5
88	-5
89	-4
90	0
91	5
92	4
93	-5
94	-14
95	-17
96	-13
97	-6
98	0
99	6
