# Supplementary material for: A Model for Improving the Learning Curves of Artificial Neural Networks
Source: PLoS One. 2016 Feb 22;11(2):e0149874. doi: 10.1371/journal.pone.0149874 (PMC4763452; doi:10.1371/journal.pone.0149874)
Supplement: S1 Dataset — (ZIP) [file pone.0149874.s004.zip › dataset/c_elegans_without_gap_junctions/csv/hybrid_neural_network_correctness_err.csv]

1	0.014422
2	0.0102357
3	0.0111005
4	0.0136805
5	0.0127517
6	0.0125824
7	0.0127113
8	0.0122565
9	0.0130696
10	0.0140698
11	0.0129313
12	0.012772
13	0.0122719
14	0.0131947
15	0.0132387
16	0.0132761
17	0.0134033
18	0.0134062
19	0.0131974
20	0.0133326
21	0.0133246
22	0.0131506
23	0.0131098
24	0.0128899
25	0.0135063
26	0.0132347
27	0.0131645
28	0.0131014
29	0.0133915
30	0.0133526
31	0.0133223
32	0.0133254
33	0.013512
34	0.0135235
35	0.0135224
36	0.0138038
37	0.0134615
38	0.0141658
39	0.0134809
40	0.0136947
41	0.0139121
42	0.0137182
43	0.0136374
44	0.0137079
45	0.0136935
46	0.0135758
47	0.0137579
48	0.0139506
49	0.0134695
50	0.0136426
51	0.0136273
52	0.0139301
53	0.0143983
54	0.014323
55	0.0144239
56	0.0142935
57	0.0145366
58	0.0143198
59	0.0143029
60	0.0143807
61	0.0143177
62	0.0143171
63	0.0142563
64	0.01447
65	0.0143705
66	0.0142407
67	0.0142943
68	0.0142944
69	0.0144278
70	0.0143142
71	0.0143932
72	0.014478
73	0.0143769
74	0.0144365
75	0.0145371
76	0.0145396
77	0.0141923
78	0.0144232
79	0.0143439
80	0.0146342
81	0.0142011
82	0.0145169
83	0.0144235
84	0.0142552
85	0.0142932
86	0.0142504
87	0.0143819
88	0.0142803
89	0.0143337
90	0.0144635
91	0.0142426
92	0.0142653
93	0.0144909
94	0.0145961
95	0.0143181
96	0.0141302
97	0.0144035
98	0.0143832
99	0.0145111
100	0.0143184
101	0.014353
102	0.0142847
103	0.0143769
104	0.0143917
105	0.0142932
106	0.0142904
107	0.0145187
108	0.014321
109	0.0143048
110	0.0143536
111	0.0143411
112	0.0143889
113	0.0144244
114	0.0143889
115	0.0143053
116	0.0142564
117	0.0143343
118	0.0145215
119	0.014518
120	0.0144576
121	0.0145432
122	0.0144621
123	0.0144611
124	0.0144326
125	0.0145495
126	0.0145262
127	0.0144171
128	0.0146859
129	0.0144887
130	0.0144329
131	0.0146062
132	0.0146502
133	0.0145056
134	0.0146663
135	0.0147315
136	0.0147021
137	0.0140634
138	0.0147608
139	0.0147322
140	0.0149308
141	0.0149618
142	0.0150292
143	0.0148088
144	0.0148506
145	0.0149326
146	0.0150328
147	0.0150001
148	0.0149592
149	0.0149249
150	0.0149169
151	0.015033
152	0.015066
153	0.015179
154	0.0150973
155	0.0152509
156	0.015283
157	0.0153748
158	0.015336
159	0.0153573
160	0.0154159
161	0.0154645
162	0.0155013
163	0.015498
164	0.0155657
165	0.0156498
166	0.0156863
167	0.0156779
168	0.0157947
169	0.0157839
170	0.0156546
171	0.0157601
172	0.0156608
173	0.0156952
174	0.0158137
175	0.0156207
176	0.0157199
177	0.0157783
178	0.0156979
179	0.01567
180	0.0157565
181	0.0155799
182	0.0156372
183	0.0157236
184	0.0156007
185	0.0156313
186	0.0157063
187	0.0177073
188	0.0168649
189	0.0166761
190	0.0168703
191	0.0168883
192	0.016979
193	0.0168053
194	0.0156341
195	0.015756
196	0.0156676
197	0.0156893
198	0.0156873
199	0.0157057
200	0.0156706
201	0.0155287
202	0.0156033
203	0.0156105
204	0.0155761
205	0.0155758
206	0.0160654
207	0.0155864
208	0.0155495
209	0.0155032
210	0.0154402
211	0.0156602
212	0.0157105
213	0.0154818
214	0.0155309
215	0.0157094
216	0.0156736
217	0.0156169
218	0.0156825
219	0.0155973
220	0.0157347
221	0.0156812
222	0.01572
223	0.0156755
224	0.0156234
225	0.0157156
226	0.0155942
227	0.0156361
228	0.015693
229	0.0156446
230	0.0156479
231	0.0155733
232	0.0159976
233	0.0160612
234	0.0171156
235	0.0164966
236	0.0165914
237	0.0164754
238	0.0161347
239	0.0157791
240	0.0159822
241	0.0159775
242	0.0160579
243	0.0159141
244	0.0160733
245	0.0161901
246	0.0160884
247	0.0160854
248	0.0161756
249	0.0168403
250	0.0165552
251	0.0160539
252	0.0161444
253	0.016067
254	0.0159396
255	0.0160516
256	0.0160372
257	0.0160758
258	0.0159965
259	0.0160363
260	0.0160912
261	0.0161172
262	0.0159769
263	0.016591
264	0.0166142
265	0.0165297
266	0.0166075
267	0.0158174
268	0.0163429
269	0.016321
270	0.0159621
271	0.0158955
272	0.0158512
273	0.0160232
274	0.0159344
275	0.0159265
276	0.0158873
277	0.0159027
278	0.0158786
279	0.015925
280	0.0159605
281	0.0159248
282	0.0161601
283	0.0158878
284	0.0158958
285	0.015982
286	0.0159547
287	0.0160842
288	0.015908
289	0.0160233
290	0.0159259
291	0.0160108
292	0.0159908
293	0.016095
294	0.0161223
295	0.0159816
296	0.0160278
297	0.0158975
298	0.0159517
299	0.0159389
300	0.0158807
301	0.0159526
302	0.0159553
303	0.0158705
304	0.0159792
305	0.0159292
306	0.0159155
307	0.0159449
308	0.0158212
309	0.0158962
310	0.0159541
311	0.0158856
312	0.0158853
313	0.0159407
314	0.0159014
315	0.0159682
316	0.0159047
317	0.0158767
318	0.0159409
319	0.0159116
320	0.0159396
321	0.0159087
322	0.0158508
323	0.0157689
324	0.0160389
325	0.0159978
326	0.0158976
327	0.0159506
328	0.0159349
329	0.015904
330	0.0159593
331	0.0159729
332	0.015961
333	0.0159412
334	0.0160248
335	0.0159755
336	0.0160915
337	0.0159031
338	0.015952
339	0.01595
340	0.0159069
341	0.0159849
342	0.0158316
343	0.0157114
344	0.0158842
345	0.0159178
346	0.0159353
347	0.0158727
348	0.0159527
349	0.0159313
350	0.0159327
351	0.0158632
352	0.0158836
353	0.015936
354	0.0158187
355	0.015835
356	0.0156702
357	0.0159173
358	0.0158533
359	0.0159748
360	0.0158406
361	0.0158406
362	0.0158395
363	0.0159213
364	0.0158957
365	0.0158974
366	0.0157869
367	0.0158994
368	0.0157673
369	0.0158873
370	0.0158859
371	0.0159254
372	0.0158861
373	0.0168725
374	0.0158898
375	0.0167324
376	0.0159071
377	0.0159988
378	0.0160186
379	0.0159729
380	0.0159048
381	0.0158909
382	0.0157747
383	0.0158723
384	0.0157907
385	0.0158696
386	0.0158191
387	0.015702
388	0.0159887
389	0.0159095
390	0.0158695
391	0.0158723
392	0.0157465
393	0.0157396
394	0.0159095
395	0.0158861
396	0.0158836
397	0.0159449
398	0.015931
399	0.0159481
400	0.0158794
401	0.0158875
402	0.0159274
403	0.0159591
404	0.0159541
405	0.0159192
406	0.015939
407	0.0159086
408	0.016033
409	0.0159814
410	0.0159814
411	0.0159846
412	0.0159814
413	0.0159544
414	0.0159603
415	0.0159467
416	0.0160079
417	0.0159677
418	0.0159086
419	0.0159255
420	0.015827
421	0.0159677
422	0.0159905
423	0.0159086
424	0.0159448
425	0.015971
426	0.0159607
427	0.0159677
428	0.0158678
429	0.0158619
430	0.0158678
431	0.0159086
432	0.015827
433	0.0159617
434	0.0159969
435	0.0159389
436	0.0159272
437	0.0158678
438	0.0159086
439	0.0159677
440	0.0159677
441	0.016004
442	0.015995
443	0.0160296
444	0.0159981
445	0.0160174
446	0.0159677
447	0.0159677
448	0.0159677
449	0.0159814
450	0.0159011
451	0.0159133
452	0.0158795
453	0.0159617
454	0.0159173
455	0.015811
456	0.015906
457	0.0159677
458	0.0160486
459	0.0160453
460	0.0159335
461	0.0159335
462	0.0158416
463	0.0159588
464	0.0159588
465	0.0159588
466	0.0160177
467	0.01601
468	0.01601
469	0.0160399
470	0.0159428
471	0.0160172
472	0.015944
473	0.016014
474	0.016014
475	0.0160007
476	0.0160597
477	0.0160731
478	0.0160731
479	0.0160597
480	0.0160731
481	0.0160984
482	0.0160997
483	0.0160274
484	0.0160274
485	0.0159912
486	0.015944
487	0.0160731
488	0.0160148
489	0.0160411
490	0.0159488
491	0.0160292
492	0.0161253
493	0.0160548
494	0.0160141
495	0.0160141
496	0.015961
497	0.0160903
498	0.0160991
499	0.0161254
500	0.0160312
501	0.0160432
502	0.015961
503	0.016077
504	0.0160363
505	0.0160714
506	0.0160363
507	0.0160148
508	0.0160363
509	0.0161178
510	0.0161077
511	0.0161077
512	0.0160488
513	0.016084
514	0.0160709
515	0.0160139
516	0.015953
517	0.0160671
518	0.0160671
519	0.0160671
520	0.0160671
521	0.0160457
522	0.0160671
523	0.0160671
524	0.0160079
525	0.0160079
526	0.016043
527	0.0158896
528	0.0161077
529	0.0160671
530	0.0160671
531	0.0160671
532	0.0160491
533	0.0160082
534	0.0160489
535	0.0158896
536	0.0159375
537	0.0160891
538	0.0160671
539	0.0160671
540	0.0161077
541	0.0160671
542	0.0160671
543	0.0160953
544	0.0160361
545	0.0160361
546	0.0160361
547	0.0160268
548	0.0160268
549	0.0160973
550	0.0160973
551	0.0161101
552	0.0162151
553	0.0161779
554	0.0161593
555	0.016289
556	0.0166402
557	0.0168355
558	0.0169136
559	0.0169604
560	0.0167922
561	0.0167416
562	0.0169422
563	0.0169523
564	0.0169433
565	0.0169236
566	0.0169422
567	0.0169575
568	0.0169848
569	0.0169422
570	0.0169236
571	0.0168519
572	0.0168519
573	0.0168873
574	0.0168445
575	0.0168878
576	0.0169393
577	0.0168664
578	0.0168289
579	0.0168403
580	0.016905
581	0.0168928
582	0.0168691
583	0.0169301
584	0.0168803
585	0.0168803
586	0.0168615
587	0.0169139
588	0.0168321
589	0.0168827
590	0.016895
591	0.0168852
592	0.0167429
593	0.0169139
594	0.0169166
595	0.0169327
596	0.0169327
597	0.0169597
598	0.0168589
599	0.0168558
600	0.0168494
601	0.0168663
602	0.0168007
603	0.0167785
604	0.0167934
605	0.0169885
606	0.0169604
607	0.0169506
608	0.0169506
609	0.0169318
610	0.0169318
611	0.0168981
612	0.0169267
613	0.0169252
614	0.0169155
615	0.0169342
616	0.0169103
617	0.0168912
618	0.0168908
619	0.0169157
620	0.0168966
621	0.0169662
622	0.0169673
623	0.0169682
624	0.0169511
625	0.0169606
626	0.0169414
627	0.0168992
628	0.0170187
629	0.0169915
630	0.0169422
631	0.0169157
632	0.0169157
633	0.0169517
634	0.0169376
635	0.0167922
636	0.0168046
637	0.0167922
638	0.0168046
639	0.0167922
640	0.0168046
641	0.0167922
642	0.01678
643	0.0167731
644	0.0168311
645	0.0167666
646	0.0168585
647	0.0168017
648	0.0168142
649	0.0167971
650	0.0168218
651	0.0168186
652	0.0168311
653	0.0168606
654	0.0168142
655	0.0168276
656	0.0168297
657	0.0168085
658	0.0168477
659	0.0168093
660	0.0168218
661	0.0168093
662	0.0168063
663	0.0168121
664	0.0167857
665	0.0168093
666	0.0167765
667	0.0168536
668	0.0168218
669	0.0168093
670	0.0168218
671	0.0168093
672	0.0168218
673	0.0168093
674	0.0168311
675	0.0168278
676	0.0168311
677	0.0168186
678	0.0168218
679	0.0168093
680	0.0168311
681	0.0168278
682	0.0168218
683	0.0168248
684	0.0168477
685	0.0167845
686	0.0167721
687	0.0167293
688	0.0168754
689	0.0168786
690	0.016857
691	0.0168093
692	0.0168093
693	0.0168093
694	0.0168093
695	0.0168248
696	0.0168352
697	0.0168093
698	0.0168186
699	0.0168687
700	0.0168747
701	0.0168939
702	0.0168504
703	0.0168504
704	0.0168504
705	0.0168504
706	0.0168759
707	0.0168656
708	0.0168595
709	0.0168595
710	0.0168595
711	0.0168747
712	0.0168759
713	0.0168254
714	0.0168148
715	0.0168136
716	0.0168849
717	0.0168496
718	0.0168656
719	0.0168849
720	0.0168595
721	0.0168504
722	0.0168504
723	0.0168595
724	0.0168504
725	0.0168308
726	0.0168399
727	0.0168388
728	0.0168399
729	0.0168595
730	0.0168595
731	0.0168465
732	0.0168465
733	0.0168465
734	0.0168556
735	0.0168123
736	0.0167926
737	0.0168981
738	0.0168981
739	0.0169087
740	0.0169177
741	0.0169177
742	0.0168746
743	0.0168538
744	0.0169177
745	0.0169087
746	0.016889
747	0.0169082
748	0.0168993
749	0.0169189
750	0.0169189
751	0.0169303
752	0.0169405
753	0.0169151
754	0.0168855
755	0.0168855
756	0.0168957
757	0.0168508
758	0.0168508
759	0.0168406
760	0.0168705
761	0.0168705
762	0.0168705
763	0.0168705
764	0.0168705
765	0.0168705
766	0.0168705
767	0.0168705
768	0.0168508
769	0.0168508
770	0.0168274
771	0.0168454
772	0.0168243
773	0.0168705
774	0.0168237
775	0.0168705
776	0.0168705
777	0.0168705
778	0.0168705
779	0.0168705
780	0.0168705
781	0.0168705
782	0.0168508
783	0.0168508
784	0.0168705
785	0.0168705
786	0.0168705
787	0.0168705
788	0.0168705
789	0.0168855
790	0.0168957
791	0.0168705
792	0.0168705
793	0.0168957
794	0.0168855
795	0.0168867
796	0.0168614
797	0.0168614
798	0.0168614
799	0.0168614
800	0.0168614
801	0.0168614
802	0.0168705
803	0.0168454
804	0.0168364
805	0.0168364
806	0.016906
807	0.0168811
808	0.0168811
809	0.0168616
810	0.0168811
811	0.0168811
812	0.016906
813	0.016906
814	0.0168811
815	0.0168811
816	0.0168604
817	0.0168604
818	0.0168687
819	0.01691
820	0.0168864
821	0.016906
822	0.0169391
823	0.0169117
824	0.0168864
825	0.016906
826	0.016906
827	0.0168765
828	0.0168867
829	0.0168765
830	0.0168867
831	0.0168705
832	0.0168705
833	0.0168598
834	0.0168508
835	0.0168598
836	0.0168795
837	0.0168795
838	0.0168705
839	0.0168614
840	0.0168614
841	0.0168614
842	0.0168614
843	0.0168614
844	0.0168614
845	0.0168417
846	0.0168417
847	0.0168316
848	0.0168614
849	0.0168614
850	0.0168614
851	0.0168614
852	0.0168614
853	0.0168417
854	0.0168417
855	0.0168614
856	0.0168614
857	0.0168614
858	0.0168614
859	0.0168614
860	0.0168765
861	0.0168705
862	0.0168603
863	0.0168616
864	0.0168243
865	0.016883
866	0.0168815
867	0.0168768
868	0.0169118
869	0.0169297
870	0.0169297
871	0.0169297
872	0.0169297
873	0.0169118
874	0.0169232
875	0.0169232
876	0.0169232
877	0.0169232
878	0.0169232
879	0.0169384
880	0.0169614
881	0.0169455
882	0.0169911
883	0.0170158
884	0.0170087
885	0.0169801
886	0.0169999
887	0.0169999
888	0.0170087
889	0.0170088
890	0.0169999
891	0.0169801
892	0.0169625
893	0.0169911
894	0.0170146
895	0.0170333
896	0.0170245
897	0.016946
898	0.0169992
899	0.0169152
900	0.0169836
901	0.0169534
902	0.0169534
903	0.0170445
904	0.0170279
905	0.0169656
906	0.0169743
907	0.0169743
908	0.0169656
909	0.016983
910	0.0169457
911	0.0169543
912	0.0169457
913	0.0169543
914	0.0169457
915	0.016963
916	0.0169543
917	0.0169457
918	0.0169543
919	0.016995
920	0.0170033
921	0.0170033
922	0.0170288
923	0.0170033
924	0.0169949
925	0.0170033
926	0.0170033
927	0.0170033
928	0.0169949
929	0.0169949
930	0.0169949
931	0.0169949
932	0.0169949
933	0.0169949
934	0.0169949
935	0.0169949
936	0.0169949
937	0.0170221
938	0.0171058
939	0.0171058
940	0.0171058
941	0.0171058
942	0.0171139
943	0.0171139
944	0.0171139
945	0.0171058
946	0.0171058
947	0.0171058
948	0.0171058
949	0.0171058
950	0.0171058
951	0.0171058
952	0.0171058
953	0.0170822
954	0.0170822
955	0.0170822
956	0.0170822
957	0.0171025
958	0.0170634
959	0.0170369
960	0.0170314
961	0.0170291
962	0.0171093
963	0.0171012
964	0.0171025
965	0.0171025
966	0.0171025
967	0.0171025
968	0.0171189
969	0.0171478
970	0.0171478
971	0.017156
972	0.0171478
973	0.017156
974	0.0171478
975	0.017156
976	0.0171354
977	0.0171189
978	0.0171106
979	0.0170986
980	0.0171442
981	0.0171254
982	0.0171478
983	0.0171478
984	0.0171644
985	0.0171725
986	0.017156
987	0.017156
988	0.0171478
989	0.0170903
990	0.0170986
991	0.0171025
992	0.0171025
993	0.0170822
994	0.0170717
995	0.0170822
996	0.0171551
997	0.0171551
998	0.017135
999	0.0172086
1000	0.0172086
