# Supplementary material for: A Model for Improving the Learning Curves of Artificial Neural Networks
Source: PLoS One. 2016 Feb 22;11(2):e0149874. doi: 10.1371/journal.pone.0149874 (PMC4763452; doi:10.1371/journal.pone.0149874)
Supplement: S1 Dataset — (ZIP) [file pone.0149874.s004.zip › dataset/c_elegans_without_gap_junctions/csv/hybrid_neural_network_correctness_dev.csv]

1	0.14422
2	0.102357
3	0.111005
4	0.136805
5	0.127517
6	0.125824
7	0.127113
8	0.122565
9	0.130696
10	0.140698
11	0.129313
12	0.12772
13	0.122719
14	0.131947
15	0.132387
16	0.132761
17	0.134033
18	0.134062
19	0.131974
20	0.133326
21	0.133246
22	0.131506
23	0.131098
24	0.128899
25	0.135063
26	0.132347
27	0.131645
28	0.131014
29	0.133915
30	0.133526
31	0.133223
32	0.133254
33	0.13512
34	0.135235
35	0.135224
36	0.138038
37	0.134615
38	0.141658
39	0.134809
40	0.136947
41	0.139121
42	0.137182
43	0.136374
44	0.137079
45	0.136935
46	0.135758
47	0.137579
48	0.139506
49	0.134695
50	0.136426
51	0.136273
52	0.139301
53	0.143983
54	0.14323
55	0.144239
56	0.142935
57	0.145366
58	0.143198
59	0.143029
60	0.143807
61	0.143177
62	0.143171
63	0.142563
64	0.1447
65	0.143705
66	0.142407
67	0.142943
68	0.142944
69	0.144278
70	0.143142
71	0.143932
72	0.14478
73	0.143769
74	0.144365
75	0.145371
76	0.145396
77	0.141923
78	0.144232
79	0.143439
80	0.146342
81	0.142011
82	0.145169
83	0.144235
84	0.142552
85	0.142932
86	0.142504
87	0.143819
88	0.142803
89	0.143337
90	0.144635
91	0.142426
92	0.142653
93	0.144909
94	0.145961
95	0.143181
96	0.141302
97	0.144035
98	0.143832
99	0.145111
100	0.143184
101	0.14353
102	0.142847
103	0.143769
104	0.143917
105	0.142932
106	0.142904
107	0.145187
108	0.14321
109	0.143048
110	0.143536
111	0.143411
112	0.143889
113	0.144244
114	0.143889
115	0.143053
116	0.142564
117	0.143343
118	0.145215
119	0.14518
120	0.144576
121	0.145432
122	0.144621
123	0.144611
124	0.144326
125	0.145495
126	0.145262
127	0.144171
128	0.146859
129	0.144887
130	0.144329
131	0.146062
132	0.146502
133	0.145056
134	0.146663
135	0.147315
136	0.147021
137	0.140634
138	0.147608
139	0.147322
140	0.149308
141	0.149618
142	0.150292
143	0.148088
144	0.148506
145	0.149326
146	0.150328
147	0.150001
148	0.149592
149	0.149249
150	0.149169
151	0.15033
152	0.15066
153	0.15179
154	0.150973
155	0.152509
156	0.15283
157	0.153748
158	0.15336
159	0.153573
160	0.154159
161	0.154645
162	0.155013
163	0.15498
164	0.155657
165	0.156498
166	0.156863
167	0.156779
168	0.157947
169	0.157839
170	0.156546
171	0.157601
172	0.156608
173	0.156952
174	0.158137
175	0.156207
176	0.157199
177	0.157783
178	0.156979
179	0.1567
180	0.157565
181	0.155799
182	0.156372
183	0.157236
184	0.156007
185	0.156313
186	0.157063
187	0.177073
188	0.168649
189	0.166761
190	0.168703
191	0.168883
192	0.16979
193	0.168053
194	0.156341
195	0.15756
196	0.156676
197	0.156893
198	0.156873
199	0.157057
200	0.156706
201	0.155287
202	0.156033
203	0.156105
204	0.155761
205	0.155758
206	0.160654
207	0.155864
208	0.155495
209	0.155032
210	0.154402
211	0.156602
212	0.157105
213	0.154818
214	0.155309
215	0.157094
216	0.156736
217	0.156169
218	0.156825
219	0.155973
220	0.157347
221	0.156812
222	0.1572
223	0.156755
224	0.156234
225	0.157156
226	0.155942
227	0.156361
228	0.15693
229	0.156446
230	0.156479
231	0.155733
232	0.159976
233	0.160612
234	0.171156
235	0.164966
236	0.165914
237	0.164754
238	0.161347
239	0.157791
240	0.159822
241	0.159775
242	0.160579
243	0.159141
244	0.160733
245	0.161901
246	0.160884
247	0.160854
248	0.161756
249	0.168403
250	0.165552
251	0.160539
252	0.161444
253	0.16067
254	0.159396
255	0.160516
256	0.160372
257	0.160758
258	0.159965
259	0.160363
260	0.160912
261	0.161172
262	0.159769
263	0.16591
264	0.166142
265	0.165297
266	0.166075
267	0.158174
268	0.163429
269	0.16321
270	0.159621
271	0.158955
272	0.158512
273	0.160232
274	0.159344
275	0.159265
276	0.158873
277	0.159027
278	0.158786
279	0.15925
280	0.159605
281	0.159248
282	0.161601
283	0.158878
284	0.158958
285	0.15982
286	0.159547
287	0.160842
288	0.15908
289	0.160233
290	0.159259
291	0.160108
292	0.159908
293	0.16095
294	0.161223
295	0.159816
296	0.160278
297	0.158975
298	0.159517
299	0.159389
300	0.158807
301	0.159526
302	0.159553
303	0.158705
304	0.159792
305	0.159292
306	0.159155
307	0.159449
308	0.158212
309	0.158962
310	0.159541
311	0.158856
312	0.158853
313	0.159407
314	0.159014
315	0.159682
316	0.159047
317	0.158767
318	0.159409
319	0.159116
320	0.159396
321	0.159087
322	0.158508
323	0.157689
324	0.160389
325	0.159978
326	0.158976
327	0.159506
328	0.159349
329	0.15904
330	0.159593
331	0.159729
332	0.15961
333	0.159412
334	0.160248
335	0.159755
336	0.160915
337	0.159031
338	0.15952
339	0.1595
340	0.159069
341	0.159849
342	0.158316
343	0.157114
344	0.158842
345	0.159178
346	0.159353
347	0.158727
348	0.159527
349	0.159313
350	0.159327
351	0.158632
352	0.158836
353	0.15936
354	0.158187
355	0.15835
356	0.156702
357	0.159173
358	0.158533
359	0.159748
360	0.158406
361	0.158406
362	0.158395
363	0.159213
364	0.158957
365	0.158974
366	0.157869
367	0.158994
368	0.157673
369	0.158873
370	0.158859
371	0.159254
372	0.158861
373	0.168725
374	0.158898
375	0.167324
376	0.159071
377	0.159988
378	0.160186
379	0.159729
380	0.159048
381	0.158909
382	0.157747
383	0.158723
384	0.157907
385	0.158696
386	0.158191
387	0.15702
388	0.159887
389	0.159095
390	0.158695
391	0.158723
392	0.157465
393	0.157396
394	0.159095
395	0.158861
396	0.158836
397	0.159449
398	0.15931
399	0.159481
400	0.158794
401	0.158875
402	0.159274
403	0.159591
404	0.159541
405	0.159192
406	0.15939
407	0.159086
408	0.16033
409	0.159814
410	0.159814
411	0.159846
412	0.159814
413	0.159544
414	0.159603
415	0.159467
416	0.160079
417	0.159677
418	0.159086
419	0.159255
420	0.15827
421	0.159677
422	0.159905
423	0.159086
424	0.159448
425	0.15971
426	0.159607
427	0.159677
428	0.158678
429	0.158619
430	0.158678
431	0.159086
432	0.15827
433	0.159617
434	0.159969
435	0.159389
436	0.159272
437	0.158678
438	0.159086
439	0.159677
440	0.159677
441	0.16004
442	0.15995
443	0.160296
444	0.159981
445	0.160174
446	0.159677
447	0.159677
448	0.159677
449	0.159814
450	0.159011
451	0.159133
452	0.158795
453	0.159617
454	0.159173
455	0.15811
456	0.15906
457	0.159677
458	0.160486
459	0.160453
460	0.159335
461	0.159335
462	0.158416
463	0.159588
464	0.159588
465	0.159588
466	0.160177
467	0.1601
468	0.1601
469	0.160399
470	0.159428
471	0.160172
472	0.15944
473	0.16014
474	0.16014
475	0.160007
476	0.160597
477	0.160731
478	0.160731
479	0.160597
480	0.160731
481	0.160984
482	0.160997
483	0.160274
484	0.160274
485	0.159912
486	0.15944
487	0.160731
488	0.160148
489	0.160411
490	0.159488
491	0.160292
492	0.161253
493	0.160548
494	0.160141
495	0.160141
496	0.15961
497	0.160903
498	0.160991
499	0.161254
500	0.160312
501	0.160432
502	0.15961
503	0.16077
504	0.160363
505	0.160714
506	0.160363
507	0.160148
508	0.160363
509	0.161178
510	0.161077
511	0.161077
512	0.160488
513	0.16084
514	0.160709
515	0.160139
516	0.15953
517	0.160671
518	0.160671
519	0.160671
520	0.160671
521	0.160457
522	0.160671
523	0.160671
524	0.160079
525	0.160079
526	0.16043
527	0.158896
528	0.161077
529	0.160671
530	0.160671
531	0.160671
532	0.160491
533	0.160082
534	0.160489
535	0.158896
536	0.159375
537	0.160891
538	0.160671
539	0.160671
540	0.161077
541	0.160671
542	0.160671
543	0.160953
544	0.160361
545	0.160361
546	0.160361
547	0.160268
548	0.160268
549	0.160973
550	0.160973
551	0.161101
552	0.162151
553	0.161779
554	0.161593
555	0.16289
556	0.166402
557	0.168355
558	0.169136
559	0.169604
560	0.167922
561	0.167416
562	0.169422
563	0.169523
564	0.169433
565	0.169236
566	0.169422
567	0.169575
568	0.169848
569	0.169422
570	0.169236
571	0.168519
572	0.168519
573	0.168873
574	0.168445
575	0.168878
576	0.169393
577	0.168664
578	0.168289
579	0.168403
580	0.16905
581	0.168928
582	0.168691
583	0.169301
584	0.168803
585	0.168803
586	0.168615
587	0.169139
588	0.168321
589	0.168827
590	0.16895
591	0.168852
592	0.167429
593	0.169139
594	0.169166
595	0.169327
596	0.169327
597	0.169597
598	0.168589
599	0.168558
600	0.168494
601	0.168663
602	0.168007
603	0.167785
604	0.167934
605	0.169885
606	0.169604
607	0.169506
608	0.169506
609	0.169318
610	0.169318
611	0.168981
612	0.169267
613	0.169252
614	0.169155
615	0.169342
616	0.169103
617	0.168912
618	0.168908
619	0.169157
620	0.168966
621	0.169662
622	0.169673
623	0.169682
624	0.169511
625	0.169606
626	0.169414
627	0.168992
628	0.170187
629	0.169915
630	0.169422
631	0.169157
632	0.169157
633	0.169517
634	0.169376
635	0.167922
636	0.168046
637	0.167922
638	0.168046
639	0.167922
640	0.168046
641	0.167922
642	0.1678
643	0.167731
644	0.168311
645	0.167666
646	0.168585
647	0.168017
648	0.168142
649	0.167971
650	0.168218
651	0.168186
652	0.168311
653	0.168606
654	0.168142
655	0.168276
656	0.168297
657	0.168085
658	0.168477
659	0.168093
660	0.168218
661	0.168093
662	0.168063
663	0.168121
664	0.167857
665	0.168093
666	0.167765
667	0.168536
668	0.168218
669	0.168093
670	0.168218
671	0.168093
672	0.168218
673	0.168093
674	0.168311
675	0.168278
676	0.168311
677	0.168186
678	0.168218
679	0.168093
680	0.168311
681	0.168278
682	0.168218
683	0.168248
684	0.168477
685	0.167845
686	0.167721
687	0.167293
688	0.168754
689	0.168786
690	0.16857
691	0.168093
692	0.168093
693	0.168093
694	0.168093
695	0.168248
696	0.168352
697	0.168093
698	0.168186
699	0.168687
700	0.168747
701	0.168939
702	0.168504
703	0.168504
704	0.168504
705	0.168504
706	0.168759
707	0.168656
708	0.168595
709	0.168595
710	0.168595
711	0.168747
712	0.168759
713	0.168254
714	0.168148
715	0.168136
716	0.168849
717	0.168496
718	0.168656
719	0.168849
720	0.168595
721	0.168504
722	0.168504
723	0.168595
724	0.168504
725	0.168308
726	0.168399
727	0.168388
728	0.168399
729	0.168595
730	0.168595
731	0.168465
732	0.168465
733	0.168465
734	0.168556
735	0.168123
736	0.167926
737	0.168981
738	0.168981
739	0.169087
740	0.169177
741	0.169177
742	0.168746
743	0.168538
744	0.169177
745	0.169087
746	0.16889
747	0.169082
748	0.168993
749	0.169189
750	0.169189
751	0.169303
752	0.169405
753	0.169151
754	0.168855
755	0.168855
756	0.168957
757	0.168508
758	0.168508
759	0.168406
760	0.168705
761	0.168705
762	0.168705
763	0.168705
764	0.168705
765	0.168705
766	0.168705
767	0.168705
768	0.168508
769	0.168508
770	0.168274
771	0.168454
772	0.168243
773	0.168705
774	0.168237
775	0.168705
776	0.168705
777	0.168705
778	0.168705
779	0.168705
780	0.168705
781	0.168705
782	0.168508
783	0.168508
784	0.168705
785	0.168705
786	0.168705
787	0.168705
788	0.168705
789	0.168855
790	0.168957
791	0.168705
792	0.168705
793	0.168957
794	0.168855
795	0.168867
796	0.168614
797	0.168614
798	0.168614
799	0.168614
800	0.168614
801	0.168614
802	0.168705
803	0.168454
804	0.168364
805	0.168364
806	0.16906
807	0.168811
808	0.168811
809	0.168616
810	0.168811
811	0.168811
812	0.16906
813	0.16906
814	0.168811
815	0.168811
816	0.168604
817	0.168604
818	0.168687
819	0.1691
820	0.168864
821	0.16906
822	0.169391
823	0.169117
824	0.168864
825	0.16906
826	0.16906
827	0.168765
828	0.168867
829	0.168765
830	0.168867
831	0.168705
832	0.168705
833	0.168598
834	0.168508
835	0.168598
836	0.168795
837	0.168795
838	0.168705
839	0.168614
840	0.168614
841	0.168614
842	0.168614
843	0.168614
844	0.168614
845	0.168417
846	0.168417
847	0.168316
848	0.168614
849	0.168614
850	0.168614
851	0.168614
852	0.168614
853	0.168417
854	0.168417
855	0.168614
856	0.168614
857	0.168614
858	0.168614
859	0.168614
860	0.168765
861	0.168705
862	0.168603
863	0.168616
864	0.168243
865	0.16883
866	0.168815
867	0.168768
868	0.169118
869	0.169297
870	0.169297
871	0.169297
872	0.169297
873	0.169118
874	0.169232
875	0.169232
876	0.169232
877	0.169232
878	0.169232
879	0.169384
880	0.169614
881	0.169455
882	0.169911
883	0.170158
884	0.170087
885	0.169801
886	0.169999
887	0.169999
888	0.170087
889	0.170088
890	0.169999
891	0.169801
892	0.169625
893	0.169911
894	0.170146
895	0.170333
896	0.170245
897	0.16946
898	0.169992
899	0.169152
900	0.169836
901	0.169534
902	0.169534
903	0.170445
904	0.170279
905	0.169656
906	0.169743
907	0.169743
908	0.169656
909	0.16983
910	0.169457
911	0.169543
912	0.169457
913	0.169543
914	0.169457
915	0.16963
916	0.169543
917	0.169457
918	0.169543
919	0.16995
920	0.170033
921	0.170033
922	0.170288
923	0.170033
924	0.169949
925	0.170033
926	0.170033
927	0.170033
928	0.169949
929	0.169949
930	0.169949
931	0.169949
932	0.169949
933	0.169949
934	0.169949
935	0.169949
936	0.169949
937	0.170221
938	0.171058
939	0.171058
940	0.171058
941	0.171058
942	0.171139
943	0.171139
944	0.171139
945	0.171058
946	0.171058
947	0.171058
948	0.171058
949	0.171058
950	0.171058
951	0.171058
952	0.171058
953	0.170822
954	0.170822
955	0.170822
956	0.170822
957	0.171025
958	0.170634
959	0.170369
960	0.170314
961	0.170291
962	0.171093
963	0.171012
964	0.171025
965	0.171025
966	0.171025
967	0.171025
968	0.171189
969	0.171478
970	0.171478
971	0.17156
972	0.171478
973	0.17156
974	0.171478
975	0.17156
976	0.171354
977	0.171189
978	0.171106
979	0.170986
980	0.171442
981	0.171254
982	0.171478
983	0.171478
984	0.171644
985	0.171725
986	0.17156
987	0.17156
988	0.171478
989	0.170903
990	0.170986
991	0.171025
992	0.171025
993	0.170822
994	0.170717
995	0.170822
996	0.171551
997	0.171551
998	0.17135
999	0.172086
1000	0.172086
