# Supplementary material for: A Model for Improving the Learning Curves of Artificial Neural Networks
Source: PLoS One. 2016 Feb 22;11(2):e0149874. doi: 10.1371/journal.pone.0149874 (PMC4763452; doi:10.1371/journal.pone.0149874)
Supplement: S1 Dataset — (ZIP) [file pone.0149874.s004.zip › dataset/c_elegans_without_gap_junctions/csv/hybrid_neural_network_correctness_avg.csv]

1	0.1313
2	0.5459
3	0.5903
4	0.6507
5	0.668
6	0.6816
7	0.6876
8	0.6998
9	0.7035
10	0.7014
11	0.7145
12	0.7187
13	0.7263
14	0.728
15	0.733
16	0.7374
17	0.7426
18	0.7448
19	0.7436
20	0.7472
21	0.7501
22	0.7547
23	0.7554
24	0.7585
25	0.7538
26	0.7612
27	0.7578
28	0.7636
29	0.7639
30	0.7648
31	0.7647
32	0.763
33	0.7685
34	0.7638
35	0.7682
36	0.768
37	0.7667
38	0.7641
39	0.7673
40	0.7654
41	0.7674
42	0.7671
43	0.7689
44	0.7705
45	0.7694
46	0.772
47	0.7725
48	0.7716
49	0.7687
50	0.7704
51	0.7705
52	0.7775
53	0.7839
54	0.7838
55	0.7846
56	0.786
57	0.786
58	0.7843
59	0.7844
60	0.7861
61	0.7844
62	0.7852
63	0.7846
64	0.7875
65	0.7856
66	0.783
67	0.7857
68	0.7829
69	0.786
70	0.7855
71	0.7887
72	0.7862
73	0.7882
74	0.7853
75	0.7881
76	0.7888
77	0.7844
78	0.7875
79	0.7853
80	0.7896
81	0.7862
82	0.7878
83	0.7894
84	0.7868
85	0.7881
86	0.7859
87	0.7851
88	0.7882
89	0.7883
90	0.79
91	0.7859
92	0.7893
93	0.7905
94	0.7894
95	0.7889
96	0.7857
97	0.7912
98	0.7903
99	0.7865
100	0.7879
101	0.7885
102	0.7887
103	0.7885
104	0.7897
105	0.7881
106	0.7881
107	0.7912
108	0.788
109	0.7883
110	0.7888
111	0.7899
112	0.7897
113	0.7891
114	0.7897
115	0.7881
116	0.7878
117	0.7911
118	0.7921
119	0.7912
120	0.7913
121	0.793
122	0.7898
123	0.7913
124	0.7923
125	0.7936
126	0.7933
127	0.7916
128	0.7932
129	0.7924
130	0.7957
131	0.7956
132	0.7967
133	0.7948
134	0.7947
135	0.7975
136	0.7953
137	0.7983
138	0.7976
139	0.7954
140	0.7996
141	0.8006
142	0.8011
143	0.7982
144	0.7992
145	0.8013
146	0.7993
147	0.7984
148	0.798
149	0.7993
150	0.799
151	0.7978
152	0.8016
153	0.8032
154	0.8048
155	0.8058
156	0.8069
157	0.8067
158	0.8091
159	0.8085
160	0.8087
161	0.81
162	0.8082
163	0.8082
164	0.8103
165	0.8105
166	0.81
167	0.8111
168	0.8127
169	0.8117
170	0.8123
171	0.8127
172	0.8125
173	0.8123
174	0.8131
175	0.8143
176	0.8134
177	0.8121
178	0.812
179	0.8116
180	0.8121
181	0.8121
182	0.8127
183	0.8111
184	0.8125
185	0.8116
186	0.8109
187	0.8069
188	0.8083
189	0.809
190	0.808
191	0.8091
192	0.8076
193	0.8081
194	0.8109
195	0.8105
196	0.8114
197	0.8122
198	0.8122
199	0.8124
200	0.8122
201	0.815
202	0.8154
203	0.815
204	0.8149
205	0.814
206	0.8127
207	0.8145
208	0.8146
209	0.8156
210	0.8184
211	0.8152
212	0.8137
213	0.8153
214	0.8139
215	0.8161
216	0.8158
217	0.8147
218	0.816
219	0.8159
220	0.8171
221	0.816
222	0.8155
223	0.8157
224	0.8154
225	0.815
226	0.8144
227	0.8142
228	0.8154
229	0.8175
230	0.8165
231	0.8158
232	0.8134
233	0.8124
234	0.8092
235	0.8111
236	0.8124
237	0.8107
238	0.8107
239	0.8151
240	0.8168
241	0.8146
242	0.8161
243	0.8156
244	0.8155
245	0.8161
246	0.8175
247	0.8137
248	0.8163
249	0.808
250	0.8116
251	0.8151
252	0.8119
253	0.8125
254	0.8152
255	0.8173
256	0.8167
257	0.8156
258	0.8164
259	0.8149
260	0.8168
261	0.8165
262	0.817
263	0.8147
264	0.8151
265	0.8139
266	0.8136
267	0.8182
268	0.816
269	0.8164
270	0.818
271	0.8186
272	0.8175
273	0.8194
274	0.8195
275	0.8189
276	0.8183
277	0.8188
278	0.8201
279	0.8201
280	0.821
281	0.8191
282	0.8194
283	0.8196
284	0.8197
285	0.8203
286	0.8212
287	0.8231
288	0.8219
289	0.8211
290	0.8206
291	0.8209
292	0.8205
293	0.8227
294	0.823
295	0.8204
296	0.8228
297	0.8224
298	0.8222
299	0.8218
300	0.8219
301	0.822
302	0.8212
303	0.8219
304	0.8217
305	0.8217
306	0.8222
307	0.8232
308	0.8229
309	0.8242
310	0.8218
311	0.8218
312	0.824
313	0.8221
314	0.8221
315	0.8237
316	0.823
317	0.8246
318	0.8222
319	0.8215
320	0.823
321	0.8223
322	0.8219
323	0.8222
324	0.8237
325	0.823
326	0.8212
327	0.8223
328	0.8217
329	0.8225
330	0.8222
331	0.8224
332	0.8221
333	0.8217
334	0.8235
335	0.8221
336	0.8245
337	0.822
338	0.8233
339	0.822
340	0.8211
341	0.8224
342	0.8213
343	0.8233
344	0.8229
345	0.8217
346	0.8219
347	0.8209
348	0.8224
349	0.8218
350	0.8222
351	0.8207
352	0.8212
353	0.8223
354	0.8215
355	0.8214
356	0.822
357	0.8218
358	0.8226
359	0.8233
360	0.8206
361	0.8206
362	0.8202
363	0.8216
364	0.8215
365	0.8214
366	0.8208
367	0.8228
368	0.8224
369	0.8228
370	0.8232
371	0.8228
372	0.8212
373	0.8187
374	0.8224
375	0.8192
376	0.8234
377	0.8217
378	0.8199
379	0.8217
380	0.8219
381	0.8216
382	0.8226
383	0.821
384	0.8226
385	0.8221
386	0.8217
387	0.8229
388	0.8228
389	0.8217
390	0.8209
391	0.821
392	0.8213
393	0.8232
394	0.8217
395	0.8212
396	0.8212
397	0.8223
398	0.822
399	0.8223
400	0.8213
401	0.8215
402	0.8221
403	0.8229
404	0.8225
405	0.8221
406	0.8236
407	0.8231
408	0.8207
409	0.823
410	0.823
411	0.8231
412	0.823
413	0.8232
414	0.8234
415	0.8231
416	0.8222
417	0.8227
418	0.8231
419	0.8234
420	0.825
421	0.8227
422	0.8232
423	0.8231
424	0.8238
425	0.8228
426	0.8223
427	0.8227
428	0.8236
429	0.8234
430	0.8236
431	0.8231
432	0.825
433	0.8225
434	0.8233
435	0.8235
436	0.8232
437	0.8236
438	0.8231
439	0.8227
440	0.8227
441	0.8235
442	0.8233
443	0.824
444	0.8233
445	0.8237
446	0.8227
447	0.8227
448	0.8227
449	0.823
450	0.8238
451	0.824
452	0.8232
453	0.8225
454	0.8246
455	0.8245
456	0.8236
457	0.8227
458	0.8241
459	0.8239
460	0.8239
461	0.8239
462	0.8244
463	0.8232
464	0.8232
465	0.8232
466	0.8228
467	0.8239
468	0.8239
469	0.8244
470	0.825
471	0.8243
472	0.8249
473	0.8243
474	0.8243
475	0.8242
476	0.8238
477	0.8241
478	0.8241
479	0.8238
480	0.8241
481	0.8246
482	0.8246
483	0.8247
484	0.8247
485	0.826
486	0.825
487	0.824
488	0.8253
489	0.8258
490	0.826
491	0.8256
492	0.8234
493	0.8239
494	0.8244
495	0.8244
496	0.8257
497	0.8247
498	0.8249
499	0.8254
500	0.8251
501	0.8253
502	0.8257
503	0.8244
504	0.8249
505	0.8256
506	0.8249
507	0.8253
508	0.8249
509	0.8244
510	0.8242
511	0.8242
512	0.8246
513	0.8253
514	0.8251
515	0.8259
516	0.8263
517	0.8247
518	0.8247
519	0.8247
520	0.8247
521	0.8251
522	0.8247
523	0.8247
524	0.8251
525	0.8251
526	0.8258
527	0.8263
528	0.8242
529	0.8247
530	0.8247
531	0.8247
532	0.8268
533	0.826
534	0.8263
535	0.8263
536	0.8257
537	0.8252
538	0.8247
539	0.8247
540	0.8242
541	0.8247
542	0.8247
543	0.8253
544	0.8257
545	0.8257
546	0.8257
547	0.827
548	0.827
549	0.8264
550	0.8264
551	0.8267
552	0.8272
553	0.8265
554	0.8274
555	0.8273
556	0.8329
557	0.8383
558	0.8385
559	0.8389
560	0.8398
561	0.8404
562	0.8385
563	0.8388
564	0.8393
565	0.8388
566	0.8385
567	0.8383
568	0.838
569	0.8385
570	0.8388
571	0.8393
572	0.8393
573	0.8395
574	0.8402
575	0.8393
576	0.8401
577	0.8399
578	0.84
579	0.84
580	0.8391
581	0.8392
582	0.84
583	0.8386
584	0.8392
585	0.8392
586	0.8395
587	0.8402
588	0.8412
589	0.8406
590	0.8405
591	0.8402
592	0.8417
593	0.8402
594	0.8403
595	0.8399
596	0.8399
597	0.8406
598	0.8417
599	0.8423
600	0.8409
601	0.8405
602	0.8409
603	0.8424
604	0.8423
605	0.8409
606	0.8404
607	0.8401
608	0.8401
609	0.8404
610	0.8404
611	0.841
612	0.8405
613	0.8406
614	0.8408
615	0.84
616	0.8404
617	0.8411
618	0.8405
619	0.8411
620	0.8414
621	0.8413
622	0.841
623	0.8409
624	0.8405
625	0.8407
626	0.8402
627	0.8412
628	0.8402
629	0.8412
630	0.8418
631	0.8411
632	0.8411
633	0.8421
634	0.8413
635	0.8423
636	0.8422
637	0.8423
638	0.8422
639	0.8423
640	0.8422
641	0.8423
642	0.8426
643	0.8443
644	0.8431
645	0.8444
646	0.8425
647	0.8431
648	0.843
649	0.844
650	0.8428
651	0.8432
652	0.8431
653	0.8438
654	0.843
655	0.8438
656	0.8435
657	0.8441
658	0.8435
659	0.8429
660	0.8428
661	0.8429
662	0.8435
663	0.8441
664	0.8442
665	0.8429
666	0.8439
667	0.8424
668	0.8428
669	0.8429
670	0.8428
671	0.8429
672	0.8428
673	0.8429
674	0.8431
675	0.8434
676	0.8431
677	0.8432
678	0.8428
679	0.8429
680	0.8431
681	0.8434
682	0.8428
683	0.8434
684	0.8435
685	0.8433
686	0.8436
687	0.8452
688	0.8426
689	0.8432
690	0.8438
691	0.8429
692	0.8429
693	0.8429
694	0.8429
695	0.8434
696	0.8436
697	0.8429
698	0.8432
699	0.8444
700	0.8446
701	0.845
702	0.8438
703	0.8438
704	0.8438
705	0.8438
706	0.8445
707	0.8443
708	0.8441
709	0.8441
710	0.8441
711	0.8446
712	0.8445
713	0.8442
714	0.8451
715	0.8452
716	0.8448
717	0.845
718	0.8443
719	0.8448
720	0.8441
721	0.8438
722	0.8438
723	0.8441
724	0.8438
725	0.8441
726	0.8444
727	0.8449
728	0.8444
729	0.8441
730	0.8441
731	0.8445
732	0.8445
733	0.8445
734	0.8447
735	0.8446
736	0.8449
737	0.8447
738	0.8447
739	0.8442
740	0.8444
741	0.8444
742	0.8443
743	0.845
744	0.8444
745	0.8442
746	0.8445
747	0.8449
748	0.8447
749	0.8444
750	0.8444
751	0.8445
752	0.8447
753	0.844
754	0.845
755	0.845
756	0.8452
757	0.8448
758	0.8448
759	0.845
760	0.8445
761	0.8445
762	0.8445
763	0.8445
764	0.8445
765	0.8445
766	0.8445
767	0.8445
768	0.8448
769	0.8448
770	0.8454
771	0.8449
772	0.8456
773	0.8445
774	0.8457
775	0.8445
776	0.8445
777	0.8445
778	0.8445
779	0.8445
780	0.8445
781	0.8445
782	0.8448
783	0.8448
784	0.8445
785	0.8445
786	0.8445
787	0.8445
788	0.8445
789	0.845
790	0.8452
791	0.8445
792	0.8445
793	0.8452
794	0.845
795	0.8449
796	0.8442
797	0.8442
798	0.8442
799	0.8442
800	0.8442
801	0.8442
802	0.8445
803	0.8449
804	0.8446
805	0.8446
806	0.8437
807	0.8441
808	0.8441
809	0.8447
810	0.8441
811	0.8441
812	0.8437
813	0.8437
814	0.8441
815	0.8441
816	0.8448
817	0.8448
818	0.8444
819	0.845
820	0.844
821	0.8437
822	0.8442
823	0.8444
824	0.844
825	0.8437
826	0.8437
827	0.8447
828	0.8449
829	0.8447
830	0.8449
831	0.8445
832	0.8445
833	0.845
834	0.8448
835	0.845
836	0.8447
837	0.8447
838	0.8445
839	0.8442
840	0.8442
841	0.8442
842	0.8442
843	0.8442
844	0.8442
845	0.8445
846	0.8445
847	0.8447
848	0.8442
849	0.8442
850	0.8442
851	0.8442
852	0.8442
853	0.8445
854	0.8445
855	0.8442
856	0.8442
857	0.8442
858	0.8442
859	0.8442
860	0.8447
861	0.8456
862	0.8454
863	0.8453
864	0.8456
865	0.8466
866	0.8462
867	0.8468
868	0.8449
869	0.8454
870	0.8454
871	0.8454
872	0.8454
873	0.8449
874	0.8451
875	0.8451
876	0.8451
877	0.8451
878	0.8451
879	0.8467
880	0.8474
881	0.8468
882	0.8452
883	0.8459
884	0.8458
885	0.846
886	0.8455
887	0.8455
888	0.8458
889	0.8457
890	0.8455
891	0.846
892	0.8455
893	0.8452
894	0.846
895	0.8464
896	0.8462
897	0.8462
898	0.8466
899	0.8467
900	0.8461
901	0.8466
902	0.8466
903	0.845
904	0.8464
905	0.8463
906	0.8466
907	0.8466
908	0.8463
909	0.8468
910	0.8466
911	0.8469
912	0.8466
913	0.8469
914	0.8466
915	0.8471
916	0.8469
917	0.8466
918	0.8469
919	0.8476
920	0.8476
921	0.8476
922	0.8483
923	0.8476
924	0.8473
925	0.8476
926	0.8476
927	0.8476
928	0.8473
929	0.8473
930	0.8473
931	0.8473
932	0.8473
933	0.8473
934	0.8473
935	0.8473
936	0.8473
937	0.8481
938	0.8491
939	0.8491
940	0.8491
941	0.8491
942	0.8494
943	0.8494
944	0.8494
945	0.8491
946	0.8491
947	0.8491
948	0.8491
949	0.8491
950	0.8491
951	0.8491
952	0.8491
953	0.8493
954	0.8493
955	0.8493
956	0.8493
957	0.849
958	0.8497
959	0.8513
960	0.8503
961	0.851
962	0.8498
963	0.8495
964	0.849
965	0.849
966	0.849
967	0.849
968	0.8488
969	0.8485
970	0.8485
971	0.8488
972	0.8485
973	0.8488
974	0.8485
975	0.8488
976	0.8493
977	0.8488
978	0.8493
979	0.8498
980	0.8493
981	0.8493
982	0.8485
983	0.8485
984	0.849
985	0.8493
986	0.8488
987	0.8488
988	0.8485
989	0.8496
990	0.8498
991	0.849
992	0.849
993	0.8493
994	0.8495
995	0.8493
996	0.8484
997	0.8484
998	0.8487
999	0.8481
1000	0.8481
