# Supplementary material for: A Model for Improving the Learning Curves of Artificial Neural Networks
Source: PLoS One. 2016 Feb 22;11(2):e0149874. doi: 10.1371/journal.pone.0149874 (PMC4763452; doi:10.1371/journal.pone.0149874)
Supplement: S1 Dataset — (ZIP) [file pone.0149874.s004.zip › dataset/c_elegans_without_gap_junctions/csv/scalefree_neural_network_correctness_dev.csv]

1	0.105225
2	0.096364
3	0.104502
4	0.113106
5	0.119489
6	0.12219
7	0.124539
8	0.125899
9	0.129732
10	0.135836
11	0.140792
12	0.144218
13	0.144345
14	0.147792
15	0.151287
16	0.155079
17	0.157013
18	0.157586
19	0.157469
20	0.156693
21	0.157817
22	0.157704
23	0.158326
24	0.159773
25	0.159867
26	0.160141
27	0.161209
28	0.160812
29	0.161166
30	0.161388
31	0.15457
32	0.153476
33	0.151821
34	0.15138
35	0.151649
36	0.151371
37	0.15083
38	0.151606
39	0.151739
40	0.152752
41	0.152901
42	0.15181
43	0.15233
44	0.151809
45	0.152588
46	0.152156
47	0.152418
48	0.152788
49	0.153191
50	0.153134
51	0.154096
52	0.155599
53	0.156044
54	0.156419
55	0.155885
56	0.155343
57	0.155375
58	0.155089
59	0.155739
60	0.156293
61	0.157042
62	0.156911
63	0.156324
64	0.157395
65	0.156541
66	0.15693
67	0.157137
68	0.156768
69	0.155783
70	0.155995
71	0.156933
72	0.156891
73	0.156023
74	0.156189
75	0.156282
76	0.157104
77	0.157365
78	0.157392
79	0.157371
80	0.157271
81	0.157555
82	0.157408
83	0.157548
84	0.157471
85	0.157555
86	0.15612
87	0.156692
88	0.157669
89	0.156372
90	0.156415
91	0.157541
92	0.15711
93	0.156518
94	0.157669
95	0.157427
96	0.157296
97	0.156841
98	0.156431
99	0.157099
100	0.156528
101	0.157649
102	0.156473
103	0.157975
104	0.156694
105	0.156792
106	0.157258
107	0.15699
108	0.15714
109	0.158551
110	0.157572
111	0.157908
112	0.158865
113	0.157579
114	0.157579
115	0.157624
116	0.161008
117	0.157729
118	0.157473
119	0.157458
120	0.157171
121	0.157905
122	0.160693
123	0.158442
124	0.15846
125	0.15894
126	0.158334
127	0.158492
128	0.158492
129	0.158364
130	0.158644
131	0.159623
132	0.158955
133	0.158206
134	0.159071
135	0.163768
136	0.164286
137	0.165703
138	0.166038
139	0.165907
140	0.166614
141	0.16648
142	0.166364
143	0.165756
144	0.167068
145	0.166755
146	0.166817
147	0.166485
148	0.166253
149	0.167404
150	0.165302
151	0.165934
152	0.165769
153	0.167398
154	0.167214
155	0.16775
156	0.169125
157	0.171189
158	0.171456
159	0.171613
160	0.171631
161	0.171485
162	0.171622
163	0.171711
164	0.171867
165	0.171714
166	0.171645
167	0.171977
168	0.171867
169	0.171483
170	0.171704
171	0.17185
172	0.172503
173	0.172313
174	0.172204
175	0.172471
176	0.172471
177	0.172471
178	0.172471
179	0.172471
180	0.172471
181	0.172471
182	0.172204
183	0.172204
184	0.172204
185	0.172389
186	0.171626
187	0.171979
188	0.171755
189	0.172179
190	0.172313
191	0.172471
192	0.172471
193	0.172471
194	0.172471
195	0.172179
196	0.172243
197	0.172471
198	0.172471
199	0.172735
200	0.171979
201	0.172442
202	0.172313
203	0.172735
204	0.172282
205	0.172506
206	0.172735
207	0.172151
208	0.171979
209	0.172282
210	0.172506
211	0.172577
212	0.172735
213	0.172577
214	0.172471
215	0.172735
216	0.172241
217	0.17237
218	0.172417
219	0.172735
220	0.171979
221	0.172241
222	0.172772
223	0.173605
224	0.173823
225	0.173656
226	0.173793
227	0.173415
228	0.17351
229	0.173716
230	0.173778
231	0.174011
232	0.173681
233	0.173917
234	0.174315
235	0.175182
236	0.1744
237	0.173896
238	0.173963
239	0.174824
240	0.174238
241	0.174401
242	0.173904
243	0.174117
244	0.175535
245	0.174248
246	0.173869
247	0.175058
248	0.17566
249	0.174366
250	0.176046
251	0.175706
252	0.175328
253	0.173714
254	0.174244
255	0.175154
256	0.174905
257	0.175234
258	0.175375
259	0.175543
260	0.175307
261	0.17523
262	0.175437
263	0.174431
264	0.174636
265	0.174925
266	0.174983
267	0.175197
268	0.175588
269	0.175732
270	0.175369
271	0.175057
272	0.175422
273	0.175732
274	0.175537
275	0.175588
276	0.175247
277	0.175485
278	0.175915
279	0.175726
280	0.17587
281	0.175343
282	0.175343
283	0.175392
284	0.175305
285	0.175404
286	0.175421
287	0.175783
288	0.176207
289	0.176134
290	0.174776
291	0.175072
292	0.17545
293	0.176141
294	0.176813
295	0.175375
296	0.174911
297	0.175197
298	0.17593
299	0.175617
300	0.175311
301	0.175732
302	0.174976
303	0.176027
304	0.17591
305	0.17467
306	0.175577
307	0.176685
308	0.176428
309	0.176743
310	0.176203
311	0.175066
312	0.17595
313	0.176239
314	0.175915
315	0.175472
316	0.175298
317	0.174803
318	0.174812
319	0.175376
320	0.174961
321	0.175536
322	0.176967
323	0.176443
324	0.176517
325	0.175515
326	0.175915
327	0.175904
328	0.176151
329	0.175985
330	0.17546
331	0.175464
332	0.176746
333	0.175492
334	0.176094
335	0.174877
336	0.175409
337	0.176762
338	0.175678
339	0.176065
340	0.17487
341	0.175015
342	0.176019
343	0.175254
344	0.175725
345	0.17554
346	0.176007
347	0.176437
348	0.17525
349	0.175566
350	0.175394
351	0.176157
352	0.175575
353	0.175599
354	0.1752
355	0.175401
356	0.17557
357	0.174902
358	0.174903
359	0.175272
360	0.176408
361	0.17571
362	0.175517
363	0.175001
364	0.17563
365	0.175261
366	0.175565
367	0.175036
368	0.17526
369	0.175788
370	0.177359
371	0.176115
372	0.174844
373	0.174963
374	0.175335
375	0.175455
376	0.175684
377	0.174971
378	0.175415
379	0.175342
380	0.175628
381	0.176166
382	0.176236
383	0.175785
384	0.175046
385	0.17492
386	0.17492
387	0.17499
388	0.175059
389	0.175067
390	0.175451
391	0.175922
392	0.176311
393	0.17553
394	0.175785
395	0.174963
396	0.174928
397	0.175058
398	0.175046
399	0.175116
400	0.175116
401	0.175092
402	0.175092
403	0.175058
404	0.175294
405	0.175455
406	0.175478
407	0.175649
408	0.175152
409	0.175402
410	0.175372
411	0.17516
412	0.175208
413	0.175455
414	0.175881
415	0.175881
416	0.175635
417	0.175881
418	0.191344
419	0.191538
420	0.175534
421	0.17572
422	0.175401
423	0.175632
424	0.175707
425	0.175208
426	0.174304
427	0.174304
428	0.174373
429	0.174445
430	0.174555
431	0.174858
432	0.175088
433	0.174694
434	0.174803
435	0.17499
436	0.175306
437	0.174734
438	0.174734
439	0.174743
440	0.174673
441	0.174673
442	0.174673
443	0.174595
444	0.174605
445	0.174407
446	0.174407
447	0.174407
448	0.174395
449	0.174521
450	0.174531
451	0.17459
452	0.174601
453	0.174747
454	0.174926
455	0.175074
456	0.175294
457	0.174595
458	0.174579
459	0.174534
460	0.174579
461	0.174521
462	0.174521
463	0.174521
464	0.174521
465	0.17459
466	0.1747
467	0.174748
468	0.175074
469	0.175244
470	0.174595
471	0.174501
472	0.174595
473	0.174439
474	0.174439
475	0.174534
476	0.174521
477	0.174521
478	0.174521
479	0.17459
480	0.17459
481	0.1747
482	0.174926
483	0.175074
484	0.174595
485	0.174595
486	0.174595
487	0.174595
488	0.174595
489	0.174534
490	0.174407
491	0.174407
492	0.174407
493	0.174395
494	0.174521
495	0.174521
496	0.17459
497	0.17459
498	0.1747
499	0.174926
500	0.175244
501	0.174595
502	0.174595
503	0.174595
504	0.174422
505	0.174534
506	0.174361
507	0.174439
508	0.174439
509	0.174426
510	0.174426
511	0.174176
512	0.174416
513	0.174479
514	0.174481
515	0.174719
516	0.175869
517	0.174884
518	0.175131
519	0.175088
520	0.176592
521	0.174876
522	0.174412
523	0.174501
524	0.174492
525	0.173984
526	0.174169
527	0.174533
528	0.175917
529	0.174439
530	0.174426
531	0.174176
532	0.174244
533	0.174479
534	0.173979
535	0.174349
536	0.175275
537	0.174861
538	0.174801
539	0.17512
540	0.174313
541	0.174028
542	0.174426
543	0.174294
544	0.174435
545	0.17479
546	0.174454
547	0.174661
548	0.17554
549	0.175431
550	0.174969
551	0.174644
552	0.174716
553	0.174879
554	0.174969
555	0.176138
556	0.17825
557	0.17861
558	0.178878
559	0.178557
560	0.178822
561	0.178827
562	0.178836
563	0.179012
564	0.18065
565	0.17909
566	0.180344
567	0.179237
568	0.179237
569	0.179237
570	0.178633
571	0.179
572	0.179161
573	0.179232
574	0.179353
575	0.179895
576	0.179459
577	0.179642
578	0.179894
579	0.179804
580	0.179389
581	0.180245
582	0.179703
583	0.179193
584	0.179272
585	0.179356
586	0.179542
587	0.179542
588	0.178796
589	0.178882
590	0.178882
591	0.179142
592	0.179221
593	0.179491
594	0.179456
595	0.179456
596	0.178888
597	0.179176
598	0.179463
599	0.179366
600	0.179556
601	0.179556
602	0.179594
603	0.179973
604	0.180107
605	0.178792
606	0.17856
607	0.178815
608	0.178407
609	0.178707
610	0.178909
611	0.178993
612	0.178367
613	0.178628
614	0.178707
615	0.178921
616	0.178175
617	0.178277
618	0.178277
619	0.178537
620	0.17862
621	0.17888
622	0.178905
623	0.178502
624	0.1783
625	0.178587
626	0.178845
627	0.179189
628	0.179547
629	0.17899
630	0.17877
631	0.178972
632	0.178792
633	0.178988
634	0.179154
635	0.17899
636	0.178734
637	0.179007
638	0.178133
639	0.178121
640	0.178072
641	0.178091
642	0.178091
643	0.178072
644	0.178205
645	0.178175
646	0.178311
647	0.178294
648	0.17856
649	0.178657
650	0.178926
651	0.179039
652	0.178486
653	0.1789
654	0.179502
655	0.17891
656	0.178136
657	0.178208
658	0.178208
659	0.178208
660	0.178327
661	0.178588
662	0.178651
663	0.178921
664	0.179018
665	0.178452
666	0.178753
667	0.178927
668	0.179133
669	0.178785
670	0.179038
671	0.179352
672	0.179728
673	0.177841
674	0.177841
675	0.177985
676	0.177985
677	0.178103
678	0.178103
679	0.178241
680	0.178503
681	0.178582
682	0.178786
683	0.178188
684	0.178248
685	0.178452
686	0.178617
687	0.178753
688	0.178197
689	0.178419
690	0.178588
691	0.178775
692	0.178775
693	0.178027
694	0.178027
695	0.178221
696	0.178616
697	0.178885
698	0.178146
699	0.178203
700	0.178504
701	0.178888
702	0.178027
703	0.178164
704	0.178537
705	0.17887
706	0.178255
707	0.178255
708	0.178499
709	0.178792
710	0.177997
711	0.178018
712	0.178018
713	0.177997
714	0.178116
715	0.178136
716	0.178241
717	0.178241
718	0.178503
719	0.178564
720	0.178757
721	0.178854
722	0.178241
723	0.178503
724	0.178854
725	0.177977
726	0.177928
727	0.177916
728	0.177916
729	0.176987
730	0.176955
731	0.177054
732	0.177054
733	0.177216
734	0.177258
735	0.177464
736	0.177948
737	0.177947
738	0.1772
739	0.177481
740	0.177818
741	0.177128
742	0.177004
743	0.17715
744	0.17713
745	0.177362
746	0.177656
747	0.177845
748	0.177086
749	0.177205
750	0.177189
751	0.177458
752	0.177818
753	0.177062
754	0.1772
755	0.177317
756	0.177579
757	0.17788
758	0.178326
759	0.177931
760	0.177288
761	0.17736
762	0.177554
763	0.17774
764	0.177574
765	0.17774
766	0.177047
767	0.177047
768	0.177047
769	0.177047
770	0.177168
771	0.177168
772	0.177308
773	0.177308
774	0.177574
775	0.17774
776	0.177929
777	0.177574
778	0.17774
779	0.177999
780	0.177242
781	0.177381
782	0.177206
783	0.176185
784	0.175606
785	0.175748
786	0.176017
787	0.17604
788	0.176231
789	0.175288
790	0.175411
791	0.175557
792	0.175699
793	0.175745
794	0.176121
795	0.176463
796	0.175582
797	0.175582
798	0.175703
799	0.175823
800	0.175964
801	0.176426
802	0.176963
803	0.176578
804	0.175651
805	0.175651
806	0.175775
807	0.175775
808	0.175895
809	0.176165
810	0.176354
811	0.176545
812	0.176186
813	0.176284
814	0.175599
815	0.175622
816	0.175622
817	0.175594
818	0.175564
819	0.175542
820	0.175542
821	0.175574
822	0.175435
823	0.175413
824	0.17555
825	0.175678
826	0.175534
827	0.176449
828	0.176764
829	0.176186
830	0.176441
831	0.175895
832	0.175926
833	0.175206
834	0.175508
835	0.174595
836	0.174576
837	0.174576
838	0.174576
839	0.17471
840	0.17471
841	0.174853
842	0.175243
843	0.175392
844	0.175782
845	0.175287
846	0.174811
847	0.174811
848	0.174956
849	0.175015
850	0.17531
851	0.175591
852	0.174675
853	0.174642
854	0.174653
855	0.174653
856	0.174629
857	0.174755
858	0.174779
859	0.174923
860	0.175195
861	0.175365
862	0.174605
863	0.174605
864	0.174605
865	0.174707
866	0.174707
867	0.174836
868	0.175115
869	0.175264
870	0.175484
871	0.174563
872	0.17471
873	0.174953
874	0.175012
875	0.175426
876	0.176185
877	0.17556
878	0.174699
879	0.174802
880	0.174273
881	0.174366
882	0.174662
883	0.174905
884	0.174649
885	0.175034
886	0.174307
887	0.17441
888	0.174568
889	0.174851
890	0.175215
891	0.174402
892	0.174402
893	0.174355
894	0.173999
895	0.173999
896	0.173999
897	0.173999
898	0.173848
899	0.173822
900	0.173822
901	0.173822
902	0.173984
903	0.173984
904	0.173984
905	0.173984
906	0.174112
907	0.174079
908	0.174225
909	0.174285
910	0.174582
911	0.174864
912	0.173951
913	0.173951
914	0.173872
915	0.173872
916	0.17397
917	0.174244
918	0.17461
919	0.173696
920	0.173418
921	0.173391
922	0.172969
923	0.173099
924	0.173257
925	0.173317
926	0.173766
927	0.173766
928	0.173207
929	0.173569
930	0.173855
931	0.173074
932	0.173074
933	0.173074
934	0.173059
935	0.173069
936	0.173087
937	0.173786
938	0.174847
939	0.174995
940	0.175023
941	0.175343
942	0.175611
943	0.174683
944	0.174631
945	0.174631
946	0.174666
947	0.174683
948	0.174683
949	0.174648
950	0.174798
951	0.174826
952	0.174947
953	0.175266
954	0.175547
955	0.174634
956	0.174634
957	0.17467
958	0.17467
959	0.17467
960	0.174541
961	0.174504
962	0.174504
963	0.174476
964	0.174512
965	0.174512
966	0.174512
967	0.174476
968	0.174476
969	0.174438
970	0.174438
971	0.174438
972	0.174512
973	0.174473
974	0.174473
975	0.174421
976	0.174421
977	0.174597
978	0.174597
979	0.174694
980	0.175478
981	0.175581
982	0.174781
983	0.175091
984	0.175248
985	0.175789
986	0.176564
987	0.174857
988	0.174857
989	0.174857
990	0.17482
991	0.17482
992	0.17482
993	0.17482
994	0.174806
995	0.174806
996	0.174793
997	0.174812
998	0.174812
999	0.174812
1000	0.174961
