# Supplementary material for: A Model for Improving the Learning Curves of Artificial Neural Networks
Source: PLoS One. 2016 Feb 22;11(2):e0149874. doi: 10.1371/journal.pone.0149874 (PMC4763452; doi:10.1371/journal.pone.0149874)
Supplement: S1 Dataset — (ZIP) [file pone.0149874.s004.zip › dataset/c_elegans_without_gap_junctions/csv/scalefree_neural_network_correctness_avg.csv]

1	0.1706
2	0.6022
3	0.6469
4	0.6736
5	0.6945
6	0.715
7	0.7315
8	0.7372
9	0.7441
10	0.7553
11	0.7686
12	0.7735
13	0.775
14	0.784
15	0.795
16	0.8003
17	0.8044
18	0.8048
19	0.8056
20	0.8074
21	0.8049
22	0.806
23	0.8079
24	0.8114
25	0.814
26	0.8146
27	0.8193
28	0.8214
29	0.8221
30	0.8232
31	0.825
32	0.8237
33	0.8236
34	0.8235
35	0.8238
36	0.8241
37	0.8241
38	0.8229
39	0.8229
40	0.8227
41	0.823
42	0.8232
43	0.8242
44	0.8238
45	0.8241
46	0.824
47	0.8253
48	0.8254
49	0.8253
50	0.8238
51	0.828
52	0.8351
53	0.8372
54	0.8372
55	0.837
56	0.8383
57	0.8367
58	0.8383
59	0.8386
60	0.8387
61	0.8377
62	0.8385
63	0.8403
64	0.8381
65	0.8398
66	0.8405
67	0.8399
68	0.8388
69	0.8406
70	0.841
71	0.8389
72	0.8393
73	0.8411
74	0.8401
75	0.8404
76	0.8399
77	0.8386
78	0.8388
79	0.8383
80	0.8385
81	0.8384
82	0.8392
83	0.8387
84	0.839
85	0.8384
86	0.8411
87	0.8395
88	0.839
89	0.8406
90	0.8403
91	0.839
92	0.8395
93	0.8401
94	0.839
95	0.8392
96	0.8388
97	0.839
98	0.8398
99	0.8387
100	0.8398
101	0.8385
102	0.8399
103	0.8393
104	0.8419
105	0.8414
106	0.8403
107	0.8419
108	0.8414
109	0.8403
110	0.8418
111	0.8406
112	0.8396
113	0.8425
114	0.8425
115	0.8415
116	0.8376
117	0.8411
118	0.8427
119	0.843
120	0.8439
121	0.8429
122	0.8398
123	0.8448
124	0.8442
125	0.8431
126	0.8452
127	0.8443
128	0.8443
129	0.8442
130	0.8433
131	0.8429
132	0.8428
133	0.8445
134	0.8456
135	0.8561
136	0.8567
137	0.8552
138	0.857
139	0.8568
140	0.8571
141	0.8571
142	0.8572
143	0.8576
144	0.8575
145	0.8578
146	0.8577
147	0.858
148	0.8589
149	0.8577
150	0.8608
151	0.8595
152	0.8588
153	0.858
154	0.861
155	0.8644
156	0.8687
157	0.8729
158	0.8736
159	0.8734
160	0.8743
161	0.8747
162	0.8738
163	0.8739
164	0.8736
165	0.8747
166	0.8737
167	0.8742
168	0.8736
169	0.8742
170	0.8738
171	0.8736
172	0.8723
173	0.8747
174	0.8739
175	0.8745
176	0.8745
177	0.8745
178	0.8745
179	0.8745
180	0.8745
181	0.8745
182	0.8739
183	0.8739
184	0.8739
185	0.8746
186	0.875
187	0.8753
188	0.8746
189	0.8749
190	0.8747
191	0.8745
192	0.8745
193	0.8745
194	0.8745
195	0.8749
196	0.8748
197	0.8745
198	0.8745
199	0.8751
200	0.8753
201	0.8755
202	0.8747
203	0.8751
204	0.8758
205	0.8754
206	0.8751
207	0.8762
208	0.8753
209	0.8758
210	0.8754
211	0.8753
212	0.8751
213	0.8753
214	0.8745
215	0.8751
216	0.8759
217	0.8758
218	0.8759
219	0.8751
220	0.8753
221	0.8759
222	0.8761
223	0.8781
224	0.8776
225	0.8782
226	0.878
227	0.8791
228	0.8788
229	0.8784
230	0.8782
231	0.8778
232	0.8787
233	0.8782
234	0.8773
235	0.8768
236	0.8778
237	0.8792
238	0.8788
239	0.8773
240	0.8787
241	0.8784
242	0.8791
243	0.8784
244	0.8766
245	0.8785
246	0.8791
247	0.8775
248	0.8777
249	0.8787
250	0.8783
251	0.8786
252	0.8793
253	0.8825
254	0.8819
255	0.8824
256	0.8839
257	0.8832
258	0.883
259	0.8826
260	0.8831
261	0.8843
262	0.8841
263	0.8861
264	0.8854
265	0.8854
266	0.8851
267	0.8848
268	0.8849
269	0.8847
270	0.8853
271	0.8857
272	0.8851
273	0.8847
274	0.885
275	0.8853
276	0.8858
277	0.8849
278	0.8843
279	0.8849
280	0.8847
281	0.8861
282	0.8861
283	0.8855
284	0.8858
285	0.8854
286	0.8855
287	0.8844
288	0.8834
289	0.8846
290	0.8863
291	0.8862
292	0.8853
293	0.8838
294	0.8833
295	0.8853
296	0.886
297	0.8852
298	0.8839
299	0.8848
300	0.8855
301	0.8846
302	0.8858
303	0.8839
304	0.8847
305	0.8866
306	0.8851
307	0.8838
308	0.8838
309	0.8838
310	0.8848
311	0.8862
312	0.8849
313	0.8862
314	0.8857
315	0.8871
316	0.8872
317	0.8879
318	0.8877
319	0.8863
320	0.8874
321	0.8856
322	0.884
323	0.8848
324	0.8843
325	0.8863
326	0.8856
327	0.8856
328	0.8852
329	0.8854
330	0.8866
331	0.8861
332	0.8847
333	0.8862
334	0.8853
335	0.8872
336	0.8857
337	0.8841
338	0.8859
339	0.8853
340	0.8873
341	0.8867
342	0.8849
343	0.8865
344	0.8856
345	0.8859
346	0.8865
347	0.8855
348	0.8869
349	0.8864
350	0.8862
351	0.8848
352	0.8858
353	0.8865
354	0.8876
355	0.8868
356	0.8866
357	0.8875
358	0.8874
359	0.8864
360	0.8845
361	0.8863
362	0.8872
363	0.8874
364	0.8862
365	0.8874
366	0.8865
367	0.8878
368	0.887
369	0.8857
370	0.8838
371	0.8859
372	0.8885
373	0.888
374	0.887
375	0.8875
376	0.8867
377	0.8882
378	0.8865
379	0.8881
380	0.8875
381	0.8867
382	0.8866
383	0.8881
384	0.8895
385	0.8897
386	0.8897
387	0.8892
388	0.8887
389	0.8886
390	0.8878
391	0.887
392	0.8865
393	0.8888
394	0.8881
395	0.89
396	0.8902
397	0.8897
398	0.8895
399	0.889
400	0.889
401	0.8888
402	0.8888
403	0.889
404	0.8882
405	0.8882
406	0.8882
407	0.888
408	0.8887
409	0.8883
410	0.8889
411	0.8891
412	0.889
413	0.8882
414	0.8875
415	0.8875
416	0.8878
417	0.8875
418	0.8824
419	0.882
420	0.8891
421	0.8885
422	0.8889
423	0.8886
424	0.8883
425	0.889
426	0.8891
427	0.8891
428	0.8886
429	0.8885
430	0.8882
431	0.8877
432	0.8874
433	0.8882
434	0.8879
435	0.8874
436	0.887
437	0.8893
438	0.8893
439	0.8896
440	0.8894
441	0.8894
442	0.8894
443	0.8895
444	0.8898
445	0.8894
446	0.8894
447	0.8894
448	0.8892
449	0.889
450	0.8893
451	0.8885
452	0.8888
453	0.8887
454	0.8878
455	0.8876
456	0.8879
457	0.8895
458	0.8897
459	0.8892
460	0.8897
461	0.889
462	0.889
463	0.889
464	0.889
465	0.8885
466	0.8882
467	0.8881
468	0.8876
469	0.8874
470	0.8895
471	0.8898
472	0.8895
473	0.8895
474	0.8895
475	0.8892
476	0.889
477	0.889
478	0.889
479	0.8885
480	0.8885
481	0.8882
482	0.8878
483	0.8876
484	0.8895
485	0.8895
486	0.8895
487	0.8895
488	0.8895
489	0.8892
490	0.8894
491	0.8894
492	0.8894
493	0.8892
494	0.889
495	0.889
496	0.8885
497	0.8885
498	0.8882
499	0.8878
500	0.8874
501	0.8895
502	0.8895
503	0.8895
504	0.8897
505	0.8892
506	0.8894
507	0.8888
508	0.8888
509	0.8886
510	0.8886
511	0.8889
512	0.8885
513	0.8879
514	0.8878
515	0.8869
516	0.8855
517	0.8871
518	0.8867
519	0.8863
520	0.8845
521	0.8877
522	0.8892
523	0.8891
524	0.889
525	0.8896
526	0.8892
527	0.8878
528	0.8863
529	0.8888
530	0.8886
531	0.8889
532	0.8887
533	0.8879
534	0.8886
535	0.8877
536	0.8859
537	0.8879
538	0.888
539	0.8876
540	0.889
541	0.8899
542	0.8886
543	0.8895
544	0.8892
545	0.8886
546	0.8889
547	0.8884
548	0.8867
549	0.8883
550	0.8904
551	0.8908
552	0.8907
553	0.8905
554	0.8904
555	0.8942
556	0.9008
557	0.9029
558	0.9026
559	0.9027
560	0.9023
561	0.9022
562	0.9021
563	0.9015
564	0.9002
565	0.9021
566	0.9012
567	0.9035
568	0.9035
569	0.9035
570	0.9043
571	0.9034
572	0.9032
573	0.9025
574	0.9032
575	0.9025
576	0.9031
577	0.9029
578	0.9024
579	0.9024
580	0.9029
581	0.9013
582	0.9033
583	0.9052
584	0.9051
585	0.905
586	0.9048
587	0.9048
588	0.9059
589	0.9054
590	0.9054
591	0.905
592	0.9049
593	0.9046
594	0.9043
595	0.9043
596	0.9053
597	0.9047
598	0.9046
599	0.9042
600	0.9039
601	0.9039
602	0.9037
603	0.9024
604	0.9028
605	0.9053
606	0.9051
607	0.905
608	0.9054
609	0.9047
610	0.9043
611	0.904
612	0.9056
613	0.9052
614	0.9051
615	0.9044
616	0.9055
617	0.9049
618	0.9049
619	0.9045
620	0.9041
621	0.904
622	0.9036
623	0.9041
624	0.9052
625	0.9043
626	0.9039
627	0.9032
628	0.9025
629	0.905
630	0.9051
631	0.9045
632	0.9051
633	0.9043
634	0.9036
635	0.9052
636	0.9057
637	0.9049
638	0.9067
639	0.9068
640	0.9066
641	0.9063
642	0.9063
643	0.9066
644	0.9063
645	0.9055
646	0.9052
647	0.9055
648	0.9049
649	0.905
650	0.9042
651	0.9042
652	0.9044
653	0.9037
654	0.9029
655	0.9045
656	0.907
657	0.9058
658	0.9058
659	0.9058
660	0.9058
661	0.9054
662	0.9047
663	0.9044
664	0.9046
665	0.9054
666	0.9052
667	0.9045
668	0.9039
669	0.9043
670	0.9041
671	0.9037
672	0.903
673	0.907
674	0.907
675	0.9068
676	0.9068
677	0.9063
678	0.9063
679	0.906
680	0.9056
681	0.9055
682	0.9053
683	0.9063
684	0.9057
685	0.9054
686	0.9052
687	0.905
688	0.9057
689	0.9051
690	0.9047
691	0.9045
692	0.9045
693	0.9056
694	0.9056
695	0.9052
696	0.9043
697	0.904
698	0.9056
699	0.9055
700	0.9048
701	0.9045
702	0.9056
703	0.9053
704	0.9044
705	0.9043
706	0.9064
707	0.9064
708	0.9063
709	0.9054
710	0.9072
711	0.9069
712	0.9069
713	0.9072
714	0.9067
715	0.9064
716	0.906
717	0.906
718	0.9056
719	0.9058
720	0.9058
721	0.9052
722	0.906
723	0.9056
724	0.9052
725	0.907
726	0.9068
727	0.9069
728	0.9069
729	0.907
730	0.9067
731	0.9065
732	0.9065
733	0.9062
734	0.9059
735	0.9056
736	0.9049
737	0.9044
738	0.906
739	0.9058
740	0.9052
741	0.9075
742	0.9074
743	0.9066
744	0.9069
745	0.9065
746	0.9059
747	0.9057
748	0.9068
749	0.9068
750	0.9067
751	0.9058
752	0.9052
753	0.9063
754	0.906
755	0.9055
756	0.9051
757	0.9046
758	0.904
759	0.9047
760	0.9071
761	0.9072
762	0.9067
763	0.9062
764	0.9064
765	0.9062
766	0.9076
767	0.9076
768	0.9076
769	0.9076
770	0.9071
771	0.9071
772	0.9068
773	0.9068
774	0.9064
775	0.9062
776	0.906
777	0.9064
778	0.9062
779	0.9055
780	0.9066
781	0.9063
782	0.9061
783	0.9065
784	0.9074
785	0.9071
786	0.9067
787	0.9067
788	0.9065
789	0.9079
790	0.9074
791	0.9072
792	0.9069
793	0.9062
794	0.9057
795	0.9061
796	0.9075
797	0.9075
798	0.907
799	0.9065
800	0.9062
801	0.9054
802	0.9047
803	0.9067
804	0.9082
805	0.9082
806	0.9077
807	0.9077
808	0.9077
809	0.9073
810	0.9068
811	0.9066
812	0.907
813	0.9069
814	0.9088
815	0.9085
816	0.9085
817	0.9082
818	0.9079
819	0.9082
820	0.9082
821	0.908
822	0.9077
823	0.908
824	0.9077
825	0.9067
826	0.9072
827	0.9054
828	0.9053
829	0.907
830	0.9072
831	0.9077
832	0.9071
833	0.9076
834	0.907
835	0.9088
836	0.9083
837	0.9083
838	0.9083
839	0.9076
840	0.9076
841	0.9073
842	0.9064
843	0.9065
844	0.9059
845	0.9072
846	0.9084
847	0.9084
848	0.9081
849	0.908
850	0.9076
851	0.9073
852	0.9091
853	0.909
854	0.9088
855	0.9088
856	0.9091
857	0.9086
858	0.9083
859	0.908
860	0.9076
861	0.9074
862	0.9086
863	0.9086
864	0.9086
865	0.9084
866	0.9084
867	0.908
868	0.9071
869	0.9072
870	0.9065
871	0.9084
872	0.9076
873	0.9071
874	0.907
875	0.9066
876	0.9054
877	0.907
878	0.9088
879	0.9086
880	0.9087
881	0.9084
882	0.9077
883	0.9077
884	0.9078
885	0.9071
886	0.909
887	0.9088
888	0.9087
889	0.9078
890	0.9074
891	0.9098
892	0.9098
893	0.9096
894	0.9099
895	0.9099
896	0.9099
897	0.9099
898	0.9101
899	0.9098
900	0.9098
901	0.9098
902	0.9094
903	0.9094
904	0.9094
905	0.9094
906	0.9089
907	0.9088
908	0.9085
909	0.9084
910	0.908
911	0.9077
912	0.9093
913	0.9093
914	0.909
915	0.909
916	0.9085
917	0.9081
918	0.9077
919	0.9093
920	0.9097
921	0.9094
922	0.9099
923	0.9094
924	0.9089
925	0.9088
926	0.9079
927	0.9079
928	0.9095
929	0.909
930	0.9087
931	0.911
932	0.911
933	0.911
934	0.9111
935	0.9113
936	0.9108
937	0.9127
938	0.9139
939	0.9148
940	0.9145
941	0.9138
942	0.9135
943	0.9153
944	0.9153
945	0.9153
946	0.915
947	0.9148
948	0.9148
949	0.9151
950	0.9148
951	0.9143
952	0.9143
953	0.9136
954	0.9134
955	0.916
956	0.916
957	0.9157
958	0.9157
959	0.9157
960	0.9161
961	0.9164
962	0.9164
963	0.9163
964	0.916
965	0.916
966	0.916
967	0.9163
968	0.9163
969	0.9166
970	0.9166
971	0.9166
972	0.916
973	0.9158
974	0.9158
975	0.9158
976	0.9158
977	0.9163
978	0.9163
979	0.9165
980	0.9143
981	0.9142
982	0.9154
983	0.9159
984	0.9156
985	0.9145
986	0.9136
987	0.9178
988	0.9178
989	0.9178
990	0.9176
991	0.9176
992	0.9176
993	0.9176
994	0.9173
995	0.9173
996	0.917
997	0.9168
998	0.9168
999	0.9168
1000	0.9163
