# Supplementary material for: A Model for Improving the Learning Curves of Artificial Neural Networks
Source: PLoS One. 2016 Feb 22;11(2):e0149874. doi: 10.1371/journal.pone.0149874 (PMC4763452; doi:10.1371/journal.pone.0149874)
Supplement: S1 Dataset — (ZIP) [file pone.0149874.s004.zip › dataset/c_elegans_without_gap_junctions/csv/smallworld_neural_network_correctness_err.csv]

1	0.0140869
2	0.0133605
3	0.0178822
4	0.02029
5	0.020785
6	0.0202945
7	0.0206914
8	0.0202456
9	0.020566
10	0.0207585
11	0.0198745
12	0.0200197
13	0.0204446
14	0.0210467
15	0.0216941
16	0.0215807
17	0.0219505
18	0.0220981
19	0.022174
20	0.0220784
21	0.0222264
22	0.0223187
23	0.0224008
24	0.023113
25	0.0225211
26	0.0228956
27	0.0227212
28	0.0227433
29	0.0219928
30	0.0221904
31	0.0220156
32	0.0222956
33	0.0222891
34	0.0223774
35	0.0226023
36	0.0228852
37	0.0229809
38	0.0229514
39	0.0228596
40	0.0226435
41	0.0228915
42	0.0229314
43	0.0228108
44	0.022395
45	0.0223243
46	0.0222918
47	0.0224903
48	0.0227503
49	0.0224958
50	0.0228033
51	0.0224457
52	0.0226146
53	0.0226733
54	0.0225003
55	0.0226374
56	0.0228606
57	0.0228418
58	0.0230934
59	0.022706
60	0.0228705
61	0.0228473
62	0.0230454
63	0.0227463
64	0.022897
65	0.0227744
66	0.02275
67	0.0231242
68	0.0225735
69	0.0228896
70	0.0224906
71	0.0228551
72	0.0226197
73	0.0229514
74	0.0229259
75	0.0228169
76	0.0224945
77	0.0231167
78	0.0228383
79	0.0231204
80	0.0227465
81	0.0234247
82	0.0232039
83	0.0230525
84	0.0226848
85	0.0229225
86	0.0227637
87	0.023293
88	0.0232149
89	0.0239256
90	0.0236615
91	0.0228386
92	0.0231824
93	0.0230145
94	0.0233014
95	0.0233266
96	0.0232841
97	0.0231575
98	0.0233387
99	0.0231768
100	0.0235993
101	0.02372
102	0.0233823
103	0.0233141
104	0.0233267
105	0.0234516
106	0.0232693
107	0.0233883
108	0.0236055
109	0.0236858
110	0.0232278
111	0.0236568
112	0.0235938
113	0.0233007
114	0.0237558
115	0.0231515
116	0.0235832
117	0.0239725
118	0.0244318
119	0.0242043
120	0.0237083
121	0.0238482
122	0.0240302
123	0.0239564
124	0.023915
125	0.0239844
126	0.0240242
127	0.0241803
128	0.0238961
129	0.0240882
130	0.0242976
131	0.024123
132	0.024404
133	0.024124
134	0.0243567
135	0.0244512
136	0.0244451
137	0.0244561
138	0.0244344
139	0.0247594
140	0.0248859
141	0.0244788
142	0.0247431
143	0.0245856
144	0.0244439
145	0.0247984
146	0.0245138
147	0.024595
148	0.0249377
149	0.0243616
150	0.0243059
151	0.0246921
152	0.0248714
153	0.0248877
154	0.0247003
155	0.0246879
156	0.0250819
157	0.0252086
158	0.0249683
159	0.024648
160	0.0250937
161	0.0251884
162	0.0251056
163	0.0251828
164	0.0253437
165	0.0250708
166	0.025384
167	0.0253471
168	0.0254312
169	0.0253339
170	0.0253506
171	0.0251979
172	0.0253511
173	0.0253972
174	0.0254491
175	0.0251478
176	0.0251253
177	0.0251324
178	0.0253462
179	0.0254701
180	0.0252067
181	0.0252632
182	0.0253901
183	0.0255602
184	0.0253982
185	0.0254105
186	0.0255217
187	0.0255724
188	0.0255851
189	0.0254828
190	0.0255408
191	0.0253849
192	0.0254941
193	0.0254393
194	0.0253256
195	0.025643
196	0.0255267
197	0.0255309
198	0.0254107
199	0.0255795
200	0.0255938
201	0.0256737
202	0.0256755
203	0.0256279
204	0.0255039
205	0.0256715
206	0.0258374
207	0.0257517
208	0.025811
209	0.0257128
210	0.0256544
211	0.0256663
212	0.0256993
213	0.0257222
214	0.0256752
215	0.0256262
216	0.0256598
217	0.0255683
218	0.0256979
219	0.0256925
220	0.0257087
221	0.0257354
222	0.0258746
223	0.0257582
224	0.02589
225	0.0257399
226	0.0258466
227	0.0258116
228	0.0257794
229	0.0258239
230	0.0258407
231	0.0259161
232	0.0259272
233	0.0258985
234	0.0258802
235	0.0258417
236	0.0257766
237	0.0256724
238	0.0256098
239	0.0256126
240	0.0256696
241	0.0257463
242	0.0257648
243	0.0256631
244	0.0257185
245	0.025728
246	0.0256782
247	0.0258252
248	0.0257045
249	0.0256363
250	0.0258701
251	0.025826
252	0.0259324
253	0.0258399
254	0.0259342
255	0.0258236
256	0.0258234
257	0.0259462
258	0.0257443
259	0.0258709
260	0.0257892
261	0.0257054
262	0.0258068
263	0.0258029
264	0.0257836
265	0.0258068
266	0.0259673
267	0.0257599
268	0.0258277
269	0.0258685
270	0.0258612
271	0.0258229
272	0.0258358
273	0.0259314
274	0.0257637
275	0.0258315
276	0.0258946
277	0.0257845
278	0.0259142
279	0.025664
280	0.0258824
281	0.0258234
282	0.0258565
283	0.0258887
284	0.0258166
285	0.0257531
286	0.0258264
287	0.0257948
288	0.0259079
289	0.0258582
290	0.0256479
291	0.0257608
292	0.0257729
293	0.0257094
294	0.0257462
295	0.0259685
296	0.0259207
297	0.0257965
298	0.0258746
299	0.0258155
300	0.0258726
301	0.0258605
302	0.0257932
303	0.0258596
304	0.0258975
305	0.0258351
306	0.0257937
307	0.0262894
308	0.0258521
309	0.0258254
310	0.0258176
311	0.025785
312	0.0257583
313	0.0258428
314	0.0257533
315	0.0257895
316	0.0257855
317	0.0255718
318	0.0256634
319	0.0255087
320	0.0256226
321	0.0256926
322	0.0257581
323	0.0257823
324	0.0257896
325	0.0260674
326	0.0258796
327	0.0260023
328	0.0259884
329	0.0260129
330	0.0260079
331	0.0259951
332	0.0260064
333	0.0259694
334	0.0260371
335	0.0260239
336	0.026018
337	0.0259682
338	0.0258823
339	0.0258549
340	0.0260052
341	0.0259819
342	0.0257364
343	0.0259399
344	0.0258009
345	0.0260118
346	0.0259905
347	0.0259139
348	0.0258899
349	0.0259639
350	0.0259531
351	0.0259195
352	0.0257847
353	0.0258111
354	0.0258253
355	0.02603
356	0.0258996
357	0.0260307
358	0.0259786
359	0.0260134
360	0.0260118
361	0.0259196
362	0.0258611
363	0.0259802
364	0.0259233
365	0.0259749
366	0.0259232
367	0.0259947
368	0.0260746
369	0.0260622
370	0.0259565
371	0.0260045
372	0.0259765
373	0.0259698
374	0.0260051
375	0.0260197
376	0.0259222
377	0.0260378
378	0.0258993
379	0.0260861
380	0.0259319
381	0.025902
382	0.0259527
383	0.0257674
384	0.0258132
385	0.0258809
386	0.0259307
387	0.0259077
388	0.0258289
389	0.0259827
390	0.02595
391	0.0258198
392	0.0257359
393	0.0259297
394	0.0257352
395	0.0259133
396	0.0259524
397	0.0259039
398	0.0259004
399	0.0260033
400	0.0259695
401	0.0260169
402	0.0260191
403	0.0260844
404	0.0261056
405	0.0260222
406	0.0259698
407	0.0261278
408	0.026118
409	0.0261646
410	0.0261765
411	0.0262888
412	0.0263201
413	0.0261619
414	0.0262021
415	0.0261194
416	0.0262098
417	0.0261222
418	0.0261878
419	0.0261395
420	0.0261538
421	0.0260727
422	0.0261307
423	0.0261069
424	0.0259986
425	0.0260204
426	0.0261116
427	0.0259209
428	0.0260281
429	0.0260931
430	0.026182
431	0.0261988
432	0.0259412
433	0.0260475
434	0.0259956
435	0.0260816
436	0.0260181
437	0.0260872
438	0.0260138
439	0.0259424
440	0.0259566
441	0.0259792
442	0.0259984
443	0.0259192
444	0.0260838
445	0.0261438
446	0.0262388
447	0.0260946
448	0.0261129
449	0.0260285
450	0.0260629
451	0.0261921
452	0.0261506
453	0.0260044
454	0.026105
455	0.0260398
456	0.0259221
457	0.0258888
458	0.0259971
459	0.025764
460	0.0259725
461	0.0259467
462	0.0259724
463	0.0259706
464	0.0261072
465	0.0260433
466	0.02606
467	0.0260237
468	0.0259716
469	0.0261075
470	0.0261914
471	0.0260664
472	0.0260378
473	0.0261284
474	0.0261383
475	0.0261861
476	0.0261329
477	0.0260942
478	0.0260877
479	0.0260634
480	0.0261114
481	0.0257402
482	0.0257806
483	0.0257638
484	0.0258067
485	0.0258075
486	0.0258929
487	0.0258836
488	0.0258528
489	0.0259742
490	0.0257967
491	0.025832
492	0.02581
493	0.0258669
494	0.0258131
495	0.025793
496	0.0258457
497	0.0258697
498	0.0258599
499	0.0258072
500	0.0258324
501	0.0257648
502	0.025799
503	0.0257416
504	0.0257598
505	0.0257644
506	0.025748
507	0.0258574
508	0.0257971
509	0.0258255
510	0.0259651
511	0.0258895
512	0.0258935
513	0.0259445
514	0.025854
515	0.0258764
516	0.0257572
517	0.0258097
518	0.0258093
519	0.0258216
520	0.0258053
521	0.0257292
522	0.0257784
523	0.0256873
524	0.0257328
525	0.025836
526	0.0257937
527	0.0257526
528	0.0258987
529	0.0258065
530	0.0258364
531	0.0258246
532	0.025901
533	0.0258924
534	0.0259375
535	0.0259417
536	0.0259135
537	0.0258225
538	0.0257702
539	0.0259142
540	0.0259228
541	0.0257761
542	0.0259576
543	0.0260836
544	0.0260522
545	0.0258931
546	0.0259884
547	0.0258735
548	0.0258177
549	0.0259476
550	0.0259475
551	0.0260873
552	0.0260864
553	0.0260558
554	0.0261093
555	0.0261022
556	0.0261134
557	0.0260583
558	0.0261205
559	0.0260053
560	0.0259614
561	0.0259978
562	0.025935
563	0.0258165
564	0.0260249
565	0.0260102
566	0.0260366
567	0.0260707
568	0.0260561
569	0.0259489
570	0.0260218
571	0.0259237
572	0.0259078
573	0.0260238
574	0.0258721
575	0.0258102
576	0.0260645
577	0.0261328
578	0.0260571
579	0.0261105
580	0.0260717
581	0.0260735
582	0.0261635
583	0.0260826
584	0.0260603
585	0.0260679
586	0.0261153
587	0.0261636
588	0.0261058
589	0.0260034
590	0.0261203
591	0.0261351
592	0.0260479
593	0.0261159
594	0.026084
595	0.0260302
596	0.0259675
597	0.0260233
598	0.0259336
599	0.0260361
600	0.0261147
601	0.0260764
602	0.0260663
603	0.026147
604	0.0261581
605	0.026089
606	0.0260787
607	0.0261155
608	0.0261165
609	0.0261464
610	0.0262023
611	0.0261357
612	0.0262102
613	0.0261586
614	0.0261618
615	0.0261655
616	0.0261158
617	0.026178
618	0.0262069
619	0.0260288
620	0.0260214
621	0.0260222
622	0.0260594
623	0.0261401
624	0.026043
625	0.0259854
626	0.0259995
627	0.0260692
628	0.0261889
629	0.0261679
630	0.0261381
631	0.0261851
632	0.0261436
633	0.0261056
634	0.0260468
635	0.0260846
636	0.0261405
637	0.0261818
638	0.0261346
639	0.0261056
640	0.026107
641	0.026106
642	0.0261335
643	0.0261601
644	0.0261515
645	0.026183
646	0.0262709
647	0.026239
648	0.0262568
649	0.0262909
650	0.0262078
651	0.0262172
652	0.0261389
653	0.0261379
654	0.0261721
655	0.0261864
656	0.0263634
657	0.0262829
658	0.0263019
659	0.0263276
660	0.026334
661	0.0262903
662	0.0262262
663	0.0261388
664	0.0261574
665	0.026244
666	0.0262307
667	0.0261435
668	0.0262171
669	0.0261192
670	0.0262272
671	0.0261907
672	0.0262112
673	0.0261863
674	0.0262414
675	0.0262184
676	0.026083
677	0.0261413
678	0.0261368
679	0.0260506
680	0.0260894
681	0.0260429
682	0.026063
683	0.0260579
684	0.0261404
685	0.0261107
686	0.0261406
687	0.0262299
688	0.026223
689	0.0261789
690	0.0261828
691	0.0261362
692	0.0261134
693	0.0262056
694	0.0261948
695	0.0262348
696	0.0262093
697	0.0262131
698	0.0261216
699	0.0262065
700	0.0262988
701	0.0261646
702	0.0261285
703	0.0263072
704	0.0262196
705	0.0262386
706	0.026174
707	0.0262933
708	0.0262814
709	0.0263226
710	0.0262783
711	0.026313
712	0.0263168
713	0.0262678
714	0.026274
715	0.0263697
716	0.0262627
717	0.0262689
718	0.0263071
719	0.0262556
720	0.0263169
721	0.0262947
722	0.0262758
723	0.0263368
724	0.0263363
725	0.0263084
726	0.0263276
727	0.0263406
728	0.0263022
729	0.0263276
730	0.0263807
731	0.0263022
732	0.0263276
733	0.0263464
734	0.0263337
735	0.0262814
736	0.0263464
737	0.0263368
738	0.0263291
739	0.0263967
740	0.0263467
741	0.0263344
742	0.0264498
743	0.0263249
744	0.0263256
745	0.0264068
746	0.0263586
747	0.0264593
748	0.0265103
749	0.0264044
750	0.0264612
751	0.0265103
752	0.0263937
753	0.0263998
754	0.0264375
755	0.0263998
756	0.0263937
757	0.0264941
758	0.0263937
759	0.0263937
760	0.0264375
761	0.0263937
762	0.0263937
763	0.0264375
764	0.0263732
765	0.0264282
766	0.0264265
767	0.0263796
768	0.0263647
769	0.0264291
770	0.0263853
771	0.0263796
772	0.0264086
773	0.0263853
774	0.0263643
775	0.0264143
776	0.0263437
777	0.0263704
778	0.0264082
779	0.02637
780	0.0263149
781	0.0263967
782	0.0263057
783	0.0262999
784	0.0262926
785	0.0262865
786	0.026234
787	0.026261
788	0.0263987
789	0.0264532
790	0.0264424
791	0.0263873
792	0.0263987
793	0.0264967
794	0.0263987
795	0.0263873
796	0.0264424
797	0.0264532
798	0.0263987
799	0.0264311
800	0.0263597
801	0.0263746
802	0.0264036
803	0.0263483
804	0.0263509
805	0.026375
806	0.0263022
807	0.02625
808	0.0264115
809	0.0264151
810	0.0264181
811	0.0264349
812	0.026359
813	0.0265123
814	0.0265328
815	0.026504
816	0.0265066
817	0.0265761
818	0.0265066
819	0.0265376
820	0.026587
821	0.0265096
822	0.0264763
823	0.0265598
824	0.0265066
825	0.0265397
826	0.02655
827	0.0265269
828	0.0266466
829	0.0265701
830	0.0265639
831	0.0265346
832	0.0265701
833	0.0265269
834	0.0264893
835	0.0265328
836	0.0264893
837	0.0265066
838	0.02655
839	0.0265066
840	0.0265066
841	0.0266375
842	0.0264893
843	0.0264893
844	0.0265328
845	0.0264893
846	0.0264893
847	0.0265328
848	0.0264893
849	0.0264893
850	0.0265328
851	0.0264893
852	0.0265143
853	0.0265328
854	0.0264893
855	0.0265143
856	0.02655
857	0.0265066
858	0.0265315
859	0.02655
860	0.0264893
861	0.0265143
862	0.0265328
863	0.0265143
864	0.0265143
865	0.0265367
866	0.0265143
867	0.0264893
868	0.0265328
869	0.0265235
870	0.0265119
871	0.0265563
872	0.0265069
873	0.0265037
874	0.0265069
875	0.0265037
876	0.0264723
877	0.0265222
878	0.0264787
879	0.0265037
880	0.0264787
881	0.0265222
882	0.0264787
883	0.0265037
884	0.0264787
885	0.0265222
886	0.0264787
887	0.0264648
888	0.0265083
889	0.0264787
890	0.0265037
891	0.0265083
892	0.0264642
893	0.0265037
894	0.0264851
895	0.0265425
896	0.0264193
897	0.026524
898	0.026524
899	0.026499
900	0.0265285
901	0.026499
902	0.02651
903	0.02651
904	0.0264777
905	0.0265285
906	0.026499
907	0.026499
908	0.0265425
909	0.026499
910	0.026499
911	0.0265425
912	0.026499
913	0.026499
914	0.0265425
915	0.026499
916	0.026499
917	0.0265425
918	0.0264604
919	0.0264854
920	0.0265039
921	0.0264517
922	0.0264683
923	0.0264528
924	0.026355
925	0.0265346
926	0.0265096
927	0.0265346
928	0.0265096
929	0.026553
930	0.0265096
931	0.0265346
932	0.0265346
933	0.0265096
934	0.026553
935	0.0265096
936	0.0265346
937	0.026553
938	0.0265096
939	0.0265325
940	0.0265509
941	0.0264936
942	0.026511
943	0.0265369
944	0.0265076
945	0.0265185
946	0.0265076
947	0.0265295
948	0.0265076
949	0.0265185
950	0.0265509
951	0.0265076
952	0.0265325
953	0.0265509
954	0.026516
955	0.0265548
956	0.0265509
957	0.0265185
958	0.0265496
959	0.026568
960	0.0265308
961	0.0265678
962	0.0266611
963	0.0265647
964	0.0265464
965	0.026503
966	0.0266668
967	0.026685
968	0.0267121
969	0.0266797
970	0.0266478
971	0.0266554
972	0.0266721
973	0.0266901
974	0.0266554
975	0.0266659
976	0.026644
977	0.0266415
978	0.0266698
979	0.0266415
980	0.0266591
981	0.0266163
982	0.0266409
983	0.0266163
984	0.0266499
985	0.0266071
986	0.0266286
987	0.0266328
988	0.0266054
989	0.02663
990	0.0266483
991	0.02663
992	0.02663
993	0.02663
994	0.02663
995	0.0266343
996	0.0265838
997	0.02663
998	0.0266483
999	0.0266054
1000	0.02663
