# Supplementary material for: A Model for Improving the Learning Curves of Artificial Neural Networks
Source: PLoS One. 2016 Feb 22;11(2):e0149874. doi: 10.1371/journal.pone.0149874 (PMC4763452; doi:10.1371/journal.pone.0149874)
Supplement: S1 Dataset — (ZIP) [file pone.0149874.s004.zip › dataset/c_elegans_without_gap_junctions/csv/smallworld_neural_network_correctness_dev.csv]

1	0.140869
2	0.133605
3	0.178822
4	0.2029
5	0.20785
6	0.202945
7	0.206914
8	0.202456
9	0.20566
10	0.207585
11	0.198745
12	0.200197
13	0.204446
14	0.210467
15	0.216941
16	0.215807
17	0.219505
18	0.220981
19	0.22174
20	0.220784
21	0.222264
22	0.223187
23	0.224008
24	0.23113
25	0.225211
26	0.228956
27	0.227212
28	0.227433
29	0.219928
30	0.221904
31	0.220156
32	0.222956
33	0.222891
34	0.223774
35	0.226023
36	0.228852
37	0.229809
38	0.229514
39	0.228596
40	0.226435
41	0.228915
42	0.229314
43	0.228108
44	0.22395
45	0.223243
46	0.222918
47	0.224903
48	0.227503
49	0.224958
50	0.228033
51	0.224457
52	0.226146
53	0.226733
54	0.225003
55	0.226374
56	0.228606
57	0.228418
58	0.230934
59	0.22706
60	0.228705
61	0.228473
62	0.230454
63	0.227463
64	0.22897
65	0.227744
66	0.2275
67	0.231242
68	0.225735
69	0.228896
70	0.224906
71	0.228551
72	0.226197
73	0.229514
74	0.229259
75	0.228169
76	0.224945
77	0.231167
78	0.228383
79	0.231204
80	0.227465
81	0.234247
82	0.232039
83	0.230525
84	0.226848
85	0.229225
86	0.227637
87	0.23293
88	0.232149
89	0.239256
90	0.236615
91	0.228386
92	0.231824
93	0.230145
94	0.233014
95	0.233266
96	0.232841
97	0.231575
98	0.233387
99	0.231768
100	0.235993
101	0.2372
102	0.233823
103	0.233141
104	0.233267
105	0.234516
106	0.232693
107	0.233883
108	0.236055
109	0.236858
110	0.232278
111	0.236568
112	0.235938
113	0.233007
114	0.237558
115	0.231515
116	0.235832
117	0.239725
118	0.244318
119	0.242043
120	0.237083
121	0.238482
122	0.240302
123	0.239564
124	0.23915
125	0.239844
126	0.240242
127	0.241803
128	0.238961
129	0.240882
130	0.242976
131	0.24123
132	0.24404
133	0.24124
134	0.243567
135	0.244512
136	0.244451
137	0.244561
138	0.244344
139	0.247594
140	0.248859
141	0.244788
142	0.247431
143	0.245856
144	0.244439
145	0.247984
146	0.245138
147	0.24595
148	0.249377
149	0.243616
150	0.243059
151	0.246921
152	0.248714
153	0.248877
154	0.247003
155	0.246879
156	0.250819
157	0.252086
158	0.249683
159	0.24648
160	0.250937
161	0.251884
162	0.251056
163	0.251828
164	0.253437
165	0.250708
166	0.25384
167	0.253471
168	0.254312
169	0.253339
170	0.253506
171	0.251979
172	0.253511
173	0.253972
174	0.254491
175	0.251478
176	0.251253
177	0.251324
178	0.253462
179	0.254701
180	0.252067
181	0.252632
182	0.253901
183	0.255602
184	0.253982
185	0.254105
186	0.255217
187	0.255724
188	0.255851
189	0.254828
190	0.255408
191	0.253849
192	0.254941
193	0.254393
194	0.253256
195	0.25643
196	0.255267
197	0.255309
198	0.254107
199	0.255795
200	0.255938
201	0.256737
202	0.256755
203	0.256279
204	0.255039
205	0.256715
206	0.258374
207	0.257517
208	0.25811
209	0.257128
210	0.256544
211	0.256663
212	0.256993
213	0.257222
214	0.256752
215	0.256262
216	0.256598
217	0.255683
218	0.256979
219	0.256925
220	0.257087
221	0.257354
222	0.258746
223	0.257582
224	0.2589
225	0.257399
226	0.258466
227	0.258116
228	0.257794
229	0.258239
230	0.258407
231	0.259161
232	0.259272
233	0.258985
234	0.258802
235	0.258417
236	0.257766
237	0.256724
238	0.256098
239	0.256126
240	0.256696
241	0.257463
242	0.257648
243	0.256631
244	0.257185
245	0.25728
246	0.256782
247	0.258252
248	0.257045
249	0.256363
250	0.258701
251	0.25826
252	0.259324
253	0.258399
254	0.259342
255	0.258236
256	0.258234
257	0.259462
258	0.257443
259	0.258709
260	0.257892
261	0.257054
262	0.258068
263	0.258029
264	0.257836
265	0.258068
266	0.259673
267	0.257599
268	0.258277
269	0.258685
270	0.258612
271	0.258229
272	0.258358
273	0.259314
274	0.257637
275	0.258315
276	0.258946
277	0.257845
278	0.259142
279	0.25664
280	0.258824
281	0.258234
282	0.258565
283	0.258887
284	0.258166
285	0.257531
286	0.258264
287	0.257948
288	0.259079
289	0.258582
290	0.256479
291	0.257608
292	0.257729
293	0.257094
294	0.257462
295	0.259685
296	0.259207
297	0.257965
298	0.258746
299	0.258155
300	0.258726
301	0.258605
302	0.257932
303	0.258596
304	0.258975
305	0.258351
306	0.257937
307	0.262894
308	0.258521
309	0.258254
310	0.258176
311	0.25785
312	0.257583
313	0.258428
314	0.257533
315	0.257895
316	0.257855
317	0.255718
318	0.256634
319	0.255087
320	0.256226
321	0.256926
322	0.257581
323	0.257823
324	0.257896
325	0.260674
326	0.258796
327	0.260023
328	0.259884
329	0.260129
330	0.260079
331	0.259951
332	0.260064
333	0.259694
334	0.260371
335	0.260239
336	0.26018
337	0.259682
338	0.258823
339	0.258549
340	0.260052
341	0.259819
342	0.257364
343	0.259399
344	0.258009
345	0.260118
346	0.259905
347	0.259139
348	0.258899
349	0.259639
350	0.259531
351	0.259195
352	0.257847
353	0.258111
354	0.258253
355	0.2603
356	0.258996
357	0.260307
358	0.259786
359	0.260134
360	0.260118
361	0.259196
362	0.258611
363	0.259802
364	0.259233
365	0.259749
366	0.259232
367	0.259947
368	0.260746
369	0.260622
370	0.259565
371	0.260045
372	0.259765
373	0.259698
374	0.260051
375	0.260197
376	0.259222
377	0.260378
378	0.258993
379	0.260861
380	0.259319
381	0.25902
382	0.259527
383	0.257674
384	0.258132
385	0.258809
386	0.259307
387	0.259077
388	0.258289
389	0.259827
390	0.2595
391	0.258198
392	0.257359
393	0.259297
394	0.257352
395	0.259133
396	0.259524
397	0.259039
398	0.259004
399	0.260033
400	0.259695
401	0.260169
402	0.260191
403	0.260844
404	0.261056
405	0.260222
406	0.259698
407	0.261278
408	0.26118
409	0.261646
410	0.261765
411	0.262888
412	0.263201
413	0.261619
414	0.262021
415	0.261194
416	0.262098
417	0.261222
418	0.261878
419	0.261395
420	0.261538
421	0.260727
422	0.261307
423	0.261069
424	0.259986
425	0.260204
426	0.261116
427	0.259209
428	0.260281
429	0.260931
430	0.26182
431	0.261988
432	0.259412
433	0.260475
434	0.259956
435	0.260816
436	0.260181
437	0.260872
438	0.260138
439	0.259424
440	0.259566
441	0.259792
442	0.259984
443	0.259192
444	0.260838
445	0.261438
446	0.262388
447	0.260946
448	0.261129
449	0.260285
450	0.260629
451	0.261921
452	0.261506
453	0.260044
454	0.26105
455	0.260398
456	0.259221
457	0.258888
458	0.259971
459	0.25764
460	0.259725
461	0.259467
462	0.259724
463	0.259706
464	0.261072
465	0.260433
466	0.2606
467	0.260237
468	0.259716
469	0.261075
470	0.261914
471	0.260664
472	0.260378
473	0.261284
474	0.261383
475	0.261861
476	0.261329
477	0.260942
478	0.260877
479	0.260634
480	0.261114
481	0.257402
482	0.257806
483	0.257638
484	0.258067
485	0.258075
486	0.258929
487	0.258836
488	0.258528
489	0.259742
490	0.257967
491	0.25832
492	0.2581
493	0.258669
494	0.258131
495	0.25793
496	0.258457
497	0.258697
498	0.258599
499	0.258072
500	0.258324
501	0.257648
502	0.25799
503	0.257416
504	0.257598
505	0.257644
506	0.25748
507	0.258574
508	0.257971
509	0.258255
510	0.259651
511	0.258895
512	0.258935
513	0.259445
514	0.25854
515	0.258764
516	0.257572
517	0.258097
518	0.258093
519	0.258216
520	0.258053
521	0.257292
522	0.257784
523	0.256873
524	0.257328
525	0.25836
526	0.257937
527	0.257526
528	0.258987
529	0.258065
530	0.258364
531	0.258246
532	0.25901
533	0.258924
534	0.259375
535	0.259417
536	0.259135
537	0.258225
538	0.257702
539	0.259142
540	0.259228
541	0.257761
542	0.259576
543	0.260836
544	0.260522
545	0.258931
546	0.259884
547	0.258735
548	0.258177
549	0.259476
550	0.259475
551	0.260873
552	0.260864
553	0.260558
554	0.261093
555	0.261022
556	0.261134
557	0.260583
558	0.261205
559	0.260053
560	0.259614
561	0.259978
562	0.25935
563	0.258165
564	0.260249
565	0.260102
566	0.260366
567	0.260707
568	0.260561
569	0.259489
570	0.260218
571	0.259237
572	0.259078
573	0.260238
574	0.258721
575	0.258102
576	0.260645
577	0.261328
578	0.260571
579	0.261105
580	0.260717
581	0.260735
582	0.261635
583	0.260826
584	0.260603
585	0.260679
586	0.261153
587	0.261636
588	0.261058
589	0.260034
590	0.261203
591	0.261351
592	0.260479
593	0.261159
594	0.26084
595	0.260302
596	0.259675
597	0.260233
598	0.259336
599	0.260361
600	0.261147
601	0.260764
602	0.260663
603	0.26147
604	0.261581
605	0.26089
606	0.260787
607	0.261155
608	0.261165
609	0.261464
610	0.262023
611	0.261357
612	0.262102
613	0.261586
614	0.261618
615	0.261655
616	0.261158
617	0.26178
618	0.262069
619	0.260288
620	0.260214
621	0.260222
622	0.260594
623	0.261401
624	0.26043
625	0.259854
626	0.259995
627	0.260692
628	0.261889
629	0.261679
630	0.261381
631	0.261851
632	0.261436
633	0.261056
634	0.260468
635	0.260846
636	0.261405
637	0.261818
638	0.261346
639	0.261056
640	0.26107
641	0.26106
642	0.261335
643	0.261601
644	0.261515
645	0.26183
646	0.262709
647	0.26239
648	0.262568
649	0.262909
650	0.262078
651	0.262172
652	0.261389
653	0.261379
654	0.261721
655	0.261864
656	0.263634
657	0.262829
658	0.263019
659	0.263276
660	0.26334
661	0.262903
662	0.262262
663	0.261388
664	0.261574
665	0.26244
666	0.262307
667	0.261435
668	0.262171
669	0.261192
670	0.262272
671	0.261907
672	0.262112
673	0.261863
674	0.262414
675	0.262184
676	0.26083
677	0.261413
678	0.261368
679	0.260506
680	0.260894
681	0.260429
682	0.26063
683	0.260579
684	0.261404
685	0.261107
686	0.261406
687	0.262299
688	0.26223
689	0.261789
690	0.261828
691	0.261362
692	0.261134
693	0.262056
694	0.261948
695	0.262348
696	0.262093
697	0.262131
698	0.261216
699	0.262065
700	0.262988
701	0.261646
702	0.261285
703	0.263072
704	0.262196
705	0.262386
706	0.26174
707	0.262933
708	0.262814
709	0.263226
710	0.262783
711	0.26313
712	0.263168
713	0.262678
714	0.26274
715	0.263697
716	0.262627
717	0.262689
718	0.263071
719	0.262556
720	0.263169
721	0.262947
722	0.262758
723	0.263368
724	0.263363
725	0.263084
726	0.263276
727	0.263406
728	0.263022
729	0.263276
730	0.263807
731	0.263022
732	0.263276
733	0.263464
734	0.263337
735	0.262814
736	0.263464
737	0.263368
738	0.263291
739	0.263967
740	0.263467
741	0.263344
742	0.264498
743	0.263249
744	0.263256
745	0.264068
746	0.263586
747	0.264593
748	0.265103
749	0.264044
750	0.264612
751	0.265103
752	0.263937
753	0.263998
754	0.264375
755	0.263998
756	0.263937
757	0.264941
758	0.263937
759	0.263937
760	0.264375
761	0.263937
762	0.263937
763	0.264375
764	0.263732
765	0.264282
766	0.264265
767	0.263796
768	0.263647
769	0.264291
770	0.263853
771	0.263796
772	0.264086
773	0.263853
774	0.263643
775	0.264143
776	0.263437
777	0.263704
778	0.264082
779	0.2637
780	0.263149
781	0.263967
782	0.263057
783	0.262999
784	0.262926
785	0.262865
786	0.26234
787	0.26261
788	0.263987
789	0.264532
790	0.264424
791	0.263873
792	0.263987
793	0.264967
794	0.263987
795	0.263873
796	0.264424
797	0.264532
798	0.263987
799	0.264311
800	0.263597
801	0.263746
802	0.264036
803	0.263483
804	0.263509
805	0.26375
806	0.263022
807	0.2625
808	0.264115
809	0.264151
810	0.264181
811	0.264349
812	0.26359
813	0.265123
814	0.265328
815	0.26504
816	0.265066
817	0.265761
818	0.265066
819	0.265376
820	0.26587
821	0.265096
822	0.264763
823	0.265598
824	0.265066
825	0.265397
826	0.2655
827	0.265269
828	0.266466
829	0.265701
830	0.265639
831	0.265346
832	0.265701
833	0.265269
834	0.264893
835	0.265328
836	0.264893
837	0.265066
838	0.2655
839	0.265066
840	0.265066
841	0.266375
842	0.264893
843	0.264893
844	0.265328
845	0.264893
846	0.264893
847	0.265328
848	0.264893
849	0.264893
850	0.265328
851	0.264893
852	0.265143
853	0.265328
854	0.264893
855	0.265143
856	0.2655
857	0.265066
858	0.265315
859	0.2655
860	0.264893
861	0.265143
862	0.265328
863	0.265143
864	0.265143
865	0.265367
866	0.265143
867	0.264893
868	0.265328
869	0.265235
870	0.265119
871	0.265563
872	0.265069
873	0.265037
874	0.265069
875	0.265037
876	0.264723
877	0.265222
878	0.264787
879	0.265037
880	0.264787
881	0.265222
882	0.264787
883	0.265037
884	0.264787
885	0.265222
886	0.264787
887	0.264648
888	0.265083
889	0.264787
890	0.265037
891	0.265083
892	0.264642
893	0.265037
894	0.264851
895	0.265425
896	0.264193
897	0.26524
898	0.26524
899	0.26499
900	0.265285
901	0.26499
902	0.2651
903	0.2651
904	0.264777
905	0.265285
906	0.26499
907	0.26499
908	0.265425
909	0.26499
910	0.26499
911	0.265425
912	0.26499
913	0.26499
914	0.265425
915	0.26499
916	0.26499
917	0.265425
918	0.264604
919	0.264854
920	0.265039
921	0.264517
922	0.264683
923	0.264528
924	0.26355
925	0.265346
926	0.265096
927	0.265346
928	0.265096
929	0.26553
930	0.265096
931	0.265346
932	0.265346
933	0.265096
934	0.26553
935	0.265096
936	0.265346
937	0.26553
938	0.265096
939	0.265325
940	0.265509
941	0.264936
942	0.26511
943	0.265369
944	0.265076
945	0.265185
946	0.265076
947	0.265295
948	0.265076
949	0.265185
950	0.265509
951	0.265076
952	0.265325
953	0.265509
954	0.26516
955	0.265548
956	0.265509
957	0.265185
958	0.265496
959	0.26568
960	0.265308
961	0.265678
962	0.266611
963	0.265647
964	0.265464
965	0.26503
966	0.266668
967	0.26685
968	0.267121
969	0.266797
970	0.266478
971	0.266554
972	0.266721
973	0.266901
974	0.266554
975	0.266659
976	0.26644
977	0.266415
978	0.266698
979	0.266415
980	0.266591
981	0.266163
982	0.266409
983	0.266163
984	0.266499
985	0.266071
986	0.266286
987	0.266328
988	0.266054
989	0.2663
990	0.266483
991	0.2663
992	0.2663
993	0.2663
994	0.2663
995	0.266343
996	0.265838
997	0.2663
998	0.266483
999	0.266054
1000	0.2663
