# Supplementary material for: A Model for Improving the Learning Curves of Artificial Neural Networks
Source: PLoS One. 2016 Feb 22;11(2):e0149874. doi: 10.1371/journal.pone.0149874 (PMC4763452; doi:10.1371/journal.pone.0149874)
Supplement: S1 Dataset — (ZIP) [file pone.0149874.s004.zip › dataset/c_elegans_without_gap_junctions/csv/smallworld_neural_network_correctness_avg.csv]

1	0.0832
2	0.4404
3	0.4977
4	0.5447
5	0.5677
6	0.5682
7	0.5822
8	0.5857
9	0.5848
10	0.5857
11	0.5844
12	0.5933
13	0.5967
14	0.6038
15	0.6021
16	0.6064
17	0.5995
18	0.6024
19	0.6075
20	0.608
21	0.6078
22	0.6042
23	0.6102
24	0.6103
25	0.6144
26	0.6166
27	0.6153
28	0.6229
29	0.6154
30	0.6147
31	0.6111
32	0.6183
33	0.6094
34	0.6102
35	0.6137
36	0.6173
37	0.6172
38	0.6127
39	0.6184
40	0.614
41	0.6159
42	0.6178
43	0.6215
44	0.6202
45	0.6201
46	0.6187
47	0.6168
48	0.614
49	0.6186
50	0.6254
51	0.6174
52	0.6205
53	0.6206
54	0.626
55	0.6245
56	0.618
57	0.6254
58	0.6251
59	0.6265
60	0.6235
61	0.626
62	0.6296
63	0.6298
64	0.6303
65	0.6295
66	0.6254
67	0.6309
68	0.6255
69	0.6294
70	0.6252
71	0.6278
72	0.6213
73	0.6227
74	0.6228
75	0.6243
76	0.6191
77	0.6306
78	0.6264
79	0.6285
80	0.6254
81	0.6352
82	0.6327
83	0.6312
84	0.6308
85	0.6335
86	0.6324
87	0.638
88	0.6309
89	0.6297
90	0.6249
91	0.6243
92	0.627
93	0.6254
94	0.6282
95	0.627
96	0.6254
97	0.6285
98	0.6295
99	0.6278
100	0.6289
101	0.6301
102	0.6271
103	0.6264
104	0.6269
105	0.6261
106	0.6245
107	0.6286
108	0.6315
109	0.6303
110	0.6281
111	0.6354
112	0.6317
113	0.6326
114	0.6287
115	0.6278
116	0.6325
117	0.6362
118	0.6407
119	0.639
120	0.6342
121	0.637
122	0.6361
123	0.6349
124	0.6351
125	0.6398
126	0.6401
127	0.6411
128	0.6374
129	0.6386
130	0.6397
131	0.6367
132	0.6409
133	0.6375
134	0.6377
135	0.6417
136	0.6393
137	0.6402
138	0.6405
139	0.6439
140	0.6462
141	0.6411
142	0.6427
143	0.6405
144	0.6399
145	0.6436
146	0.6432
147	0.6434
148	0.6454
149	0.6419
150	0.6418
151	0.6443
152	0.6433
153	0.6457
154	0.6488
155	0.6489
156	0.6522
157	0.6532
158	0.648
159	0.6425
160	0.6506
161	0.653
162	0.6546
163	0.6536
164	0.6524
165	0.6504
166	0.6557
167	0.6551
168	0.656
169	0.6556
170	0.6546
171	0.6521
172	0.6548
173	0.6552
174	0.652
175	0.6503
176	0.651
177	0.6524
178	0.6544
179	0.6567
180	0.6529
181	0.6529
182	0.6547
183	0.6546
184	0.6568
185	0.6562
186	0.6558
187	0.6553
188	0.6551
189	0.6539
190	0.6545
191	0.6555
192	0.6555
193	0.6556
194	0.6516
195	0.6556
196	0.6511
197	0.655
198	0.6534
199	0.6547
200	0.6499
201	0.6575
202	0.6517
203	0.658
204	0.6558
205	0.6577
206	0.6611
207	0.6539
208	0.6575
209	0.6539
210	0.6521
211	0.6563
212	0.6536
213	0.6538
214	0.6507
215	0.6519
216	0.6542
217	0.6514
218	0.6527
219	0.6528
220	0.6529
221	0.6544
222	0.656
223	0.6546
224	0.655
225	0.6538
226	0.6545
227	0.6519
228	0.6548
229	0.6557
230	0.6566
231	0.6575
232	0.6577
233	0.6565
234	0.6571
235	0.6569
236	0.6556
237	0.6572
238	0.6572
239	0.6575
240	0.66
241	0.6607
242	0.6605
243	0.6605
244	0.6612
245	0.6613
246	0.6577
247	0.6603
248	0.6594
249	0.6597
250	0.663
251	0.6613
252	0.6642
253	0.6617
254	0.6611
255	0.6615
256	0.66
257	0.6616
258	0.662
259	0.6647
260	0.6626
261	0.6604
262	0.6622
263	0.6622
264	0.6618
265	0.6626
266	0.6661
267	0.6616
268	0.6623
269	0.6635
270	0.6638
271	0.6622
272	0.6637
273	0.6637
274	0.6599
275	0.6608
276	0.6645
277	0.6631
278	0.6651
279	0.6613
280	0.6639
281	0.6633
282	0.6637
283	0.6657
284	0.6637
285	0.6626
286	0.6637
287	0.6632
288	0.6655
289	0.6641
290	0.6604
291	0.6628
292	0.6632
293	0.6624
294	0.6623
295	0.666
296	0.6658
297	0.6634
298	0.6641
299	0.6637
300	0.6639
301	0.664
302	0.6627
303	0.663
304	0.6631
305	0.6627
306	0.6614
307	0.6628
308	0.6655
309	0.664
310	0.6641
311	0.6638
312	0.6637
313	0.6649
314	0.6639
315	0.6644
316	0.6634
317	0.6604
318	0.6621
319	0.6588
320	0.6608
321	0.6625
322	0.6634
323	0.664
324	0.6637
325	0.6669
326	0.6632
327	0.664
328	0.6642
329	0.6642
330	0.6635
331	0.6647
332	0.665
333	0.6643
334	0.6652
335	0.6653
336	0.6634
337	0.6641
338	0.6631
339	0.6622
340	0.6656
341	0.6647
342	0.6606
343	0.6636
344	0.6601
345	0.6644
346	0.6637
347	0.6627
348	0.6621
349	0.6624
350	0.6621
351	0.6641
352	0.6614
353	0.663
354	0.6623
355	0.6655
356	0.6642
357	0.6658
358	0.6632
359	0.6652
360	0.6652
361	0.6645
362	0.6625
363	0.6642
364	0.6639
365	0.6644
366	0.6636
367	0.6643
368	0.6665
369	0.6665
370	0.664
371	0.6649
372	0.663
373	0.6629
374	0.6624
375	0.6627
376	0.6604
377	0.6653
378	0.6629
379	0.666
380	0.664
381	0.6634
382	0.6644
383	0.6614
384	0.6623
385	0.6628
386	0.6623
387	0.6639
388	0.6617
389	0.6654
390	0.6649
391	0.6627
392	0.6608
393	0.6644
394	0.6611
395	0.6644
396	0.665
397	0.664
398	0.6633
399	0.6655
400	0.6649
401	0.6648
402	0.6641
403	0.6649
404	0.6656
405	0.6641
406	0.6625
407	0.6639
408	0.6625
409	0.666
410	0.6662
411	0.6682
412	0.67
413	0.668
414	0.6679
415	0.6659
416	0.6671
417	0.6665
418	0.6683
419	0.6672
420	0.6672
421	0.6665
422	0.6675
423	0.6669
424	0.6654
425	0.6647
426	0.666
427	0.6631
428	0.6653
429	0.6658
430	0.6676
431	0.6669
432	0.6632
433	0.6651
434	0.6638
435	0.6655
436	0.6651
437	0.6661
438	0.665
439	0.6623
440	0.6629
441	0.665
442	0.6662
443	0.6643
444	0.6672
445	0.6676
446	0.6697
447	0.6667
448	0.6666
449	0.6665
450	0.666
451	0.6682
452	0.6673
453	0.6656
454	0.6684
455	0.6664
456	0.6638
457	0.663
458	0.6647
459	0.6615
460	0.6644
461	0.6627
462	0.6628
463	0.6648
464	0.667
465	0.6649
466	0.665
467	0.6633
468	0.6623
469	0.6666
470	0.6682
471	0.6659
472	0.6657
473	0.6666
474	0.6673
475	0.6677
476	0.6667
477	0.666
478	0.6659
479	0.6653
480	0.6665
481	0.6701
482	0.6708
483	0.6706
484	0.6712
485	0.6705
486	0.672
487	0.672
488	0.6712
489	0.6726
490	0.6708
491	0.6711
492	0.6706
493	0.6721
494	0.6713
495	0.6712
496	0.6711
497	0.6715
498	0.6721
499	0.6713
500	0.6711
501	0.6703
502	0.6708
503	0.6709
504	0.6708
505	0.6707
506	0.6701
507	0.672
508	0.6713
509	0.6721
510	0.6744
511	0.6743
512	0.6735
513	0.6734
514	0.6721
515	0.6719
516	0.6704
517	0.6717
518	0.6717
519	0.6721
520	0.6719
521	0.6708
522	0.6717
523	0.6702
524	0.6708
525	0.6729
526	0.6667
527	0.6691
528	0.6713
529	0.6711
530	0.6707
531	0.6696
532	0.6731
533	0.673
534	0.6735
535	0.6741
536	0.6737
537	0.6719
538	0.6714
539	0.6736
540	0.6736
541	0.6709
542	0.674
543	0.6763
544	0.6755
545	0.6736
546	0.6742
547	0.6724
548	0.6718
549	0.6735
550	0.6683
551	0.6702
552	0.6687
553	0.6692
554	0.6702
555	0.6699
556	0.6699
557	0.6693
558	0.6694
559	0.6692
560	0.6681
561	0.6685
562	0.6677
563	0.6654
564	0.6686
565	0.6685
566	0.6688
567	0.6693
568	0.6697
569	0.6687
570	0.6691
571	0.6673
572	0.6667
573	0.6682
574	0.6663
575	0.6644
576	0.6676
577	0.6708
578	0.6691
579	0.67
580	0.6696
581	0.6699
582	0.6712
583	0.67
584	0.6695
585	0.6696
586	0.6703
587	0.671
588	0.67
589	0.6687
590	0.6705
591	0.6708
592	0.6697
593	0.6672
594	0.6701
595	0.6692
596	0.6682
597	0.6691
598	0.6679
599	0.6696
600	0.6704
601	0.67
602	0.6696
603	0.671
604	0.6712
605	0.6701
606	0.6702
607	0.6711
608	0.671
609	0.6714
610	0.6723
611	0.6709
612	0.6724
613	0.6715
614	0.6716
615	0.6715
616	0.6706
617	0.6713
618	0.6716
619	0.6691
620	0.6686
621	0.6691
622	0.67
623	0.6708
624	0.6694
625	0.6685
626	0.6684
627	0.6693
628	0.6714
629	0.6713
630	0.671
631	0.6714
632	0.6708
633	0.6703
634	0.6703
635	0.67
636	0.6708
637	0.6713
638	0.6712
639	0.6712
640	0.6704
641	0.6705
642	0.6703
643	0.6707
644	0.6702
645	0.6706
646	0.6717
647	0.6714
648	0.6715
649	0.672
650	0.6709
651	0.671
652	0.6697
653	0.6698
654	0.6697
655	0.6701
656	0.6727
657	0.6717
658	0.6719
659	0.6722
660	0.6724
661	0.6718
662	0.6711
663	0.6756
664	0.6757
665	0.6768
666	0.6747
667	0.6752
668	0.6733
669	0.675
670	0.6744
671	0.6762
672	0.6768
673	0.6765
674	0.6776
675	0.677
676	0.6759
677	0.6763
678	0.6767
679	0.6753
680	0.6752
681	0.6747
682	0.6747
683	0.6742
684	0.6753
685	0.675
686	0.676
687	0.6771
688	0.677
689	0.6758
690	0.6758
691	0.6755
692	0.6749
693	0.6735
694	0.6734
695	0.6741
696	0.6738
697	0.6737
698	0.6727
699	0.6736
700	0.6746
701	0.6728
702	0.6713
703	0.6747
704	0.6736
705	0.6739
706	0.6721
707	0.6744
708	0.6742
709	0.6746
710	0.6741
711	0.6746
712	0.6745
713	0.6738
714	0.6739
715	0.6753
716	0.6736
717	0.6737
718	0.6741
719	0.6733
720	0.6738
721	0.6738
722	0.6722
723	0.6753
724	0.6757
725	0.6749
726	0.6751
727	0.6752
728	0.6748
729	0.6751
730	0.6758
731	0.6748
732	0.6751
733	0.6753
734	0.6752
735	0.6744
736	0.6753
737	0.6753
738	0.6752
739	0.6762
740	0.6756
741	0.6757
742	0.6773
743	0.6754
744	0.6756
745	0.6765
746	0.6755
747	0.6769
748	0.6775
749	0.6759
750	0.6769
751	0.6775
752	0.6758
753	0.6759
754	0.6763
755	0.6759
756	0.6758
757	0.6773
758	0.6758
759	0.6758
760	0.6763
761	0.6758
762	0.6758
763	0.6763
764	0.6754
765	0.6765
766	0.6762
767	0.6757
768	0.6754
769	0.6763
770	0.6758
771	0.6757
772	0.6759
773	0.6758
774	0.6756
775	0.6762
776	0.6752
777	0.6757
778	0.6761
779	0.6758
780	0.6749
781	0.6761
782	0.6753
783	0.6752
784	0.6749
785	0.675
786	0.6741
787	0.6741
788	0.676
789	0.6769
790	0.6765
791	0.6757
792	0.676
793	0.6774
794	0.676
795	0.6757
796	0.6765
797	0.6769
798	0.676
799	0.6762
800	0.6756
801	0.6759
802	0.6761
803	0.6753
804	0.6755
805	0.6756
806	0.6749
807	0.673
808	0.6763
809	0.676
810	0.6762
811	0.6762
812	0.6749
813	0.6769
814	0.677
815	0.6768
816	0.6769
817	0.6779
818	0.6769
819	0.6783
820	0.678
821	0.6769
822	0.6771
823	0.6782
824	0.6769
825	0.6781
826	0.6774
827	0.6773
828	0.6786
829	0.6778
830	0.6779
831	0.6772
832	0.6778
833	0.6773
834	0.6765
835	0.677
836	0.6765
837	0.6769
838	0.6774
839	0.6769
840	0.6769
841	0.6786
842	0.6765
843	0.6765
844	0.677
845	0.6765
846	0.6765
847	0.677
848	0.6765
849	0.6765
850	0.677
851	0.6765
852	0.6768
853	0.677
854	0.6765
855	0.6768
856	0.6774
857	0.6769
858	0.6772
859	0.6774
860	0.6765
861	0.6768
862	0.677
863	0.6768
864	0.6768
865	0.6773
866	0.6768
867	0.6765
868	0.677
869	0.6772
870	0.677
871	0.6776
872	0.677
873	0.6767
874	0.677
875	0.6767
876	0.6762
877	0.6769
878	0.6764
879	0.6767
880	0.6764
881	0.6769
882	0.6764
883	0.6767
884	0.6764
885	0.6769
886	0.6764
887	0.6767
888	0.6772
889	0.6764
890	0.6767
891	0.6772
892	0.6751
893	0.6767
894	0.6771
895	0.6773
896	0.6759
897	0.6771
898	0.6771
899	0.6768
900	0.6776
901	0.6768
902	0.6774
903	0.6774
904	0.6773
905	0.6776
906	0.6768
907	0.6768
908	0.6773
909	0.6768
910	0.6768
911	0.6773
912	0.6768
913	0.6768
914	0.6773
915	0.6768
916	0.6768
917	0.6773
918	0.6764
919	0.6767
920	0.6769
921	0.6763
922	0.6765
923	0.6763
924	0.6741
925	0.6772
926	0.6769
927	0.6772
928	0.6769
929	0.6774
930	0.6769
931	0.6772
932	0.6772
933	0.6769
934	0.6774
935	0.6769
936	0.6772
937	0.6774
938	0.6769
939	0.6774
940	0.6776
941	0.6774
942	0.6779
943	0.6779
944	0.6771
945	0.6777
946	0.6771
947	0.6781
948	0.6771
949	0.6777
950	0.6776
951	0.6771
952	0.6774
953	0.6776
954	0.6779
955	0.6779
956	0.6776
957	0.6777
958	0.6778
959	0.678
960	0.6776
961	0.6782
962	0.6793
963	0.6782
964	0.6776
965	0.6771
966	0.6803
967	0.6805
968	0.6809
969	0.681
970	0.6809
971	0.6807
972	0.6812
973	0.6814
974	0.6807
975	0.6802
976	0.6807
977	0.6799
978	0.6807
979	0.6799
980	0.6798
981	0.6793
982	0.6796
983	0.6793
984	0.6794
985	0.6789
986	0.6787
987	0.6792
988	0.6782
989	0.6785
990	0.6787
991	0.6785
992	0.6785
993	0.6785
994	0.6785
995	0.679
996	0.6787
997	0.6785
998	0.6787
999	0.6782
1000	0.6785
