# Supplementary material for: A Model for Improving the Learning Curves of Artificial Neural Networks
Source: PLoS One. 2016 Feb 22;11(2):e0149874. doi: 10.1371/journal.pone.0149874 (PMC4763452; doi:10.1371/journal.pone.0149874)
Supplement: S1 Dataset — (ZIP) [file pone.0149874.s004.zip › dataset/c_elegans_without_gap_junctions/csv/random_neural_network_correctness_err.csv]

1	0.0141488
2	0.0117492
3	0.0158657
4	0.0161195
5	0.016395
6	0.0163703
7	0.0161839
8	0.0174807
9	0.0171644
10	0.0174286
11	0.0176099
12	0.0177889
13	0.0173883
14	0.0175799
15	0.0180441
16	0.0179599
17	0.0182897
18	0.0189153
19	0.0186824
20	0.0185734
21	0.0187245
22	0.0181964
23	0.0189988
24	0.0189135
25	0.018753
26	0.0194117
27	0.0190472
28	0.0187274
29	0.0188405
30	0.0190969
31	0.019846
32	0.0191447
33	0.0190648
34	0.0190645
35	0.0190148
36	0.0187143
37	0.0189102
38	0.019369
39	0.0189989
40	0.0191843
41	0.0190418
42	0.0192156
43	0.0191946
44	0.0192675
45	0.0191838
46	0.0190358
47	0.0188275
48	0.0192666
49	0.0189121
50	0.0192465
51	0.0187396
52	0.0189342
53	0.0194282
54	0.0191867
55	0.0194834
56	0.0196295
57	0.0191107
58	0.0194438
59	0.0192926
60	0.0190817
61	0.0193976
62	0.019575
63	0.0194245
64	0.0192356
65	0.0190265
66	0.0194782
67	0.019577
68	0.0193147
69	0.0194277
70	0.0195628
71	0.0197143
72	0.0193208
73	0.0195603
74	0.0202529
75	0.0193301
76	0.0199899
77	0.0198382
78	0.0196764
79	0.0194235
80	0.0194694
81	0.0208443
82	0.0198667
83	0.0200118
84	0.0198491
85	0.01994
86	0.0204606
87	0.0199457
88	0.0204958
89	0.0201818
90	0.0203715
91	0.0203621
92	0.0203655
93	0.0202481
94	0.0202072
95	0.0201372
96	0.0202567
97	0.0202477
98	0.0203201
99	0.0201841
100	0.0205116
101	0.0202944
102	0.0205047
103	0.0206056
104	0.0205547
105	0.0205528
106	0.0204932
107	0.0205293
108	0.0208063
109	0.0204844
110	0.0206025
111	0.0205497
112	0.0205957
113	0.020759
114	0.0204046
115	0.0204813
116	0.0205981
117	0.0208109
118	0.0204833
119	0.0206626
120	0.0205134
121	0.0206098
122	0.0207022
123	0.0207991
124	0.0207531
125	0.0211206
126	0.0210274
127	0.0209899
128	0.021
129	0.0211737
130	0.020908
131	0.0209379
132	0.0208615
133	0.0206671
134	0.0207859
135	0.0207303
136	0.0204831
137	0.0209294
138	0.0209164
139	0.0207684
140	0.0207066
141	0.0208365
142	0.0207584
143	0.0208171
144	0.0209242
145	0.0208592
146	0.0210004
147	0.0207287
148	0.0208782
149	0.0207025
150	0.0209243
151	0.0210969
152	0.0210686
153	0.020997
154	0.0210546
155	0.0210703
156	0.0211356
157	0.0211775
158	0.0212627
159	0.0210883
160	0.0212043
161	0.0213116
162	0.0213175
163	0.0213932
164	0.0213015
165	0.0212452
166	0.0213416
167	0.0214364
168	0.0214242
169	0.021306
170	0.0212561
171	0.0215096
172	0.0212262
173	0.021231
174	0.0212634
175	0.0212196
176	0.0214479
177	0.0213141
178	0.0214458
179	0.0215136
180	0.0216625
181	0.021492
182	0.02145
183	0.0214454
184	0.0214342
185	0.0214268
186	0.0213775
187	0.0214176
188	0.0215415
189	0.0214418
190	0.0214449
191	0.0215272
192	0.021405
193	0.0214062
194	0.0214227
195	0.0214468
196	0.0213453
197	0.0214797
198	0.0214095
199	0.0215576
200	0.021296
201	0.0214176
202	0.0214676
203	0.0213978
204	0.0214413
205	0.0214194
206	0.0216001
207	0.0215767
208	0.0215959
209	0.0214956
210	0.0214805
211	0.0213955
212	0.0215122
213	0.0216328
214	0.0214354
215	0.0213314
216	0.0218097
217	0.0214784
218	0.0213845
219	0.0214032
220	0.0213162
221	0.0213931
222	0.0214831
223	0.0215353
224	0.0215181
225	0.0215356
226	0.0214616
227	0.0215321
228	0.0216306
229	0.0216701
230	0.0215233
231	0.0216705
232	0.0214523
233	0.0214538
234	0.0216348
235	0.0214788
236	0.0214429
237	0.0214959
238	0.021619
239	0.0214431
240	0.0214144
241	0.0215064
242	0.0214729
243	0.0214043
244	0.0214151
245	0.0213577
246	0.0213764
247	0.0213985
248	0.021527
249	0.0214011
250	0.0214212
251	0.0214924
252	0.0214648
253	0.0213649
254	0.0214387
255	0.0212952
256	0.0213487
257	0.0213956
258	0.0215305
259	0.0215262
260	0.0215507
261	0.0215327
262	0.0214996
263	0.0213842
264	0.0215515
265	0.0215012
266	0.0216237
267	0.0214776
268	0.0213825
269	0.0214509
270	0.02148
271	0.0214344
272	0.0216734
273	0.0215144
274	0.0214926
275	0.0215788
276	0.0215916
277	0.021538
278	0.0215412
279	0.0214915
280	0.0215827
281	0.0214886
282	0.021478
283	0.0215353
284	0.0214229
285	0.0215484
286	0.0214971
287	0.021534
288	0.0216655
289	0.0216281
290	0.0216128
291	0.0215841
292	0.0216362
293	0.0216246
294	0.0215603
295	0.0215171
296	0.0216565
297	0.0214808
298	0.0216776
299	0.0214916
300	0.0216468
301	0.0215582
302	0.0215561
303	0.0215435
304	0.0215195
305	0.0215098
306	0.0215404
307	0.0215393
308	0.0215955
309	0.0215762
310	0.0215804
311	0.0216139
312	0.0215355
313	0.021604
314	0.0216752
315	0.0215574
316	0.0217396
317	0.0217159
318	0.0215296
319	0.0216995
320	0.0217812
321	0.0216582
322	0.0217043
323	0.0217508
324	0.0217
325	0.0216014
326	0.0217745
327	0.021632
328	0.021653
329	0.0216654
330	0.0217947
331	0.0216815
332	0.0217727
333	0.021689
334	0.0218127
335	0.0219001
336	0.0217783
337	0.0218953
338	0.0218433
339	0.0218699
340	0.0218678
341	0.0217848
342	0.0217079
343	0.0217049
344	0.0216608
345	0.0216315
346	0.0216668
347	0.0216609
348	0.0216276
349	0.0215723
350	0.0215839
351	0.021748
352	0.0217649
353	0.0217376
354	0.0218374
355	0.0218188
356	0.0217425
357	0.0217623
358	0.02181
359	0.0217669
360	0.0218623
361	0.0218323
362	0.0218754
363	0.0218287
364	0.0218359
365	0.0218906
366	0.0218017
367	0.0217536
368	0.0216868
369	0.0217602
370	0.0218735
371	0.0218241
372	0.0217548
373	0.0218169
374	0.0217701
375	0.0218897
376	0.0217702
377	0.0218055
378	0.0216832
379	0.0217889
380	0.021661
381	0.0217639
382	0.0217333
383	0.0217602
384	0.0217226
385	0.0217496
386	0.0217721
387	0.0216651
388	0.0217572
389	0.0217903
390	0.0217896
391	0.0217768
392	0.0218112
393	0.0218592
394	0.0218513
395	0.0218967
396	0.0217677
397	0.0219096
398	0.021812
399	0.0218712
400	0.0218319
401	0.0218801
402	0.0218385
403	0.0218028
404	0.0219206
405	0.0218149
406	0.0218389
407	0.0218962
408	0.0218366
409	0.0218027
410	0.0218962
411	0.0219087
412	0.0218468
413	0.0218743
414	0.0218511
415	0.0218165
416	0.0218003
417	0.0217667
418	0.0216828
419	0.0217469
420	0.0217939
421	0.0218335
422	0.0218324
423	0.0218566
424	0.0218392
425	0.0218603
426	0.0219137
427	0.0218708
428	0.021848
429	0.0218749
430	0.0218388
431	0.0218149
432	0.0218457
433	0.021819
434	0.0218082
435	0.0218218
436	0.0218314
437	0.0218316
438	0.0217635
439	0.0218575
440	0.0217781
441	0.0218395
442	0.0219646
443	0.0218962
444	0.0219904
445	0.0219234
446	0.0219112
447	0.0219394
448	0.0219296
449	0.0219296
450	0.0219588
451	0.0219071
452	0.0219738
453	0.0219903
454	0.0219585
455	0.0219465
456	0.0218733
457	0.0219268
458	0.0219451
459	0.0219522
460	0.02185
461	0.0218858
462	0.0219626
463	0.021963
464	0.0219535
465	0.0219252
466	0.0219422
467	0.0219495
468	0.0218975
469	0.0219357
470	0.0219266
471	0.0219296
472	0.0219493
473	0.0219404
474	0.0221124
475	0.021845
476	0.0220288
477	0.0219224
478	0.0219432
479	0.0220243
480	0.0219352
481	0.0218849
482	0.021842
483	0.0217889
484	0.0217942
485	0.0219409
486	0.0218606
487	0.0218457
488	0.0218086
489	0.0217973
490	0.0217084
491	0.0218794
492	0.0218993
493	0.0219026
494	0.0218069
495	0.0219178
496	0.0218745
497	0.0218782
498	0.0218697
499	0.0219178
500	0.021928
501	0.0219082
502	0.021922
503	0.0219583
504	0.0219988
505	0.0218415
506	0.0219197
507	0.0219505
508	0.0218842
509	0.0219132
510	0.0219333
511	0.0219313
512	0.0219346
513	0.0219313
514	0.021948
515	0.0219566
516	0.0219395
517	0.0219284
518	0.0218117
519	0.0219284
520	0.0219284
521	0.0218796
522	0.0219418
523	0.0220271
524	0.0219166
525	0.0218869
526	0.0218541
527	0.0219869
528	0.0219143
529	0.0218424
530	0.0219529
531	0.021887
532	0.0218666
533	0.0218269
534	0.0218269
535	0.0218269
536	0.0217982
537	0.0218181
538	0.0218098
539	0.0218214
540	0.0218257
541	0.0218873
542	0.0219122
543	0.0218909
544	0.0220082
545	0.0218454
546	0.0218537
547	0.0218537
548	0.0218422
549	0.0218477
550	0.0218413
551	0.0218546
552	0.0218711
553	0.0218754
554	0.0218943
555	0.0218766
556	0.0219697
557	0.0219468
558	0.0219554
559	0.0220197
560	0.0220278
561	0.0220301
562	0.0220197
563	0.022041
564	0.0220197
565	0.0220197
566	0.0220657
567	0.022041
568	0.022041
569	0.0220278
570	0.022041
571	0.0220329
572	0.0220483
573	0.0220329
574	0.0220028
575	0.0220651
576	0.0220538
577	0.0220278
578	0.0220266
579	0.0220266
580	0.0220185
581	0.0220028
582	0.0220109
583	0.0219793
584	0.0220079
585	0.022004
586	0.022003
587	0.0220406
588	0.0220311
589	0.022037
590	0.0220537
591	0.0220514
592	0.0220126
593	0.0220361
594	0.0219905
595	0.0219737
596	0.0219824
597	0.021925
598	0.0218965
599	0.0219848
600	0.0220404
601	0.0220252
602	0.0220226
603	0.0220252
604	0.0220226
605	0.0220625
606	0.0220776
607	0.0220557
608	0.0220382
609	0.0220768
610	0.0220581
611	0.0220582
612	0.0220463
613	0.0220723
614	0.0220451
615	0.0220499
616	0.0220824
617	0.0220824
618	0.0220824
619	0.0220824
620	0.0221099
621	0.0220824
622	0.0221099
623	0.0221099
624	0.0220824
625	0.0220099
626	0.0220055
627	0.0220315
628	0.0220187
629	0.0220101
630	0.022002
631	0.0219739
632	0.0218717
633	0.0220089
634	0.0220089
635	0.0220089
636	0.0219854
637	0.0220076
638	0.0220089
639	0.0220089
640	0.0220089
641	0.022077
642	0.0220362
643	0.0220113
644	0.0220362
645	0.0220709
646	0.0219966
647	0.0219979
648	0.0219966
649	0.0219898
650	0.0219966
651	0.0219898
652	0.0219966
653	0.0219808
654	0.0219713
655	0.0219943
656	0.0220006
657	0.0219982
658	0.0219849
659	0.0219868
660	0.0220523
661	0.0221011
662	0.0220228
663	0.0219979
664	0.0220315
665	0.0221633
666	0.0221448
667	0.022146
668	0.0221224
669	0.022146
670	0.0221448
671	0.022146
672	0.0221533
673	0.022146
674	0.0221448
675	0.0221545
676	0.0221448
677	0.022146
678	0.0221448
679	0.022146
680	0.0221448
681	0.0221545
682	0.022134
683	0.022159
684	0.0221498
685	0.022166
686	0.022253
687	0.0222411
688	0.0221448
689	0.0221552
690	0.0221621
691	0.022146
692	0.022132
693	0.0221247
694	0.0221154
695	0.0221247
696	0.022098
697	0.0221
698	0.022063
699	0.0220613
700	0.0221648
701	0.022174
702	0.0221617
703	0.0221767
704	0.0221881
705	0.0221697
706	0.0221568
707	0.0221487
708	0.0221568
709	0.0221467
710	0.0221789
711	0.0221568
712	0.0221467
713	0.0221537
714	0.0221343
715	0.0221418
716	0.0221349
717	0.0221186
718	0.0221725
719	0.0221236
720	0.0221329
721	0.0221868
722	0.022159
723	0.0222332
724	0.022146
725	0.0221434
726	0.0221633
727	0.0221395
728	0.0221633
729	0.022146
730	0.022146
731	0.022146
732	0.0221633
733	0.0221552
734	0.0221223
735	0.0221395
736	0.0221633
737	0.0221394
738	0.0221223
739	0.022146
740	0.0221762
741	0.0221524
742	0.0221318
743	0.022159
744	0.0221647
745	0.0222411
746	0.0221633
747	0.022145
748	0.0221609
749	0.0221688
750	0.0221688
751	0.0221806
752	0.0221688
753	0.0221379
754	0.0221422
755	0.022146
756	0.0221633
757	0.0221633
758	0.0221288
759	0.0221391
760	0.022159
761	0.022159
762	0.0222411
763	0.0221247
764	0.0221377
765	0.0221515
766	0.0221536
767	0.0220752
768	0.0220739
769	0.0220162
770	0.0219928
771	0.0220258
772	0.0220294
773	0.0220835
774	0.0220657
775	0.022142
776	0.0220486
777	0.0220681
778	0.0220107
779	0.0220535
780	0.0220349
781	0.0220369
782	0.0221621
783	0.0221706
784	0.0221807
785	0.0221807
786	0.0221621
787	0.0221807
788	0.0221807
789	0.0221081
790	0.0221621
791	0.022132
792	0.0221621
793	0.0221807
794	0.0221569
795	0.0221512
796	0.0221633
797	0.0221843
798	0.0221459
799	0.0222027
800	0.0221568
801	0.0221697
802	0.0221697
803	0.0221697
804	0.0221697
805	0.0222447
806	0.0221439
807	0.0221276
808	0.0221268
809	0.0221331
810	0.0221568
811	0.022146
812	0.0221223
813	0.0221318
814	0.022146
815	0.022146
816	0.0221288
817	0.0221288
818	0.0221683
819	0.0222276
820	0.0222107
821	0.0222107
822	0.0222107
823	0.0222107
824	0.0222329
825	0.0222529
826	0.0222308
827	0.0222465
828	0.0222465
829	0.0222465
830	0.0222465
831	0.0222361
832	0.0222465
833	0.0222465
834	0.0222465
835	0.0222308
836	0.0222308
837	0.0222411
838	0.0222581
839	0.0222581
840	0.0222716
841	0.0222581
842	0.0222421
843	0.0222581
844	0.0222581
845	0.0222411
846	0.0222581
847	0.0222411
848	0.0222363
849	0.0221878
850	0.0222118
851	0.0222088
852	0.0222074
853	0.022209
854	0.0222085
855	0.0222028
856	0.0222333
857	0.0222333
858	0.0222333
859	0.0222333
860	0.0221952
861	0.0221952
862	0.0221952
863	0.0221952
864	0.0221788
865	0.0221788
866	0.0221238
867	0.0221788
868	0.0221356
869	0.0221514
870	0.0221199
871	0.0221576
872	0.0221713
873	0.0221713
874	0.0221713
875	0.0221713
876	0.0221713
877	0.022166
878	0.022166
879	0.022166
880	0.022166
881	0.022166
882	0.022166
883	0.022166
884	0.022166
885	0.022166
886	0.0221831
887	0.0221831
888	0.022166
889	0.0221831
890	0.0221831
891	0.0221831
892	0.022166
893	0.0221591
894	0.022166
895	0.022166
896	0.022166
897	0.0221421
898	0.0221487
899	0.0221487
900	0.0221487
901	0.0221487
902	0.0221513
903	0.0221487
904	0.0221487
905	0.0221658
906	0.0221658
907	0.0221487
908	0.0221487
909	0.022196
910	0.022196
911	0.0222014
912	0.0222014
913	0.0222014
914	0.0222014
915	0.0222014
916	0.0222014
917	0.0221829
918	0.0221829
919	0.0221829
920	0.022196
921	0.0221829
922	0.022196
923	0.0221829
924	0.022196
925	0.0221829
926	0.0221829
927	0.0221667
928	0.0221782
929	0.0221717
930	0.0221767
931	0.0221742
932	0.0221576
933	0.0221908
934	0.0221722
935	0.0221564
936	0.022213
937	0.0221765
938	0.022196
939	0.0221765
940	0.0221829
941	0.0221765
942	0.022196
943	0.022196
944	0.0222492
945	0.022196
946	0.022196
947	0.0222058
948	0.0221829
949	0.0221765
950	0.0221829
951	0.022196
952	0.022196
953	0.0221829
954	0.0221829
955	0.0221829
956	0.022196
957	0.022196
958	0.022196
959	0.022196
960	0.022196
961	0.022196
962	0.022196
963	0.022196
964	0.022196
965	0.022196
966	0.022196
967	0.022196
968	0.022196
969	0.022196
970	0.022196
971	0.022196
972	0.022196
973	0.022196
974	0.0221797
975	0.0221797
976	0.0221797
977	0.0221767
978	0.0221742
979	0.0221722
980	0.0221611
981	0.022196
982	0.022196
983	0.0221829
984	0.0221829
985	0.022196
986	0.0222183
987	0.0222052
988	0.0222183
989	0.0221883
990	0.0222014
991	0.0221883
992	0.0222347
993	0.0221765
994	0.0222074
995	0.0222205
996	0.0222074
997	0.0222009
998	0.0222205
999	0.0222205
1000	0.0222205
