# Supplementary material for: A Model for Improving the Learning Curves of Artificial Neural Networks
Source: PLoS One. 2016 Feb 22;11(2):e0149874. doi: 10.1371/journal.pone.0149874 (PMC4763452; doi:10.1371/journal.pone.0149874)
Supplement: S1 Dataset — (ZIP) [file pone.0149874.s004.zip › dataset/c_elegans_without_gap_junctions/csv/random_neural_network_correctness_dev.csv]

1	0.141488
2	0.117492
3	0.158657
4	0.161195
5	0.16395
6	0.163703
7	0.161839
8	0.174807
9	0.171644
10	0.174286
11	0.176099
12	0.177889
13	0.173883
14	0.175799
15	0.180441
16	0.179599
17	0.182897
18	0.189153
19	0.186824
20	0.185734
21	0.187245
22	0.181964
23	0.189988
24	0.189135
25	0.18753
26	0.194117
27	0.190472
28	0.187274
29	0.188405
30	0.190969
31	0.19846
32	0.191447
33	0.190648
34	0.190645
35	0.190148
36	0.187143
37	0.189102
38	0.19369
39	0.189989
40	0.191843
41	0.190418
42	0.192156
43	0.191946
44	0.192675
45	0.191838
46	0.190358
47	0.188275
48	0.192666
49	0.189121
50	0.192465
51	0.187396
52	0.189342
53	0.194282
54	0.191867
55	0.194834
56	0.196295
57	0.191107
58	0.194438
59	0.192926
60	0.190817
61	0.193976
62	0.19575
63	0.194245
64	0.192356
65	0.190265
66	0.194782
67	0.19577
68	0.193147
69	0.194277
70	0.195628
71	0.197143
72	0.193208
73	0.195603
74	0.202529
75	0.193301
76	0.199899
77	0.198382
78	0.196764
79	0.194235
80	0.194694
81	0.208443
82	0.198667
83	0.200118
84	0.198491
85	0.1994
86	0.204606
87	0.199457
88	0.204958
89	0.201818
90	0.203715
91	0.203621
92	0.203655
93	0.202481
94	0.202072
95	0.201372
96	0.202567
97	0.202477
98	0.203201
99	0.201841
100	0.205116
101	0.202944
102	0.205047
103	0.206056
104	0.205547
105	0.205528
106	0.204932
107	0.205293
108	0.208063
109	0.204844
110	0.206025
111	0.205497
112	0.205957
113	0.20759
114	0.204046
115	0.204813
116	0.205981
117	0.208109
118	0.204833
119	0.206626
120	0.205134
121	0.206098
122	0.207022
123	0.207991
124	0.207531
125	0.211206
126	0.210274
127	0.209899
128	0.21
129	0.211737
130	0.20908
131	0.209379
132	0.208615
133	0.206671
134	0.207859
135	0.207303
136	0.204831
137	0.209294
138	0.209164
139	0.207684
140	0.207066
141	0.208365
142	0.207584
143	0.208171
144	0.209242
145	0.208592
146	0.210004
147	0.207287
148	0.208782
149	0.207025
150	0.209243
151	0.210969
152	0.210686
153	0.20997
154	0.210546
155	0.210703
156	0.211356
157	0.211775
158	0.212627
159	0.210883
160	0.212043
161	0.213116
162	0.213175
163	0.213932
164	0.213015
165	0.212452
166	0.213416
167	0.214364
168	0.214242
169	0.21306
170	0.212561
171	0.215096
172	0.212262
173	0.21231
174	0.212634
175	0.212196
176	0.214479
177	0.213141
178	0.214458
179	0.215136
180	0.216625
181	0.21492
182	0.2145
183	0.214454
184	0.214342
185	0.214268
186	0.213775
187	0.214176
188	0.215415
189	0.214418
190	0.214449
191	0.215272
192	0.21405
193	0.214062
194	0.214227
195	0.214468
196	0.213453
197	0.214797
198	0.214095
199	0.215576
200	0.21296
201	0.214176
202	0.214676
203	0.213978
204	0.214413
205	0.214194
206	0.216001
207	0.215767
208	0.215959
209	0.214956
210	0.214805
211	0.213955
212	0.215122
213	0.216328
214	0.214354
215	0.213314
216	0.218097
217	0.214784
218	0.213845
219	0.214032
220	0.213162
221	0.213931
222	0.214831
223	0.215353
224	0.215181
225	0.215356
226	0.214616
227	0.215321
228	0.216306
229	0.216701
230	0.215233
231	0.216705
232	0.214523
233	0.214538
234	0.216348
235	0.214788
236	0.214429
237	0.214959
238	0.21619
239	0.214431
240	0.214144
241	0.215064
242	0.214729
243	0.214043
244	0.214151
245	0.213577
246	0.213764
247	0.213985
248	0.21527
249	0.214011
250	0.214212
251	0.214924
252	0.214648
253	0.213649
254	0.214387
255	0.212952
256	0.213487
257	0.213956
258	0.215305
259	0.215262
260	0.215507
261	0.215327
262	0.214996
263	0.213842
264	0.215515
265	0.215012
266	0.216237
267	0.214776
268	0.213825
269	0.214509
270	0.2148
271	0.214344
272	0.216734
273	0.215144
274	0.214926
275	0.215788
276	0.215916
277	0.21538
278	0.215412
279	0.214915
280	0.215827
281	0.214886
282	0.21478
283	0.215353
284	0.214229
285	0.215484
286	0.214971
287	0.21534
288	0.216655
289	0.216281
290	0.216128
291	0.215841
292	0.216362
293	0.216246
294	0.215603
295	0.215171
296	0.216565
297	0.214808
298	0.216776
299	0.214916
300	0.216468
301	0.215582
302	0.215561
303	0.215435
304	0.215195
305	0.215098
306	0.215404
307	0.215393
308	0.215955
309	0.215762
310	0.215804
311	0.216139
312	0.215355
313	0.21604
314	0.216752
315	0.215574
316	0.217396
317	0.217159
318	0.215296
319	0.216995
320	0.217812
321	0.216582
322	0.217043
323	0.217508
324	0.217
325	0.216014
326	0.217745
327	0.21632
328	0.21653
329	0.216654
330	0.217947
331	0.216815
332	0.217727
333	0.21689
334	0.218127
335	0.219001
336	0.217783
337	0.218953
338	0.218433
339	0.218699
340	0.218678
341	0.217848
342	0.217079
343	0.217049
344	0.216608
345	0.216315
346	0.216668
347	0.216609
348	0.216276
349	0.215723
350	0.215839
351	0.21748
352	0.217649
353	0.217376
354	0.218374
355	0.218188
356	0.217425
357	0.217623
358	0.2181
359	0.217669
360	0.218623
361	0.218323
362	0.218754
363	0.218287
364	0.218359
365	0.218906
366	0.218017
367	0.217536
368	0.216868
369	0.217602
370	0.218735
371	0.218241
372	0.217548
373	0.218169
374	0.217701
375	0.218897
376	0.217702
377	0.218055
378	0.216832
379	0.217889
380	0.21661
381	0.217639
382	0.217333
383	0.217602
384	0.217226
385	0.217496
386	0.217721
387	0.216651
388	0.217572
389	0.217903
390	0.217896
391	0.217768
392	0.218112
393	0.218592
394	0.218513
395	0.218967
396	0.217677
397	0.219096
398	0.21812
399	0.218712
400	0.218319
401	0.218801
402	0.218385
403	0.218028
404	0.219206
405	0.218149
406	0.218389
407	0.218962
408	0.218366
409	0.218027
410	0.218962
411	0.219087
412	0.218468
413	0.218743
414	0.218511
415	0.218165
416	0.218003
417	0.217667
418	0.216828
419	0.217469
420	0.217939
421	0.218335
422	0.218324
423	0.218566
424	0.218392
425	0.218603
426	0.219137
427	0.218708
428	0.21848
429	0.218749
430	0.218388
431	0.218149
432	0.218457
433	0.21819
434	0.218082
435	0.218218
436	0.218314
437	0.218316
438	0.217635
439	0.218575
440	0.217781
441	0.218395
442	0.219646
443	0.218962
444	0.219904
445	0.219234
446	0.219112
447	0.219394
448	0.219296
449	0.219296
450	0.219588
451	0.219071
452	0.219738
453	0.219903
454	0.219585
455	0.219465
456	0.218733
457	0.219268
458	0.219451
459	0.219522
460	0.2185
461	0.218858
462	0.219626
463	0.21963
464	0.219535
465	0.219252
466	0.219422
467	0.219495
468	0.218975
469	0.219357
470	0.219266
471	0.219296
472	0.219493
473	0.219404
474	0.221124
475	0.21845
476	0.220288
477	0.219224
478	0.219432
479	0.220243
480	0.219352
481	0.218849
482	0.21842
483	0.217889
484	0.217942
485	0.219409
486	0.218606
487	0.218457
488	0.218086
489	0.217973
490	0.217084
491	0.218794
492	0.218993
493	0.219026
494	0.218069
495	0.219178
496	0.218745
497	0.218782
498	0.218697
499	0.219178
500	0.21928
501	0.219082
502	0.21922
503	0.219583
504	0.219988
505	0.218415
506	0.219197
507	0.219505
508	0.218842
509	0.219132
510	0.219333
511	0.219313
512	0.219346
513	0.219313
514	0.21948
515	0.219566
516	0.219395
517	0.219284
518	0.218117
519	0.219284
520	0.219284
521	0.218796
522	0.219418
523	0.220271
524	0.219166
525	0.218869
526	0.218541
527	0.219869
528	0.219143
529	0.218424
530	0.219529
531	0.21887
532	0.218666
533	0.218269
534	0.218269
535	0.218269
536	0.217982
537	0.218181
538	0.218098
539	0.218214
540	0.218257
541	0.218873
542	0.219122
543	0.218909
544	0.220082
545	0.218454
546	0.218537
547	0.218537
548	0.218422
549	0.218477
550	0.218413
551	0.218546
552	0.218711
553	0.218754
554	0.218943
555	0.218766
556	0.219697
557	0.219468
558	0.219554
559	0.220197
560	0.220278
561	0.220301
562	0.220197
563	0.22041
564	0.220197
565	0.220197
566	0.220657
567	0.22041
568	0.22041
569	0.220278
570	0.22041
571	0.220329
572	0.220483
573	0.220329
574	0.220028
575	0.220651
576	0.220538
577	0.220278
578	0.220266
579	0.220266
580	0.220185
581	0.220028
582	0.220109
583	0.219793
584	0.220079
585	0.22004
586	0.22003
587	0.220406
588	0.220311
589	0.22037
590	0.220537
591	0.220514
592	0.220126
593	0.220361
594	0.219905
595	0.219737
596	0.219824
597	0.21925
598	0.218965
599	0.219848
600	0.220404
601	0.220252
602	0.220226
603	0.220252
604	0.220226
605	0.220625
606	0.220776
607	0.220557
608	0.220382
609	0.220768
610	0.220581
611	0.220582
612	0.220463
613	0.220723
614	0.220451
615	0.220499
616	0.220824
617	0.220824
618	0.220824
619	0.220824
620	0.221099
621	0.220824
622	0.221099
623	0.221099
624	0.220824
625	0.220099
626	0.220055
627	0.220315
628	0.220187
629	0.220101
630	0.22002
631	0.219739
632	0.218717
633	0.220089
634	0.220089
635	0.220089
636	0.219854
637	0.220076
638	0.220089
639	0.220089
640	0.220089
641	0.22077
642	0.220362
643	0.220113
644	0.220362
645	0.220709
646	0.219966
647	0.219979
648	0.219966
649	0.219898
650	0.219966
651	0.219898
652	0.219966
653	0.219808
654	0.219713
655	0.219943
656	0.220006
657	0.219982
658	0.219849
659	0.219868
660	0.220523
661	0.221011
662	0.220228
663	0.219979
664	0.220315
665	0.221633
666	0.221448
667	0.22146
668	0.221224
669	0.22146
670	0.221448
671	0.22146
672	0.221533
673	0.22146
674	0.221448
675	0.221545
676	0.221448
677	0.22146
678	0.221448
679	0.22146
680	0.221448
681	0.221545
682	0.22134
683	0.22159
684	0.221498
685	0.22166
686	0.22253
687	0.222411
688	0.221448
689	0.221552
690	0.221621
691	0.22146
692	0.22132
693	0.221247
694	0.221154
695	0.221247
696	0.22098
697	0.221
698	0.22063
699	0.220613
700	0.221648
701	0.22174
702	0.221617
703	0.221767
704	0.221881
705	0.221697
706	0.221568
707	0.221487
708	0.221568
709	0.221467
710	0.221789
711	0.221568
712	0.221467
713	0.221537
714	0.221343
715	0.221418
716	0.221349
717	0.221186
718	0.221725
719	0.221236
720	0.221329
721	0.221868
722	0.22159
723	0.222332
724	0.22146
725	0.221434
726	0.221633
727	0.221395
728	0.221633
729	0.22146
730	0.22146
731	0.22146
732	0.221633
733	0.221552
734	0.221223
735	0.221395
736	0.221633
737	0.221394
738	0.221223
739	0.22146
740	0.221762
741	0.221524
742	0.221318
743	0.22159
744	0.221647
745	0.222411
746	0.221633
747	0.22145
748	0.221609
749	0.221688
750	0.221688
751	0.221806
752	0.221688
753	0.221379
754	0.221422
755	0.22146
756	0.221633
757	0.221633
758	0.221288
759	0.221391
760	0.22159
761	0.22159
762	0.222411
763	0.221247
764	0.221377
765	0.221515
766	0.221536
767	0.220752
768	0.220739
769	0.220162
770	0.219928
771	0.220258
772	0.220294
773	0.220835
774	0.220657
775	0.22142
776	0.220486
777	0.220681
778	0.220107
779	0.220535
780	0.220349
781	0.220369
782	0.221621
783	0.221706
784	0.221807
785	0.221807
786	0.221621
787	0.221807
788	0.221807
789	0.221081
790	0.221621
791	0.22132
792	0.221621
793	0.221807
794	0.221569
795	0.221512
796	0.221633
797	0.221843
798	0.221459
799	0.222027
800	0.221568
801	0.221697
802	0.221697
803	0.221697
804	0.221697
805	0.222447
806	0.221439
807	0.221276
808	0.221268
809	0.221331
810	0.221568
811	0.22146
812	0.221223
813	0.221318
814	0.22146
815	0.22146
816	0.221288
817	0.221288
818	0.221683
819	0.222276
820	0.222107
821	0.222107
822	0.222107
823	0.222107
824	0.222329
825	0.222529
826	0.222308
827	0.222465
828	0.222465
829	0.222465
830	0.222465
831	0.222361
832	0.222465
833	0.222465
834	0.222465
835	0.222308
836	0.222308
837	0.222411
838	0.222581
839	0.222581
840	0.222716
841	0.222581
842	0.222421
843	0.222581
844	0.222581
845	0.222411
846	0.222581
847	0.222411
848	0.222363
849	0.221878
850	0.222118
851	0.222088
852	0.222074
853	0.22209
854	0.222085
855	0.222028
856	0.222333
857	0.222333
858	0.222333
859	0.222333
860	0.221952
861	0.221952
862	0.221952
863	0.221952
864	0.221788
865	0.221788
866	0.221238
867	0.221788
868	0.221356
869	0.221514
870	0.221199
871	0.221576
872	0.221713
873	0.221713
874	0.221713
875	0.221713
876	0.221713
877	0.22166
878	0.22166
879	0.22166
880	0.22166
881	0.22166
882	0.22166
883	0.22166
884	0.22166
885	0.22166
886	0.221831
887	0.221831
888	0.22166
889	0.221831
890	0.221831
891	0.221831
892	0.22166
893	0.221591
894	0.22166
895	0.22166
896	0.22166
897	0.221421
898	0.221487
899	0.221487
900	0.221487
901	0.221487
902	0.221513
903	0.221487
904	0.221487
905	0.221658
906	0.221658
907	0.221487
908	0.221487
909	0.22196
910	0.22196
911	0.222014
912	0.222014
913	0.222014
914	0.222014
915	0.222014
916	0.222014
917	0.221829
918	0.221829
919	0.221829
920	0.22196
921	0.221829
922	0.22196
923	0.221829
924	0.22196
925	0.221829
926	0.221829
927	0.221667
928	0.221782
929	0.221717
930	0.221767
931	0.221742
932	0.221576
933	0.221908
934	0.221722
935	0.221564
936	0.22213
937	0.221765
938	0.22196
939	0.221765
940	0.221829
941	0.221765
942	0.22196
943	0.22196
944	0.222492
945	0.22196
946	0.22196
947	0.222058
948	0.221829
949	0.221765
950	0.221829
951	0.22196
952	0.22196
953	0.221829
954	0.221829
955	0.221829
956	0.22196
957	0.22196
958	0.22196
959	0.22196
960	0.22196
961	0.22196
962	0.22196
963	0.22196
964	0.22196
965	0.22196
966	0.22196
967	0.22196
968	0.22196
969	0.22196
970	0.22196
971	0.22196
972	0.22196
973	0.22196
974	0.221797
975	0.221797
976	0.221797
977	0.221767
978	0.221742
979	0.221722
980	0.221611
981	0.22196
982	0.22196
983	0.221829
984	0.221829
985	0.22196
986	0.222183
987	0.222052
988	0.222183
989	0.221883
990	0.222014
991	0.221883
992	0.222347
993	0.221765
994	0.222074
995	0.222205
996	0.222074
997	0.222009
998	0.222205
999	0.222205
1000	0.222205
