# Supplementary material for: A Model for Improving the Learning Curves of Artificial Neural Networks
Source: PLoS One. 2016 Feb 22;11(2):e0149874. doi: 10.1371/journal.pone.0149874 (PMC4763452; doi:10.1371/journal.pone.0149874)
Supplement: S1 Dataset — (ZIP) [file pone.0149874.s004.zip › dataset/c_elegans_without_gap_junctions/csv/c_elegans_chemotaxis_network_correctness_dev.csv]

1	0+0*i
2	0.0617015
3	0.131548
4	0.12384
5	0.0873675
6	0.0489832
7	0.0315101
8	0.0472666
9	0.0486225
10	0.0544262
11	0.0518545
12	0.0526788
13	0.0526543
14	0.0738907
15	0.0560829
16	0.0726505
17	0.0614107
18	0.0788603
19	0.092947
20	0.085181
21	0.081095
22	0.0809586
23	0.0749831
24	0.0913908
25	0.077772
26	0.0930871
27	0.102129
28	0.0985144
29	0.0937521
30	0.0998957
31	0.0794224
32	0.0848697
33	0.0903333
34	0.0929352
35	0.0916187
36	0.0861244
37	0.0953917
38	0.0855745
39	0.0863996
40	0.0853217
41	0.0913952
42	0.0749475
43	0.0901234
44	0.0909692
45	0.0995452
46	0.0901288
47	0.103733
48	0.0863923
49	0.089965
50	0.0890804
51	0.0916367
52	0.088174
53	0.0913098
54	0.0943685
55	0.0904339
56	0.0927479
57	0.0935526
58	0.0909565
59	0.0945984
60	0.106539
61	0.100493
62	0.096227
63	0.0968211
64	0.0983796
65	0.100349
66	0.0993108
67	0.099663
68	0.101203
69	0.10643
70	0.0997497
71	0.10044
72	0.105279
73	0.100667
74	0.107313
75	0.103995
76	0.0973202
77	0.101088
78	0.100932
79	0.101708
80	0.104676
81	0.105288
82	0.106642
83	0.104055
84	0.113813
85	0.110938
86	0.108002
87	0.108636
88	0.109457
89	0.106862
90	0.11028
91	0.11703
92	0.112957
93	0.10877
94	0.110633
95	0.110508
96	0.109875
97	0.109022
98	0.113128
99	0.114747
100	0.109438
101	0.113994
102	0.11112
103	0.11344
104	0.109347
105	0.10925
106	0.113614
107	0.111209
108	0.112987
109	0.108305
110	0.114574
111	0.112748
112	0.113118
113	0.110631
114	0.111495
115	0.113615
116	0.111442
117	0.119583
118	0.113437
119	0.115425
120	0.115308
121	0.113837
122	0.11375
123	0.114513
124	0.114937
125	0.115718
126	0.11351
127	0.11582
128	0.111115
129	0.116129
130	0.115197
131	0.114497
132	0.11515
133	0.112657
134	0.114103
135	0.112597
136	0.111509
137	0.11339
138	0.114289
139	0.113517
140	0.109096
141	0.108031
142	0.109406
143	0.113042
144	0.106489
145	0.110712
146	0.110405
147	0.111151
148	0.109917
149	0.114902
150	0.114328
151	0.111548
152	0.107582
153	0.111885
154	0.110142
155	0.113109
156	0.117114
157	0.112751
158	0.1131
159	0.111465
160	0.108409
161	0.115292
162	0.111888
163	0.111508
164	0.112296
165	0.109012
166	0.111906
167	0.111027
168	0.108519
169	0.11
170	0.115403
171	0.111184
172	0.11044
173	0.110757
174	0.117631
175	0.110364
176	0.113946
177	0.111151
178	0.112136
179	0.113805
180	0.111686
181	0.109988
182	0.108236
183	0.109603
184	0.110531
185	0.108302
186	0.107963
187	0.111649
188	0.11322
189	0.111615
190	0.108078
191	0.111283
192	0.110579
193	0.111852
194	0.111766
195	0.107717
196	0.107963
197	0.110306
198	0.107569
199	0.106665
200	0.10928
201	0.10688
202	0.103201
203	0.106449
204	0.10759
205	0.109429
206	0.102525
207	0.109917
208	0.106223
209	0.106474
210	0.10537
211	0.106455
212	0.1077
213	0.106183
214	0.104593
215	0.107153
216	0.108685
217	0.103962
218	0.105384
219	0.106155
220	0.108019
221	0.106571
222	0.107671
223	0.105541
224	0.107619
225	0.104691
226	0.107416
227	0.101672
228	0.103298
229	0.107281
230	0.105398
231	0.104856
232	0.104827
233	0.10584
234	0.106705
235	0.103047
236	0.104708
237	0.10406
238	0.105799
239	0.103951
240	0.107337
241	0.107119
242	0.103826
243	0.106401
244	0.104933
245	0.106793
246	0.106846
247	0.106223
248	0.104685
249	0.104583
250	0.104901
251	0.103522
252	0.104547
253	0.106248
254	0.104833
255	0.10524
256	0.106153
257	0.105113
258	0.103547
259	0.104209
260	0.106054
261	0.105916
262	0.106497
263	0.106451
264	0.103468
265	0.104446
266	0.104955
267	0.104362
268	0.105487
269	0.105653
270	0.104567
271	0.106317
272	0.105115
273	0.106481
274	0.108333
275	0.106815
276	0.104347
277	0.107516
278	0.104852
279	0.105733
280	0.107447
281	0.108026
282	0.105033
283	0.106547
284	0.105339
285	0.104165
286	0.104689
287	0.105502
288	0.106975
289	0.10414
290	0.105304
291	0.10647
292	0.103844
293	0.105009
294	0.103039
295	0.104273
296	0.106195
297	0.106563
298	0.106807
299	0.106097
300	0.107241
301	0.105184
302	0.104605
303	0.102742
304	0.106449
305	0.104538
306	0.10603
307	0.10449
308	0.107516
309	0.105948
310	0.107524
311	0.106273
312	0.104006
313	0.105261
314	0.104184
315	0.103138
316	0.103029
317	0.104029
318	0.102338
319	0.103102
320	0.105719
321	0.103182
322	0.106063
323	0.105171
324	0.101686
325	0.103515
326	0.101842
327	0.104095
328	0.102849
329	0.103053
330	0.102688
331	0.105913
332	0.103729
333	0.104793
334	0.103787
335	0.104605
336	0.103787
337	0.101787
338	0.101459
339	0.101141
340	0.100745
341	0.10256
342	0.0992241
343	0.101593
344	0.100919
345	0.101311
346	0.101337
347	0.10088
348	0.101478
349	0.102783
350	0.104548
351	0.101648
352	0.102134
353	0.0998809
354	0.100914
355	0.101124
356	0.101786
357	0.102506
358	0.100457
359	0.10052
360	0.101078
361	0.10131
362	0.102641
363	0.0983937
364	0.0988367
365	0.0994319
366	0.101308
367	0.0985544
368	0.0995839
369	0.103293
370	0.0995807
371	0.100477
372	0.0988628
373	0.0991855
374	0.102292
375	0.100839
376	0.101875
377	0.101916
378	0.100222
379	0.102118
380	0.100135
381	0.0976501
382	0.0985757
383	0.0978952
384	0.100394
385	0.101341
386	0.0998455
387	0.0977724
388	0.0984519
389	0.0993136
390	0.09773
391	0.101022
392	0.0990306
393	0.0995647
394	0.100493
395	0.100325
396	0.101316
397	0.101557
398	0.0985755
399	0.100691
400	0.0989588
401	0.099747
402	0.0988007
403	0.10167
404	0.0981079
405	0.0980705
406	0.100996
407	0.0986009
408	0.0976621
409	0.10038
410	0.099051
411	0.0985021
412	0.0980424
413	0.100386
414	0.0991069
415	0.098826
416	0.0965014
417	0.0987237
418	0.0986443
419	0.0992503
420	0.0993313
421	0.0950256
422	0.099223
423	0.0973837
424	0.0961955
425	0.100581
426	0.0958574
427	0.0996496
428	0.096215
429	0.0981894
430	0.0961352
431	0.0999723
432	0.0956517
433	0.0982933
434	0.097171
435	0.0975379
436	0.0958167
437	0.0931166
438	0.0952688
439	0.0953874
440	0.0978584
441	0.0961047
442	0.0986097
443	0.096746
444	0.0963265
445	0.0971339
446	0.0959656
447	0.0972285
448	0.0967051
449	0.0979637
450	0.0945599
451	0.0963424
452	0.0978171
453	0.0953748
454	0.0969242
455	0.0984573
456	0.0963086
457	0.0959467
458	0.0981021
459	0.0955437
460	0.0964482
461	0.095505
462	0.096157
463	0.0975942
464	0.0969171
465	0.0955579
466	0.0991953
467	0.0962431
468	0.0949894
469	0.100639
470	0.0963094
471	0.0949136
472	0.0971522
473	0.0966758
474	0.0969192
475	0.0956319
476	0.0973227
477	0.0955187
478	0.0959871
479	0.093671
480	0.0940073
481	0.094316
482	0.0949005
483	0.0934551
484	0.097521
485	0.0933
486	0.0945767
487	0.0936925
488	0.0950667
489	0.0933482
490	0.0925781
491	0.0903808
492	0.0927033
493	0.0921788
494	0.0928122
495	0.0922607
496	0.0905839
497	0.0949801
498	0.0909698
499	0.0944626
500	0.0919816
501	0.0936124
502	0.091274
503	0.0918098
504	0.0939952
505	0.0911985
506	0.0907586
507	0.0986321
508	0.093693
509	0.0925767
510	0.0930556
511	0.0918089
512	0.091951
513	0.0936803
514	0.0928002
515	0.0930431
516	0.0953263
517	0.0917297
518	0.0921051
519	0.0936322
520	0.0920604
521	0.0911473
522	0.092239
523	0.0908907
524	0.0903517
525	0.105528
526	0.0984454
527	0.0923922
528	0.0943355
529	0.0931649
530	0.0901807
531	0.0933668
532	0.0904183
533	0.0925128
534	0.0893281
535	0.0902617
536	0.0919997
537	0.0921283
538	0.0891696
539	0.0914958
540	0.0902617
541	0.0926139
542	0.092205
543	0.0900489
544	0.0897021
545	0.0892059
546	0.0897572
547	0.0913687
548	0.0886543
549	0.0893579
550	0.090877
551	0.0890559
552	0.0900648
553	0.0893552
554	0.0885344
555	0.0879164
556	0.0915578
557	0.0872171
558	0.0916102
559	0.0912871
560	0.0883736
561	0.0900832
562	0.0917064
563	0.0888613
564	0.08897
565	0.0871084
566	0.0886797
567	0.088596
568	0.0893331
569	0.0891338
570	0.0882217
571	0.0888159
572	0.0896716
573	0.0893023
574	0.0886894
575	0.0887932
576	0.0891832
577	0.0866303
578	0.0870794
579	0.0878623
580	0.087274
581	0.0893783
582	0.0895217
583	0.0872102
584	0.0872882
585	0.086437
586	0.0880502
587	0.0877335
588	0.0873333
589	0.0868818
590	0.0872993
591	0.0868818
592	0.0886279
593	0.0871693
594	0.0867773
595	0.0866421
596	0.0869619
597	0.0864333
598	0.0865161
599	0.0865161
600	0.0865161
601	0.0865161
602	0.0866105
603	0.0865161
604	0.0865161
605	0.0852746
606	0.0865161
607	0.0869619
608	0.0869619
609	0.0869619
610	0.0869619
611	0.0861406
612	0.0861406
613	0.0861406
614	0.0861406
615	0.084893
616	0.0861406
617	0.0861406
618	0.084893
619	0.0838553
620	0.0856882
621	0.0844717
622	0.0844717
623	0.0844717
624	0.0844717
625	0.0844717
626	0.0841605
627	0.0844717
628	0.0844717
629	0.0834278
630	0.0844717
631	0.0853986
632	0.0882659
633	0.0840069
634	0.0836643
635	0.0853132
636	0.0853132
637	0.0853132
638	0.0853132
639	0.0853132
640	0.0853132
641	0.0853132
642	0.0848554
643	0.0848554
644	0.0848554
645	0.0848554
646	0.0848554
647	0.0848554
648	0.0848554
649	0.0848554
650	0.0845198
651	0.0845023
652	0.0848554
653	0.0836454
654	0.0837511
655	0.0837511
656	0.0837511
657	0.0837511
658	0.0837511
659	0.0824533
660	0.0837511
661	0.0826903
662	0.0837511
663	0.0832746
664	0.0832746
665	0.0828997
666	0.0837511
667	0.0837511
668	0.0837511
669	0.0837511
670	0.0837511
671	0.0824533
672	0.0837511
673	0.0829387
674	0.0837511
675	0.0837511
676	0.0824533
677	0.0824533
678	0.0837511
679	0.0829387
680	0.0837511
681	0.0837511
682	0.0832746
683	0.0829932
684	0.0829932
685	0.0825044
686	0.0807227
687	0.08037
688	0.0825044
689	0.082725
690	0.0825044
691	0.0825044
692	0.0825044
693	0.0821637
694	0.0825044
695	0.0825044
696	0.0825044
697	0.0825044
698	0.0825044
699	0.0825044
700	0.0825044
701	0.0825044
702	0.0825044
703	0.0825044
704	0.0825044
705	0.0821637
706	0.0821968
707	0.0816954
708	0.0816954
709	0.0816954
710	0.0816954
711	0.0816954
712	0.0816954
713	0.0816954
714	0.0816954
715	0.0816954
716	0.0816954
717	0.0813413
718	0.0816954
719	0.0816954
720	0.0813608
721	0.0813608
722	0.0813608
723	0.0813608
724	0.0813608
725	0.0813608
726	0.0813608
727	0.0813608
728	0.0799939
729	0.0813608
730	0.0799939
731	0.0813608
732	0.0813608
733	0.0808462
734	0.0808462
735	0.0808462
736	0.0808462
737	0.0808462
738	0.0808462
739	0.0799116
740	0.0799116
741	0.0799116
742	0.0789627
743	0.0789627
744	0.077111
745	0.0768608
746	0.0784251
747	0.076744
748	0.0789627
749	0.0789627
750	0.0789627
751	0.0785764
752	0.0781157
753	0.07803
754	0.0795376
755	0.0795376
756	0.0781837
757	0.0785764
758	0.0781433
759	0.0785764
760	0.0784725
761	0.0785764
762	0.0785764
763	0.0785764
764	0.0785764
765	0.0785764
766	0.07803
767	0.0775624
768	0.0785764
769	0.0785764
770	0.0785764
771	0.0785764
772	0.0785764
773	0.07803
774	0.07803
775	0.07803
776	0.0785764
777	0.0785764
778	0.0781837
779	0.0785764
780	0.0776319
781	0.0775624
782	0.0795376
783	0.0781252
784	0.0795376
785	0.0795376
786	0.0795376
787	0.0795376
788	0.0795376
789	0.0795376
790	0.0795376
791	0.0795376
792	0.0795376
793	0.0795376
794	0.0795376
795	0.0790003
796	0.0790003
797	0.0790003
798	0.0790003
799	0.0790003
800	0.0790003
801	0.0790003
802	0.0790003
803	0.0790003
804	0.0804841
805	0.0804841
806	0.080107
807	0.0804841
808	0.0804841
809	0.0804841
810	0.0804841
811	0.0804841
812	0.0799557
813	0.0795083
814	0.0795736
815	0.0795347
816	0.0785703
817	0.078543
818	0.078543
819	0.078543
820	0.0785703
821	0.0773263
822	0.0790003
823	0.078692
824	0.0790003
825	0.0811206
826	0.0804841
827	0.0804841
828	0.0804841
829	0.0804841
830	0.0804841
831	0.0804841
832	0.0795376
833	0.0795376
834	0.0795376
835	0.0795376
836	0.0795376
837	0.0795376
838	0.0795376
839	0.0791528
840	0.0777302
841	0.0777302
842	0.0777302
843	0.0791528
844	0.0791528
845	0.078264
846	0.0788449
847	0.0774812
848	0.0790829
849	0.0777302
850	0.0782152
851	0.0788449
852	0.0791528
853	0.0777302
854	0.0791528
855	0.0791528
856	0.0791528
857	0.0791528
858	0.0777302
859	0.0791528
860	0.0777302
861	0.0777302
862	0.0791528
863	0.0772445
864	0.0777302
865	0.078264
866	0.0791528
867	0.0787629
868	0.0791528
869	0.0777302
870	0.0767693
871	0.0777302
872	0.0773843
873	0.0791528
874	0.0791528
875	0.0791528
876	0.0790829
877	0.0791528
878	0.0787629
879	0.0791528
880	0.0791528
881	0.0790829
882	0.0791434
883	0.0791434
884	0.0791434
885	0.0791434
886	0.0791434
887	0.0791434
888	0.0791434
889	0.0791434
890	0.0791434
891	0.0791434
892	0.0791434
893	0.0791434
894	0.0791434
895	0.0791434
896	0.0791434
897	0.0791434
898	0.0791434
899	0.0791434
900	0.0791434
901	0.0791434
902	0.0791434
903	0.0791434
904	0.0791434
905	0.0777161
906	0.0777161
907	0.0777161
908	0.0777161
909	0.0777161
910	0.0777161
911	0.0782518
912	0.0777161
913	0.0777161
914	0.0762587
915	0.07603
916	0.0772284
917	0.0777161
918	0.0777161
919	0.0791434
920	0.0791434
921	0.0777161
922	0.0791434
923	0.0791434
924	0.0791434
925	0.0771573
926	0.0785973
927	0.0785973
928	0.0785973
929	0.0785973
930	0.0785973
931	0.0785973
932	0.0785973
933	0.0785973
934	0.0785973
935	0.0785973
936	0.0785973
937	0.0785973
938	0.0785973
939	0.0791434
940	0.0791434
941	0.0791434
942	0.0791434
943	0.0791434
944	0.0791434
945	0.0791434
946	0.0791434
947	0.0791434
948	0.0791434
949	0.0791434
950	0.0791434
951	0.0791434
952	0.0791434
953	0.0791434
954	0.0791434
955	0.0791434
956	0.0791434
957	0.0791434
958	0.0791434
959	0.0791434
960	0.0791434
961	0.0791434
962	0.0791434
963	0.0791434
964	0.0791434
965	0.0791434
966	0.0791434
967	0.0791434
968	0.0791434
969	0.0791434
970	0.0772284
971	0.0777161
972	0.0791434
973	0.0791434
974	0.0791434
975	0.0772284
976	0.0777161
977	0.0772284
978	0.0772284
979	0.0791434
980	0.0772284
981	0.0777161
982	0.0757604
983	0.0777161
984	0.0782518
985	0.0791434
986	0.0791434
987	0.0791434
988	0.0791434
989	0.0781976
990	0.0785973
991	0.0785973
992	0.0785973
993	0.0771573
994	0.0785973
995	0.0785973
996	0.0785973
997	0.0781558
998	0.0801021
999	0.0791434
1000	0.0791434
