# Supplementary material for: A Model for Improving the Learning Curves of Artificial Neural Networks
Source: PLoS One. 2016 Feb 22;11(2):e0149874. doi: 10.1371/journal.pone.0149874 (PMC4763452; doi:10.1371/journal.pone.0149874)
Supplement: S1 Dataset — (ZIP) [file pone.0149874.s004.zip › dataset/c_elegans_without_gap_junctions/csv/c_elegans_chemotaxis_network_correctness_avg.csv]

1	0
2	0.405
3	0.5261
4	0.7099
5	0.7405
6	0.7492
7	0.7348
8	0.7461
9	0.7607
10	0.7721
11	0.776
12	0.7813
13	0.7915
14	0.7826
15	0.7804
16	0.7837
17	0.7862
18	0.8035
19	0.7945
20	0.7926
21	0.8044
22	0.7995
23	0.8124
24	0.8055
25	0.81
26	0.8188
27	0.8017
28	0.8186
29	0.8162
30	0.8092
31	0.8246
32	0.8254
33	0.8193
34	0.8229
35	0.8214
36	0.8226
37	0.8171
38	0.8168
39	0.8224
40	0.8301
41	0.8262
42	0.8248
43	0.825
44	0.8356
45	0.8272
46	0.8298
47	0.8246
48	0.823
49	0.8282
50	0.8302
51	0.8313
52	0.8397
53	0.8367
54	0.8342
55	0.8457
56	0.8372
57	0.8388
58	0.8442
59	0.8408
60	0.8436
61	0.8396
62	0.8436
63	0.8379
64	0.8432
65	0.8487
66	0.844
67	0.8469
68	0.8527
69	0.854
70	0.8607
71	0.8574
72	0.8503
73	0.8566
74	0.8649
75	0.8605
76	0.8657
77	0.8679
78	0.8692
79	0.863
80	0.8616
81	0.8656
82	0.8615
83	0.8622
84	0.8604
85	0.8576
86	0.8661
87	0.8661
88	0.8701
89	0.8669
90	0.864
91	0.8648
92	0.8711
93	0.8693
94	0.8737
95	0.8711
96	0.8661
97	0.869
98	0.8698
99	0.8687
100	0.875
101	0.8675
102	0.8741
103	0.8696
104	0.8722
105	0.8728
106	0.8701
107	0.8711
108	0.8693
109	0.8735
110	0.8702
111	0.873
112	0.8727
113	0.8747
114	0.8782
115	0.8787
116	0.8778
117	0.8749
118	0.8774
119	0.8761
120	0.8753
121	0.8787
122	0.8773
123	0.878
124	0.8793
125	0.8782
126	0.8773
127	0.8741
128	0.8836
129	0.8736
130	0.8762
131	0.8757
132	0.8754
133	0.8782
134	0.8774
135	0.8792
136	0.882
137	0.8818
138	0.8819
139	0.8813
140	0.8853
141	0.89
142	0.884
143	0.8856
144	0.8943
145	0.8893
146	0.8887
147	0.8851
148	0.889
149	0.8842
150	0.8859
151	0.8866
152	0.8917
153	0.889
154	0.89
155	0.8877
156	0.8834
157	0.8877
158	0.8894
159	0.8891
160	0.893
161	0.8869
162	0.8904
163	0.8906
164	0.8891
165	0.8935
166	0.8894
167	0.8923
168	0.8943
169	0.8936
170	0.8905
171	0.8928
172	0.8952
173	0.8943
174	0.8915
175	0.8957
176	0.8932
177	0.8952
178	0.8945
179	0.8928
180	0.8964
181	0.8966
182	0.8989
183	0.8979
184	0.8951
185	0.8983
186	0.8992
187	0.8953
188	0.8943
189	0.8963
190	0.9002
191	0.8983
192	0.8969
193	0.8961
194	0.8955
195	0.8999
196	0.8992
197	0.8977
198	0.8992
199	0.9006
200	0.8982
201	0.901
202	0.904
203	0.9017
204	0.8996
205	0.899
206	0.9042
207	0.899
208	0.9012
209	0.9016
210	0.9027
211	0.9013
212	0.9008
213	0.9033
214	0.9058
215	0.903
216	0.9024
217	0.904
218	0.9025
219	0.9024
220	0.9019
221	0.9032
222	0.9022
223	0.9038
224	0.9033
225	0.9043
226	0.9025
227	0.9061
228	0.9068
229	0.9028
230	0.9038
231	0.9045
232	0.9053
233	0.9067
234	0.906
235	0.9093
236	0.9091
237	0.9083
238	0.9062
239	0.9077
240	0.906
241	0.9073
242	0.908
243	0.906
244	0.9085
245	0.9065
246	0.906
247	0.9066
248	0.9081
249	0.9076
250	0.9076
251	0.9094
252	0.9082
253	0.9073
254	0.908
255	0.9082
256	0.9077
257	0.9091
258	0.9118
259	0.9101
260	0.911
261	0.9102
262	0.9083
263	0.9088
264	0.9112
265	0.9102
266	0.9108
267	0.9121
268	0.9109
269	0.9101
270	0.9101
271	0.9091
272	0.9105
273	0.9085
274	0.9082
275	0.9087
276	0.9108
277	0.908
278	0.912
279	0.9132
280	0.9108
281	0.9103
282	0.9127
283	0.9115
284	0.9126
285	0.9132
286	0.9133
287	0.9131
288	0.9122
289	0.9144
290	0.9133
291	0.9121
292	0.9132
293	0.9129
294	0.9148
295	0.9141
296	0.9121
297	0.9141
298	0.9138
299	0.914
300	0.9127
301	0.9148
302	0.9145
303	0.9158
304	0.9133
305	0.9151
306	0.914
307	0.9151
308	0.9141
309	0.9155
310	0.9139
311	0.915
312	0.9164
313	0.9164
314	0.9161
315	0.917
316	0.9175
317	0.9177
318	0.9176
319	0.9173
320	0.9154
321	0.9172
322	0.9154
323	0.9158
324	0.9179
325	0.9167
326	0.9183
327	0.9169
328	0.9191
329	0.9189
330	0.9192
331	0.9169
332	0.9186
333	0.9177
334	0.9186
335	0.9182
336	0.9186
337	0.9201
338	0.921
339	0.9222
340	0.9233
341	0.9219
342	0.9252
343	0.924
344	0.9245
345	0.9237
346	0.9243
347	0.9248
348	0.9245
349	0.9245
350	0.9236
351	0.9253
352	0.9252
353	0.9266
354	0.9268
355	0.9273
356	0.9275
357	0.9266
358	0.9282
359	0.9274
360	0.9271
361	0.927
362	0.9268
363	0.9293
364	0.929
365	0.9296
366	0.9275
367	0.9296
368	0.9289
369	0.9265
370	0.9278
371	0.9275
372	0.9283
373	0.9281
374	0.9264
375	0.9275
376	0.9265
377	0.927
378	0.928
379	0.9277
380	0.9285
381	0.9309
382	0.93
383	0.9294
384	0.9283
385	0.9281
386	0.9284
387	0.9296
388	0.9296
389	0.9288
390	0.9294
391	0.9287
392	0.9299
393	0.93
394	0.9289
395	0.9293
396	0.9291
397	0.9285
398	0.9302
399	0.9292
400	0.9297
401	0.9298
402	0.9302
403	0.9284
404	0.9303
405	0.9306
406	0.9291
407	0.9303
408	0.9307
409	0.9292
410	0.9299
411	0.9306
412	0.9309
413	0.9293
414	0.9302
415	0.9303
416	0.9319
417	0.9303
418	0.9319
419	0.9317
420	0.9314
421	0.9338
422	0.9315
423	0.9325
424	0.9336
425	0.9313
426	0.9335
427	0.9315
428	0.9335
429	0.9325
430	0.9338
431	0.9343
432	0.9368
433	0.9352
434	0.9361
435	0.9357
436	0.9364
437	0.938
438	0.9369
439	0.9368
440	0.9357
441	0.9368
442	0.9344
443	0.9359
444	0.936
445	0.9356
446	0.9363
447	0.9354
448	0.9358
449	0.9353
450	0.9372
451	0.9364
452	0.9357
453	0.9369
454	0.9358
455	0.9353
456	0.9371
457	0.9377
458	0.9361
459	0.9387
460	0.9374
461	0.938
462	0.9373
463	0.9369
464	0.937
465	0.938
466	0.9363
467	0.9383
468	0.9382
469	0.9352
470	0.9375
471	0.9393
472	0.9372
473	0.9375
474	0.9369
475	0.938
476	0.937
477	0.9379
478	0.9381
479	0.9393
480	0.939
481	0.9388
482	0.9386
483	0.9393
484	0.9374
485	0.9396
486	0.9387
487	0.9393
488	0.9387
489	0.9395
490	0.9399
491	0.941
492	0.9398
493	0.9402
494	0.9398
495	0.9403
496	0.9419
497	0.939
498	0.9415
499	0.9402
500	0.94
501	0.9394
502	0.9406
503	0.9405
504	0.9395
505	0.942
506	0.9425
507	0.939
508	0.9421
509	0.9425
510	0.9425
511	0.9429
512	0.9434
513	0.9424
514	0.9432
515	0.9434
516	0.9424
517	0.9441
518	0.9443
519	0.9437
520	0.9442
521	0.9455
522	0.9448
523	0.9457
524	0.9461
525	0.9418
526	0.9429
527	0.9452
528	0.9441
529	0.9447
530	0.9474
531	0.9459
532	0.9473
533	0.9464
534	0.9477
535	0.9473
536	0.9463
537	0.9465
538	0.9477
539	0.9468
540	0.9473
541	0.9462
542	0.9465
543	0.9477
544	0.948
545	0.9483
546	0.9489
547	0.9482
548	0.9501
549	0.9499
550	0.9486
551	0.9494
552	0.9488
553	0.9493
554	0.9498
555	0.95
556	0.949
557	0.9525
558	0.9493
559	0.95
560	0.9511
561	0.9504
562	0.9498
563	0.9508
564	0.9507
565	0.952
566	0.9516
567	0.9525
568	0.9521
569	0.9519
570	0.9526
571	0.9519
572	0.9521
573	0.9522
574	0.9522
575	0.9519
576	0.9517
577	0.9532
578	0.953
579	0.9529
580	0.9529
581	0.9521
582	0.952
583	0.9538
584	0.9536
585	0.9544
586	0.9537
587	0.9541
588	0.9546
589	0.9548
590	0.9548
591	0.9548
592	0.9542
593	0.9543
594	0.955
595	0.9561
596	0.9555
597	0.956
598	0.9559
599	0.9559
600	0.9559
601	0.9559
602	0.9558
603	0.9559
604	0.9559
605	0.9564
606	0.9559
607	0.9555
608	0.9555
609	0.9555
610	0.9555
611	0.956
612	0.956
613	0.956
614	0.956
615	0.9565
616	0.956
617	0.956
618	0.9565
619	0.9569
620	0.9564
621	0.9567
622	0.9567
623	0.9567
624	0.9567
625	0.9567
626	0.9572
627	0.9567
628	0.9567
629	0.9571
630	0.9567
631	0.956
632	0.9548
633	0.9571
634	0.9577
635	0.9562
636	0.9562
637	0.9562
638	0.9562
639	0.9562
640	0.9562
641	0.9562
642	0.9566
643	0.9566
644	0.9566
645	0.9566
646	0.9566
647	0.9566
648	0.9566
649	0.9566
650	0.9572
651	0.9574
652	0.9566
653	0.9579
654	0.9583
655	0.9583
656	0.9583
657	0.9583
658	0.9583
659	0.9588
660	0.9583
661	0.9587
662	0.9583
663	0.9587
664	0.9587
665	0.9594
666	0.9583
667	0.9583
668	0.9583
669	0.9583
670	0.9583
671	0.9588
672	0.9583
673	0.9586
674	0.9583
675	0.9583
676	0.9588
677	0.9588
678	0.9583
679	0.9586
680	0.9583
681	0.9583
682	0.9587
683	0.9599
684	0.9599
685	0.9603
686	0.961
687	0.9615
688	0.9603
689	0.9601
690	0.9603
691	0.9603
692	0.9603
693	0.9608
694	0.9603
695	0.9603
696	0.9603
697	0.9603
698	0.9603
699	0.9603
700	0.9603
701	0.9603
702	0.9603
703	0.9603
704	0.9603
705	0.9608
706	0.9615
707	0.9619
708	0.9619
709	0.9619
710	0.9619
711	0.9619
712	0.9619
713	0.9619
714	0.9619
715	0.9619
716	0.9619
717	0.9624
718	0.9619
719	0.9619
720	0.9631
721	0.9631
722	0.9631
723	0.9631
724	0.9631
725	0.9631
726	0.9631
727	0.9631
728	0.9636
729	0.9631
730	0.9636
731	0.9631
732	0.9631
733	0.9635
734	0.9635
735	0.9635
736	0.9635
737	0.9635
738	0.9635
739	0.964
740	0.964
741	0.964
742	0.9645
743	0.9645
744	0.9656
745	0.9657
746	0.9649
747	0.9655
748	0.9645
749	0.9645
750	0.9645
751	0.9657
752	0.9664
753	0.9661
754	0.9652
755	0.9652
756	0.9662
757	0.9657
758	0.9663
759	0.9657
760	0.9658
761	0.9657
762	0.9657
763	0.9657
764	0.9657
765	0.9657
766	0.9661
767	0.9668
768	0.9657
769	0.9657
770	0.9657
771	0.9657
772	0.9657
773	0.9661
774	0.9661
775	0.9661
776	0.9657
777	0.9657
778	0.9662
779	0.9657
780	0.9666
781	0.9668
782	0.9652
783	0.9657
784	0.9652
785	0.9652
786	0.9652
787	0.9652
788	0.9652
789	0.9652
790	0.9652
791	0.9652
792	0.9652
793	0.9652
794	0.9652
795	0.9656
796	0.9656
797	0.9656
798	0.9656
799	0.9656
800	0.9656
801	0.9656
802	0.9656
803	0.9656
804	0.9647
805	0.9647
806	0.9652
807	0.9647
808	0.9647
809	0.9647
810	0.9647
811	0.9647
812	0.9651
813	0.9658
814	0.9656
815	0.9657
816	0.9662
817	0.9663
818	0.9663
819	0.9663
820	0.9662
821	0.9662
822	0.9656
823	0.9657
824	0.9656
825	0.9645
826	0.9647
827	0.9647
828	0.9647
829	0.9647
830	0.9647
831	0.9647
832	0.9652
833	0.9652
834	0.9652
835	0.9652
836	0.9652
837	0.9652
838	0.9652
839	0.9657
840	0.9662
841	0.9662
842	0.9662
843	0.9657
844	0.9657
845	0.966
846	0.9658
847	0.9663
848	0.9662
849	0.9662
850	0.9666
851	0.9658
852	0.9657
853	0.9662
854	0.9657
855	0.9657
856	0.9657
857	0.9657
858	0.9662
859	0.9657
860	0.9662
861	0.9662
862	0.9657
863	0.9664
864	0.9662
865	0.966
866	0.9657
867	0.9662
868	0.9657
869	0.9662
870	0.9671
871	0.9662
872	0.9666
873	0.9657
874	0.9657
875	0.9657
876	0.9662
877	0.9657
878	0.9662
879	0.9657
880	0.9657
881	0.9662
882	0.9664
883	0.9664
884	0.9664
885	0.9664
886	0.9664
887	0.9664
888	0.9664
889	0.9664
890	0.9664
891	0.9664
892	0.9664
893	0.9664
894	0.9664
895	0.9664
896	0.9664
897	0.9664
898	0.9664
899	0.9664
900	0.9664
901	0.9664
902	0.9664
903	0.9664
904	0.9664
905	0.9669
906	0.9669
907	0.9669
908	0.9669
909	0.9669
910	0.9669
911	0.9667
912	0.9669
913	0.9669
914	0.9674
915	0.9675
916	0.9671
917	0.9669
918	0.9669
919	0.9664
920	0.9664
921	0.9669
922	0.9664
923	0.9664
924	0.9664
925	0.9673
926	0.9668
927	0.9668
928	0.9668
929	0.9668
930	0.9668
931	0.9668
932	0.9668
933	0.9668
934	0.9668
935	0.9668
936	0.9668
937	0.9668
938	0.9668
939	0.9664
940	0.9664
941	0.9664
942	0.9664
943	0.9664
944	0.9664
945	0.9664
946	0.9664
947	0.9664
948	0.9664
949	0.9664
950	0.9664
951	0.9664
952	0.9664
953	0.9664
954	0.9664
955	0.9664
956	0.9664
957	0.9664
958	0.9664
959	0.9664
960	0.9664
961	0.9664
962	0.9664
963	0.9664
964	0.9664
965	0.9664
966	0.9664
967	0.9664
968	0.9664
969	0.9664
970	0.9671
971	0.9669
972	0.9664
973	0.9664
974	0.9664
975	0.9671
976	0.9669
977	0.9671
978	0.9671
979	0.9664
980	0.9671
981	0.9669
982	0.9676
983	0.9669
984	0.9667
985	0.9664
986	0.9664
987	0.9664
988	0.9664
989	0.9673
990	0.9668
991	0.9668
992	0.9668
993	0.9673
994	0.9668
995	0.9668
996	0.9668
997	0.9674
998	0.9659
999	0.9664
1000	0.9664
