# Supplementary material for: A Model for Improving the Learning Curves of Artificial Neural Networks
Source: PLoS One. 2016 Feb 22;11(2):e0149874. doi: 10.1371/journal.pone.0149874 (PMC4763452; doi:10.1371/journal.pone.0149874)
Supplement: S1 Dataset — (ZIP) [file pone.0149874.s004.zip › dataset/c_elegans_without_gap_junctions/csv/random_neural_network_correctness_avg.csv]

1	0.0856
2	0.4534
3	0.5209
4	0.5883
5	0.6025
6	0.5985
7	0.614
8	0.6132
9	0.623
10	0.634
11	0.6375
12	0.6402
13	0.6346
14	0.6409
15	0.6431
16	0.6513
17	0.6544
18	0.6549
19	0.6609
20	0.6633
21	0.6709
22	0.6611
23	0.6744
24	0.6642
25	0.6723
26	0.6771
27	0.6665
28	0.6735
29	0.6706
30	0.6729
31	0.6712
32	0.6687
33	0.6726
34	0.6717
35	0.6685
36	0.6676
37	0.6667
38	0.6754
39	0.6715
40	0.6727
41	0.6693
42	0.6729
43	0.6715
44	0.6742
45	0.6706
46	0.6706
47	0.667
48	0.6736
49	0.6699
50	0.6724
51	0.6709
52	0.672
53	0.6759
54	0.6752
55	0.6812
56	0.6793
57	0.6771
58	0.682
59	0.6791
60	0.679
61	0.6779
62	0.6746
63	0.6804
64	0.6795
65	0.6756
66	0.6785
67	0.6812
68	0.6795
69	0.6809
70	0.6777
71	0.6846
72	0.6791
73	0.6832
74	0.6773
75	0.6832
76	0.6891
77	0.6873
78	0.6835
79	0.6811
80	0.6854
81	0.6809
82	0.6802
83	0.6818
84	0.6805
85	0.6835
86	0.6848
87	0.6826
88	0.6904
89	0.6864
90	0.6856
91	0.6885
92	0.6893
93	0.6856
94	0.6829
95	0.6864
96	0.6874
97	0.6901
98	0.6873
99	0.6879
100	0.6898
101	0.6876
102	0.692
103	0.6843
104	0.6897
105	0.6913
106	0.693
107	0.6904
108	0.6919
109	0.6937
110	0.6939
111	0.6947
112	0.6928
113	0.6979
114	0.6943
115	0.6948
116	0.696
117	0.6966
118	0.6953
119	0.6969
120	0.6948
121	0.6977
122	0.6962
123	0.6973
124	0.6966
125	0.6961
126	0.6946
127	0.6936
128	0.6947
129	0.6967
130	0.6919
131	0.697
132	0.6953
133	0.6911
134	0.6981
135	0.6979
136	0.694
137	0.696
138	0.7
139	0.6974
140	0.6931
141	0.7011
142	0.6986
143	0.6996
144	0.6993
145	0.7031
146	0.7021
147	0.6983
148	0.7002
149	0.6971
150	0.7018
151	0.701
152	0.6982
153	0.7012
154	0.7024
155	0.702
156	0.7044
157	0.702
158	0.7033
159	0.7025
160	0.7035
161	0.7034
162	0.7051
163	0.7069
164	0.7032
165	0.7042
166	0.7048
167	0.7066
168	0.7065
169	0.7066
170	0.7066
171	0.7094
172	0.7056
173	0.7052
174	0.7048
175	0.7052
176	0.7081
177	0.7056
178	0.7076
179	0.7085
180	0.7099
181	0.7079
182	0.7076
183	0.7082
184	0.7074
185	0.7077
186	0.7052
187	0.7082
188	0.7089
189	0.7084
190	0.7043
191	0.7082
192	0.7074
193	0.7066
194	0.7059
195	0.7079
196	0.7071
197	0.7091
198	0.7072
199	0.7058
200	0.7042
201	0.7065
202	0.707
203	0.7056
204	0.7063
205	0.7072
206	0.7077
207	0.7094
208	0.7089
209	0.7072
210	0.7073
211	0.7078
212	0.7095
213	0.7098
214	0.708
215	0.7073
216	0.7029
217	0.7054
218	0.7059
219	0.7061
220	0.7073
221	0.7054
222	0.707
223	0.7074
224	0.7073
225	0.7071
226	0.7063
227	0.7069
228	0.7079
229	0.7089
230	0.706
231	0.7094
232	0.706
233	0.7067
234	0.7112
235	0.7065
236	0.7072
237	0.7078
238	0.7097
239	0.7075
240	0.7074
241	0.7086
242	0.7087
243	0.7083
244	0.7086
245	0.707
246	0.7076
247	0.7094
248	0.7098
249	0.7085
250	0.7086
251	0.7088
252	0.7099
253	0.7074
254	0.708
255	0.7048
256	0.7075
257	0.7063
258	0.7056
259	0.7091
260	0.7082
261	0.708
262	0.709
263	0.7074
264	0.7109
265	0.7086
266	0.7105
267	0.7084
268	0.7086
269	0.7083
270	0.7084
271	0.7083
272	0.7111
273	0.7098
274	0.7087
275	0.7099
276	0.7081
277	0.7105
278	0.7109
279	0.7107
280	0.7108
281	0.7109
282	0.709
283	0.7099
284	0.709
285	0.7099
286	0.7107
287	0.7089
288	0.7114
289	0.7111
290	0.7117
291	0.7119
292	0.7124
293	0.7107
294	0.7106
295	0.7084
296	0.7084
297	0.7097
298	0.7117
299	0.7099
300	0.7111
301	0.7105
302	0.7098
303	0.71
304	0.71
305	0.7107
306	0.711
307	0.7114
308	0.7109
309	0.7094
310	0.7116
311	0.7115
312	0.7098
313	0.7105
314	0.7111
315	0.7094
316	0.7121
317	0.7121
318	0.709
319	0.7111
320	0.7138
321	0.7112
322	0.7107
323	0.7118
324	0.7124
325	0.7116
326	0.7121
327	0.7112
328	0.7112
329	0.7106
330	0.7127
331	0.7115
332	0.713
333	0.7118
334	0.7116
335	0.714
336	0.7137
337	0.7146
338	0.714
339	0.7147
340	0.7139
341	0.7136
342	0.7124
343	0.7113
344	0.7123
345	0.7117
346	0.7127
347	0.7117
348	0.7123
349	0.7101
350	0.7085
351	0.7134
352	0.7131
353	0.7132
354	0.7141
355	0.714
356	0.7135
357	0.7133
358	0.7132
359	0.7117
360	0.7104
361	0.7134
362	0.7135
363	0.7135
364	0.7132
365	0.7145
366	0.7128
367	0.7121
368	0.7116
369	0.7122
370	0.7143
371	0.7147
372	0.7139
373	0.7139
374	0.7139
375	0.7156
376	0.7133
377	0.7142
378	0.712
379	0.7136
380	0.7105
381	0.7122
382	0.7122
383	0.7122
384	0.7119
385	0.7116
386	0.7112
387	0.7109
388	0.7114
389	0.7118
390	0.7127
391	0.7125
392	0.7122
393	0.7112
394	0.7143
395	0.7147
396	0.7126
397	0.7152
398	0.7134
399	0.7145
400	0.7142
401	0.715
402	0.7148
403	0.7145
404	0.7147
405	0.7149
406	0.7149
407	0.7153
408	0.7147
409	0.7124
410	0.7155
411	0.7148
412	0.7136
413	0.7141
414	0.7139
415	0.712
416	0.7128
417	0.7113
418	0.7114
419	0.71
420	0.7129
421	0.7131
422	0.7129
423	0.7131
424	0.7124
425	0.7116
426	0.7147
427	0.7135
428	0.714
429	0.7143
430	0.7143
431	0.713
432	0.7141
433	0.7151
434	0.714
435	0.7136
436	0.7134
437	0.7131
438	0.7126
439	0.7137
440	0.7124
441	0.7137
442	0.7167
443	0.7153
444	0.716
445	0.7151
446	0.7161
447	0.7158
448	0.7161
449	0.7161
450	0.7154
451	0.7158
452	0.7168
453	0.7161
454	0.7163
455	0.7164
456	0.7161
457	0.7161
458	0.7151
459	0.7159
460	0.7147
461	0.7161
462	0.7137
463	0.717
464	0.7162
465	0.7157
466	0.7166
467	0.7159
468	0.7157
469	0.7159
470	0.715
471	0.7161
472	0.7163
473	0.7154
474	0.7185
475	0.7151
476	0.7173
477	0.7166
478	0.7165
479	0.7167
480	0.7159
481	0.7139
482	0.7142
483	0.713
484	0.7127
485	0.7146
486	0.7147
487	0.7133
488	0.7139
489	0.7136
490	0.7128
491	0.7159
492	0.7142
493	0.7154
494	0.7142
495	0.7143
496	0.7148
497	0.7147
498	0.7141
499	0.7155
500	0.7154
501	0.7147
502	0.7156
503	0.7157
504	0.7165
505	0.7141
506	0.7151
507	0.7134
508	0.7155
509	0.7154
510	0.7168
511	0.717
512	0.7169
513	0.717
514	0.7173
515	0.7178
516	0.7164
517	0.7171
518	0.7169
519	0.7171
520	0.7171
521	0.7164
522	0.7175
523	0.7183
524	0.7163
525	0.7171
526	0.7165
527	0.7182
528	0.7169
529	0.7167
530	0.7174
531	0.7164
532	0.7155
533	0.7151
534	0.7151
535	0.7151
536	0.715
537	0.715
538	0.7149
539	0.7151
540	0.7139
541	0.7157
542	0.7158
543	0.7161
544	0.7168
545	0.7154
546	0.7155
547	0.7155
548	0.7153
549	0.7153
550	0.7149
551	0.7125
552	0.7159
553	0.7156
554	0.7165
555	0.716
556	0.7172
557	0.7166
558	0.7167
559	0.718
560	0.7181
561	0.7192
562	0.718
563	0.7185
564	0.718
565	0.718
566	0.7188
567	0.7185
568	0.7185
569	0.7181
570	0.7185
571	0.7184
572	0.7185
573	0.7184
574	0.7191
575	0.7189
576	0.7185
577	0.7181
578	0.718
579	0.718
580	0.7179
581	0.7176
582	0.7177
583	0.7173
584	0.7176
585	0.7174
586	0.7174
587	0.717
588	0.7168
589	0.7181
590	0.7183
591	0.7186
592	0.7182
593	0.7184
594	0.7175
595	0.7173
596	0.7174
597	0.7177
598	0.7167
599	0.718
600	0.7158
601	0.7186
602	0.7188
603	0.7186
604	0.7188
605	0.7185
606	0.7188
607	0.7185
608	0.7182
609	0.719
610	0.7187
611	0.7186
612	0.7183
613	0.7187
614	0.7182
615	0.7184
616	0.7189
617	0.7189
618	0.7189
619	0.7189
620	0.7196
621	0.7189
622	0.7196
623	0.7196
624	0.7189
625	0.719
626	0.718
627	0.7184
628	0.7184
629	0.7183
630	0.7182
631	0.7176
632	0.7146
633	0.7171
634	0.7171
635	0.7171
636	0.7176
637	0.717
638	0.7171
639	0.7171
640	0.7171
641	0.718
642	0.7177
643	0.7174
644	0.7177
645	0.7184
646	0.7169
647	0.717
648	0.7169
649	0.7169
650	0.7169
651	0.7169
652	0.7169
653	0.7166
654	0.7164
655	0.717
656	0.7171
657	0.7172
658	0.7166
659	0.7158
660	0.718
661	0.7184
662	0.7178
663	0.717
664	0.7174
665	0.7189
666	0.7185
667	0.7186
668	0.7195
669	0.7186
670	0.7185
671	0.7186
672	0.7186
673	0.7186
674	0.7185
675	0.7187
676	0.7185
677	0.7186
678	0.7185
679	0.7186
680	0.7185
681	0.7187
682	0.7194
683	0.719
684	0.7188
685	0.7186
686	0.7209
687	0.7202
688	0.7185
689	0.7188
690	0.7188
691	0.7186
692	0.7185
693	0.7185
694	0.7183
695	0.7185
696	0.718
697	0.7182
698	0.7175
699	0.7162
700	0.7188
701	0.719
702	0.719
703	0.7199
704	0.7195
705	0.7191
706	0.7187
707	0.7186
708	0.7187
709	0.7192
710	0.7193
711	0.7187
712	0.7192
713	0.7202
714	0.7185
715	0.7189
716	0.7184
717	0.7191
718	0.7191
719	0.718
720	0.7182
721	0.7163
722	0.719
723	0.7201
724	0.7186
725	0.7193
726	0.7189
727	0.7194
728	0.7189
729	0.7186
730	0.7186
731	0.7186
732	0.7189
733	0.7188
734	0.7191
735	0.7194
736	0.7189
737	0.719
738	0.7191
739	0.7186
740	0.7193
741	0.7198
742	0.7196
743	0.719
744	0.7202
745	0.7202
746	0.7189
747	0.7196
748	0.7192
749	0.7191
750	0.7191
751	0.7204
752	0.7191
753	0.7185
754	0.7184
755	0.7186
756	0.7189
757	0.7189
758	0.7197
759	0.7194
760	0.719
761	0.719
762	0.7202
763	0.7185
764	0.7189
765	0.7191
766	0.7192
767	0.7186
768	0.7176
769	0.7179
770	0.7157
771	0.7157
772	0.7158
773	0.7188
774	0.7179
775	0.7195
776	0.7186
777	0.7174
778	0.7171
779	0.7131
780	0.7158
781	0.717
782	0.7188
783	0.7196
784	0.7191
785	0.7191
786	0.7188
787	0.7191
788	0.7191
789	0.72
790	0.7188
791	0.7195
792	0.7188
793	0.7191
794	0.7196
795	0.7197
796	0.7202
797	0.7202
798	0.7196
799	0.7197
800	0.7187
801	0.7191
802	0.7191
803	0.7191
804	0.7191
805	0.7211
806	0.7197
807	0.7194
808	0.7196
809	0.7192
810	0.7187
811	0.7186
812	0.7191
813	0.7196
814	0.72
815	0.72
816	0.7197
817	0.7197
818	0.7211
819	0.7212
820	0.7209
821	0.7209
822	0.7209
823	0.7209
824	0.7214
825	0.7214
826	0.7207
827	0.7204
828	0.7204
829	0.7204
830	0.7204
831	0.7209
832	0.7204
833	0.7204
834	0.7204
835	0.7207
836	0.7207
837	0.7202
838	0.7205
839	0.7205
840	0.7207
841	0.7205
842	0.7207
843	0.7205
844	0.7205
845	0.7202
846	0.7205
847	0.7202
848	0.7201
849	0.7206
850	0.7201
851	0.72
852	0.7204
853	0.7205
854	0.7188
855	0.7213
856	0.7206
857	0.7206
858	0.7206
859	0.7206
860	0.7202
861	0.7202
862	0.7202
863	0.7202
864	0.72
865	0.72
866	0.719
867	0.72
868	0.7193
869	0.7196
870	0.7177
871	0.7197
872	0.7199
873	0.7199
874	0.7199
875	0.7199
876	0.7199
877	0.7198
878	0.7198
879	0.7198
880	0.7198
881	0.7198
882	0.7198
883	0.7198
884	0.7198
885	0.7198
886	0.7201
887	0.7201
888	0.7198
889	0.7201
890	0.7201
891	0.7201
892	0.7198
893	0.7206
894	0.7198
895	0.7198
896	0.7198
897	0.7203
898	0.7202
899	0.7202
900	0.7202
901	0.7202
902	0.7208
903	0.7202
904	0.7202
905	0.7205
906	0.7205
907	0.7202
908	0.7202
909	0.7206
910	0.7206
911	0.7208
912	0.7208
913	0.7208
914	0.7208
915	0.7208
916	0.7208
917	0.7209
918	0.7209
919	0.7209
920	0.7206
921	0.7209
922	0.7206
923	0.7209
924	0.7206
925	0.7209
926	0.7209
927	0.7205
928	0.7208
929	0.721
930	0.7201
931	0.72
932	0.7201
933	0.7185
934	0.7199
935	0.7196
936	0.7209
937	0.7211
938	0.7206
939	0.7211
940	0.7209
941	0.7211
942	0.7206
943	0.7206
944	0.7211
945	0.7206
946	0.7206
947	0.7207
948	0.7209
949	0.7211
950	0.7209
951	0.7206
952	0.7206
953	0.7209
954	0.7209
955	0.7209
956	0.7206
957	0.7206
958	0.7206
959	0.7206
960	0.7206
961	0.7206
962	0.7206
963	0.7206
964	0.7206
965	0.7206
966	0.7206
967	0.7206
968	0.7206
969	0.7206
970	0.7206
971	0.7206
972	0.7206
973	0.7206
974	0.7202
975	0.7202
976	0.7202
977	0.7201
978	0.72
979	0.7199
980	0.7193
981	0.7206
982	0.7206
983	0.7209
984	0.7209
985	0.7206
986	0.7211
987	0.7214
988	0.7211
989	0.7211
990	0.7208
991	0.7211
992	0.722
993	0.7211
994	0.7211
995	0.7208
996	0.7211
997	0.7213
998	0.7208
999	0.7208
1000	0.7208
