# Supplementary material for: A Model for Improving the Learning Curves of Artificial Neural Networks
Source: PLoS One. 2016 Feb 22;11(2):e0149874. doi: 10.1371/journal.pone.0149874 (PMC4763452; doi:10.1371/journal.pone.0149874)
Supplement: S1 Dataset — (ZIP) [file pone.0149874.s004.zip › dataset/c_elegans_without_gap_junctions/results/statistics_scalefree_neural_network_epochs_correctness.csv]

1	0.1706	0.0105225
2	0.6022	0.0096364
3	0.6469	0.0104502
4	0.6736	0.0113106
5	0.6945	0.0119489
6	0.715	0.012219
7	0.7315	0.0124539
8	0.7372	0.0125899
9	0.7441	0.0129732
10	0.7553	0.0135836
11	0.7686	0.0140792
12	0.7735	0.0144218
13	0.775	0.0144345
14	0.784	0.0147792
15	0.795	0.0151287
16	0.8003	0.0155079
17	0.8044	0.0157013
18	0.8048	0.0157586
19	0.8056	0.0157469
20	0.8074	0.0156693
21	0.8049	0.0157817
22	0.806	0.0157704
23	0.8079	0.0158326
24	0.8114	0.0159773
25	0.814	0.0159867
26	0.8146	0.0160141
27	0.8193	0.0161209
28	0.8214	0.0160812
29	0.8221	0.0161166
30	0.8232	0.0161388
31	0.825	0.015457
32	0.8237	0.0153476
33	0.8236	0.0151821
34	0.8235	0.015138
35	0.8238	0.0151649
36	0.8241	0.0151371
37	0.8241	0.015083
38	0.8229	0.0151606
39	0.8229	0.0151739
40	0.8227	0.0152752
41	0.823	0.0152901
42	0.8232	0.015181
43	0.8242	0.015233
44	0.8238	0.0151809
45	0.8241	0.0152588
46	0.824	0.0152156
47	0.8253	0.0152418
48	0.8254	0.0152788
49	0.8253	0.0153191
50	0.8238	0.0153134
51	0.828	0.0154096
52	0.8351	0.0155599
53	0.8372	0.0156044
54	0.8372	0.0156419
55	0.837	0.0155885
56	0.8383	0.0155343
57	0.8367	0.0155375
58	0.8383	0.0155089
59	0.8386	0.0155739
60	0.8387	0.0156293
61	0.8377	0.0157042
62	0.8385	0.0156911
63	0.8403	0.0156324
64	0.8381	0.0157395
65	0.8398	0.0156541
66	0.8405	0.015693
67	0.8399	0.0157137
68	0.8388	0.0156768
69	0.8406	0.0155783
70	0.841	0.0155995
71	0.8389	0.0156933
72	0.8393	0.0156891
73	0.8411	0.0156023
74	0.8401	0.0156189
75	0.8404	0.0156282
76	0.8399	0.0157104
77	0.8386	0.0157365
78	0.8388	0.0157392
79	0.8383	0.0157371
80	0.8385	0.0157271
81	0.8384	0.0157555
82	0.8392	0.0157408
83	0.8387	0.0157548
84	0.839	0.0157471
85	0.8384	0.0157555
86	0.8411	0.015612
87	0.8395	0.0156692
88	0.839	0.0157669
89	0.8406	0.0156372
90	0.8403	0.0156415
91	0.839	0.0157541
92	0.8395	0.015711
93	0.8401	0.0156518
94	0.839	0.0157669
95	0.8392	0.0157427
96	0.8388	0.0157296
97	0.839	0.0156841
98	0.8398	0.0156431
99	0.8387	0.0157099
100	0.8398	0.0156528
101	0.8385	0.0157649
102	0.8399	0.0156473
103	0.8393	0.0157975
104	0.8419	0.0156694
105	0.8414	0.0156792
106	0.8403	0.0157258
107	0.8419	0.015699
108	0.8414	0.015714
109	0.8403	0.0158551
110	0.8418	0.0157572
111	0.8406	0.0157908
112	0.8396	0.0158865
113	0.8425	0.0157579
114	0.8425	0.0157579
115	0.8415	0.0157624
116	0.8376	0.0161008
117	0.8411	0.0157729
118	0.8427	0.0157473
119	0.843	0.0157458
120	0.8439	0.0157171
121	0.8429	0.0157905
122	0.8398	0.0160693
123	0.8448	0.0158442
124	0.8442	0.015846
125	0.8431	0.015894
126	0.8452	0.0158334
127	0.8443	0.0158492
128	0.8443	0.0158492
129	0.8442	0.0158364
130	0.8433	0.0158644
131	0.8429	0.0159623
132	0.8428	0.0158955
133	0.8445	0.0158206
134	0.8456	0.0159071
135	0.8561	0.0163768
136	0.8567	0.0164286
137	0.8552	0.0165703
138	0.857	0.0166038
139	0.8568	0.0165907
140	0.8571	0.0166614
141	0.8571	0.016648
142	0.8572	0.0166364
143	0.8576	0.0165756
144	0.8575	0.0167068
145	0.8578	0.0166755
146	0.8577	0.0166817
147	0.858	0.0166485
148	0.8589	0.0166253
149	0.8577	0.0167404
150	0.8608	0.0165302
151	0.8595	0.0165934
152	0.8588	0.0165769
153	0.858	0.0167398
154	0.861	0.0167214
155	0.8644	0.016775
156	0.8687	0.0169125
157	0.8729	0.0171189
158	0.8736	0.0171456
159	0.8734	0.0171613
160	0.8743	0.0171631
161	0.8747	0.0171485
162	0.8738	0.0171622
163	0.8739	0.0171711
164	0.8736	0.0171867
165	0.8747	0.0171714
166	0.8737	0.0171645
167	0.8742	0.0171977
168	0.8736	0.0171867
169	0.8742	0.0171483
170	0.8738	0.0171704
171	0.8736	0.017185
172	0.8723	0.0172503
173	0.8747	0.0172313
174	0.8739	0.0172204
175	0.8745	0.0172471
176	0.8745	0.0172471
177	0.8745	0.0172471
178	0.8745	0.0172471
179	0.8745	0.0172471
180	0.8745	0.0172471
181	0.8745	0.0172471
182	0.8739	0.0172204
183	0.8739	0.0172204
184	0.8739	0.0172204
185	0.8746	0.0172389
186	0.875	0.0171626
187	0.8753	0.0171979
188	0.8746	0.0171755
189	0.8749	0.0172179
190	0.8747	0.0172313
191	0.8745	0.0172471
192	0.8745	0.0172471
193	0.8745	0.0172471
194	0.8745	0.0172471
195	0.8749	0.0172179
196	0.8748	0.0172243
197	0.8745	0.0172471
198	0.8745	0.0172471
199	0.8751	0.0172735
200	0.8753	0.0171979
201	0.8755	0.0172442
202	0.8747	0.0172313
203	0.8751	0.0172735
204	0.8758	0.0172282
205	0.8754	0.0172506
206	0.8751	0.0172735
207	0.8762	0.0172151
208	0.8753	0.0171979
209	0.8758	0.0172282
210	0.8754	0.0172506
211	0.8753	0.0172577
212	0.8751	0.0172735
213	0.8753	0.0172577
214	0.8745	0.0172471
215	0.8751	0.0172735
216	0.8759	0.0172241
217	0.8758	0.017237
218	0.8759	0.0172417
219	0.8751	0.0172735
220	0.8753	0.0171979
221	0.8759	0.0172241
222	0.8761	0.0172772
223	0.8781	0.0173605
224	0.8776	0.0173823
225	0.8782	0.0173656
226	0.878	0.0173793
227	0.8791	0.0173415
228	0.8788	0.017351
229	0.8784	0.0173716
230	0.8782	0.0173778
231	0.8778	0.0174011
232	0.8787	0.0173681
233	0.8782	0.0173917
234	0.8773	0.0174315
235	0.8768	0.0175182
236	0.8778	0.01744
237	0.8792	0.0173896
238	0.8788	0.0173963
239	0.8773	0.0174824
240	0.8787	0.0174238
241	0.8784	0.0174401
242	0.8791	0.0173904
243	0.8784	0.0174117
244	0.8766	0.0175535
245	0.8785	0.0174248
246	0.8791	0.0173869
247	0.8775	0.0175058
248	0.8777	0.017566
249	0.8787	0.0174366
250	0.8783	0.0176046
251	0.8786	0.0175706
252	0.8793	0.0175328
253	0.8825	0.0173714
254	0.8819	0.0174244
255	0.8824	0.0175154
256	0.8839	0.0174905
257	0.8832	0.0175234
258	0.883	0.0175375
259	0.8826	0.0175543
260	0.8831	0.0175307
261	0.8843	0.017523
262	0.8841	0.0175437
263	0.8861	0.0174431
264	0.8854	0.0174636
265	0.8854	0.0174925
266	0.8851	0.0174983
267	0.8848	0.0175197
268	0.8849	0.0175588
269	0.8847	0.0175732
270	0.8853	0.0175369
271	0.8857	0.0175057
272	0.8851	0.0175422
273	0.8847	0.0175732
274	0.885	0.0175537
275	0.8853	0.0175588
276	0.8858	0.0175247
277	0.8849	0.0175485
278	0.8843	0.0175915
279	0.8849	0.0175726
280	0.8847	0.017587
281	0.8861	0.0175343
282	0.8861	0.0175343
283	0.8855	0.0175392
284	0.8858	0.0175305
285	0.8854	0.0175404
286	0.8855	0.0175421
287	0.8844	0.0175783
288	0.8834	0.0176207
289	0.8846	0.0176134
290	0.8863	0.0174776
291	0.8862	0.0175072
292	0.8853	0.017545
293	0.8838	0.0176141
294	0.8833	0.0176813
295	0.8853	0.0175375
296	0.886	0.0174911
297	0.8852	0.0175197
298	0.8839	0.017593
299	0.8848	0.0175617
300	0.8855	0.0175311
301	0.8846	0.0175732
302	0.8858	0.0174976
303	0.8839	0.0176027
304	0.8847	0.017591
305	0.8866	0.017467
306	0.8851	0.0175577
307	0.8838	0.0176685
308	0.8838	0.0176428
309	0.8838	0.0176743
310	0.8848	0.0176203
311	0.8862	0.0175066
312	0.8849	0.017595
313	0.8862	0.0176239
314	0.8857	0.0175915
315	0.8871	0.0175472
316	0.8872	0.0175298
317	0.8879	0.0174803
318	0.8877	0.0174812
319	0.8863	0.0175376
320	0.8874	0.0174961
321	0.8856	0.0175536
322	0.884	0.0176967
323	0.8848	0.0176443
324	0.8843	0.0176517
325	0.8863	0.0175515
326	0.8856	0.0175915
327	0.8856	0.0175904
328	0.8852	0.0176151
329	0.8854	0.0175985
330	0.8866	0.017546
331	0.8861	0.0175464
332	0.8847	0.0176746
333	0.8862	0.0175492
334	0.8853	0.0176094
335	0.8872	0.0174877
336	0.8857	0.0175409
337	0.8841	0.0176762
338	0.8859	0.0175678
339	0.8853	0.0176065
340	0.8873	0.017487
341	0.8867	0.0175015
342	0.8849	0.0176019
343	0.8865	0.0175254
344	0.8856	0.0175725
345	0.8859	0.017554
346	0.8865	0.0176007
347	0.8855	0.0176437
348	0.8869	0.017525
349	0.8864	0.0175566
350	0.8862	0.0175394
351	0.8848	0.0176157
352	0.8858	0.0175575
353	0.8865	0.0175599
354	0.8876	0.01752
355	0.8868	0.0175401
356	0.8866	0.017557
357	0.8875	0.0174902
358	0.8874	0.0174903
359	0.8864	0.0175272
360	0.8845	0.0176408
361	0.8863	0.017571
362	0.8872	0.0175517
363	0.8874	0.0175001
364	0.8862	0.017563
365	0.8874	0.0175261
366	0.8865	0.0175565
367	0.8878	0.0175036
368	0.887	0.017526
369	0.8857	0.0175788
370	0.8838	0.0177359
371	0.8859	0.0176115
372	0.8885	0.0174844
373	0.888	0.0174963
374	0.887	0.0175335
375	0.8875	0.0175455
376	0.8867	0.0175684
377	0.8882	0.0174971
378	0.8865	0.0175415
379	0.8881	0.0175342
380	0.8875	0.0175628
381	0.8867	0.0176166
382	0.8866	0.0176236
383	0.8881	0.0175785
384	0.8895	0.0175046
385	0.8897	0.017492
386	0.8897	0.017492
387	0.8892	0.017499
388	0.8887	0.0175059
389	0.8886	0.0175067
390	0.8878	0.0175451
391	0.887	0.0175922
392	0.8865	0.0176311
393	0.8888	0.017553
394	0.8881	0.0175785
395	0.89	0.0174963
396	0.8902	0.0174928
397	0.8897	0.0175058
398	0.8895	0.0175046
399	0.889	0.0175116
400	0.889	0.0175116
401	0.8888	0.0175092
402	0.8888	0.0175092
403	0.889	0.0175058
404	0.8882	0.0175294
405	0.8882	0.0175455
406	0.8882	0.0175478
407	0.888	0.0175649
408	0.8887	0.0175152
409	0.8883	0.0175402
410	0.8889	0.0175372
411	0.8891	0.017516
412	0.889	0.0175208
413	0.8882	0.0175455
414	0.8875	0.0175881
415	0.8875	0.0175881
416	0.8878	0.0175635
417	0.8875	0.0175881
418	0.8824	0.0191344
419	0.882	0.0191538
420	0.8891	0.0175534
421	0.8885	0.017572
422	0.8889	0.0175401
423	0.8886	0.0175632
424	0.8883	0.0175707
425	0.889	0.0175208
426	0.8891	0.0174304
427	0.8891	0.0174304
428	0.8886	0.0174373
429	0.8885	0.0174445
430	0.8882	0.0174555
431	0.8877	0.0174858
432	0.8874	0.0175088
433	0.8882	0.0174694
434	0.8879	0.0174803
435	0.8874	0.017499
436	0.887	0.0175306
437	0.8893	0.0174734
438	0.8893	0.0174734
439	0.8896	0.0174743
440	0.8894	0.0174673
441	0.8894	0.0174673
442	0.8894	0.0174673
443	0.8895	0.0174595
444	0.8898	0.0174605
445	0.8894	0.0174407
446	0.8894	0.0174407
447	0.8894	0.0174407
448	0.8892	0.0174395
449	0.889	0.0174521
450	0.8893	0.0174531
451	0.8885	0.017459
452	0.8888	0.0174601
453	0.8887	0.0174747
454	0.8878	0.0174926
455	0.8876	0.0175074
456	0.8879	0.0175294
457	0.8895	0.0174595
458	0.8897	0.0174579
459	0.8892	0.0174534
460	0.8897	0.0174579
461	0.889	0.0174521
462	0.889	0.0174521
463	0.889	0.0174521
464	0.889	0.0174521
465	0.8885	0.017459
466	0.8882	0.01747
467	0.8881	0.0174748
468	0.8876	0.0175074
469	0.8874	0.0175244
470	0.8895	0.0174595
471	0.8898	0.0174501
472	0.8895	0.0174595
473	0.8895	0.0174439
474	0.8895	0.0174439
475	0.8892	0.0174534
476	0.889	0.0174521
477	0.889	0.0174521
478	0.889	0.0174521
479	0.8885	0.017459
480	0.8885	0.017459
481	0.8882	0.01747
482	0.8878	0.0174926
483	0.8876	0.0175074
484	0.8895	0.0174595
485	0.8895	0.0174595
486	0.8895	0.0174595
487	0.8895	0.0174595
488	0.8895	0.0174595
489	0.8892	0.0174534
490	0.8894	0.0174407
491	0.8894	0.0174407
492	0.8894	0.0174407
493	0.8892	0.0174395
494	0.889	0.0174521
495	0.889	0.0174521
496	0.8885	0.017459
497	0.8885	0.017459
498	0.8882	0.01747
499	0.8878	0.0174926
500	0.8874	0.0175244
501	0.8895	0.0174595
502	0.8895	0.0174595
503	0.8895	0.0174595
504	0.8897	0.0174422
505	0.8892	0.0174534
506	0.8894	0.0174361
507	0.8888	0.0174439
508	0.8888	0.0174439
509	0.8886	0.0174426
510	0.8886	0.0174426
511	0.8889	0.0174176
512	0.8885	0.0174416
513	0.8879	0.0174479
514	0.8878	0.0174481
515	0.8869	0.0174719
516	0.8855	0.0175869
517	0.8871	0.0174884
518	0.8867	0.0175131
519	0.8863	0.0175088
520	0.8845	0.0176592
521	0.8877	0.0174876
522	0.8892	0.0174412
523	0.8891	0.0174501
524	0.889	0.0174492
525	0.8896	0.0173984
526	0.8892	0.0174169
527	0.8878	0.0174533
528	0.8863	0.0175917
529	0.8888	0.0174439
530	0.8886	0.0174426
531	0.8889	0.0174176
532	0.8887	0.0174244
533	0.8879	0.0174479
534	0.8886	0.0173979
535	0.8877	0.0174349
536	0.8859	0.0175275
537	0.8879	0.0174861
538	0.888	0.0174801
539	0.8876	0.017512
540	0.889	0.0174313
541	0.8899	0.0174028
542	0.8886	0.0174426
543	0.8895	0.0174294
544	0.8892	0.0174435
545	0.8886	0.017479
546	0.8889	0.0174454
547	0.8884	0.0174661
548	0.8867	0.017554
549	0.8883	0.0175431
550	0.8904	0.0174969
551	0.8908	0.0174644
552	0.8907	0.0174716
553	0.8905	0.0174879
554	0.8904	0.0174969
555	0.8942	0.0176138
556	0.9008	0.017825
557	0.9029	0.017861
558	0.9026	0.0178878
559	0.9027	0.0178557
560	0.9023	0.0178822
561	0.9022	0.0178827
562	0.9021	0.0178836
563	0.9015	0.0179012
564	0.9002	0.018065
565	0.9021	0.017909
566	0.9012	0.0180344
567	0.9035	0.0179237
568	0.9035	0.0179237
569	0.9035	0.0179237
570	0.9043	0.0178633
571	0.9034	0.0179
572	0.9032	0.0179161
573	0.9025	0.0179232
574	0.9032	0.0179353
575	0.9025	0.0179895
576	0.9031	0.0179459
577	0.9029	0.0179642
578	0.9024	0.0179894
579	0.9024	0.0179804
580	0.9029	0.0179389
581	0.9013	0.0180245
582	0.9033	0.0179703
583	0.9052	0.0179193
584	0.9051	0.0179272
585	0.905	0.0179356
586	0.9048	0.0179542
587	0.9048	0.0179542
588	0.9059	0.0178796
589	0.9054	0.0178882
590	0.9054	0.0178882
591	0.905	0.0179142
592	0.9049	0.0179221
593	0.9046	0.0179491
594	0.9043	0.0179456
595	0.9043	0.0179456
596	0.9053	0.0178888
597	0.9047	0.0179176
598	0.9046	0.0179463
599	0.9042	0.0179366
600	0.9039	0.0179556
601	0.9039	0.0179556
602	0.9037	0.0179594
603	0.9024	0.0179973
604	0.9028	0.0180107
605	0.9053	0.0178792
606	0.9051	0.017856
607	0.905	0.0178815
608	0.9054	0.0178407
609	0.9047	0.0178707
610	0.9043	0.0178909
611	0.904	0.0178993
612	0.9056	0.0178367
613	0.9052	0.0178628
614	0.9051	0.0178707
615	0.9044	0.0178921
616	0.9055	0.0178175
617	0.9049	0.0178277
618	0.9049	0.0178277
619	0.9045	0.0178537
620	0.9041	0.017862
621	0.904	0.017888
622	0.9036	0.0178905
623	0.9041	0.0178502
624	0.9052	0.01783
625	0.9043	0.0178587
626	0.9039	0.0178845
627	0.9032	0.0179189
628	0.9025	0.0179547
629	0.905	0.017899
630	0.9051	0.017877
631	0.9045	0.0178972
632	0.9051	0.0178792
633	0.9043	0.0178988
634	0.9036	0.0179154
635	0.9052	0.017899
636	0.9057	0.0178734
637	0.9049	0.0179007
638	0.9067	0.0178133
639	0.9068	0.0178121
640	0.9066	0.0178072
641	0.9063	0.0178091
642	0.9063	0.0178091
643	0.9066	0.0178072
644	0.9063	0.0178205
645	0.9055	0.0178175
646	0.9052	0.0178311
647	0.9055	0.0178294
648	0.9049	0.017856
649	0.905	0.0178657
650	0.9042	0.0178926
651	0.9042	0.0179039
652	0.9044	0.0178486
653	0.9037	0.01789
654	0.9029	0.0179502
655	0.9045	0.017891
656	0.907	0.0178136
657	0.9058	0.0178208
658	0.9058	0.0178208
659	0.9058	0.0178208
660	0.9058	0.0178327
661	0.9054	0.0178588
662	0.9047	0.0178651
663	0.9044	0.0178921
664	0.9046	0.0179018
665	0.9054	0.0178452
666	0.9052	0.0178753
667	0.9045	0.0178927
668	0.9039	0.0179133
669	0.9043	0.0178785
670	0.9041	0.0179038
671	0.9037	0.0179352
672	0.903	0.0179728
673	0.907	0.0177841
674	0.907	0.0177841
675	0.9068	0.0177985
676	0.9068	0.0177985
677	0.9063	0.0178103
678	0.9063	0.0178103
679	0.906	0.0178241
680	0.9056	0.0178503
681	0.9055	0.0178582
682	0.9053	0.0178786
683	0.9063	0.0178188
684	0.9057	0.0178248
685	0.9054	0.0178452
686	0.9052	0.0178617
687	0.905	0.0178753
688	0.9057	0.0178197
689	0.9051	0.0178419
690	0.9047	0.0178588
691	0.9045	0.0178775
692	0.9045	0.0178775
693	0.9056	0.0178027
694	0.9056	0.0178027
695	0.9052	0.0178221
696	0.9043	0.0178616
697	0.904	0.0178885
698	0.9056	0.0178146
699	0.9055	0.0178203
700	0.9048	0.0178504
701	0.9045	0.0178888
702	0.9056	0.0178027
703	0.9053	0.0178164
704	0.9044	0.0178537
705	0.9043	0.017887
706	0.9064	0.0178255
707	0.9064	0.0178255
708	0.9063	0.0178499
709	0.9054	0.0178792
710	0.9072	0.0177997
711	0.9069	0.0178018
712	0.9069	0.0178018
713	0.9072	0.0177997
714	0.9067	0.0178116
715	0.9064	0.0178136
716	0.906	0.0178241
717	0.906	0.0178241
718	0.9056	0.0178503
719	0.9058	0.0178564
720	0.9058	0.0178757
721	0.9052	0.0178854
722	0.906	0.0178241
723	0.9056	0.0178503
724	0.9052	0.0178854
725	0.907	0.0177977
726	0.9068	0.0177928
727	0.9069	0.0177916
728	0.9069	0.0177916
729	0.907	0.0176987
730	0.9067	0.0176955
731	0.9065	0.0177054
732	0.9065	0.0177054
733	0.9062	0.0177216
734	0.9059	0.0177258
735	0.9056	0.0177464
736	0.9049	0.0177948
737	0.9044	0.0177947
738	0.906	0.01772
739	0.9058	0.0177481
740	0.9052	0.0177818
741	0.9075	0.0177128
742	0.9074	0.0177004
743	0.9066	0.017715
744	0.9069	0.017713
745	0.9065	0.0177362
746	0.9059	0.0177656
747	0.9057	0.0177845
748	0.9068	0.0177086
749	0.9068	0.0177205
750	0.9067	0.0177189
751	0.9058	0.0177458
752	0.9052	0.0177818
753	0.9063	0.0177062
754	0.906	0.01772
755	0.9055	0.0177317
756	0.9051	0.0177579
757	0.9046	0.017788
758	0.904	0.0178326
759	0.9047	0.0177931
760	0.9071	0.0177288
761	0.9072	0.017736
762	0.9067	0.0177554
763	0.9062	0.017774
764	0.9064	0.0177574
765	0.9062	0.017774
766	0.9076	0.0177047
767	0.9076	0.0177047
768	0.9076	0.0177047
769	0.9076	0.0177047
770	0.9071	0.0177168
771	0.9071	0.0177168
772	0.9068	0.0177308
773	0.9068	0.0177308
774	0.9064	0.0177574
775	0.9062	0.017774
776	0.906	0.0177929
777	0.9064	0.0177574
778	0.9062	0.017774
779	0.9055	0.0177999
780	0.9066	0.0177242
781	0.9063	0.0177381
782	0.9061	0.0177206
783	0.9065	0.0176185
784	0.9074	0.0175606
785	0.9071	0.0175748
786	0.9067	0.0176017
787	0.9067	0.017604
788	0.9065	0.0176231
789	0.9079	0.0175288
790	0.9074	0.0175411
791	0.9072	0.0175557
792	0.9069	0.0175699
793	0.9062	0.0175745
794	0.9057	0.0176121
795	0.9061	0.0176463
796	0.9075	0.0175582
797	0.9075	0.0175582
798	0.907	0.0175703
799	0.9065	0.0175823
800	0.9062	0.0175964
801	0.9054	0.0176426
802	0.9047	0.0176963
803	0.9067	0.0176578
804	0.9082	0.0175651
805	0.9082	0.0175651
806	0.9077	0.0175775
807	0.9077	0.0175775
808	0.9077	0.0175895
809	0.9073	0.0176165
810	0.9068	0.0176354
811	0.9066	0.0176545
812	0.907	0.0176186
813	0.9069	0.0176284
814	0.9088	0.0175599
815	0.9085	0.0175622
816	0.9085	0.0175622
817	0.9082	0.0175594
818	0.9079	0.0175564
819	0.9082	0.0175542
820	0.9082	0.0175542
821	0.908	0.0175574
822	0.9077	0.0175435
823	0.908	0.0175413
824	0.9077	0.017555
825	0.9067	0.0175678
826	0.9072	0.0175534
827	0.9054	0.0176449
828	0.9053	0.0176764
829	0.907	0.0176186
830	0.9072	0.0176441
831	0.9077	0.0175895
832	0.9071	0.0175926
833	0.9076	0.0175206
834	0.907	0.0175508
835	0.9088	0.0174595
836	0.9083	0.0174576
837	0.9083	0.0174576
838	0.9083	0.0174576
839	0.9076	0.017471
840	0.9076	0.017471
841	0.9073	0.0174853
842	0.9064	0.0175243
843	0.9065	0.0175392
844	0.9059	0.0175782
845	0.9072	0.0175287
846	0.9084	0.0174811
847	0.9084	0.0174811
848	0.9081	0.0174956
849	0.908	0.0175015
850	0.9076	0.017531
851	0.9073	0.0175591
852	0.9091	0.0174675
853	0.909	0.0174642
854	0.9088	0.0174653
855	0.9088	0.0174653
856	0.9091	0.0174629
857	0.9086	0.0174755
858	0.9083	0.0174779
859	0.908	0.0174923
860	0.9076	0.0175195
861	0.9074	0.0175365
862	0.9086	0.0174605
863	0.9086	0.0174605
864	0.9086	0.0174605
865	0.9084	0.0174707
866	0.9084	0.0174707
867	0.908	0.0174836
868	0.9071	0.0175115
869	0.9072	0.0175264
870	0.9065	0.0175484
871	0.9084	0.0174563
872	0.9076	0.017471
873	0.9071	0.0174953
874	0.907	0.0175012
875	0.9066	0.0175426
876	0.9054	0.0176185
877	0.907	0.017556
878	0.9088	0.0174699
879	0.9086	0.0174802
880	0.9087	0.0174273
881	0.9084	0.0174366
882	0.9077	0.0174662
883	0.9077	0.0174905
884	0.9078	0.0174649
885	0.9071	0.0175034
886	0.909	0.0174307
887	0.9088	0.017441
888	0.9087	0.0174568
889	0.9078	0.0174851
890	0.9074	0.0175215
891	0.9098	0.0174402
892	0.9098	0.0174402
893	0.9096	0.0174355
894	0.9099	0.0173999
895	0.9099	0.0173999
896	0.9099	0.0173999
897	0.9099	0.0173999
898	0.9101	0.0173848
899	0.9098	0.0173822
900	0.9098	0.0173822
901	0.9098	0.0173822
902	0.9094	0.0173984
903	0.9094	0.0173984
904	0.9094	0.0173984
905	0.9094	0.0173984
906	0.9089	0.0174112
907	0.9088	0.0174079
908	0.9085	0.0174225
909	0.9084	0.0174285
910	0.908	0.0174582
911	0.9077	0.0174864
912	0.9093	0.0173951
913	0.9093	0.0173951
914	0.909	0.0173872
915	0.909	0.0173872
916	0.9085	0.017397
917	0.9081	0.0174244
918	0.9077	0.017461
919	0.9093	0.0173696
920	0.9097	0.0173418
921	0.9094	0.0173391
922	0.9099	0.0172969
923	0.9094	0.0173099
924	0.9089	0.0173257
925	0.9088	0.0173317
926	0.9079	0.0173766
927	0.9079	0.0173766
928	0.9095	0.0173207
929	0.909	0.0173569
930	0.9087	0.0173855
931	0.911	0.0173074
932	0.911	0.0173074
933	0.911	0.0173074
934	0.9111	0.0173059
935	0.9113	0.0173069
936	0.9108	0.0173087
937	0.9127	0.0173786
938	0.9139	0.0174847
939	0.9148	0.0174995
940	0.9145	0.0175023
941	0.9138	0.0175343
942	0.9135	0.0175611
943	0.9153	0.0174683
944	0.9153	0.0174631
945	0.9153	0.0174631
946	0.915	0.0174666
947	0.9148	0.0174683
948	0.9148	0.0174683
949	0.9151	0.0174648
950	0.9148	0.0174798
951	0.9143	0.0174826
952	0.9143	0.0174947
953	0.9136	0.0175266
954	0.9134	0.0175547
955	0.916	0.0174634
956	0.916	0.0174634
957	0.9157	0.017467
958	0.9157	0.017467
959	0.9157	0.017467
960	0.9161	0.0174541
961	0.9164	0.0174504
962	0.9164	0.0174504
963	0.9163	0.0174476
964	0.916	0.0174512
965	0.916	0.0174512
966	0.916	0.0174512
967	0.9163	0.0174476
968	0.9163	0.0174476
969	0.9166	0.0174438
970	0.9166	0.0174438
971	0.9166	0.0174438
972	0.916	0.0174512
973	0.9158	0.0174473
974	0.9158	0.0174473
975	0.9158	0.0174421
976	0.9158	0.0174421
977	0.9163	0.0174597
978	0.9163	0.0174597
979	0.9165	0.0174694
980	0.9143	0.0175478
981	0.9142	0.0175581
982	0.9154	0.0174781
983	0.9159	0.0175091
984	0.9156	0.0175248
985	0.9145	0.0175789
986	0.9136	0.0176564
987	0.9178	0.0174857
988	0.9178	0.0174857
989	0.9178	0.0174857
990	0.9176	0.017482
991	0.9176	0.017482
992	0.9176	0.017482
993	0.9176	0.017482
994	0.9173	0.0174806
995	0.9173	0.0174806
996	0.917	0.0174793
997	0.9168	0.0174812
998	0.9168	0.0174812
999	0.9168	0.0174812
1000	0.9163	0.0174961
