# Supplementary material for: A Model for Improving the Learning Curves of Artificial Neural Networks
Source: PLoS One. 2016 Feb 22;11(2):e0149874. doi: 10.1371/journal.pone.0149874 (PMC4763452; doi:10.1371/journal.pone.0149874)
Supplement: S1 Dataset — (ZIP) [file pone.0149874.s004.zip › dataset/c_elegans_without_gap_junctions/results/statistics_c_elegans_chemotaxis_network_epochs_correctness.csv]

1	0	0+0*i
2	0.405	0.00617015
3	0.5261	0.0131548
4	0.7099	0.012384
5	0.7405	0.00873675
6	0.7492	0.00489832
7	0.7348	0.00315101
8	0.7461	0.00472666
9	0.7607	0.00486225
10	0.7721	0.00544262
11	0.776	0.00518545
12	0.7813	0.00526788
13	0.7915	0.00526543
14	0.7826	0.00738907
15	0.7804	0.00560829
16	0.7837	0.00726505
17	0.7862	0.00614107
18	0.8035	0.00788603
19	0.7945	0.0092947
20	0.7926	0.0085181
21	0.8044	0.0081095
22	0.7995	0.00809586
23	0.8124	0.00749831
24	0.8055	0.00913908
25	0.81	0.0077772
26	0.8188	0.00930871
27	0.8017	0.0102129
28	0.8186	0.00985144
29	0.8162	0.00937521
30	0.8092	0.00998957
31	0.8246	0.00794224
32	0.8254	0.00848697
33	0.8193	0.00903333
34	0.8229	0.00929352
35	0.8214	0.00916187
36	0.8226	0.00861244
37	0.8171	0.00953917
38	0.8168	0.00855745
39	0.8224	0.00863996
40	0.8301	0.00853217
41	0.8262	0.00913952
42	0.8248	0.00749475
43	0.825	0.00901234
44	0.8356	0.00909692
45	0.8272	0.00995452
46	0.8298	0.00901288
47	0.8246	0.0103733
48	0.823	0.00863923
49	0.8282	0.0089965
50	0.8302	0.00890804
51	0.8313	0.00916367
52	0.8397	0.0088174
53	0.8367	0.00913098
54	0.8342	0.00943685
55	0.8457	0.00904339
56	0.8372	0.00927479
57	0.8388	0.00935526
58	0.8442	0.00909565
59	0.8408	0.00945984
60	0.8436	0.0106539
61	0.8396	0.0100493
62	0.8436	0.0096227
63	0.8379	0.00968211
64	0.8432	0.00983796
65	0.8487	0.0100349
66	0.844	0.00993108
67	0.8469	0.0099663
68	0.8527	0.0101203
69	0.854	0.010643
70	0.8607	0.00997497
71	0.8574	0.010044
72	0.8503	0.0105279
73	0.8566	0.0100667
74	0.8649	0.0107313
75	0.8605	0.0103995
76	0.8657	0.00973202
77	0.8679	0.0101088
78	0.8692	0.0100932
79	0.863	0.0101708
80	0.8616	0.0104676
81	0.8656	0.0105288
82	0.8615	0.0106642
83	0.8622	0.0104055
84	0.8604	0.0113813
85	0.8576	0.0110938
86	0.8661	0.0108002
87	0.8661	0.0108636
88	0.8701	0.0109457
89	0.8669	0.0106862
90	0.864	0.011028
91	0.8648	0.011703
92	0.8711	0.0112957
93	0.8693	0.010877
94	0.8737	0.0110633
95	0.8711	0.0110508
96	0.8661	0.0109875
97	0.869	0.0109022
98	0.8698	0.0113128
99	0.8687	0.0114747
100	0.875	0.0109438
101	0.8675	0.0113994
102	0.8741	0.011112
103	0.8696	0.011344
104	0.8722	0.0109347
105	0.8728	0.010925
106	0.8701	0.0113614
107	0.8711	0.0111209
108	0.8693	0.0112987
109	0.8735	0.0108305
110	0.8702	0.0114574
111	0.873	0.0112748
112	0.8727	0.0113118
113	0.8747	0.0110631
114	0.8782	0.0111495
115	0.8787	0.0113615
116	0.8778	0.0111442
117	0.8749	0.0119583
118	0.8774	0.0113437
119	0.8761	0.0115425
120	0.8753	0.0115308
121	0.8787	0.0113837
122	0.8773	0.011375
123	0.878	0.0114513
124	0.8793	0.0114937
125	0.8782	0.0115718
126	0.8773	0.011351
127	0.8741	0.011582
128	0.8836	0.0111115
129	0.8736	0.0116129
130	0.8762	0.0115197
131	0.8757	0.0114497
132	0.8754	0.011515
133	0.8782	0.0112657
134	0.8774	0.0114103
135	0.8792	0.0112597
136	0.882	0.0111509
137	0.8818	0.011339
138	0.8819	0.0114289
139	0.8813	0.0113517
140	0.8853	0.0109096
141	0.89	0.0108031
142	0.884	0.0109406
143	0.8856	0.0113042
144	0.8943	0.0106489
145	0.8893	0.0110712
146	0.8887	0.0110405
147	0.8851	0.0111151
148	0.889	0.0109917
149	0.8842	0.0114902
150	0.8859	0.0114328
151	0.8866	0.0111548
152	0.8917	0.0107582
153	0.889	0.0111885
154	0.89	0.0110142
155	0.8877	0.0113109
156	0.8834	0.0117114
157	0.8877	0.0112751
158	0.8894	0.01131
159	0.8891	0.0111465
160	0.893	0.0108409
161	0.8869	0.0115292
162	0.8904	0.0111888
163	0.8906	0.0111508
164	0.8891	0.0112296
165	0.8935	0.0109012
166	0.8894	0.0111906
167	0.8923	0.0111027
168	0.8943	0.0108519
169	0.8936	0.011
170	0.8905	0.0115403
171	0.8928	0.0111184
172	0.8952	0.011044
173	0.8943	0.0110757
174	0.8915	0.0117631
175	0.8957	0.0110364
176	0.8932	0.0113946
177	0.8952	0.0111151
178	0.8945	0.0112136
179	0.8928	0.0113805
180	0.8964	0.0111686
181	0.8966	0.0109988
182	0.8989	0.0108236
183	0.8979	0.0109603
184	0.8951	0.0110531
185	0.8983	0.0108302
186	0.8992	0.0107963
187	0.8953	0.0111649
188	0.8943	0.011322
189	0.8963	0.0111615
190	0.9002	0.0108078
191	0.8983	0.0111283
192	0.8969	0.0110579
193	0.8961	0.0111852
194	0.8955	0.0111766
195	0.8999	0.0107717
196	0.8992	0.0107963
197	0.8977	0.0110306
198	0.8992	0.0107569
199	0.9006	0.0106665
200	0.8982	0.010928
201	0.901	0.010688
202	0.904	0.0103201
203	0.9017	0.0106449
204	0.8996	0.010759
205	0.899	0.0109429
206	0.9042	0.0102525
207	0.899	0.0109917
208	0.9012	0.0106223
209	0.9016	0.0106474
210	0.9027	0.010537
211	0.9013	0.0106455
212	0.9008	0.01077
213	0.9033	0.0106183
214	0.9058	0.0104593
215	0.903	0.0107153
216	0.9024	0.0108685
217	0.904	0.0103962
218	0.9025	0.0105384
219	0.9024	0.0106155
220	0.9019	0.0108019
221	0.9032	0.0106571
222	0.9022	0.0107671
223	0.9038	0.0105541
224	0.9033	0.0107619
225	0.9043	0.0104691
226	0.9025	0.0107416
227	0.9061	0.0101672
228	0.9068	0.0103298
229	0.9028	0.0107281
230	0.9038	0.0105398
231	0.9045	0.0104856
232	0.9053	0.0104827
233	0.9067	0.010584
234	0.906	0.0106705
235	0.9093	0.0103047
236	0.9091	0.0104708
237	0.9083	0.010406
238	0.9062	0.0105799
239	0.9077	0.0103951
240	0.906	0.0107337
241	0.9073	0.0107119
242	0.908	0.0103826
243	0.906	0.0106401
244	0.9085	0.0104933
245	0.9065	0.0106793
246	0.906	0.0106846
247	0.9066	0.0106223
248	0.9081	0.0104685
249	0.9076	0.0104583
250	0.9076	0.0104901
251	0.9094	0.0103522
252	0.9082	0.0104547
253	0.9073	0.0106248
254	0.908	0.0104833
255	0.9082	0.010524
256	0.9077	0.0106153
257	0.9091	0.0105113
258	0.9118	0.0103547
259	0.9101	0.0104209
260	0.911	0.0106054
261	0.9102	0.0105916
262	0.9083	0.0106497
263	0.9088	0.0106451
264	0.9112	0.0103468
265	0.9102	0.0104446
266	0.9108	0.0104955
267	0.9121	0.0104362
268	0.9109	0.0105487
269	0.9101	0.0105653
270	0.9101	0.0104567
271	0.9091	0.0106317
272	0.9105	0.0105115
273	0.9085	0.0106481
274	0.9082	0.0108333
275	0.9087	0.0106815
276	0.9108	0.0104347
277	0.908	0.0107516
278	0.912	0.0104852
279	0.9132	0.0105733
280	0.9108	0.0107447
281	0.9103	0.0108026
282	0.9127	0.0105033
283	0.9115	0.0106547
284	0.9126	0.0105339
285	0.9132	0.0104165
286	0.9133	0.0104689
287	0.9131	0.0105502
288	0.9122	0.0106975
289	0.9144	0.010414
290	0.9133	0.0105304
291	0.9121	0.010647
292	0.9132	0.0103844
293	0.9129	0.0105009
294	0.9148	0.0103039
295	0.9141	0.0104273
296	0.9121	0.0106195
297	0.9141	0.0106563
298	0.9138	0.0106807
299	0.914	0.0106097
300	0.9127	0.0107241
301	0.9148	0.0105184
302	0.9145	0.0104605
303	0.9158	0.0102742
304	0.9133	0.0106449
305	0.9151	0.0104538
306	0.914	0.010603
307	0.9151	0.010449
308	0.9141	0.0107516
309	0.9155	0.0105948
310	0.9139	0.0107524
311	0.915	0.0106273
312	0.9164	0.0104006
313	0.9164	0.0105261
314	0.9161	0.0104184
315	0.917	0.0103138
316	0.9175	0.0103029
317	0.9177	0.0104029
318	0.9176	0.0102338
319	0.9173	0.0103102
320	0.9154	0.0105719
321	0.9172	0.0103182
322	0.9154	0.0106063
323	0.9158	0.0105171
324	0.9179	0.0101686
325	0.9167	0.0103515
326	0.9183	0.0101842
327	0.9169	0.0104095
328	0.9191	0.0102849
329	0.9189	0.0103053
330	0.9192	0.0102688
331	0.9169	0.0105913
332	0.9186	0.0103729
333	0.9177	0.0104793
334	0.9186	0.0103787
335	0.9182	0.0104605
336	0.9186	0.0103787
337	0.9201	0.0101787
338	0.921	0.0101459
339	0.9222	0.0101141
340	0.9233	0.0100745
341	0.9219	0.010256
342	0.9252	0.00992241
343	0.924	0.0101593
344	0.9245	0.0100919
345	0.9237	0.0101311
346	0.9243	0.0101337
347	0.9248	0.010088
348	0.9245	0.0101478
349	0.9245	0.0102783
350	0.9236	0.0104548
351	0.9253	0.0101648
352	0.9252	0.0102134
353	0.9266	0.00998809
354	0.9268	0.0100914
355	0.9273	0.0101124
356	0.9275	0.0101786
357	0.9266	0.0102506
358	0.9282	0.0100457
359	0.9274	0.010052
360	0.9271	0.0101078
361	0.927	0.010131
362	0.9268	0.0102641
363	0.9293	0.00983937
364	0.929	0.00988367
365	0.9296	0.00994319
366	0.9275	0.0101308
367	0.9296	0.00985544
368	0.9289	0.00995839
369	0.9265	0.0103293
370	0.9278	0.00995807
371	0.9275	0.0100477
372	0.9283	0.00988628
373	0.9281	0.00991855
374	0.9264	0.0102292
375	0.9275	0.0100839
376	0.9265	0.0101875
377	0.927	0.0101916
378	0.928	0.0100222
379	0.9277	0.0102118
380	0.9285	0.0100135
381	0.9309	0.00976501
382	0.93	0.00985757
383	0.9294	0.00978952
384	0.9283	0.0100394
385	0.9281	0.0101341
386	0.9284	0.00998455
387	0.9296	0.00977724
388	0.9296	0.00984519
389	0.9288	0.00993136
390	0.9294	0.009773
391	0.9287	0.0101022
392	0.9299	0.00990306
393	0.93	0.00995647
394	0.9289	0.0100493
395	0.9293	0.0100325
396	0.9291	0.0101316
397	0.9285	0.0101557
398	0.9302	0.00985755
399	0.9292	0.0100691
400	0.9297	0.00989588
401	0.9298	0.0099747
402	0.9302	0.00988007
403	0.9284	0.010167
404	0.9303	0.00981079
405	0.9306	0.00980705
406	0.9291	0.0100996
407	0.9303	0.00986009
408	0.9307	0.00976621
409	0.9292	0.010038
410	0.9299	0.0099051
411	0.9306	0.00985021
412	0.9309	0.00980424
413	0.9293	0.0100386
414	0.9302	0.00991069
415	0.9303	0.0098826
416	0.9319	0.00965014
417	0.9303	0.00987237
418	0.9319	0.00986443
419	0.9317	0.00992503
420	0.9314	0.00993313
421	0.9338	0.00950256
422	0.9315	0.0099223
423	0.9325	0.00973837
424	0.9336	0.00961955
425	0.9313	0.0100581
426	0.9335	0.00958574
427	0.9315	0.00996496
428	0.9335	0.0096215
429	0.9325	0.00981894
430	0.9338	0.00961352
431	0.9343	0.00999723
432	0.9368	0.00956517
433	0.9352	0.00982933
434	0.9361	0.0097171
435	0.9357	0.00975379
436	0.9364	0.00958167
437	0.938	0.00931166
438	0.9369	0.00952688
439	0.9368	0.00953874
440	0.9357	0.00978584
441	0.9368	0.00961047
442	0.9344	0.00986097
443	0.9359	0.0096746
444	0.936	0.00963265
445	0.9356	0.00971339
446	0.9363	0.00959656
447	0.9354	0.00972285
448	0.9358	0.00967051
449	0.9353	0.00979637
450	0.9372	0.00945599
451	0.9364	0.00963424
452	0.9357	0.00978171
453	0.9369	0.00953748
454	0.9358	0.00969242
455	0.9353	0.00984573
456	0.9371	0.00963086
457	0.9377	0.00959467
458	0.9361	0.00981021
459	0.9387	0.00955437
460	0.9374	0.00964482
461	0.938	0.0095505
462	0.9373	0.0096157
463	0.9369	0.00975942
464	0.937	0.00969171
465	0.938	0.00955579
466	0.9363	0.00991953
467	0.9383	0.00962431
468	0.9382	0.00949894
469	0.9352	0.0100639
470	0.9375	0.00963094
471	0.9393	0.00949136
472	0.9372	0.00971522
473	0.9375	0.00966758
474	0.9369	0.00969192
475	0.938	0.00956319
476	0.937	0.00973227
477	0.9379	0.00955187
478	0.9381	0.00959871
479	0.9393	0.0093671
480	0.939	0.00940073
481	0.9388	0.0094316
482	0.9386	0.00949005
483	0.9393	0.00934551
484	0.9374	0.0097521
485	0.9396	0.00933
486	0.9387	0.00945767
487	0.9393	0.00936925
488	0.9387	0.00950667
489	0.9395	0.00933482
490	0.9399	0.00925781
491	0.941	0.00903808
492	0.9398	0.00927033
493	0.9402	0.00921788
494	0.9398	0.00928122
495	0.9403	0.00922607
496	0.9419	0.00905839
497	0.939	0.00949801
498	0.9415	0.00909698
499	0.9402	0.00944626
500	0.94	0.00919816
501	0.9394	0.00936124
502	0.9406	0.0091274
503	0.9405	0.00918098
504	0.9395	0.00939952
505	0.942	0.00911985
506	0.9425	0.00907586
507	0.939	0.00986321
508	0.9421	0.0093693
509	0.9425	0.00925767
510	0.9425	0.00930556
511	0.9429	0.00918089
512	0.9434	0.0091951
513	0.9424	0.00936803
514	0.9432	0.00928002
515	0.9434	0.00930431
516	0.9424	0.00953263
517	0.9441	0.00917297
518	0.9443	0.00921051
519	0.9437	0.00936322
520	0.9442	0.00920604
521	0.9455	0.00911473
522	0.9448	0.0092239
523	0.9457	0.00908907
524	0.9461	0.00903517
525	0.9418	0.0105528
526	0.9429	0.00984454
527	0.9452	0.00923922
528	0.9441	0.00943355
529	0.9447	0.00931649
530	0.9474	0.00901807
531	0.9459	0.00933668
532	0.9473	0.00904183
533	0.9464	0.00925128
534	0.9477	0.00893281
535	0.9473	0.00902617
536	0.9463	0.00919997
537	0.9465	0.00921283
538	0.9477	0.00891696
539	0.9468	0.00914958
540	0.9473	0.00902617
541	0.9462	0.00926139
542	0.9465	0.0092205
543	0.9477	0.00900489
544	0.948	0.00897021
545	0.9483	0.00892059
546	0.9489	0.00897572
547	0.9482	0.00913687
548	0.9501	0.00886543
549	0.9499	0.00893579
550	0.9486	0.0090877
551	0.9494	0.00890559
552	0.9488	0.00900648
553	0.9493	0.00893552
554	0.9498	0.00885344
555	0.95	0.00879164
556	0.949	0.00915578
557	0.9525	0.00872171
558	0.9493	0.00916102
559	0.95	0.00912871
560	0.9511	0.00883736
561	0.9504	0.00900832
562	0.9498	0.00917064
563	0.9508	0.00888613
564	0.9507	0.008897
565	0.952	0.00871084
566	0.9516	0.00886797
567	0.9525	0.0088596
568	0.9521	0.00893331
569	0.9519	0.00891338
570	0.9526	0.00882217
571	0.9519	0.00888159
572	0.9521	0.00896716
573	0.9522	0.00893023
574	0.9522	0.00886894
575	0.9519	0.00887932
576	0.9517	0.00891832
577	0.9532	0.00866303
578	0.953	0.00870794
579	0.9529	0.00878623
580	0.9529	0.0087274
581	0.9521	0.00893783
582	0.952	0.00895217
583	0.9538	0.00872102
584	0.9536	0.00872882
585	0.9544	0.0086437
586	0.9537	0.00880502
587	0.9541	0.00877335
588	0.9546	0.00873333
589	0.9548	0.00868818
590	0.9548	0.00872993
591	0.9548	0.00868818
592	0.9542	0.00886279
593	0.9543	0.00871693
594	0.955	0.00867773
595	0.9561	0.00866421
596	0.9555	0.00869619
597	0.956	0.00864333
598	0.9559	0.00865161
599	0.9559	0.00865161
600	0.9559	0.00865161
601	0.9559	0.00865161
602	0.9558	0.00866105
603	0.9559	0.00865161
604	0.9559	0.00865161
605	0.9564	0.00852746
606	0.9559	0.00865161
607	0.9555	0.00869619
608	0.9555	0.00869619
609	0.9555	0.00869619
610	0.9555	0.00869619
611	0.956	0.00861406
612	0.956	0.00861406
613	0.956	0.00861406
614	0.956	0.00861406
615	0.9565	0.0084893
616	0.956	0.00861406
617	0.956	0.00861406
618	0.9565	0.0084893
619	0.9569	0.00838553
620	0.9564	0.00856882
621	0.9567	0.00844717
622	0.9567	0.00844717
623	0.9567	0.00844717
624	0.9567	0.00844717
625	0.9567	0.00844717
626	0.9572	0.00841605
627	0.9567	0.00844717
628	0.9567	0.00844717
629	0.9571	0.00834278
630	0.9567	0.00844717
631	0.956	0.00853986
632	0.9548	0.00882659
633	0.9571	0.00840069
634	0.9577	0.00836643
635	0.9562	0.00853132
636	0.9562	0.00853132
637	0.9562	0.00853132
638	0.9562	0.00853132
639	0.9562	0.00853132
640	0.9562	0.00853132
641	0.9562	0.00853132
642	0.9566	0.00848554
643	0.9566	0.00848554
644	0.9566	0.00848554
645	0.9566	0.00848554
646	0.9566	0.00848554
647	0.9566	0.00848554
648	0.9566	0.00848554
649	0.9566	0.00848554
650	0.9572	0.00845198
651	0.9574	0.00845023
652	0.9566	0.00848554
653	0.9579	0.00836454
654	0.9583	0.00837511
655	0.9583	0.00837511
656	0.9583	0.00837511
657	0.9583	0.00837511
658	0.9583	0.00837511
659	0.9588	0.00824533
660	0.9583	0.00837511
661	0.9587	0.00826903
662	0.9583	0.00837511
663	0.9587	0.00832746
664	0.9587	0.00832746
665	0.9594	0.00828997
666	0.9583	0.00837511
667	0.9583	0.00837511
668	0.9583	0.00837511
669	0.9583	0.00837511
670	0.9583	0.00837511
671	0.9588	0.00824533
672	0.9583	0.00837511
673	0.9586	0.00829387
674	0.9583	0.00837511
675	0.9583	0.00837511
676	0.9588	0.00824533
677	0.9588	0.00824533
678	0.9583	0.00837511
679	0.9586	0.00829387
680	0.9583	0.00837511
681	0.9583	0.00837511
682	0.9587	0.00832746
683	0.9599	0.00829932
684	0.9599	0.00829932
685	0.9603	0.00825044
686	0.961	0.00807227
687	0.9615	0.008037
688	0.9603	0.00825044
689	0.9601	0.0082725
690	0.9603	0.00825044
691	0.9603	0.00825044
692	0.9603	0.00825044
693	0.9608	0.00821637
694	0.9603	0.00825044
695	0.9603	0.00825044
696	0.9603	0.00825044
697	0.9603	0.00825044
698	0.9603	0.00825044
699	0.9603	0.00825044
700	0.9603	0.00825044
701	0.9603	0.00825044
702	0.9603	0.00825044
703	0.9603	0.00825044
704	0.9603	0.00825044
705	0.9608	0.00821637
706	0.9615	0.00821968
707	0.9619	0.00816954
708	0.9619	0.00816954
709	0.9619	0.00816954
710	0.9619	0.00816954
711	0.9619	0.00816954
712	0.9619	0.00816954
713	0.9619	0.00816954
714	0.9619	0.00816954
715	0.9619	0.00816954
716	0.9619	0.00816954
717	0.9624	0.00813413
718	0.9619	0.00816954
719	0.9619	0.00816954
720	0.9631	0.00813608
721	0.9631	0.00813608
722	0.9631	0.00813608
723	0.9631	0.00813608
724	0.9631	0.00813608
725	0.9631	0.00813608
726	0.9631	0.00813608
727	0.9631	0.00813608
728	0.9636	0.00799939
729	0.9631	0.00813608
730	0.9636	0.00799939
731	0.9631	0.00813608
732	0.9631	0.00813608
733	0.9635	0.00808462
734	0.9635	0.00808462
735	0.9635	0.00808462
736	0.9635	0.00808462
737	0.9635	0.00808462
738	0.9635	0.00808462
739	0.964	0.00799116
740	0.964	0.00799116
741	0.964	0.00799116
742	0.9645	0.00789627
743	0.9645	0.00789627
744	0.9656	0.0077111
745	0.9657	0.00768608
746	0.9649	0.00784251
747	0.9655	0.0076744
748	0.9645	0.00789627
749	0.9645	0.00789627
750	0.9645	0.00789627
751	0.9657	0.00785764
752	0.9664	0.00781157
753	0.9661	0.007803
754	0.9652	0.00795376
755	0.9652	0.00795376
756	0.9662	0.00781837
757	0.9657	0.00785764
758	0.9663	0.00781433
759	0.9657	0.00785764
760	0.9658	0.00784725
761	0.9657	0.00785764
762	0.9657	0.00785764
763	0.9657	0.00785764
764	0.9657	0.00785764
765	0.9657	0.00785764
766	0.9661	0.007803
767	0.9668	0.00775624
768	0.9657	0.00785764
769	0.9657	0.00785764
770	0.9657	0.00785764
771	0.9657	0.00785764
772	0.9657	0.00785764
773	0.9661	0.007803
774	0.9661	0.007803
775	0.9661	0.007803
776	0.9657	0.00785764
777	0.9657	0.00785764
778	0.9662	0.00781837
779	0.9657	0.00785764
780	0.9666	0.00776319
781	0.9668	0.00775624
782	0.9652	0.00795376
783	0.9657	0.00781252
784	0.9652	0.00795376
785	0.9652	0.00795376
786	0.9652	0.00795376
787	0.9652	0.00795376
788	0.9652	0.00795376
789	0.9652	0.00795376
790	0.9652	0.00795376
791	0.9652	0.00795376
792	0.9652	0.00795376
793	0.9652	0.00795376
794	0.9652	0.00795376
795	0.9656	0.00790003
796	0.9656	0.00790003
797	0.9656	0.00790003
798	0.9656	0.00790003
799	0.9656	0.00790003
800	0.9656	0.00790003
801	0.9656	0.00790003
802	0.9656	0.00790003
803	0.9656	0.00790003
804	0.9647	0.00804841
805	0.9647	0.00804841
806	0.9652	0.0080107
807	0.9647	0.00804841
808	0.9647	0.00804841
809	0.9647	0.00804841
810	0.9647	0.00804841
811	0.9647	0.00804841
812	0.9651	0.00799557
813	0.9658	0.00795083
814	0.9656	0.00795736
815	0.9657	0.00795347
816	0.9662	0.00785703
817	0.9663	0.0078543
818	0.9663	0.0078543
819	0.9663	0.0078543
820	0.9662	0.00785703
821	0.9662	0.00773263
822	0.9656	0.00790003
823	0.9657	0.0078692
824	0.9656	0.00790003
825	0.9645	0.00811206
826	0.9647	0.00804841
827	0.9647	0.00804841
828	0.9647	0.00804841
829	0.9647	0.00804841
830	0.9647	0.00804841
831	0.9647	0.00804841
832	0.9652	0.00795376
833	0.9652	0.00795376
834	0.9652	0.00795376
835	0.9652	0.00795376
836	0.9652	0.00795376
837	0.9652	0.00795376
838	0.9652	0.00795376
839	0.9657	0.00791528
840	0.9662	0.00777302
841	0.9662	0.00777302
842	0.9662	0.00777302
843	0.9657	0.00791528
844	0.9657	0.00791528
845	0.966	0.0078264
846	0.9658	0.00788449
847	0.9663	0.00774812
848	0.9662	0.00790829
849	0.9662	0.00777302
850	0.9666	0.00782152
851	0.9658	0.00788449
852	0.9657	0.00791528
853	0.9662	0.00777302
854	0.9657	0.00791528
855	0.9657	0.00791528
856	0.9657	0.00791528
857	0.9657	0.00791528
858	0.9662	0.00777302
859	0.9657	0.00791528
860	0.9662	0.00777302
861	0.9662	0.00777302
862	0.9657	0.00791528
863	0.9664	0.00772445
864	0.9662	0.00777302
865	0.966	0.0078264
866	0.9657	0.00791528
867	0.9662	0.00787629
868	0.9657	0.00791528
869	0.9662	0.00777302
870	0.9671	0.00767693
871	0.9662	0.00777302
872	0.9666	0.00773843
873	0.9657	0.00791528
874	0.9657	0.00791528
875	0.9657	0.00791528
876	0.9662	0.00790829
877	0.9657	0.00791528
878	0.9662	0.00787629
879	0.9657	0.00791528
880	0.9657	0.00791528
881	0.9662	0.00790829
882	0.9664	0.00791434
883	0.9664	0.00791434
884	0.9664	0.00791434
885	0.9664	0.00791434
886	0.9664	0.00791434
887	0.9664	0.00791434
888	0.9664	0.00791434
889	0.9664	0.00791434
890	0.9664	0.00791434
891	0.9664	0.00791434
892	0.9664	0.00791434
893	0.9664	0.00791434
894	0.9664	0.00791434
895	0.9664	0.00791434
896	0.9664	0.00791434
897	0.9664	0.00791434
898	0.9664	0.00791434
899	0.9664	0.00791434
900	0.9664	0.00791434
901	0.9664	0.00791434
902	0.9664	0.00791434
903	0.9664	0.00791434
904	0.9664	0.00791434
905	0.9669	0.00777161
906	0.9669	0.00777161
907	0.9669	0.00777161
908	0.9669	0.00777161
909	0.9669	0.00777161
910	0.9669	0.00777161
911	0.9667	0.00782518
912	0.9669	0.00777161
913	0.9669	0.00777161
914	0.9674	0.00762587
915	0.9675	0.007603
916	0.9671	0.00772284
917	0.9669	0.00777161
918	0.9669	0.00777161
919	0.9664	0.00791434
920	0.9664	0.00791434
921	0.9669	0.00777161
922	0.9664	0.00791434
923	0.9664	0.00791434
924	0.9664	0.00791434
925	0.9673	0.00771573
926	0.9668	0.00785973
927	0.9668	0.00785973
928	0.9668	0.00785973
929	0.9668	0.00785973
930	0.9668	0.00785973
931	0.9668	0.00785973
932	0.9668	0.00785973
933	0.9668	0.00785973
934	0.9668	0.00785973
935	0.9668	0.00785973
936	0.9668	0.00785973
937	0.9668	0.00785973
938	0.9668	0.00785973
939	0.9664	0.00791434
940	0.9664	0.00791434
941	0.9664	0.00791434
942	0.9664	0.00791434
943	0.9664	0.00791434
944	0.9664	0.00791434
945	0.9664	0.00791434
946	0.9664	0.00791434
947	0.9664	0.00791434
948	0.9664	0.00791434
949	0.9664	0.00791434
950	0.9664	0.00791434
951	0.9664	0.00791434
952	0.9664	0.00791434
953	0.9664	0.00791434
954	0.9664	0.00791434
955	0.9664	0.00791434
956	0.9664	0.00791434
957	0.9664	0.00791434
958	0.9664	0.00791434
959	0.9664	0.00791434
960	0.9664	0.00791434
961	0.9664	0.00791434
962	0.9664	0.00791434
963	0.9664	0.00791434
964	0.9664	0.00791434
965	0.9664	0.00791434
966	0.9664	0.00791434
967	0.9664	0.00791434
968	0.9664	0.00791434
969	0.9664	0.00791434
970	0.9671	0.00772284
971	0.9669	0.00777161
972	0.9664	0.00791434
973	0.9664	0.00791434
974	0.9664	0.00791434
975	0.9671	0.00772284
976	0.9669	0.00777161
977	0.9671	0.00772284
978	0.9671	0.00772284
979	0.9664	0.00791434
980	0.9671	0.00772284
981	0.9669	0.00777161
982	0.9676	0.00757604
983	0.9669	0.00777161
984	0.9667	0.00782518
985	0.9664	0.00791434
986	0.9664	0.00791434
987	0.9664	0.00791434
988	0.9664	0.00791434
989	0.9673	0.00781976
990	0.9668	0.00785973
991	0.9668	0.00785973
992	0.9668	0.00785973
993	0.9673	0.00771573
994	0.9668	0.00785973
995	0.9668	0.00785973
996	0.9668	0.00785973
997	0.9674	0.00781558
998	0.9659	0.00801021
999	0.9664	0.00791434
1000	0.9664	0.00791434
