# Supplementary material for: A Model for Improving the Learning Curves of Artificial Neural Networks
Source: PLoS One. 2016 Feb 22;11(2):e0149874. doi: 10.1371/journal.pone.0149874 (PMC4763452; doi:10.1371/journal.pone.0149874)
Supplement: S1 Dataset — (ZIP) [file pone.0149874.s004.zip › dataset/c_elegans_without_gap_junctions/results/statistics-success-err.csv]

23.8371	0+0*i	0.338865	5.51155e-08	0.338916
63.3312	0+0*i	0.90743	1.1239e-07	0.907382
48.878	0+0*i	0.698233	5.43738e-07	0.698297
35.1047	0+0*i	0.499808	5.98633e-08	0.49976
46.4269	0+0*i	0.664755	9.16375e-08	0.664643
