# Supplementary material for: A Model for Improving the Learning Curves of Artificial Neural Networks
Source: PLoS One. 2016 Feb 22;11(2):e0149874. doi: 10.1371/journal.pone.0149874 (PMC4763452; doi:10.1371/journal.pone.0149874)
Supplement: S1 Dataset — (ZIP) [file pone.0149874.s004.zip › dataset/c_elegans_without_gap_junctions/results/statistics-success-dev.csv]

217.167	0+0*i	3.08721	5.02126e-07	3.08768
283.226	0+0*i	4.05815	5.02625e-07	4.05794
229.258	0+0*i	3.275	2.55036e-06	3.2753
297.874	0+0*i	4.24101	5.07957e-07	4.2406
293.629	0+0*i	4.20428	5.79567e-07	4.20357
