# Supplementary material for: A Model for Improving the Learning Curves of Artificial Neural Networks
Source: PLoS One. 2016 Feb 22;11(2):e0149874. doi: 10.1371/journal.pone.0149874 (PMC4763452; doi:10.1371/journal.pone.0149874)
Supplement: S1 Dataset — (ZIP) [file pone.0149874.s004.zip › dataset/c_elegans_without_gap_junctions/results/statistics-success-avg.csv]

243.108	1	3.39889	1.64699e-05	3.42018
282.7	1	3.96211	1.64e-05	3.98029
305.227	1	4.26524	1.71364e-05	4.28528
549.181	1	7.66603	1.63472e-05	7.68619
535.925	1	7.55612	1.665e-05	7.57684
