# Supplementary material for: A Model for Improving the Learning Curves of Artificial Neural Networks
Source: PLoS One. 2016 Feb 22;11(2):e0149874. doi: 10.1371/journal.pone.0149874 (PMC4763452; doi:10.1371/journal.pone.0149874)
Supplement: S1 Dataset — (ZIP) [file pone.0149874.s004.zip › dataset/c_elegans_without_gap_junctions/results/statistics_hybrid_neural_network_article.csv]

epochs	correctness	etl	etp	etc
253	1.000000	3.548024	0.000018	3.575175
1000	0.730000	14.334143	0.000016	14.352495
1000	0.880000	14.098406	0.000016	14.117139
1000	0.940000	14.328286	0.000017	14.347551
1000	0.660000	14.242680	0.000016	14.261685
557	1.000000	8.553488	0.000016	8.573387
1000	0.880000	14.212626	0.000016	14.246727
1000	0.880000	14.267785	0.000016	14.286507
24	1.000000	0.322373	0.000017	0.340812
920	1.000000	13.213703	0.000018	13.234326
1000	0.500000	14.104472	0.000017	14.123516
558	1.000000	7.761169	0.000017	7.781036
1000	0.940000	14.265218	0.000016	14.285032
699	1.000000	9.853787	0.000018	9.873219
587	1.000000	8.248946	0.000017	8.267801
737	1.000000	10.392430	0.000016	10.411018
1000	0.730000	14.177285	0.000016	14.195877
159	1.000000	2.176440	0.000017	2.218378
1000	0.770000	14.112336	0.000016	14.130782
1000	0.390000	14.029494	0.000017	14.048307
165	1.000000	2.257552	0.000016	2.276513
130	1.000000	1.792721	0.000016	1.810948
1000	0.940000	14.357953	0.000016	14.377977
1000	0.770000	14.169009	0.000017	14.187405
1000	0.650000	14.110311	0.000027	14.128920
1000	0.840000	14.256096	0.000016	14.275565
1000	0.610000	14.210351	0.000017	14.229738
1000	0.640000	14.244875	0.000016	14.263391
556	1.000000	7.770671	0.000017	7.790691
1000	0.730000	14.210524	0.000016	14.228322
1000	0.390000	14.082709	0.000016	14.101397
1000	0.310000	13.986671	0.000016	14.008467
1000	0.880000	14.590279	0.000019	14.610471
1000	0.660000	14.834419	0.000016	14.853542
1000	0.810000	14.361142	0.000017	14.380390
865	1.000000	12.249013	0.000016	12.268423
1000	0.940000	14.360337	0.000017	14.380109
224	1.000000	3.071777	0.000016	3.095972
1000	0.570000	14.124100	0.000016	14.143068
556	1.000000	7.745378	0.000017	7.764498
1000	0.660000	14.099611	0.000016	14.117321
1000	0.660000	14.191616	0.000017	14.210257
1000	0.880000	14.176186	0.000019	14.194971
938	1.000000	13.192690	0.000016	13.212334
280	1.000000	3.892858	0.000017	3.912291
222	1.000000	3.147523	0.000017	3.166026
556	1.000000	7.785559	0.000017	7.805210
1000	0.770000	14.084523	0.000016	14.102367
1000	0.840000	14.229746	0.000017	14.249279
937	1.000000	13.263395	0.000017	13.286419
1000	0.750000	14.164174	0.000017	14.182847
166	1.000000	2.269372	0.000017	2.287791
1000	0.720000	14.113912	0.000016	14.133111
1000	0.980000	14.319404	0.000017	14.338590
556	1.000000	7.645359	0.000017	7.664390
1000	0.730000	14.209404	0.000016	14.227039
1000	0.880000	14.293591	0.000017	14.312171
557	1.000000	7.745663	0.000017	7.764409
1000	0.730000	14.206298	0.000017	14.225152
937	1.000000	13.502221	0.000017	13.537412
1000	0.660000	14.520507	0.000016	14.538892
1000	0.710000	14.156838	0.000017	14.176058
1000	0.660000	14.170761	0.000016	14.189459
938	1.000000	13.351841	0.000017	13.371448
1000	0.770000	14.255876	0.000016	14.275153
1000	0.460000	14.657727	0.000017	14.678912
605	1.000000	8.537908	0.000016	8.556575
555	1.000000	7.763517	0.000016	7.782218
938	1.000000	13.373615	0.000016	13.392271
1000	0.730000	14.145483	0.000016	14.178525
1000	0.660000	14.179122	0.000016	14.198055
1000	0.950000	14.357669	0.000016	14.376830
129	1.000000	1.757093	0.000016	1.775749
547	1.000000	7.608227	0.000017	7.626242
556	1.000000	7.775316	0.000017	7.793576
1000	0.870000	14.432826	0.000017	14.451230
1000	0.650000	14.271009	0.000016	14.290031
557	1.000000	7.731363	0.000017	7.749656
937	1.000000	13.247780	0.000016	13.266385
1000	0.610000	14.657380	0.000017	14.675711
1000	0.730000	14.102189	0.000017	14.121150
1000	0.930000	14.188020	0.000016	14.207368
1000	0.660000	14.120240	0.000017	14.138980
1000	0.940000	14.199059	0.000016	14.218396
555	1.000000	7.767006	0.000017	7.786516
1000	0.880000	14.379917	0.000016	14.398178
1000	0.750000	14.256067	0.000016	14.274848
1000	0.730000	14.234098	0.000016	14.252195
119	1.000000	1.620984	0.000017	1.660314
1000	0.660000	14.207161	0.000017	14.226373
254	1.000000	3.481784	0.000017	3.500620
938	1.000000	13.457677	0.000016	13.476977
1000	0.880000	14.205993	0.000016	14.224875
266	1.000000	3.673086	0.000016	3.692276
162	1.000000	2.221838	0.000016	2.240282
938	1.000000	13.240325	0.000017	13.259008
1000	0.640000	14.258672	0.000016	14.282015
1000	0.980000	14.451853	0.000016	14.470828
557	1.000000	7.781419	0.000016	7.800209
1000	0.660000	14.252717	0.000016	14.271168
