# Supplementary material for: A Model for Improving the Learning Curves of Artificial Neural Networks
Source: PLoS One. 2016 Feb 22;11(2):e0149874. doi: 10.1371/journal.pone.0149874 (PMC4763452; doi:10.1371/journal.pone.0149874)
Supplement: S1 Dataset — (ZIP) [file pone.0149874.s004.zip › dataset/c_elegans_without_gap_junctions/results/statistics_scalefree_neural_network_article.csv]

epochs	correctness	etl	etp	etc
938	1.000000	13.370497	0.000017	13.392937
574	1.000000	7.959328	0.000017	7.986434
955	1.000000	13.565628	0.000016	13.584833
232	1.000000	3.163464	0.000016	3.181419
223	1.000000	3.042528	0.000016	3.066293
222	1.000000	3.042977	0.000017	3.061719
1000	0.270000	13.979937	0.000017	13.997739
556	1.000000	7.729959	0.000016	7.770162
939	1.000000	13.174983	0.000016	13.192773
1000	0.460000	14.050328	0.000016	14.068538
250	1.000000	3.441550	0.000016	3.459848
983	1.000000	13.861782	0.000017	13.880323
255	1.000000	3.486001	0.000016	3.504376
1000	0.610000	13.972662	0.000017	13.990856
937	1.000000	13.136712	0.000016	13.154986
556	1.000000	7.790730	0.000017	7.809448
977	1.000000	13.710054	0.000016	13.727830
876	1.000000	12.320977	0.000016	12.339214
1000	0.270000	14.153247	0.000016	14.180570
555	1.000000	7.741615	0.000017	7.760646
556	1.000000	7.652404	0.000017	7.670434
223	1.000000	3.036584	0.000016	3.054637
1000	0.910000	14.117995	0.000016	14.136538
312	1.000000	4.255445	0.000016	4.273995
938	1.000000	13.136879	0.000016	13.154599
1000	0.810000	14.174055	0.000016	14.191819
555	1.000000	7.628679	0.000016	7.646746
1000	0.980000	14.193562	0.000017	14.211450
564	1.000000	7.799055	0.000016	7.817112
1000	0.460000	14.014636	0.000016	14.032366
291	1.000000	3.998030	0.000016	4.029280
556	1.000000	7.730924	0.000016	7.749331
1000	0.840000	14.143685	0.000016	14.161809
268	1.000000	3.717013	0.000017	3.735401
250	1.000000	3.414065	0.000016	3.432054
937	1.000000	13.197709	0.000016	13.215680
556	1.000000	7.703702	0.000016	7.721977
1000	0.980000	14.075858	0.000016	14.093924
260	1.000000	3.565573	0.000017	3.584263
556	1.000000	7.752534	0.000017	7.771396
1000	0.840000	14.232587	0.000016	14.262118
254	1.000000	3.471596	0.000016	3.489538
225	1.000000	3.063208	0.000016	3.081303
223	1.000000	3.077283	0.000017	3.095553
236	1.000000	3.240293	0.000017	3.259189
664	1.000000	9.251373	0.000017	9.269488
939	1.000000	13.198536	0.000016	13.216648
1000	0.660000	14.270516	0.000017	14.302060
1000	0.770000	14.195654	0.000018	14.214957
256	1.000000	3.594215	0.000017	3.613296
223	1.000000	3.039137	0.000017	3.057120
557	1.000000	7.664117	0.000017	7.682006
1000	0.880000	14.124726	0.000016	14.142504
937	1.000000	13.218399	0.000016	13.236326
938	1.000000	13.324815	0.000016	13.342928
555	1.000000	7.637637	0.000015	7.655451
367	1.000000	5.052852	0.000017	5.070883
250	1.000000	3.383867	0.000016	3.404702
1000	0.610000	14.089478	0.000016	14.107714
255	1.000000	3.501410	0.000016	3.535249
1000	0.940000	14.230782	0.000016	14.248718
555	1.000000	7.679911	0.000016	7.698126
937	1.000000	13.205041	0.000016	13.223031
1000	0.610000	14.053295	0.000016	14.071203
937	1.000000	13.083581	0.000017	13.101752
545	1.000000	7.534023	0.000016	7.552154
938	1.000000	13.289771	0.000016	13.307551
265	1.000000	3.642364	0.000017	3.660534
938	1.000000	13.285229	0.000017	13.303084
938	1.000000	13.247127	0.000016	13.270539
223	1.000000	3.057476	0.000017	3.089546
1000	0.880000	14.134185	0.000016	14.152070
306	1.000000	4.220569	0.000017	4.238790
279	1.000000	3.835896	0.000017	3.854419
255	1.000000	3.493603	0.000017	3.511849
1000	0.610000	14.127396	0.000016	14.145113
938	1.000000	13.183478	0.000016	13.201745
938	1.000000	13.188495	0.000016	13.238016
1000	0.730000	14.072169	0.000016	14.090140
937	1.000000	13.349658	0.000016	13.367854
557	1.000000	7.725636	0.000016	7.743611
937	1.000000	13.232996	0.000016	13.250721
223	1.000000	3.030097	0.000016	3.070147
937	1.000000	13.259534	0.000016	13.277907
1000	0.840000	14.069302	0.000016	14.094452
237	1.000000	3.252298	0.000016	3.270400
556	1.000000	7.730711	0.000017	7.748802
1000	0.840000	14.106547	0.000016	14.124150
1000	0.460000	14.186697	0.000016	14.205606
938	1.000000	13.241802	0.000016	13.260497
222	1.000000	3.008179	0.000016	3.026485
223	1.000000	3.040907	0.000017	3.058566
1000	0.840000	14.227814	0.000016	14.248305
1000	0.460000	14.003918	0.000016	14.021782
223	1.000000	3.030186	0.000016	3.048435
1000	0.460000	14.177665	0.000016	14.208906
938	1.000000	13.180999	0.000016	13.198919
1000	0.610000	14.157016	0.000017	14.175192
555	1.000000	7.665382	0.000016	7.683488
275	1.000000	3.783499	0.000017	3.801554
