# Supplementary material for: A Model for Improving the Learning Curves of Artificial Neural Networks
Source: PLoS One. 2016 Feb 22;11(2):e0149874. doi: 10.1371/journal.pone.0149874 (PMC4763452; doi:10.1371/journal.pone.0149874)
Supplement: S1 Dataset — (ZIP) [file pone.0149874.s004.zip › dataset/c_elegans_without_gap_junctions/results/statistics_smallworld_neural_network_article.csv]

epochs	correctness	etl	etp	etc
131	1.000000	1.815102	0.000017	1.853867
157	1.000000	2.149546	0.000016	2.169314
1000	0.940000	14.281189	0.000017	14.301939
153	1.000000	2.110665	0.000017	2.130938
1000	0.340000	14.463212	0.000016	14.483205
1000	0.270000	14.325569	0.000017	14.345352
1000	0.270000	14.323306	0.000017	14.358296
1000	0.400000	14.238546	0.000017	14.258809
1000	0.660000	14.209644	0.000016	14.229780
1000	0.770000	14.220444	0.000016	14.240300
1000	0.880000	14.285419	0.000017	14.305312
151	1.000000	2.082768	0.000017	2.102603
1000	0.340000	14.321570	0.000016	14.341094
1000	0.660000	14.361398	0.000017	14.381066
1000	0.500000	14.125018	0.000016	14.144774
254	1.000000	3.503882	0.000016	3.523773
1000	0.770000	14.208966	0.000016	14.228138
1000	0.650000	14.218760	0.000016	14.238379
1000	0.590000	14.168237	0.000016	14.188100
403	1.000000	5.583751	0.000017	5.603401
1000	0.340000	14.264157	0.000016	14.283507
1000	0.770000	14.227669	0.000017	14.247236
1000	0.910000	14.319258	0.000017	14.339975
809	1.000000	11.585532	0.000018	11.605719
1000	0.660000	14.599102	0.000016	14.618880
788	1.000000	11.171198	0.000028	11.191960
1000	0.270000	14.092568	0.000016	14.128288
1000	0.610000	14.280342	0.000017	14.300081
133	1.000000	1.813541	0.000016	1.833351
1000	0.880000	14.238763	0.000016	14.257878
1000	0.340000	14.120868	0.000016	14.140368
1000	0.340000	14.209966	0.000016	14.230149
1000	0.390000	14.239680	0.000016	14.259238
1000	0.540000	14.218365	0.000016	14.237780
203	1.000000	2.786431	0.000016	2.806235
1000	0.950000	14.294134	0.000016	14.313847
1000	0.000000	14.122898	0.000016	14.157184
1000	0.730000	14.415007	0.000017	14.434359
1000	0.650000	14.268753	0.000016	14.288578
142	1.000000	1.956890	0.000016	1.976773
1000	0.870000	14.389276	0.000016	14.409081
1000	0.340000	14.283055	0.000017	14.303229
1000	0.340000	14.178541	0.000019	14.198967
1000	0.670000	14.283524	0.000017	14.303105
650	1.000000	9.152109	0.000016	9.172166
1000	0.750000	14.303014	0.000017	14.321981
1000	0.910000	14.321133	0.000017	14.355829
1000	0.570000	14.225077	0.000016	14.244622
393	1.000000	5.454458	0.000016	5.480240
142	1.000000	1.939318	0.000017	1.958572
1000	0.930000	14.340680	0.000017	14.360164
1000	0.770000	14.233704	0.000016	14.253557
1000	0.270000	14.353851	0.000016	14.374005
1000	0.610000	14.323394	0.000017	14.346818
1000	0.270000	14.182952	0.000016	14.201899
1000	0.910000	14.277276	0.000016	14.296990
1000	0.660000	14.171110	0.000016	14.190476
1000	0.730000	14.201917	0.000016	14.221364
1000	0.390000	14.249666	0.000017	14.269489
1000	0.590000	14.161687	0.000017	14.181340
1000	0.770000	14.233632	0.000017	14.253218
1000	0.270000	14.249365	0.000016	14.268534
257	1.000000	3.574291	0.000016	3.593889
1000	0.610000	14.308782	0.000017	14.328551
254	1.000000	3.506291	0.000017	3.525420
1000	0.500000	14.298835	0.000017	14.330031
1000	0.270000	14.174187	0.000016	14.194349
1000	0.730000	14.436542	0.000016	14.456197
1000	0.270000	14.321898	0.000016	14.342003
1000	0.880000	14.248110	0.000016	14.267821
156	1.000000	2.132308	0.000016	2.151715
1000	0.340000	14.248957	0.000016	14.269462
1000	0.770000	14.328910	0.000016	14.348891
1000	0.730000	14.231772	0.000017	14.251469
1000	0.340000	14.157598	0.000017	14.177594
1000	0.730000	14.423504	0.000017	14.455785
1000	0.340000	14.156857	0.000016	14.177000
1000	0.650000	14.112875	0.000017	14.133178
1000	0.660000	14.275509	0.000016	14.295116
324	1.000000	4.523061	0.000019	4.543570
1000	0.650000	14.185470	0.000017	14.204447
1000	0.340000	14.322310	0.000016	14.341727
1000	0.880000	14.281671	0.000016	14.301471
1000	0.730000	14.263631	0.000017	14.283302
1000	0.730000	14.203576	0.000017	14.244075
1000	0.770000	14.551178	0.000016	14.571836
1000	0.500000	14.116664	0.000017	14.136279
327	1.000000	4.551750	0.000017	4.571570
700	1.000000	9.888019	0.000016	9.907423
1000	0.960000	14.187616	0.000016	14.207012
1000	0.500000	14.474616	0.000016	14.494566
183	1.000000	2.505129	0.000017	2.524201
21	1.000000	0.282304	0.000017	0.301800
1000	0.340000	14.348774	0.000016	14.368766
1000	0.670000	14.273031	0.000017	14.292607
1000	0.270000	14.367382	0.000016	14.406273
1000	0.340000	14.312489	0.000017	14.332785
1000	0.540000	14.290852	0.000016	14.310822
1000	0.770000	14.294833	0.000017	14.314552
115	1.000000	1.582054	0.000016	1.601476
