# Supplementary material for: A Model for Improving the Learning Curves of Artificial Neural Networks
Source: PLoS One. 2016 Feb 22;11(2):e0149874. doi: 10.1371/journal.pone.0149874 (PMC4763452; doi:10.1371/journal.pone.0149874)
Supplement: S1 Dataset — (ZIP) [file pone.0149874.s004.zip › dataset/c_elegans_without_gap_junctions/results/random_smallworld_scalefree_hybrid_properties.ods]

## Sheet: Summary
Network	Vertices	Dev.	Edges	Dev.	Avg. Deg.	Dev.	Avg. Clust.	Dev.	Avg. S. Path	Dev.	Avg. G. Eff.	Dev.	Avg. L. Eff.	Dev.
RD	15	0	28,00	0,00	3,73	0,00	0,25	0,08	2,01	0,09	0,58	0,02	0,59	0,02
SW	15	0	28,87	1,55	3,85	0,01	0,28	0,09	1,95	0,09	0,58	0,03	0,60	0,03
SF	15	0	20,51	0,93	2,73	0,01	0,36	0,18	2,14	0,15	0,55	0,02	0,68	0,02
HY	15	0	23,35	2,38	3,11	0,02	0,22	0,15	2,22	0,24	0,55	0,04	0,61	0,04
CE	15	0	28,00	0,00	3,73	0,00	0,43	0,00	2,00	0,00	0,60	0,00	0,72	0,00

## Sheet: RD
vertices	nedges	density	min_degree	avgdeg	max_degree	min_clustering	avgclustering	max_clustering	avgshortestpath	diameter	global_efficiency	local_efficiency
15	28	0,266667	1	3,733333	6	0	0,306667	1	2,019048	4	0,588095	0,62
15	28	0,266667	1	3,733333	7	0	0,24127	1	2,057143	4	0,583333	0,553968
15	28	0,266667	1	3,733333	6	0	0,171111	0,666667	2,009524	4	0,588095	0,552222
15	28	0,266667	1	3,733333	6	0	0,193333	0,333333	2,047619	4	0,585714	0,563333
15	28	0,266667	1	3,733333	8	0	0,254127	1	1,952381	3	0,596825	0,59373
15	28	0,266667	1	3,733333	6	0	0,34	1	2,104762	5	0,576508	0,636667
15	28	0,266667	2	3,733333	6	0	0,144444	0,4	2,104762	4	0,57619	0,572222
15	28	0,266667	1	3,733333	6	0	0,415556	1	2,095238	4	0,576984	0,674444
15	28	0,266667	1	3,733333	6	0	0,32	1	2,028571	4	0,586508	0,626667
15	28	0,266667	1	3,733333	6	0	0,217778	0,5	2,028571	4	0,587302	0,575556
15	28	0,266667	1	3,733333	6	0	0,235556	1	2,066667	4	0,580952	0,584444
15	28	0,266667	1	3,733333	7	0	0,221587	0,666667	2,047619	4	0,584127	0,57746
15	28	0,266667	1	3,733333	8	0	0,218571	0,5	1,990476	4	0,592857	0,575952
15	28	0,266667	2	3,733333	6	0	0,368889	1	2,095238	4	0,57619	0,684444
15	28	0,266667	2	3,733333	7	0	0,181587	0,5	1,971429	4	0,594444	0,590794
15	28	0,266667	1	3,733333	7	0	0,211111	0,666667	1,990476	4	0,59127	0,572222
15	28	0,266667	1	3,733333	8	0	0,226349	0,666667	1,980952	4	0,594444	0,579841
15	28	0,266667	2	3,733333	6	0	0,297778	1	2,019048	4	0,587302	0,648889
15	28	0,266667	2	3,733333	7	0	0,102857	0,333333	2,009524	4	0,589683	0,551429
15	28	0,266667	1	3,733333	7	0	0,267619	1	2,066667	4	0,580952	0,600476
15	28	0,266667	1	3,733333	9	0	0,321852	1	2,028571	4	0,587302	0,560926
15	28	0,266667	1	3,733333	8	0	0,321111	1	2,047619	4	0,584127	0,627222
15	28	0,266667	1	3,733333	7	0	0,332063	1	2,12381	5	0,574921	0,632698
15	28	0,266667	1	3,733333	7	0	0,246984	0,666667	2,104762	5	0,578095	0,590159
15	28	0,266667	1	3,733333	7	0	0,34254	1	2,028571	4	0,585714	0,637937
15	28	0,266667	1	3,733333	6	0	0,18	0,333333	1,942857	4	0,6	0,556667
15	28	0,266667	1	3,733333	7	0	0,200317	0,5	2,104762	4	0,57619	0,500159
15	28	0,266667	2	3,733333	8	0	0,296667	1	1,961905	4	0,596032	0,648333
15	28	0,266667	0	3,733333	6	0	0,197778	0,666667	1,868132	3	0,54127	0,565556
15	28	0,266667	1	3,733333	6	0	0,255556	0,666667	2,019048	4	0,587302	0,561111
15	28	0,266667	0	3,733333	7	0	0,381905	1	1,897436	4	0,475397	0,557619
15	28	0,266667	1	3,733333	8	0	0,21254	0,666667	2,047619	4	0,584921	0,539603
15	28	0,266667	2	3,733333	7	0	0,240952	1	2,085714	4	0,579365	0,620476
15	28	0,266667	1	3,733333	6	0	0,333333	1	2	4	0,590476	0,633333
15	28	0,266667	0	3,733333	8	0	0,223333	0,5	1,857143	3	0,542857	0,578333
15	28	0,266667	1	3,733333	7	0	0,348889	1	2,104762	4	0,577778	0,641111
15	28	0,266667	1	3,733333	6	0	0,26	1	2,085714	4	0,578571	0,596667
15	28	0,266667	1	3,733333	7	0	0,185079	0,666667	2,028571	4	0,587302	0,559206
15	28	0,266667	1	3,733333	8	0	0,278413	1	1,952381	3	0,596825	0,605873
15	28	0,266667	1	3,733333	6	0	0,091111	0,333333	1,980952	4	0,594444	0,512222
15	28	0,266667	0	3,733333	6	0	0,264444	0,666667	1,868132	3	0,54127	0,598889
15	28	0,266667	1	3,733333	5	0	0,184444	1	1,971429	4	0,595238	0,558889
15	28	0,266667	1	3,733333	6	0	0,137778	0,333333	1,92381	4	0,602381	0,535556
15	28	0,266667	1	3,733333	7	0	0,188889	0,666667	2,028571	4	0,587302	0,527778
15	28	0,266667	0	3,733333	6	0	0,155556	0,5	1,75641	3	0,490476	0,511111
15	28	0,266667	1	3,733333	7	0	0,24381	1	2,019048	4	0,587302	0,588571
15	28	0,266667	2	3,733333	6	0	0,148889	0,666667	2,066667	4	0,580952	0,574444
15	28	0,266667	2	3,733333	7	0	0,233968	1	1,933333	3	0,6	0,616984
15	28	0,266667	2	3,733333	6	0	0,228889	1	2,066667	4	0,58254	0,614444
15	28	0,266667	2	3,733333	6	0	0,217778	0,666667	2,009524	3	0,587302	0,608889
15	28	0,266667	1	3,733333	7	0	0,184762	1	2,190476	5	0,569206	0,559048
15	28	0,266667	1	3,733333	6	0	0,153333	0,333333	2,07619	4	0,580159	0,543333
15	28	0,266667	2	3,733333	8	0	0,256508	1	2,038095	4	0,585714	0,628254
15	28	0,266667	1	3,733333	6	0	0,315556	1	2,180952	4	0,566667	0,591111
15	28	0,266667	1	3,733333	9	0	0,29963	1	2,085714	5	0,582063	0,616481
15	28	0,266667	0	3,733333	7	0	0,165079	0,666667	1,824176	3	0,547619	0,549206
15	28	0,266667	1	3,733333	7	0	0,231429	0,666667	2,038095	4	0,585714	0,582381
15	28	0,266667	2	3,733333	8	0	0,281429	1	1,933333	4	0,600794	0,640714
15	28	0,266667	1	3,733333	6	0	0,24	0,666667	2,142857	5	0,574444	0,586667
15	28	0,266667	2	3,733333	5	0	0,06	0,3	2,038095	4	0,584127	0,53
15	28	0,266667	1	3,733333	7	0	0,233333	0,666667	2,07619	4	0,579365	0,583333
15	28	0,266667	0	3,733333	6	0	0,422222	1	1,794872	3	0,485714	0,644444
15	28	0,266667	2	3,733333	7	0	0,234921	1	2,028571	4	0,585714	0,61746
15	28	0,266667	2	3,733333	6	0	0,295556	1	2,009524	4	0,588889	0,647778
15	28	0,266667	1	3,733333	7	0	0,17619	1	1,942857	3	0,598413	0,521429
15	28	0,266667	2	3,733333	7	0	0,278095	1	2,009524	4	0,588889	0,639048
15	28	0,266667	0	3,733333	7	0	0,344762	1	1,868132	4	0,542063	0,639048
15	28	0,266667	2	3,733333	6	0	0,075556	0,333333	1,990476	4	0,592063	0,537778
15	28	0,266667	0	3,733333	7	0	0,289206	1	1,835165	3	0,546032	0,61127
15	28	0,266667	1	3,733333	7	0	0,186349	0,666667	1,942857	4	0,599206	0,559841
15	28	0,266667	1	3,733333	6	0	0,175556	0,4	2,133333	5	0,576825	0,554444
15	28	0,266667	2	3,733333	6	0	0,328889	1	2,019048	4	0,586508	0,664444
15	28	0,266667	1	3,733333	6	0	0,328889	1	2,028571	4	0,585714	0,597778
15	28	0,266667	2	3,733333	6	0	0,14	0,333333	1,980952	4	0,593651	0,57
15	28	0,266667	2	3,733333	7	0	0,466667	1	2,12381	4	0,573016	0,733333
15	28	0,266667	0	3,733333	7	0	0,408254	1	1,868132	3	0,54127	0,63746
15	28	0,266667	1	3,733333	7	0	0,277143	1	1,990476	4	0,59127	0,605238
15	28	0,266667	0	3,733333	7	0	0,324127	1	2,021978	4	0,521429	0,595397
15	28	0,266667	1	3,733333	6	0	0,253333	0,666667	2,095238	4	0,578571	0,593333
15	28	0,266667	2	3,733333	5	0	0,104444	0,333333	1,971429	3	0,593651	0,552222
15	28	0,266667	2	3,733333	8	0	0,254286	0,666667	2,009524	4	0,588889	0,627143
15	28	0,266667	2	3,733333	7	0	0,506984	1	2,047619	4	0,584921	0,753492
15	28	0,266667	0	3,733333	6	0	0,155556	0,666667	1,901099	4	0,537302	0,544444
15	28	0,266667	0	3,733333	7	0	0,378095	1	1,868132	3	0,54127	0,655714
15	28	0,266667	2	3,733333	5	0	0,335556	1	2,104762	4	0,575397	0,667778
15	28	0,266667	1	3,733333	7	0	0,30254	1	2,019048	4	0,588095	0,584603
15	28	0,266667	1	3,733333	6	0	0,26	0,666667	2,152381	5	0,57254	0,563333
15	28	0,266667	1	3,733333	8	0	0,287619	0,666667	2,12381	5	0,575714	0,577143
15	28	0,266667	0	3,733333	7	0	0,330159	1	1,901099	4	0,537302	0,598413
15	28	0,266667	2	3,733333	6	0	0,284444	1	2,009524	4	0,588889	0,642222
15	28	0,266667	1	3,733333	7	0	0,22127	0,6	2,038095	4	0,585714	0,510635
15	28	0,266667	1	3,733333	6	0	0,182222	0,333333	1,971429	4	0,596032	0,557778
15	28	0,266667	1	3,733333	6	0	0,122222	0,333333	1,990476	3	0,590476	0,527778
15	28	0,266667	1	3,733333	7	0	0,135873	0,4	1,980952	4	0,593651	0,534603
15	28	0,266667	1	3,733333	7	0	0,126349	0,333333	1,92381	3	0,601587	0,529841
15	28	0,266667	0	3,733333	7	0	0,22127	1	1,802198	3	0,550794	0,577302
15	28	0,266667	1	3,733333	7	0	0,229206	0,666667	1,980952	4	0,593651	0,58127
15	28	0,266667	1	3,733333	6	0	0,24	0,666667	2,057143	4	0,584127	0,553333
15	28	0,266667	1	3,733333	6	0	0,193333	0,666667	2,066667	4	0,581746	0,563333
15	28	0,266667	1	3,733333	7	0	0,187937	0,5	2,028571	4	0,586508	0,560635
15	28	0,266667	1,11	3,733333	6,67	0	0,24677197	0,76933338	2,00856044	3,91	0,57770792	0,59038592
0	0	0	0,6307931515	0	0,8130805618	0	0,0839585095	0,2526165636	0,0854524718	0,5117616633	0,0234015214	0,0462735526

## Sheet: SW
vertices	nedges	density	min_degree	avgdeg	max_degree	min_clustering	avgclustering	max_clustering	avgshortestpath	diameter	global_efficiency	local_efficiency
15	29	0,27619	2	3,866667	6	0	0,135556	1	1,942857	3	0,601587	0,567778
15	29	0,27619	0	3,866667	8	0	0,370317	1	1,912088	4	0,540476	0,651825
15	33	0,314286	1	4,4	7	0	0,305397	0,5	1,838095	3	0,631746	0,619365
15	31	0,295238	1	4,133333	8	0	0,425556	1	1,904762	4	0,615079	0,646111
15	30	0,285714	1	4	6	0	0,126667	0,333333	1,895238	3	0,612698	0,53
15	28	0,266667	1	3,733333	7	0	0,443175	1	2,066667	4	0,580159	0,688254
15	28	0,266667	0	3,733333	8	0	0,287302	0,666667	1,868132	4	0,543651	0,576984
15	30	0,285714	1	4	7	0	0,213651	1	2	4	0,6	0,573492
15	31	0,295238	1	4,133333	6	0	0,271111	1	1,885714	4	0,618254	0,602222
15	30	0,285714	1	4	7	0	0,302222	1	1,971429	4	0,600794	0,617778
15	28	0,266667	0	3,733333	8	0	0,285873	1	1,868132	4	0,543651	0,57627
15	28	0,266667	1	3,733333	8	0	0,173492	0,333333	1,895238	4	0,607937	0,553413
15	27	0,257143	0	3,6	7	0	0,413651	1	1,956044	4	0,52619	0,640159
15	27	0,257143	1	3,6	6	0	0,173333	0,666667	2,028571	4	0,583333	0,553333
15	29	0,27619	0	3,866667	7	0	0,369524	1	1,89011	4	0,542063	0,618095
15	29	0,27619	1	3,866667	7	0	0,249524	1	1,92381	3	0,604762	0,591429
15	25	0,238095	1	3,333333	6	0	0,075556	0,333333	2,066667	4	0,569841	0,504444
15	28	0,266667	1	3,733333	6	0	0,217778	0,666667	2,038095	4	0,584921	0,575556
15	28	0,266667	1	3,733333	7	0	0,261587	1	2	4	0,589683	0,59746
15	29	0,27619	1	3,866667	8	0	0,267778	1	1,980952	4	0,596032	0,600556
15	30	0,285714	0	4	8	0	0,365397	1	1,813187	3	0,555556	0,616032
15	28	0,266667	1	3,733333	6	0	0,14	0,333333	1,980952	4	0,593651	0,536667
15	32	0,304762	1	4,266667	7	0	0,296825	0,666667	1,952381	4	0,611905	0,615079
15	29	0,27619	1	3,866667	6	0	0,24	0,666667	1,952381	4	0,601587	0,586667
15	28	0,266667	1	3,733333	6	0	0,3	1	2,066667	5	0,583651	0,616667
15	32	0,304762	1	4,266667	6	0	0,3	1	1,933333	4	0,614286	0,616667
15	28	0,266667	0	3,733333	6	0	0,186667	0,5	1,901099	3	0,536508	0,526667
15	30	0,285714	2	4	7	0	0,334603	1	1,885714	3	0,614286	0,667302
15	30	0,285714	0	4	7	0	0,305397	0,666667	1,802198	3	0,557143	0,619365
15	27	0,257143	1	3,6	6	0	0,253333	1	2,180952	5	0,564603	0,56
15	28	0,266667	0	3,733333	6	0	0,471111	1	1,967033	4	0,529365	0,668889
15	29	0,27619	0	3,866667	7	0	0,354286	1	1,89011	4	0,542063	0,64381
15	28	0,266667	1	3,733333	7	0	0,26381	0,5	2,028571	4	0,587302	0,565238
15	28	0,266667	1	3,733333	6	0	0,246667	0,5	2,133333	5	0,574921	0,59
15	30	0,285714	2	4	8	0	0,31619	1	1,866667	3	0,61746	0,658095
15	31	0,295238	1	4,133333	7	0	0,311429	1	1,895238	3	0,615873	0,622381
15	30	0,285714	0	4	8	0	0,402698	1	1,705128	3	0,503175	0,601349
15	27	0,257143	1	3,6	6	0	0,253333	1	2,07619	4	0,57619	0,593333
15	28	0,266667	2	3,733333	6	0	0,215556	0,666667	1,952381	4	0,598413	0,607778
15	28	0,266667	1	3,733333	7	0	0,191429	0,666667	2,009524	4	0,59127	0,562381
15	29	0,27619	2	3,866667	6	0	0,377778	1	2,009524	4	0,592063	0,688889
15	30	0,285714	0	4	8	0	0,264127	1	1,78022	3	0,560317	0,59873
15	29	0,27619	0	3,866667	7	0	0,335873	1	1,901099	4	0,54127	0,60127
15	28	0,266667	1	3,733333	7	0	0,250476	1	1,990476	4	0,592063	0,591905
15	30	0,285714	1	4	7	0	0,231111	0,666667	2,009524	4	0,596032	0,582222
15	27	0,257143	1	3,6	7	0	0,190159	1	1,980952	3	0,588889	0,561746
15	32	0,304762	1	4,266667	8	0	0,207619	0,5	1,847619	4	0,627778	0,570476
15	27	0,257143	2	3,6	7	0	0,246349	1	2	4	0,586508	0,623175
15	29	0,27619	1	3,866667	8	0	0,263016	0,666667	1,952381	4	0,600794	0,564841
15	29	0,27619	0	3,866667	7	0	0,240635	0,5	1,824176	3	0,550794	0,553651
15	30	0,285714	1	4	7	0	0,333333	1	2,019048	4	0,595238	0,633333
15	29	0,27619	2	3,866667	7	0	0,269524	1	1,92381	4	0,605556	0,634762
15	31	0,295238	0	4,133333	7	0	0,374921	1	1,901099	4	0,549206	0,620794
15	31	0,295238	2	4,133333	7	0	0,204762	0,666667	1,914286	4	0,613492	0,602381
15	26	0,247619	0	3,466667	6	0	0,171111	0,5	1,846154	4	0,474603	0,485556
15	30	0,285714	1	4	6	0	0,34	1	2,047619	4	0,59127	0,636667
15	28	0,266667	1	3,733333	7	0	0,268254	1	2,057143	4	0,583333	0,56746
15	27	0,257143	1	3,6	6	0	0,157778	1	1,990476	3	0,587302	0,545556
15	31	0,295238	2	4,133333	7	0	0,442222	1	1,952381	4	0,607937	0,721111
15	29	0,27619	1	3,866667	8	0	0,236667	0,666667	2,038095	4	0,589683	0,551667
15	29	0,27619	1	3,866667	7	0	0,206667	0,533333	2,047619	4	0,587302	0,57
15	26	0,247619	1	3,466667	7	0	0,291746	1	2,019048	4	0,580159	0,61254
15	29	0,27619	1	3,866667	7	0	0,268889	0,666667	2,133333	5	0,578889	0,567778
15	31	0,295238	2	4,133333	8	0	0,280952	1	1,904762	4	0,615079	0,640476
15	26	0,247619	1	3,466667	7	0	0,332698	1	2,047619	4	0,575397	0,633016
15	27	0,257143	1	3,6	6	0	0,068889	0,2	2,009524	4	0,585714	0,434444
15	29	0,27619	0	3,866667	6	0	0,375556	1	1,857143	3	0,546032	0,654444
15	28	0,266667	0	3,733333	7	0	0,172698	0,5	1,901099	4	0,537302	0,519683
15	31	0,295238	1	4,133333	8	0	0,254444	0,666667	1,92381	4	0,612698	0,593889
15	28	0,266667	1	3,733333	7	0	0,217143	0,666667	2,114286	5	0,578889	0,575238
15	27	0,257143	2	3,6	6	0	0,32	1	2,057143	4	0,577778	0,66
15	30	0,285714	0	4	7	0	0,261905	0,666667	1,813187	3	0,555556	0,597619
15	30	0,285714	1	4	7	0	0,297143	1	1,942857	4	0,606349	0,615238
15	28	0,266667	0	3,733333	7	0	0,307302	0,7	2,010989	4	0,52381	0,553651
15	28	0,266667	0	3,733333	6	0	0,153333	0,4	1,934066	4	0,533333	0,543333
15	30	0,285714	2	4	6	0	0,302222	0,666667	1,980952	4	0,599206	0,651111
15	30	0,285714	0	4	6	0	0,364444	1	1,901099	4	0,545238	0,615556
15	27	0,257143	0	3,6	6	0	0,206667	1	1,923077	4	0,531746	0,57
15	29	0,27619	2	3,866667	9	0,138889	0,553704	1	1,942857	4	0,602381	0,776852
15	30	0,285714	0	4	9	0	0,346296	0,666667	1,758242	3	0,563492	0,606481
15	27	0,257143	2	3,6	7	0	0,230159	1	2	3	0,585714	0,615079
15	27	0,257143	0	3,6	7	0	0,341587	1	1,945055	4	0,528571	0,63746
15	29	0,27619	2	3,866667	6	0	0,191111	0,666667	1,961905	3	0,598413	0,595556
15	30	0,285714	1	4	9	0	0,397037	1	1,914286	4	0,611111	0,665185
15	28	0,266667	2	3,733333	6	0	0,151111	0,4	2,066667	4	0,580159	0,575556
15	32	0,304762	0	4,266667	7	0	0,328254	1	1,747253	3	0,571429	0,630794
15	29	0,27619	2	3,866667	7	0	0,334603	1	2,009524	4	0,592063	0,667302
15	29	0,27619	2	3,866667	6	0	0,273333	1	1,961905	4	0,599206	0,636667
15	29	0,27619	1	3,866667	6	0	0,162222	0,666667	2,038095	4	0,589683	0,514444
15	28	0,266667	1	3,733333	7	0	0,306349	1	1,990476	4	0,592063	0,619841
15	29	0,27619	1	3,866667	7	0	0,279365	1	1,952381	4	0,601587	0,573016
15	25	0,238095	2	3,333333	6	0	0,177778	1	2,104762	4	0,563492	0,588889
15	30	0,285714	1	4	7	0	0,268571	0,666667	1,933333	3	0,606349	0,600952
15	29	0,27619	1	3,866667	8	0	0,232063	0,666667	1,942857	4	0,603175	0,582698
15	28	0,266667	2	3,733333	6	0	0,293333	1	2,057143	5	0,584444	0,646667
15	29	0,27619	0	3,866667	7	0	0,414603	1	1,967033	4	0,533333	0,640635
15	31	0,295238	0	4,133333	7	0	0,296508	0,6	1,835165	4	0,557143	0,581587
15	30	0,285714	2	4	7	0	0,213333	0,5	1,87619	3	0,615873	0,606667
15	28	0,266667	0	3,733333	8	0	0,467937	1	1,89011	3	0,538095	0,667302
15	27	0,257143	1	3,6	6	0	0,264444	1	2,07619	4	0,575397	0,598889
15	28,87	0,2749523	0,92	3,84933332	6,89	0,00138889	0,27729895	0,82333339	1,95404764	3,82	0,57959843	0,60131618
0	1,5534155915	0,0147943339	0,7025667228	0,2071221142	0,786066155	0,013819281	0,0866807897	0,227571705	0,0883729093	0,5173006863	0,0298497812	0,048754692

## Sheet: SF
vertices	nedges	density	min_degree	avgdeg	max_degree	min_clustering	avgclustering	max_clustering	avgshortestpath	diameter	global_efficiency	local_efficiency
15	22	0,209524	2	2,933333	11	0	0,327071	1	2,047619	4	0,563492	0,663535
15	22	0,209524	2	2,933333	12	0	0,491717	1	1,961905	4	0,576984	0,745859
15	21	0,2	2	2,8	11	0	0,358182	1	2,085714	4	0,554762	0,679091
15	20	0,190476	2	2,666667	10	0	0,348889	1	2,171429	4	0,538095	0,674444
15	23	0,219048	2	3,066667	13	0	0,756044	1	1,838095	3	0,6	0,878022
15	21	0,2	2	2,8	12	0	0,639394	1	1,990476	3	0,568254	0,819697
15	20	0,190476	2	2,666667	10	0	0,225185	1	2,190476	4	0,535714	0,612593
15	22	0,209524	2	2,933333	9	0	0,252593	1	2,152381	5	0,551905	0,626296
15	20	0,190476	2	2,666667	10	0	0,315556	1	2,257143	5	0,529683	0,657778
15	21	0,2	2	2,8	10	0	0,339259	1	2,228571	5	0,537619	0,66963
15	21	0,2	2	2,8	11	0	0,418182	1	2,057143	4	0,55873	0,709091
15	21	0,2	2	2,8	11	0	0,134545	1	2,085714	4	0,554762	0,567273
15	20	0,190476	2	2,666667	7	0	0,080952	1	2,380952	5	0,51254	0,540476
15	20	0,190476	2	2,666667	12	0	0,671717	1	2	3	0,563492	0,835859
15	21	0,2	2	2,8	12	0	0,505051	1	2,009524	4	0,565873	0,752525
15	20	0,190476	2	2,666667	11	0	0,403636	1	2,095238	4	0,549206	0,701818
15	20	0,190476	2	2,666667	11	0	0,449293	1	2,104762	4	0,547619	0,724646
15	20	0,190476	2	2,666667	11	0	0,449293	1	2,104762	4	0,547619	0,724646
15	21	0,2	2	2,8	12	0	0,538384	1	2	4	0,56746	0,769192
15	22	0,209524	2	2,933333	11	0	0	0	2,057143	4	0,562698	0,5
15	21	0,2	2	2,8	12	0	0,448485	1	2	4	0,56746	0,724242
15	21	0,2	2	2,8	14	0,076923	0,938462	1	1,8	2	0,6	0,969231
15	21	0,2	2	2,8	12	0	0,40303	1	1,990476	4	0,569048	0,701515
15	21	0,2	2	2,8	10	0	0,284444	1	2,133333	4	0,547619	0,642222
15	20	0,190476	2	2,666667	10	0	0,271111	1	2,2	4	0,534127	0,635556
15	19	0,180952	2	2,533333	7	0	0,229524	1	2,657143	6	0,48127	0,614762
15	20	0,190476	2	2,666667	10	0	0,293333	1	2,190476	4	0,535714	0,646667
15	20	0,190476	2	2,666667	10	0	0,428148	1	2,171429	4	0,538095	0,714074
15	20	0,190476	2	2,666667	9	0	0,090741	1	2,257143	4	0,526984	0,54537
15	19	0,180952	2	2,533333	7	0	0,161905	1	2,685714	6	0,48	0,580952
15	20	0,190476	2	2,666667	11	0	0,314747	1	2,12381	4	0,545238	0,657374
15	21	0,2	2	2,8	11	0	0,359192	1	2,047619	4	0,560317	0,679596
15	20	0,190476	2	2,666667	10	0	0,180741	1	2,209524	4	0,53254	0,59037
15	21	0,2	2	2,8	10	0	0,348889	1	2,190476	4	0,54127	0,674444
15	21	0,2	2	2,8	10	0	0,158519	1	2,161905	4	0,543651	0,579259
15	21	0,2	2	2,8	10	0	0,38963	1	2,257143	5	0,532857	0,694815
15	20	0,190476	2	2,666667	11	0	0,269091	1	2,114286	4	0,546825	0,634545
15	21	0,2	2	2,8	10	0	0,359259	1	2,190476	5	0,541587	0,67963
15	22	0,209524	2	2,933333	13	0	0,739316	1	1,87619	3	0,590476	0,869658
15	21	0,2	2	2,8	10	0	0,283704	1	2,152381	4	0,543651	0,641852
15	20	0,190476	2	2,666667	11	0	0,403636	1	2,104762	4	0,547619	0,701818
15	19	0,180952	2	2,533333	10	0	0,134815	1	2,238095	4	0,525397	0,567407
15	20	0,190476	2	2,666667	11	0	0,493737	1	2,095238	4	0,549206	0,746869
15	21	0,2	2	2,8	11	0	0,478182	1	2,028571	3	0,561905	0,739091
15	22	0,209524	2	2,933333	12	0	0,671515	1	1,952381	3	0,577778	0,835758
15	21	0,2	2	2,8	11	0	0,472727	1	2,07619	4	0,555556	0,736364
15	22	0,209524	2	2,933333	11	0	0,223636	1	2,057143	4	0,562698	0,611818
15	19	0,180952	2	2,533333	9	0	0,225926	1	2,390476	5	0,508571	0,612963
15	21	0,2	2	2,8	9	0	0,354074	1	2,180952	4	0,540476	0,677037
15	21	0,2	2	2,8	10	0	0,339259	1	2,142857	4	0,546032	0,66963
15	20	0,190476	2	2,666667	10	0	0,134815	1	2,2	4	0,534127	0,567407
15	21	0,2	2	2,8	8	0	0,095873	1	2,266667	4	0,527778	0,547937
15	20	0,190476	2	2,666667	10	0	0,428148	1	2,171429	4	0,538095	0,714074
15	19	0,180952	2	2,533333	9	0	0	0	2,314286	4	0,515079	0,5
15	21	0,2	2	2,8	10	0	0,293333	1	2,142857	4	0,546032	0,646667
15	19	0,180952	2	2,533333	9	0	0,225926	1	2,390476	5	0,508571	0,612963
15	22	0,209524	2	2,933333	13	0	0,638462	1	1,885714	3	0,588889	0,819231
15	20	0,190476	2	2,666667	10	0	0,315556	1	2,190476	4	0,534921	0,657778
15	20	0,190476	2	2,666667	11	0	0,359192	1	2,114286	4	0,546825	0,679596
15	19	0,180952	2	2,533333	10	0	0,404444	1	2,2	4	0,530159	0,702222
15	21	0,2	2	2,8	12	0	0,560606	1	1,990476	4	0,569048	0,780303
15	21	0,2	2	2,8	11	0	0,492727	1	2,066667	4	0,557143	0,746364
15	21	0,2	2	2,8	11	0	0,269091	1	2,038095	4	0,561905	0,634545
15	20	0,190476	2	2,666667	9	0	0,225926	1	2,219048	4	0,531746	0,612963
15	20	0,190476	2	2,666667	10	0	0,134815	1	2,180952	4	0,537302	0,567407
15	21	0,2	2	2,8	12	0	0,505051	1	2,009524	4	0,565873	0,752525
15	20	0,190476	2	2,666667	11	0	0,403636	1	2,085714	4	0,550794	0,701818
15	21	0,2	2	2,8	11	0	0,427071	1	2,07619	4	0,555556	0,713535
15	20	0,190476	2	2,666667	10	0	0,134815	1	2,171429	4	0,538889	0,567407
15	20	0,190476	2	2,666667	11	0	0,538182	1	2,057143	3	0,553968	0,769091
15	20	0,190476	2	2,666667	11	0	0,493737	1	2,095238	4	0,549206	0,746869
15	20	0,190476	2	2,666667	9	0	0,135185	1	2,257143	5	0,528095	0,567593
15	21	0,2	2	2,8	12	0	0,448485	1	2	4	0,56746	0,724242
15	21	0,2	2	2,8	12	0	0,628283	1	1,990476	3	0,568254	0,814141
15	21	0,2	2	2,8	10	0	0,315556	1	2,133333	4	0,548413	0,657778
15	19	0,180952	2	2,533333	10	0	0,26963	1	2,219048	4	0,527778	0,634815
15	20	0,190476	2	2,666667	9	0	0	0	2,342857	5	0,518889	0,5
15	23	0,219048	2	3,066667	13	0	0,605983	1	1,87619	3	0,593651	0,802991
15	20	0,190476	2	2,666667	9	0	0,41037	1	2,4	5	0,515556	0,705185
15	20	0,190476	2	2,666667	9	0	0,214815	1	2,228571	4	0,529365	0,607407
15	19	0,180952	2	2,533333	8	0	0,135714	1	2,409524	5	0,506508	0,567857
15	20	0,190476	2	2,666667	10	0	0,293333	1	2,190476	4	0,535714	0,646667
15	20	0,190476	2	2,666667	10	0	0,293333	1	2,190476	4	0,535714	0,646667
15	20	0,190476	2	2,666667	10	0	0,237778	1	2,209524	4	0,53254	0,618889
15	23	0,219048	2	3,066667	12	0	0,422828	1	1,933333	4	0,584921	0,711414
15	21	0,2	2	2,8	11	0	0,348081	1	2,066667	4	0,557143	0,67404
15	21	0,2	2	2,8	13	0	0,67094	1	1,895238	3	0,584127	0,83547
15	19	0,180952	2	2,533333	9	0	0,225926	1	2,390476	5	0,508571	0,612963
15	20	0,190476	2	2,666667	9	0	0,225926	1	2,380952	5	0,514921	0,612963
15	20	0,190476	2	2,666667	11	0	0,314747	1	2,12381	4	0,545238	0,657374
15	22	0,209524	2	2,933333	13	0	0,699316	1	1,895238	3	0,587302	0,849658
15	19	0,180952	2	2,533333	10	0	0,26963	1	2,219048	4	0,527778	0,634815
15	20	0,190476	2	2,666667	11	0	0,314747	1	2,12381	4	0,545238	0,657374
15	20	0,190476	2	2,666667	11	0	0,628283	1	2,161905	4	0,542857	0,814141
15	21	0,2	2	2,8	12	0	0,582828	1	1,971429	3	0,571429	0,791414
15	19	0,180952	2	2,533333	8	0	0,226984	1	2,4	5	0,50619	0,613492
15	19	0,180952	2	2,533333	10	0	0,404444	1	2,2	4	0,530159	0,702222
15	21	0,2	2	2,8	12	0	0,537374	1	1,952381	3	0,574603	0,768687
15	21	0,2	2	2,8	12	0	0,582828	1	1,971429	3	0,571429	0,791414
15	21	0,2	2	2,8	11	0	0,427071	1	2,066667	4	0,557143	0,713535
15	20,51	0,19533324	2	2,73466673	10,54	0,00076923	0,36406545	0,97	2,13561904	4,02	0,54679366	0,6820327
0	0,9326842981	0,0088828853	0	0,1243578861	1,3595587519	0,0076537419	0,1793001317	0,1705872211	0,1535852516	0,6477653896	0,0231403671	0,0896500824

## Sheet: HY
vertices	nedges	density	min_degree	avgdeg	max_degree	min_clustering	avgclustering	max_clustering	avgshortestpath	diameter	global_efficiency	local_efficiency
15	25	0,238095	2	3,333333	10	0	0,52	1	1,895238	3	0,596825	0,76
15	22	0,209524	2	2,933333	6	0	0,137778	1	2,238095	4	0,534127	0,568889
15	23	0,219048	2	3,066667	5	0	0,164444	1	2,180952	4	0,545238	0,582222
15	26	0,247619	2	3,466667	7	0	0,308254	1	2,028571	4	0,578571	0,654127
15	25	0,238095	2	3,333333	7	0	0,241587	1	2,133333	4	0,561905	0,620794
15	28	0,266667	2	3,733333	8	0	0,147937	1	1,914286	3	0,603175	0,573968
15	24	0,228571	2	3,2	8	0	0,153492	1	2,038095	3	0,569841	0,576746
15	22	0,209524	2	2,933333	7	0	0,080952	1	2,161905	4	0,544444	0,540476
15	20	0,190476	2	2,666667	5	0	0,151111	1	2,657143	6	0,483175	0,575556
15	25	0,238095	2	3,333333	8	0	0,182698	1	2,047619	4	0,573016	0,591349
15	24	0,228571	2	3,2	5	0	0,226667	1	2,314286	4	0,535714	0,613333
15	28	0,266667	2	3,733333	8	0	0,206984	1	1,961905	4	0,596825	0,603492
15	30	0,285714	2	4	12	0	0,523694	1	1,752381	3	0,636508	0,761847
15	21	0,2	2	2,8	5	0	0	0	2,466667	5	0,507302	0,5
15	21	0,2	2	2,8	7	0	0,573016	1	2,514286	5	0,50127	0,786508
15	24	0,228571	2	3,2	8	0	0,284921	1	2,085714	4	0,563492	0,64246
15	22	0,209524	2	2,933333	6	0	0,282222	1	2,52381	5	0,50746	0,641111
15	24	0,228571	2	3,2	8	0	0,549206	1	2,219048	4	0,546825	0,774603
15	22	0,209524	2	2,933333	5	0	0,168889	1	2,333333	4	0,52381	0,584444
15	20	0,190476	2	2,666667	4	0	0,1	0,333333	2,685714	5	0,479206	0,55
15	23	0,219048	2	3,066667	6	0	0,255556	1	2,27619	4	0,534921	0,627778
15	21	0,2	2	2,8	5	0	0,217778	1	2,561905	5	0,496825	0,608889
15	27	0,257143	2	3,6	10	0	0,305185	1	1,895238	3	0,603175	0,652593
15	21	0,2	2	2,8	6	0	0,333333	1	2,609524	5	0,494127	0,666667
15	22	0,209524	2	2,933333	5	0	0,064444	0,333333	2,428571	5	0,516349	0,532222
15	27	0,257143	2	3,6	10	0	0,599259	1	1,971429	3	0,590476	0,79963
15	26	0,247619	2	3,466667	10	0	0,646243	1	1,952381	3	0,590476	0,823122
15	20	0,190476	2	2,666667	5	0	0	0	2,371429	4	0,510317	0,5
15	27	0,257143	2	3,6	10	0	0,394074	1	1,904762	3	0,601587	0,697037
15	20	0,190476	2	2,666667	5	0	0,195556	1	2,552381	5	0,490317	0,597778
15	21	0,2	2	2,8	5	0	0	0	2,466667	4	0,503968	0,5
15	21	0,2	2	2,8	5	0	0,1	1	2,4	4	0,511905	0,55
15	24	0,228571	2	3,2	6	0	0,213333	1	2,133333	4	0,556349	0,606667
15	25	0,238095	2	3,333333	7	0	0,149841	1	2,07619	4	0,568254	0,574921
15	24	0,228571	2	3,2	7	0	0,349524	1	2,095238	4	0,561905	0,674762
15	24	0,228571	2	3,2	8	0	0,402222	1	2,047619	3	0,568254	0,701111
15	26	0,247619	2	3,466667	7	0	0,361587	1	2,028571	4	0,579365	0,680794
15	23	0,219048	2	3,066667	7	0	0,332063	1	2,171429	4	0,547619	0,666032
15	21	0,2	2	2,8	5	0	0,2	1	2,4	5	0,513333	0,6
15	26	0,247619	2	3,466667	8	0	0,235873	1	1,933333	3	0,593651	0,617937
15	18	0,171429	2	2,4	4	0	0,111111	1	2,904762	5	0,44873	0,555556
15	21	0,2	2	2,8	5	0	0,028889	0,166667	2,266667	4	0,527778	0,514444
15	22	0,209524	2	2,933333	6	0	0,093333	1	2,2	4	0,540476	0,546667
15	29	0,27619	2	3,866667	8	0	0,372381	1	1,885714	3	0,611111	0,68619
15	24	0,228571	2	3,2	5	0	0,18	1	2,190476	4	0,548413	0,59
15	23	0,219048	2	3,066667	7	0	0,479365	1	2,27619	4	0,535714	0,739683
15	25	0,238095	2	3,333333	8	0	0,253492	1	2,057143	4	0,571429	0,626746
15	20	0,190476	2	2,666667	7	0	0,173016	1	2,485714	5	0,499048	0,586508
15	26	0,247619	2	3,466667	8	0	0,37619	1	2,047619	3	0,574603	0,688095
15	25	0,238095	2	3,333333	8	0	0,15127	1	2,07619	4	0,569048	0,575635
15	23	0,219048	2	3,066667	5	0	0,135556	1	2,238095	4	0,54127	0,567778
15	22	0,209524	2	2,933333	4	0	0,088889	1	2,238095	4	0,534921	0,544444
15	22	0,209524	2	2,933333	6	0	0,044444	0,333333	2,161905	4	0,543651	0,522222
15	26	0,247619	2	3,466667	8	0	0,278413	1	1,961905	3	0,588889	0,639206
15	24	0,228571	2	3,2	7	0	0,21873	1	2,12381	4	0,560317	0,609365
15	19	0,180952	2	2,533333	4	0	0	0	2,52381	5	0,490635	0,5
15	23	0,219048	2	3,066667	6	0	0,093333	1	2,180952	4	0,546032	0,546667
15	23	0,219048	2	3,066667	6	0	0,251111	1	2,133333	4	0,553175	0,625556
15	26	0,247619	2	3,466667	11	0	0,54303	1	1,971429	4	0,590476	0,771515
15	24	0,228571	2	3,2	6	0	0,206667	1	2,104762	4	0,561111	0,603333
15	20	0,190476	2	2,666667	4	0	0,111111	0,333333	2,685714	5	0,479683	0,555556
15	25	0,238095	2	3,333333	8	0	0,21381	1	2,009524	4	0,579365	0,606905
15	22	0,209524	2	2,933333	6	0	0,246667	1	2,247619	4	0,534921	0,623333
15	28	0,266667	2	3,733333	9	0	0,285185	1	1,885714	3	0,607937	0,642593
15	25	0,238095	2	3,333333	10	0	0,364444	1	1,990476	4	0,581746	0,682222
15	23	0,219048	2	3,066667	7	0	0,028889	0,166667	2,114286	4	0,556349	0,514444
15	23	0,219048	2	3,066667	8	0	0,349683	1	2,371429	4	0,525397	0,674841
15	24	0,228571	2	3,2	6	0	0,215556	1	2,180952	4	0,553175	0,607778
15	24	0,228571	2	3,2	7	0	0,147619	1	2,009524	3	0,574603	0,57381
15	23	0,219048	2	3,066667	5	0	0,124444	1	2,2	4	0,543651	0,562222
15	25	0,238095	2	3,333333	8	0	0,33	1	2,028571	4	0,57619	0,665
15	25	0,238095	2	3,333333	9	0	0,287037	1	2,019048	4	0,576984	0,643519
15	20	0,190476	2	2,666667	5	0	0,14	1	2,409524	4	0,504762	0,57
15	19	0,180952	2	2,533333	4	0	0	0	2,561905	5	0,487778	0,5
15	22	0,209524	2	2,933333	6	0	0,182222	1	2,285714	4	0,527778	0,591111
15	23	0,219048	2	3,066667	7	0	0,288254	1	2,266667	4	0,537302	0,644127
15	24	0,228571	2	3,2	6	0	0,195556	1	2,133333	4	0,554762	0,597778
15	21	0,2	2	2,8	5	0	0,08	0,333333	2,390476	5	0,51381	0,54
15	25	0,238095	2	3,333333	9	0	0,338889	1	2,028571	4	0,575397	0,669444
15	21	0,2	2	2,8	5	0	0,095556	1	2,342857	4	0,518254	0,547778
15	24	0,228571	2	3,2	7	0	0,146349	1	2,066667	4	0,56746	0,573175
15	26	0,247619	2	3,466667	9	0	0,474497	1	1,92381	3	0,595238	0,737249
15	21	0,2	2	2,8	4	0	0,188889	1	2,514286	5	0,502063	0,594444
15	24	0,228571	2	3,2	9	0	0,374868	1	1,990476	3	0,577778	0,687434
15	25	0,238095	2	3,333333	7	0	0,04	0,333333	2	3	0,579365	0,52
15	23	0,219048	2	3,066667	5	0	0,08	0,666667	2,209524	4	0,542063	0,54
15	24	0,228571	2	3,2	6	0	0,204444	1	2,114286	4	0,560317	0,602222
15	19	0,180952	2	2,533333	5	0	0,035556	0,333333	2,72381	6	0,474762	0,517778
15	21	0,2	2	2,8	5	0	0,051111	0,333333	2,380952	5	0,513016	0,525556
15	22	0,209524	2	2,933333	5	0	0	0	2,428571	5	0,514127	0,5
15	23	0,219048	2	3,066667	5	0	0,124444	1	2,152381	4	0,55	0,562222
15	28	0,266667	2	3,733333	11	0	0,24824	1	1,828571	3	0,61746	0,62412
15	23	0,219048	2	3,066667	6	0	0,077778	0,333333	2,180952	4	0,547619	0,538889
15	26	0,247619	2	3,466667	7	0	0,259683	1	2,047619	4	0,57619	0,629841
15	22	0,209524	2	2,933333	6	0	0,302222	1	2,380952	5	0,521587	0,651111
15	23	0,219048	2	3,066667	6	0	0,151111	1	2,161905	4	0,548413	0,575556
15	22	0,209524	2	2,933333	5	0	0,1	0,333333	2,342857	5	0,524127	0,55
15	21	0,2	2	2,8	7	0	0,092063	1	2,219048	4	0,534127	0,546032
15	23	0,219048	2	3,066667	5	0	0,186667	1	2,371429	5	0,523333	0,593333
15	23	0,219048	2	3,066667	5	0	0,271111	1	2,990476	6	0,481111	0,635556
15	23,35	0,22238093	2	3,11333334	6,64	0	0,21872898	0,85333331	2,21647618	4,08	0,54618729	0,60936454
0	2,3806511714	0,0226728448	0	0,3174201454	1,7973313551	0	0,1459322649	0,3129430581	0,2386578672	0,7166589147	0,0371072019	0,0729661676
