# Supplementary material for: A Model for Improving the Learning Curves of Artificial Neural Networks
Source: PLoS One. 2016 Feb 22;11(2):e0149874. doi: 10.1371/journal.pone.0149874 (PMC4763452; doi:10.1371/journal.pone.0149874)
Supplement: S1 Dataset — (ZIP) [file pone.0149874.s004.zip › dataset/c_elegans_without_gap_junctions/results/statistics_random_neural_network_article.csv]

epochs	correctness	etl	etp	etc
1000	0.770000	14.293601	0.000017	14.318919
1000	0.660000	14.220333	0.000016	14.238102
1000	0.840000	14.349429	0.000017	14.367110
258	1.000000	3.576384	0.000016	3.597768
1000	0.700000	14.208874	0.000017	14.225838
1000	0.660000	14.261516	0.000017	14.291995
77	1.000000	1.042438	0.000017	1.059749
107	1.000000	1.460646	0.000016	1.478465
1000	0.660000	14.353604	0.000017	14.370908
1000	0.650000	14.137693	0.000016	14.155104
1000	0.610000	14.277494	0.000016	14.294824
1000	0.650000	14.109443	0.000016	14.126876
1000	0.500000	14.177254	0.000016	14.194841
909	1.000000	12.979391	0.000017	12.996971
1000	0.650000	14.116923	0.000016	14.134288
1000	0.610000	14.213432	0.000017	14.230662
144	1.000000	1.973945	0.000017	1.991252
102	1.000000	1.392755	0.000017	1.410170
1000	0.770000	14.316246	0.000016	14.333763
150	1.000000	2.054226	0.000017	2.072128
66	1.000000	0.906434	0.000016	0.924091
1000	0.650000	14.252586	0.000016	14.270226
1000	0.270000	14.211192	0.000016	14.228929
1000	0.770000	14.294537	0.000016	14.312586
1000	0.610000	14.207322	0.000016	14.224888
1000	0.880000	14.361144	0.000017	14.394271
1000	0.880000	14.372133	0.000017	14.389465
1000	0.650000	14.173101	0.000016	14.190513
1000	0.340000	14.142406	0.000017	14.170739
1000	0.730000	14.307639	0.000017	14.325105
1000	0.880000	14.165351	0.000017	14.182789
1000	0.730000	14.219285	0.000017	14.236968
1000	0.770000	14.223346	0.000016	14.240747
145	1.000000	1.993316	0.000016	2.019558
1000	0.340000	14.254006	0.000016	14.271310
1000	0.930000	14.166337	0.000016	14.183934
410	1.000000	5.701780	0.000016	5.721004
1000	0.730000	14.321108	0.000017	14.338229
1000	0.660000	14.203835	0.000016	14.220957
1000	0.660000	14.234161	0.000016	14.254561
1000	0.340000	14.097173	0.000016	14.114593
1000	0.750000	14.251826	0.000016	14.269204
1000	0.950000	14.176685	0.000016	14.194182
1000	0.660000	14.222306	0.000017	14.239546
1000	0.340000	14.191193	0.000017	14.208612
129	1.000000	1.768243	0.000016	1.785507
310	1.000000	4.294544	0.000016	4.311588
1000	0.660000	14.345383	0.000017	14.377027
1000	0.590000	14.301530	0.000016	14.319270
1000	0.660000	14.560173	0.000017	14.578075
1000	0.390000	14.216371	0.000017	14.234284
158	1.000000	2.172326	0.000017	2.189965
1000	0.730000	14.275254	0.000016	14.292954
1000	0.540000	14.133050	0.000017	14.150356
1000	0.650000	14.360315	0.000017	14.377641
1000	0.340000	14.123134	0.000016	14.140668
1000	0.390000	14.183037	0.000017	14.200289
1000	0.720000	14.092825	0.000017	14.118989
1000	0.540000	14.255589	0.000017	14.274856
1000	0.770000	14.202855	0.000017	14.223879
1000	0.730000	14.204534	0.000016	14.225927
1000	0.340000	14.273864	0.000017	14.291135
116	1.000000	1.585994	0.000016	1.603322
1000	0.930000	14.496714	0.000016	14.513794
1000	0.660000	14.264784	0.000017	14.282442
314	1.000000	4.337815	0.000016	4.359270
1000	0.270000	14.166687	0.000016	14.184190
1000	0.650000	14.170053	0.000016	14.200068
1000	0.270000	14.312288	0.000016	14.330196
556	1.000000	7.783409	0.000017	7.800983
1000	0.660000	14.308625	0.000017	14.325591
1000	0.830000	14.309705	0.000016	14.327024
1000	0.840000	14.192382	0.000016	14.209795
994	1.000000	14.280830	0.000017	14.298006
100	1.000000	1.375203	0.000016	1.392690
1000	0.340000	14.206860	0.000016	14.223909
179	1.000000	2.473104	0.000016	2.490481
1000	0.340000	14.141215	0.000016	14.177101
1000	0.880000	14.282813	0.000017	14.313457
1000	0.880000	14.356556	0.000017	14.384833
1000	0.270000	14.176925	0.000017	14.194605
1000	0.660000	14.126720	0.000016	14.144312
1000	0.340000	14.125098	0.000017	14.142783
23	1.000000	0.307576	0.000016	0.325086
1000	0.650000	14.372557	0.000016	14.390407
1000	0.590000	14.159101	0.000016	14.176344
1000	0.660000	14.201124	0.000016	14.218422
1000	0.770000	14.433818	0.000016	14.468526
1000	0.340000	14.184479	0.000016	14.201813
665	1.000000	9.358289	0.000016	9.375561
1000	0.660000	14.375241	0.000017	14.392379
1000	0.700000	14.367968	0.000016	14.385317
1000	0.930000	14.123667	0.000017	14.140940
1000	0.910000	14.450932	0.000016	14.468260
1000	0.770000	14.248905	0.000016	14.266120
1000	0.660000	14.239316	0.000017	14.256675
1000	0.660000	14.234317	0.000016	14.265377
1000	0.900000	14.812707	0.000016	14.829547
1000	0.880000	14.436339	0.000017	14.453993
1000	0.880000	14.386788	0.000017	14.404218
