# Supplementary material for: A Model for Improving the Learning Curves of Artificial Neural Networks
Source: PLoS One. 2016 Feb 22;11(2):e0149874. doi: 10.1371/journal.pone.0149874 (PMC4763452; doi:10.1371/journal.pone.0149874)
Supplement: S1 Dataset — (ZIP) [file pone.0149874.s004.zip › dataset/c_elegans_without_gap_junctions/results/statistics-all-err.csv]

34.2279	0.00791434	0.496782	5.5922e-08	0.496949
31.9226	0.0222205	0.458208	4.98888e-08	0.458251
31.5732	0.02663	0.454215	1.3096e-07	0.454233
32.35	0.0174961	0.461815	5.13554e-08	0.461792
29.825	0.0172086	0.429079	1.23399e-07	0.428993
