# Supplementary material for: A Model for Improving the Learning Curves of Artificial Neural Networks
Source: PLoS One. 2016 Feb 22;11(2):e0149874. doi: 10.1371/journal.pone.0149874 (PMC4763452; doi:10.1371/journal.pone.0149874)
Supplement: S1 Dataset — (ZIP) [file pone.0149874.s004.zip › dataset/c_elegans_without_gap_junctions/results/statistics-all-dev.csv]

342.279	0.0791434	4.96782	5.5922e-07	4.96949
319.226	0.222205	4.58208	4.98888e-07	4.58251
315.732	0.2663	4.54215	1.3096e-06	4.54233
323.5	0.174961	4.61815	5.13554e-07	4.61792
298.25	0.172086	4.29079	1.23399e-06	4.28993
