# Supplementary material for: A Model for Improving the Learning Curves of Artificial Neural Networks
Source: PLoS One. 2016 Feb 22;11(2):e0149874. doi: 10.1371/journal.pone.0149874 (PMC4763452; doi:10.1371/journal.pone.0149874)
Supplement: S1 Dataset — (ZIP) [file pone.0149874.s004.zip › dataset/c_elegans_without_gap_junctions/results/statistics-all-avg.csv]

363.27	0.9664	5.15901	1.652e-05	5.18133
849.12	0.7208	12.091	1.644e-05	12.1103
838.46	0.6785	11.9447	1.661e-05	11.966
674.79	0.9163	9.4666	1.633e-05	9.48679
806.9	0.8481	11.4661	1.665e-05	11.4862
