# Supplementary material for: A Model for Improving the Learning Curves of Artificial Neural Networks
Source: PLoS One. 2016 Feb 22;11(2):e0149874. doi: 10.1371/journal.pone.0149874 (PMC4763452; doi:10.1371/journal.pone.0149874)
Supplement: S1 Dataset — (ZIP) [file pone.0149874.s004.zip › dataset/c_elegans_without_gap_junctions/results/statistics-all-correctness.csv]

CE	0.9664	0.00791434
RD	0.7208	0.0222205
SW	0.6785	0.02663
SF	0.9163	0.0174961
HY	0.8481	0.0172086
