# Supplementary material for: A Model for Improving the Learning Curves of Artificial Neural Networks
Source: PLoS One. 2016 Feb 22;11(2):e0149874. doi: 10.1371/journal.pone.0149874 (PMC4763452; doi:10.1371/journal.pone.0149874)
Supplement: S1 Dataset — (ZIP) [file pone.0149874.s004.zip › dataset/c_elegans_without_gap_junctions/results/statistics_c_elegans_chemotaxis_network_article.csv]

epochs	correctness	etl	etp	etc
149	1.000000	2.182142	0.000016	2.232436
175	1.000000	2.451906	0.000017	2.527227
81	1.000000	1.137863	0.000016	1.219138
297	1.000000	4.242550	0.000016	4.298259
1000	0.770000	16.991597	0.000019	17.052392
514	1.000000	8.821855	0.000017	8.859308
1000	0.770000	14.399035	0.000017	14.474678
110	1.000000	1.512121	0.000016	1.546679
86	1.000000	1.182213	0.000017	1.199884
356	1.000000	5.306006	0.000016	5.323485
52	1.000000	0.716700	0.000016	0.733900
122	1.000000	1.695315	0.000017	1.712651
349	1.000000	4.905575	0.000016	4.922562
341	1.000000	4.754088	0.000017	4.770899
26	1.000000	0.346575	0.000016	0.363491
84	1.000000	1.146525	0.000017	1.163801
1000	0.770000	14.337042	0.000016	14.354614
86	1.000000	1.176845	0.000016	1.193809
506	1.000000	7.047700	0.000016	7.064663
171	1.000000	2.329058	0.000017	2.361792
52	1.000000	0.712644	0.000017	0.729992
55	1.000000	0.744165	0.000017	0.761493
459	1.000000	6.298880	0.000016	6.315984
117	1.000000	1.587697	0.000017	1.605335
328	1.000000	4.506139	0.000016	4.523530
154	1.000000	2.098983	0.000016	2.127940
567	1.000000	7.918256	0.000016	7.935676
87	1.000000	1.183920	0.000017	1.200809
391	1.000000	5.379003	0.000017	5.396209
69	1.000000	0.936600	0.000017	0.953524
98	1.000000	1.325384	0.000017	1.342657
508	1.000000	7.130944	0.000016	7.148273
33	1.000000	0.442911	0.000017	0.459793
92	1.000000	1.253400	0.000016	1.270780
47	1.000000	0.630306	0.000017	0.647588
58	1.000000	0.783000	0.000016	0.800304
160	1.000000	2.198982	0.000016	2.216469
97	1.000000	1.333657	0.000017	1.359191
431	1.000000	5.983978	0.000016	6.001030
28	1.000000	0.379584	0.000017	0.396459
654	1.000000	9.169694	0.000016	9.187240
521	1.000000	7.232334	0.000016	7.249336
21	1.000000	0.278116	0.000016	0.295128
1000	0.790000	14.326307	0.000016	14.343474
110	1.000000	1.507636	0.000017	1.524963
1000	0.880000	14.344904	0.000017	14.362225
595	1.000000	8.294123	0.000017	8.311378
418	1.000000	5.766484	0.000016	5.793916
279	1.000000	3.837867	0.000016	3.868653
1000	0.720000	14.151257	0.000017	14.190139
74	1.000000	1.010552	0.000017	1.027754
1000	0.840000	14.299079	0.000016	14.316070
1000	0.840000	14.163382	0.000017	14.180572
1000	0.790000	14.129429	0.000016	14.146530
138	1.000000	1.885195	0.000017	1.902226
72	1.000000	0.971874	0.000016	0.988806
259	1.000000	3.581255	0.000017	3.611624
69	1.000000	0.931641	0.000016	0.948580
122	1.000000	1.651716	0.000017	1.668524
18	1.000000	0.240874	0.000016	0.258355
78	1.000000	1.052557	0.000017	1.069868
1000	0.770000	14.275037	0.000017	14.291843
260	1.000000	3.579925	0.000017	3.597073
81	1.000000	1.104899	0.000016	1.125088
114	1.000000	1.552305	0.000017	1.569474
1000	0.790000	14.467611	0.000017	14.484870
557	1.000000	7.777500	0.000016	7.794664
1000	0.790000	14.264300	0.000016	14.281397
308	1.000000	4.241882	0.000017	4.281923
751	1.000000	10.530717	0.000017	10.547570
48	1.000000	0.648278	0.000016	0.665550
144	1.000000	1.980321	0.000017	1.997834
1000	0.720000	14.451757	0.000017	14.469202
683	1.000000	9.695573	0.000016	9.727568
1000	0.840000	14.343081	0.000017	14.366587
62	1.000000	0.839461	0.000017	0.857033
162	1.000000	2.214418	0.000017	2.232046
76	1.000000	1.031652	0.000017	1.048850
180	1.000000	2.467160	0.000016	2.484574
154	1.000000	2.100251	0.000016	2.117454
720	1.000000	10.049304	0.000016	10.066654
66	1.000000	0.891742	0.000016	0.909563
585	1.000000	8.129412	0.000017	8.146809
1000	0.790000	14.408335	0.000017	14.433030
55	1.000000	0.745774	0.000016	0.762830
80	1.000000	1.077929	0.000016	1.094826
546	1.000000	7.592483	0.000016	7.609736
244	1.000000	3.351806	0.000016	3.371541
56	1.000000	0.763735	0.000016	0.780663
882	1.000000	12.549860	0.000017	12.566809
706	1.000000	10.007882	0.000016	10.035729
432	1.000000	6.007232	0.000016	6.035174
278	1.000000	3.837446	0.000017	3.854466
85	1.000000	1.151785	0.000016	1.168634
343	1.000000	4.726515	0.000016	4.744460
26	1.000000	0.346260	0.000017	0.363015
530	1.000000	7.323646	0.000017	7.344266
117	1.000000	1.583443	0.000016	1.600312
232	1.000000	3.194127	0.000017	3.211655
1000	0.770000	14.259029	0.000017	14.278156
