# Supplementary material for: A Model for Improving the Learning Curves of Artificial Neural Networks
Source: PLoS One. 2016 Feb 22;11(2):e0149874. doi: 10.1371/journal.pone.0149874 (PMC4763452; doi:10.1371/journal.pone.0149874)
Supplement: S1 Dataset — (ZIP) [file pone.0149874.s004.zip › dataset/c_elegans_without_gap_junctions/results/hybrid_neural_network_article_properties.csv]

vertices	nedges	density	min_degree	avgdeg	max_degree	min_clustering	avgclustering	max_clustering	avgshortestpath	diameter	global_efficiency	local_efficiency
15	25	0.238095	2.000000	3.333333	10.000000	0.000000	0.520000	1.000000	1.895238	3	0.596825	0.760000
15	22	0.209524	2.000000	2.933333	6.000000	0.000000	0.137778	1.000000	2.238095	4	0.534127	0.568889
15	23	0.219048	2.000000	3.066667	5.000000	0.000000	0.164444	1.000000	2.180952	4	0.545238	0.582222
15	26	0.247619	2.000000	3.466667	7.000000	0.000000	0.308254	1.000000	2.028571	4	0.578571	0.654127
15	25	0.238095	2.000000	3.333333	7.000000	0.000000	0.241587	1.000000	2.133333	4	0.561905	0.620794
15	28	0.266667	2.000000	3.733333	8.000000	0.000000	0.147937	1.000000	1.914286	3	0.603175	0.573968
15	24	0.228571	2.000000	3.200000	8.000000	0.000000	0.153492	1.000000	2.038095	3	0.569841	0.576746
15	22	0.209524	2.000000	2.933333	7.000000	0.000000	0.080952	1.000000	2.161905	4	0.544444	0.540476
15	20	0.190476	2.000000	2.666667	5.000000	0.000000	0.151111	1.000000	2.657143	6	0.483175	0.575556
15	25	0.238095	2.000000	3.333333	8.000000	0.000000	0.182698	1.000000	2.047619	4	0.573016	0.591349
15	24	0.228571	2.000000	3.200000	5.000000	0.000000	0.226667	1.000000	2.314286	4	0.535714	0.613333
15	28	0.266667	2.000000	3.733333	8.000000	0.000000	0.206984	1.000000	1.961905	4	0.596825	0.603492
15	30	0.285714	2.000000	4.000000	12.000000	0.000000	0.523694	1.000000	1.752381	3	0.636508	0.761847
15	21	0.200000	2.000000	2.800000	5.000000	0.000000	0.000000	0.000000	2.466667	5	0.507302	0.500000
15	21	0.200000	2.000000	2.800000	7.000000	0.000000	0.573016	1.000000	2.514286	5	0.501270	0.786508
15	24	0.228571	2.000000	3.200000	8.000000	0.000000	0.284921	1.000000	2.085714	4	0.563492	0.642460
15	22	0.209524	2.000000	2.933333	6.000000	0.000000	0.282222	1.000000	2.523810	5	0.507460	0.641111
15	24	0.228571	2.000000	3.200000	8.000000	0.000000	0.549206	1.000000	2.219048	4	0.546825	0.774603
15	22	0.209524	2.000000	2.933333	5.000000	0.000000	0.168889	1.000000	2.333333	4	0.523810	0.584444
15	20	0.190476	2.000000	2.666667	4.000000	0.000000	0.100000	0.333333	2.685714	5	0.479206	0.550000
15	23	0.219048	2.000000	3.066667	6.000000	0.000000	0.255556	1.000000	2.276190	4	0.534921	0.627778
15	21	0.200000	2.000000	2.800000	5.000000	0.000000	0.217778	1.000000	2.561905	5	0.496825	0.608889
15	27	0.257143	2.000000	3.600000	10.000000	0.000000	0.305185	1.000000	1.895238	3	0.603175	0.652593
15	21	0.200000	2.000000	2.800000	6.000000	0.000000	0.333333	1.000000	2.609524	5	0.494127	0.666667
15	22	0.209524	2.000000	2.933333	5.000000	0.000000	0.064444	0.333333	2.428571	5	0.516349	0.532222
15	27	0.257143	2.000000	3.600000	10.000000	0.000000	0.599259	1.000000	1.971429	3	0.590476	0.799630
15	26	0.247619	2.000000	3.466667	10.000000	0.000000	0.646243	1.000000	1.952381	3	0.590476	0.823122
15	20	0.190476	2.000000	2.666667	5.000000	0.000000	0.000000	0.000000	2.371429	4	0.510317	0.500000
15	27	0.257143	2.000000	3.600000	10.000000	0.000000	0.394074	1.000000	1.904762	3	0.601587	0.697037
15	20	0.190476	2.000000	2.666667	5.000000	0.000000	0.195556	1.000000	2.552381	5	0.490317	0.597778
15	21	0.200000	2.000000	2.800000	5.000000	0.000000	0.000000	0.000000	2.466667	4	0.503968	0.500000
15	21	0.200000	2.000000	2.800000	5.000000	0.000000	0.100000	1.000000	2.400000	4	0.511905	0.550000
15	24	0.228571	2.000000	3.200000	6.000000	0.000000	0.213333	1.000000	2.133333	4	0.556349	0.606667
15	25	0.238095	2.000000	3.333333	7.000000	0.000000	0.149841	1.000000	2.076190	4	0.568254	0.574921
15	24	0.228571	2.000000	3.200000	7.000000	0.000000	0.349524	1.000000	2.095238	4	0.561905	0.674762
15	24	0.228571	2.000000	3.200000	8.000000	0.000000	0.402222	1.000000	2.047619	3	0.568254	0.701111
15	26	0.247619	2.000000	3.466667	7.000000	0.000000	0.361587	1.000000	2.028571	4	0.579365	0.680794
15	23	0.219048	2.000000	3.066667	7.000000	0.000000	0.332063	1.000000	2.171429	4	0.547619	0.666032
15	21	0.200000	2.000000	2.800000	5.000000	0.000000	0.200000	1.000000	2.400000	5	0.513333	0.600000
15	26	0.247619	2.000000	3.466667	8.000000	0.000000	0.235873	1.000000	1.933333	3	0.593651	0.617937
15	18	0.171429	2.000000	2.400000	4.000000	0.000000	0.111111	1.000000	2.904762	5	0.448730	0.555556
15	21	0.200000	2.000000	2.800000	5.000000	0.000000	0.028889	0.166667	2.266667	4	0.527778	0.514444
15	22	0.209524	2.000000	2.933333	6.000000	0.000000	0.093333	1.000000	2.200000	4	0.540476	0.546667
15	29	0.276190	2.000000	3.866667	8.000000	0.000000	0.372381	1.000000	1.885714	3	0.611111	0.686190
15	24	0.228571	2.000000	3.200000	5.000000	0.000000	0.180000	1.000000	2.190476	4	0.548413	0.590000
15	23	0.219048	2.000000	3.066667	7.000000	0.000000	0.479365	1.000000	2.276190	4	0.535714	0.739683
15	25	0.238095	2.000000	3.333333	8.000000	0.000000	0.253492	1.000000	2.057143	4	0.571429	0.626746
15	20	0.190476	2.000000	2.666667	7.000000	0.000000	0.173016	1.000000	2.485714	5	0.499048	0.586508
15	26	0.247619	2.000000	3.466667	8.000000	0.000000	0.376190	1.000000	2.047619	3	0.574603	0.688095
15	25	0.238095	2.000000	3.333333	8.000000	0.000000	0.151270	1.000000	2.076190	4	0.569048	0.575635
15	23	0.219048	2.000000	3.066667	5.000000	0.000000	0.135556	1.000000	2.238095	4	0.541270	0.567778
15	22	0.209524	2.000000	2.933333	4.000000	0.000000	0.088889	1.000000	2.238095	4	0.534921	0.544444
15	22	0.209524	2.000000	2.933333	6.000000	0.000000	0.044444	0.333333	2.161905	4	0.543651	0.522222
15	26	0.247619	2.000000	3.466667	8.000000	0.000000	0.278413	1.000000	1.961905	3	0.588889	0.639206
15	24	0.228571	2.000000	3.200000	7.000000	0.000000	0.218730	1.000000	2.123810	4	0.560317	0.609365
15	19	0.180952	2.000000	2.533333	4.000000	0.000000	0.000000	0.000000	2.523810	5	0.490635	0.500000
15	23	0.219048	2.000000	3.066667	6.000000	0.000000	0.093333	1.000000	2.180952	4	0.546032	0.546667
15	23	0.219048	2.000000	3.066667	6.000000	0.000000	0.251111	1.000000	2.133333	4	0.553175	0.625556
15	26	0.247619	2.000000	3.466667	11.000000	0.000000	0.543030	1.000000	1.971429	4	0.590476	0.771515
15	24	0.228571	2.000000	3.200000	6.000000	0.000000	0.206667	1.000000	2.104762	4	0.561111	0.603333
15	20	0.190476	2.000000	2.666667	4.000000	0.000000	0.111111	0.333333	2.685714	5	0.479683	0.555556
15	25	0.238095	2.000000	3.333333	8.000000	0.000000	0.213810	1.000000	2.009524	4	0.579365	0.606905
15	22	0.209524	2.000000	2.933333	6.000000	0.000000	0.246667	1.000000	2.247619	4	0.534921	0.623333
15	28	0.266667	2.000000	3.733333	9.000000	0.000000	0.285185	1.000000	1.885714	3	0.607937	0.642593
15	25	0.238095	2.000000	3.333333	10.000000	0.000000	0.364444	1.000000	1.990476	4	0.581746	0.682222
15	23	0.219048	2.000000	3.066667	7.000000	0.000000	0.028889	0.166667	2.114286	4	0.556349	0.514444
15	23	0.219048	2.000000	3.066667	8.000000	0.000000	0.349683	1.000000	2.371429	4	0.525397	0.674841
15	24	0.228571	2.000000	3.200000	6.000000	0.000000	0.215556	1.000000	2.180952	4	0.553175	0.607778
15	24	0.228571	2.000000	3.200000	7.000000	0.000000	0.147619	1.000000	2.009524	3	0.574603	0.573810
15	23	0.219048	2.000000	3.066667	5.000000	0.000000	0.124444	1.000000	2.200000	4	0.543651	0.562222
15	25	0.238095	2.000000	3.333333	8.000000	0.000000	0.330000	1.000000	2.028571	4	0.576190	0.665000
15	25	0.238095	2.000000	3.333333	9.000000	0.000000	0.287037	1.000000	2.019048	4	0.576984	0.643519
15	20	0.190476	2.000000	2.666667	5.000000	0.000000	0.140000	1.000000	2.409524	4	0.504762	0.570000
15	19	0.180952	2.000000	2.533333	4.000000	0.000000	0.000000	0.000000	2.561905	5	0.487778	0.500000
15	22	0.209524	2.000000	2.933333	6.000000	0.000000	0.182222	1.000000	2.285714	4	0.527778	0.591111
15	23	0.219048	2.000000	3.066667	7.000000	0.000000	0.288254	1.000000	2.266667	4	0.537302	0.644127
15	24	0.228571	2.000000	3.200000	6.000000	0.000000	0.195556	1.000000	2.133333	4	0.554762	0.597778
15	21	0.200000	2.000000	2.800000	5.000000	0.000000	0.080000	0.333333	2.390476	5	0.513810	0.540000
15	25	0.238095	2.000000	3.333333	9.000000	0.000000	0.338889	1.000000	2.028571	4	0.575397	0.669444
15	21	0.200000	2.000000	2.800000	5.000000	0.000000	0.095556	1.000000	2.342857	4	0.518254	0.547778
15	24	0.228571	2.000000	3.200000	7.000000	0.000000	0.146349	1.000000	2.066667	4	0.567460	0.573175
15	26	0.247619	2.000000	3.466667	9.000000	0.000000	0.474497	1.000000	1.923810	3	0.595238	0.737249
15	21	0.200000	2.000000	2.800000	4.000000	0.000000	0.188889	1.000000	2.514286	5	0.502063	0.594444
15	24	0.228571	2.000000	3.200000	9.000000	0.000000	0.374868	1.000000	1.990476	3	0.577778	0.687434
15	25	0.238095	2.000000	3.333333	7.000000	0.000000	0.040000	0.333333	2.000000	3	0.579365	0.520000
15	23	0.219048	2.000000	3.066667	5.000000	0.000000	0.080000	0.666667	2.209524	4	0.542063	0.540000
15	24	0.228571	2.000000	3.200000	6.000000	0.000000	0.204444	1.000000	2.114286	4	0.560317	0.602222
15	19	0.180952	2.000000	2.533333	5.000000	0.000000	0.035556	0.333333	2.723810	6	0.474762	0.517778
15	21	0.200000	2.000000	2.800000	5.000000	0.000000	0.051111	0.333333	2.380952	5	0.513016	0.525556
15	22	0.209524	2.000000	2.933333	5.000000	0.000000	0.000000	0.000000	2.428571	5	0.514127	0.500000
15	23	0.219048	2.000000	3.066667	5.000000	0.000000	0.124444	1.000000	2.152381	4	0.550000	0.562222
15	28	0.266667	2.000000	3.733333	11.000000	0.000000	0.248240	1.000000	1.828571	3	0.617460	0.624120
15	23	0.219048	2.000000	3.066667	6.000000	0.000000	0.077778	0.333333	2.180952	4	0.547619	0.538889
15	26	0.247619	2.000000	3.466667	7.000000	0.000000	0.259683	1.000000	2.047619	4	0.576190	0.629841
15	22	0.209524	2.000000	2.933333	6.000000	0.000000	0.302222	1.000000	2.380952	5	0.521587	0.651111
15	23	0.219048	2.000000	3.066667	6.000000	0.000000	0.151111	1.000000	2.161905	4	0.548413	0.575556
15	22	0.209524	2.000000	2.933333	5.000000	0.000000	0.100000	0.333333	2.342857	5	0.524127	0.550000
15	21	0.200000	2.000000	2.800000	7.000000	0.000000	0.092063	1.000000	2.219048	4	0.534127	0.546032
15	23	0.219048	2.000000	3.066667	5.000000	0.000000	0.186667	1.000000	2.371429	5	0.523333	0.593333
15	23	0.219048	2.000000	3.066667	5.000000	0.000000	0.271111	1.000000	2.990476	6	0.481111	0.635556
