# Supplementary material for: A Model for Improving the Learning Curves of Artificial Neural Networks
Source: PLoS One. 2016 Feb 22;11(2):e0149874. doi: 10.1371/journal.pone.0149874 (PMC4763452; doi:10.1371/journal.pone.0149874)
Supplement: S1 Dataset — (ZIP) [file pone.0149874.s004.zip › dataset/c_elegans_without_gap_junctions/results/smallworld_neural_network_article_properties.csv]

vertices	nedges	density	min_degree	avgdeg	max_degree	min_clustering	avgclustering	max_clustering	avgshortestpath	diameter	global_efficiency	local_efficiency
15	29	0.276190	2.000000	3.866667	6.000000	0.000000	0.135556	1.000000	1.942857	3	0.601587	0.567778
15	29	0.276190	0.000000	3.866667	8.000000	0.000000	0.370317	1.000000	1.912088	4	0.540476	0.651825
15	33	0.314286	1.000000	4.400000	7.000000	0.000000	0.305397	0.500000	1.838095	3	0.631746	0.619365
15	31	0.295238	1.000000	4.133333	8.000000	0.000000	0.425556	1.000000	1.904762	4	0.615079	0.646111
15	30	0.285714	1.000000	4.000000	6.000000	0.000000	0.126667	0.333333	1.895238	3	0.612698	0.530000
15	28	0.266667	1.000000	3.733333	7.000000	0.000000	0.443175	1.000000	2.066667	4	0.580159	0.688254
15	28	0.266667	0.000000	3.733333	8.000000	0.000000	0.287302	0.666667	1.868132	4	0.543651	0.576984
15	30	0.285714	1.000000	4.000000	7.000000	0.000000	0.213651	1.000000	2.000000	4	0.600000	0.573492
15	31	0.295238	1.000000	4.133333	6.000000	0.000000	0.271111	1.000000	1.885714	4	0.618254	0.602222
15	30	0.285714	1.000000	4.000000	7.000000	0.000000	0.302222	1.000000	1.971429	4	0.600794	0.617778
15	28	0.266667	0.000000	3.733333	8.000000	0.000000	0.285873	1.000000	1.868132	4	0.543651	0.576270
15	28	0.266667	1.000000	3.733333	8.000000	0.000000	0.173492	0.333333	1.895238	4	0.607937	0.553413
15	27	0.257143	0.000000	3.600000	7.000000	0.000000	0.413651	1.000000	1.956044	4	0.526190	0.640159
15	27	0.257143	1.000000	3.600000	6.000000	0.000000	0.173333	0.666667	2.028571	4	0.583333	0.553333
15	29	0.276190	0.000000	3.866667	7.000000	0.000000	0.369524	1.000000	1.890110	4	0.542063	0.618095
15	29	0.276190	1.000000	3.866667	7.000000	0.000000	0.249524	1.000000	1.923810	3	0.604762	0.591429
15	25	0.238095	1.000000	3.333333	6.000000	0.000000	0.075556	0.333333	2.066667	4	0.569841	0.504444
15	28	0.266667	1.000000	3.733333	6.000000	0.000000	0.217778	0.666667	2.038095	4	0.584921	0.575556
15	28	0.266667	1.000000	3.733333	7.000000	0.000000	0.261587	1.000000	2.000000	4	0.589683	0.597460
15	29	0.276190	1.000000	3.866667	8.000000	0.000000	0.267778	1.000000	1.980952	4	0.596032	0.600556
15	30	0.285714	0.000000	4.000000	8.000000	0.000000	0.365397	1.000000	1.813187	3	0.555556	0.616032
15	28	0.266667	1.000000	3.733333	6.000000	0.000000	0.140000	0.333333	1.980952	4	0.593651	0.536667
15	32	0.304762	1.000000	4.266667	7.000000	0.000000	0.296825	0.666667	1.952381	4	0.611905	0.615079
15	29	0.276190	1.000000	3.866667	6.000000	0.000000	0.240000	0.666667	1.952381	4	0.601587	0.586667
15	28	0.266667	1.000000	3.733333	6.000000	0.000000	0.300000	1.000000	2.066667	5	0.583651	0.616667
15	32	0.304762	1.000000	4.266667	6.000000	0.000000	0.300000	1.000000	1.933333	4	0.614286	0.616667
15	28	0.266667	0.000000	3.733333	6.000000	0.000000	0.186667	0.500000	1.901099	3	0.536508	0.526667
15	30	0.285714	2.000000	4.000000	7.000000	0.000000	0.334603	1.000000	1.885714	3	0.614286	0.667302
15	30	0.285714	0.000000	4.000000	7.000000	0.000000	0.305397	0.666667	1.802198	3	0.557143	0.619365
15	27	0.257143	1.000000	3.600000	6.000000	0.000000	0.253333	1.000000	2.180952	5	0.564603	0.560000
15	28	0.266667	0.000000	3.733333	6.000000	0.000000	0.471111	1.000000	1.967033	4	0.529365	0.668889
15	29	0.276190	0.000000	3.866667	7.000000	0.000000	0.354286	1.000000	1.890110	4	0.542063	0.643810
15	28	0.266667	1.000000	3.733333	7.000000	0.000000	0.263810	0.500000	2.028571	4	0.587302	0.565238
15	28	0.266667	1.000000	3.733333	6.000000	0.000000	0.246667	0.500000	2.133333	5	0.574921	0.590000
15	30	0.285714	2.000000	4.000000	8.000000	0.000000	0.316190	1.000000	1.866667	3	0.617460	0.658095
15	31	0.295238	1.000000	4.133333	7.000000	0.000000	0.311429	1.000000	1.895238	3	0.615873	0.622381
15	30	0.285714	0.000000	4.000000	8.000000	0.000000	0.402698	1.000000	1.705128	3	0.503175	0.601349
15	27	0.257143	1.000000	3.600000	6.000000	0.000000	0.253333	1.000000	2.076190	4	0.576190	0.593333
15	28	0.266667	2.000000	3.733333	6.000000	0.000000	0.215556	0.666667	1.952381	4	0.598413	0.607778
15	28	0.266667	1.000000	3.733333	7.000000	0.000000	0.191429	0.666667	2.009524	4	0.591270	0.562381
15	29	0.276190	2.000000	3.866667	6.000000	0.000000	0.377778	1.000000	2.009524	4	0.592063	0.688889
15	30	0.285714	0.000000	4.000000	8.000000	0.000000	0.264127	1.000000	1.780220	3	0.560317	0.598730
15	29	0.276190	0.000000	3.866667	7.000000	0.000000	0.335873	1.000000	1.901099	4	0.541270	0.601270
15	28	0.266667	1.000000	3.733333	7.000000	0.000000	0.250476	1.000000	1.990476	4	0.592063	0.591905
15	30	0.285714	1.000000	4.000000	7.000000	0.000000	0.231111	0.666667	2.009524	4	0.596032	0.582222
15	27	0.257143	1.000000	3.600000	7.000000	0.000000	0.190159	1.000000	1.980952	3	0.588889	0.561746
15	32	0.304762	1.000000	4.266667	8.000000	0.000000	0.207619	0.500000	1.847619	4	0.627778	0.570476
15	27	0.257143	2.000000	3.600000	7.000000	0.000000	0.246349	1.000000	2.000000	4	0.586508	0.623175
15	29	0.276190	1.000000	3.866667	8.000000	0.000000	0.263016	0.666667	1.952381	4	0.600794	0.564841
15	29	0.276190	0.000000	3.866667	7.000000	0.000000	0.240635	0.500000	1.824176	3	0.550794	0.553651
15	30	0.285714	1.000000	4.000000	7.000000	0.000000	0.333333	1.000000	2.019048	4	0.595238	0.633333
15	29	0.276190	2.000000	3.866667	7.000000	0.000000	0.269524	1.000000	1.923810	4	0.605556	0.634762
15	31	0.295238	0.000000	4.133333	7.000000	0.000000	0.374921	1.000000	1.901099	4	0.549206	0.620794
15	31	0.295238	2.000000	4.133333	7.000000	0.000000	0.204762	0.666667	1.914286	4	0.613492	0.602381
15	26	0.247619	0.000000	3.466667	6.000000	0.000000	0.171111	0.500000	1.846154	4	0.474603	0.485556
15	30	0.285714	1.000000	4.000000	6.000000	0.000000	0.340000	1.000000	2.047619	4	0.591270	0.636667
15	28	0.266667	1.000000	3.733333	7.000000	0.000000	0.268254	1.000000	2.057143	4	0.583333	0.567460
15	27	0.257143	1.000000	3.600000	6.000000	0.000000	0.157778	1.000000	1.990476	3	0.587302	0.545556
15	31	0.295238	2.000000	4.133333	7.000000	0.000000	0.442222	1.000000	1.952381	4	0.607937	0.721111
15	29	0.276190	1.000000	3.866667	8.000000	0.000000	0.236667	0.666667	2.038095	4	0.589683	0.551667
15	29	0.276190	1.000000	3.866667	7.000000	0.000000	0.206667	0.533333	2.047619	4	0.587302	0.570000
15	26	0.247619	1.000000	3.466667	7.000000	0.000000	0.291746	1.000000	2.019048	4	0.580159	0.612540
15	29	0.276190	1.000000	3.866667	7.000000	0.000000	0.268889	0.666667	2.133333	5	0.578889	0.567778
15	31	0.295238	2.000000	4.133333	8.000000	0.000000	0.280952	1.000000	1.904762	4	0.615079	0.640476
15	26	0.247619	1.000000	3.466667	7.000000	0.000000	0.332698	1.000000	2.047619	4	0.575397	0.633016
15	27	0.257143	1.000000	3.600000	6.000000	0.000000	0.068889	0.200000	2.009524	4	0.585714	0.434444
15	29	0.276190	0.000000	3.866667	6.000000	0.000000	0.375556	1.000000	1.857143	3	0.546032	0.654444
15	28	0.266667	0.000000	3.733333	7.000000	0.000000	0.172698	0.500000	1.901099	4	0.537302	0.519683
15	31	0.295238	1.000000	4.133333	8.000000	0.000000	0.254444	0.666667	1.923810	4	0.612698	0.593889
15	28	0.266667	1.000000	3.733333	7.000000	0.000000	0.217143	0.666667	2.114286	5	0.578889	0.575238
15	27	0.257143	2.000000	3.600000	6.000000	0.000000	0.320000	1.000000	2.057143	4	0.577778	0.660000
15	30	0.285714	0.000000	4.000000	7.000000	0.000000	0.261905	0.666667	1.813187	3	0.555556	0.597619
15	30	0.285714	1.000000	4.000000	7.000000	0.000000	0.297143	1.000000	1.942857	4	0.606349	0.615238
15	28	0.266667	0.000000	3.733333	7.000000	0.000000	0.307302	0.700000	2.010989	4	0.523810	0.553651
15	28	0.266667	0.000000	3.733333	6.000000	0.000000	0.153333	0.400000	1.934066	4	0.533333	0.543333
15	30	0.285714	2.000000	4.000000	6.000000	0.000000	0.302222	0.666667	1.980952	4	0.599206	0.651111
15	30	0.285714	0.000000	4.000000	6.000000	0.000000	0.364444	1.000000	1.901099	4	0.545238	0.615556
15	27	0.257143	0.000000	3.600000	6.000000	0.000000	0.206667	1.000000	1.923077	4	0.531746	0.570000
15	29	0.276190	2.000000	3.866667	9.000000	0.138889	0.553704	1.000000	1.942857	4	0.602381	0.776852
15	30	0.285714	0.000000	4.000000	9.000000	0.000000	0.346296	0.666667	1.758242	3	0.563492	0.606481
15	27	0.257143	2.000000	3.600000	7.000000	0.000000	0.230159	1.000000	2.000000	3	0.585714	0.615079
15	27	0.257143	0.000000	3.600000	7.000000	0.000000	0.341587	1.000000	1.945055	4	0.528571	0.637460
15	29	0.276190	2.000000	3.866667	6.000000	0.000000	0.191111	0.666667	1.961905	3	0.598413	0.595556
15	30	0.285714	1.000000	4.000000	9.000000	0.000000	0.397037	1.000000	1.914286	4	0.611111	0.665185
15	28	0.266667	2.000000	3.733333	6.000000	0.000000	0.151111	0.400000	2.066667	4	0.580159	0.575556
15	32	0.304762	0.000000	4.266667	7.000000	0.000000	0.328254	1.000000	1.747253	3	0.571429	0.630794
15	29	0.276190	2.000000	3.866667	7.000000	0.000000	0.334603	1.000000	2.009524	4	0.592063	0.667302
15	29	0.276190	2.000000	3.866667	6.000000	0.000000	0.273333	1.000000	1.961905	4	0.599206	0.636667
15	29	0.276190	1.000000	3.866667	6.000000	0.000000	0.162222	0.666667	2.038095	4	0.589683	0.514444
15	28	0.266667	1.000000	3.733333	7.000000	0.000000	0.306349	1.000000	1.990476	4	0.592063	0.619841
15	29	0.276190	1.000000	3.866667	7.000000	0.000000	0.279365	1.000000	1.952381	4	0.601587	0.573016
15	25	0.238095	2.000000	3.333333	6.000000	0.000000	0.177778	1.000000	2.104762	4	0.563492	0.588889
15	30	0.285714	1.000000	4.000000	7.000000	0.000000	0.268571	0.666667	1.933333	3	0.606349	0.600952
15	29	0.276190	1.000000	3.866667	8.000000	0.000000	0.232063	0.666667	1.942857	4	0.603175	0.582698
15	28	0.266667	2.000000	3.733333	6.000000	0.000000	0.293333	1.000000	2.057143	5	0.584444	0.646667
15	29	0.276190	0.000000	3.866667	7.000000	0.000000	0.414603	1.000000	1.967033	4	0.533333	0.640635
15	31	0.295238	0.000000	4.133333	7.000000	0.000000	0.296508	0.600000	1.835165	4	0.557143	0.581587
15	30	0.285714	2.000000	4.000000	7.000000	0.000000	0.213333	0.500000	1.876190	3	0.615873	0.606667
15	28	0.266667	0.000000	3.733333	8.000000	0.000000	0.467937	1.000000	1.890110	3	0.538095	0.667302
15	27	0.257143	1.000000	3.600000	6.000000	0.000000	0.264444	1.000000	2.076190	4	0.575397	0.598889
