# Supplementary material for: A Model for Improving the Learning Curves of Artificial Neural Networks
Source: PLoS One. 2016 Feb 22;11(2):e0149874. doi: 10.1371/journal.pone.0149874 (PMC4763452; doi:10.1371/journal.pone.0149874)
Supplement: S1 Dataset — (ZIP) [file pone.0149874.s004.zip › dataset/c_elegans_without_gap_junctions/results/scalefree_neural_network_article_properties.csv]

vertices	nedges	density	min_degree	avgdeg	max_degree	min_clustering	avgclustering	max_clustering	avgshortestpath	diameter	global_efficiency	local_efficiency
15	22	0.209524	2.000000	2.933333	11.000000	0.000000	0.327071	1.000000	2.047619	4	0.563492	0.663535
15	22	0.209524	2.000000	2.933333	12.000000	0.000000	0.491717	1.000000	1.961905	4	0.576984	0.745859
15	21	0.200000	2.000000	2.800000	11.000000	0.000000	0.358182	1.000000	2.085714	4	0.554762	0.679091
15	20	0.190476	2.000000	2.666667	10.000000	0.000000	0.348889	1.000000	2.171429	4	0.538095	0.674444
15	23	0.219048	2.000000	3.066667	13.000000	0.000000	0.756044	1.000000	1.838095	3	0.600000	0.878022
15	21	0.200000	2.000000	2.800000	12.000000	0.000000	0.639394	1.000000	1.990476	3	0.568254	0.819697
15	20	0.190476	2.000000	2.666667	10.000000	0.000000	0.225185	1.000000	2.190476	4	0.535714	0.612593
15	22	0.209524	2.000000	2.933333	9.000000	0.000000	0.252593	1.000000	2.152381	5	0.551905	0.626296
15	20	0.190476	2.000000	2.666667	10.000000	0.000000	0.315556	1.000000	2.257143	5	0.529683	0.657778
15	21	0.200000	2.000000	2.800000	10.000000	0.000000	0.339259	1.000000	2.228571	5	0.537619	0.669630
15	21	0.200000	2.000000	2.800000	11.000000	0.000000	0.418182	1.000000	2.057143	4	0.558730	0.709091
15	21	0.200000	2.000000	2.800000	11.000000	0.000000	0.134545	1.000000	2.085714	4	0.554762	0.567273
15	20	0.190476	2.000000	2.666667	7.000000	0.000000	0.080952	1.000000	2.380952	5	0.512540	0.540476
15	20	0.190476	2.000000	2.666667	12.000000	0.000000	0.671717	1.000000	2.000000	3	0.563492	0.835859
15	21	0.200000	2.000000	2.800000	12.000000	0.000000	0.505051	1.000000	2.009524	4	0.565873	0.752525
15	20	0.190476	2.000000	2.666667	11.000000	0.000000	0.403636	1.000000	2.095238	4	0.549206	0.701818
15	20	0.190476	2.000000	2.666667	11.000000	0.000000	0.449293	1.000000	2.104762	4	0.547619	0.724646
15	20	0.190476	2.000000	2.666667	11.000000	0.000000	0.449293	1.000000	2.104762	4	0.547619	0.724646
15	21	0.200000	2.000000	2.800000	12.000000	0.000000	0.538384	1.000000	2.000000	4	0.567460	0.769192
15	22	0.209524	2.000000	2.933333	11.000000	0.000000	0.000000	0.000000	2.057143	4	0.562698	0.500000
15	21	0.200000	2.000000	2.800000	12.000000	0.000000	0.448485	1.000000	2.000000	4	0.567460	0.724242
15	21	0.200000	2.000000	2.800000	14.000000	0.076923	0.938462	1.000000	1.800000	2	0.600000	0.969231
15	21	0.200000	2.000000	2.800000	12.000000	0.000000	0.403030	1.000000	1.990476	4	0.569048	0.701515
15	21	0.200000	2.000000	2.800000	10.000000	0.000000	0.284444	1.000000	2.133333	4	0.547619	0.642222
15	20	0.190476	2.000000	2.666667	10.000000	0.000000	0.271111	1.000000	2.200000	4	0.534127	0.635556
15	19	0.180952	2.000000	2.533333	7.000000	0.000000	0.229524	1.000000	2.657143	6	0.481270	0.614762
15	20	0.190476	2.000000	2.666667	10.000000	0.000000	0.293333	1.000000	2.190476	4	0.535714	0.646667
15	20	0.190476	2.000000	2.666667	10.000000	0.000000	0.428148	1.000000	2.171429	4	0.538095	0.714074
15	20	0.190476	2.000000	2.666667	9.000000	0.000000	0.090741	1.000000	2.257143	4	0.526984	0.545370
15	19	0.180952	2.000000	2.533333	7.000000	0.000000	0.161905	1.000000	2.685714	6	0.480000	0.580952
15	20	0.190476	2.000000	2.666667	11.000000	0.000000	0.314747	1.000000	2.123810	4	0.545238	0.657374
15	21	0.200000	2.000000	2.800000	11.000000	0.000000	0.359192	1.000000	2.047619	4	0.560317	0.679596
15	20	0.190476	2.000000	2.666667	10.000000	0.000000	0.180741	1.000000	2.209524	4	0.532540	0.590370
15	21	0.200000	2.000000	2.800000	10.000000	0.000000	0.348889	1.000000	2.190476	4	0.541270	0.674444
15	21	0.200000	2.000000	2.800000	10.000000	0.000000	0.158519	1.000000	2.161905	4	0.543651	0.579259
15	21	0.200000	2.000000	2.800000	10.000000	0.000000	0.389630	1.000000	2.257143	5	0.532857	0.694815
15	20	0.190476	2.000000	2.666667	11.000000	0.000000	0.269091	1.000000	2.114286	4	0.546825	0.634545
15	21	0.200000	2.000000	2.800000	10.000000	0.000000	0.359259	1.000000	2.190476	5	0.541587	0.679630
15	22	0.209524	2.000000	2.933333	13.000000	0.000000	0.739316	1.000000	1.876190	3	0.590476	0.869658
15	21	0.200000	2.000000	2.800000	10.000000	0.000000	0.283704	1.000000	2.152381	4	0.543651	0.641852
15	20	0.190476	2.000000	2.666667	11.000000	0.000000	0.403636	1.000000	2.104762	4	0.547619	0.701818
15	19	0.180952	2.000000	2.533333	10.000000	0.000000	0.134815	1.000000	2.238095	4	0.525397	0.567407
15	20	0.190476	2.000000	2.666667	11.000000	0.000000	0.493737	1.000000	2.095238	4	0.549206	0.746869
15	21	0.200000	2.000000	2.800000	11.000000	0.000000	0.478182	1.000000	2.028571	3	0.561905	0.739091
15	22	0.209524	2.000000	2.933333	12.000000	0.000000	0.671515	1.000000	1.952381	3	0.577778	0.835758
15	21	0.200000	2.000000	2.800000	11.000000	0.000000	0.472727	1.000000	2.076190	4	0.555556	0.736364
15	22	0.209524	2.000000	2.933333	11.000000	0.000000	0.223636	1.000000	2.057143	4	0.562698	0.611818
15	19	0.180952	2.000000	2.533333	9.000000	0.000000	0.225926	1.000000	2.390476	5	0.508571	0.612963
15	21	0.200000	2.000000	2.800000	9.000000	0.000000	0.354074	1.000000	2.180952	4	0.540476	0.677037
15	21	0.200000	2.000000	2.800000	10.000000	0.000000	0.339259	1.000000	2.142857	4	0.546032	0.669630
15	20	0.190476	2.000000	2.666667	10.000000	0.000000	0.134815	1.000000	2.200000	4	0.534127	0.567407
15	21	0.200000	2.000000	2.800000	8.000000	0.000000	0.095873	1.000000	2.266667	4	0.527778	0.547937
15	20	0.190476	2.000000	2.666667	10.000000	0.000000	0.428148	1.000000	2.171429	4	0.538095	0.714074
15	19	0.180952	2.000000	2.533333	9.000000	0.000000	0.000000	0.000000	2.314286	4	0.515079	0.500000
15	21	0.200000	2.000000	2.800000	10.000000	0.000000	0.293333	1.000000	2.142857	4	0.546032	0.646667
15	19	0.180952	2.000000	2.533333	9.000000	0.000000	0.225926	1.000000	2.390476	5	0.508571	0.612963
15	22	0.209524	2.000000	2.933333	13.000000	0.000000	0.638462	1.000000	1.885714	3	0.588889	0.819231
15	20	0.190476	2.000000	2.666667	10.000000	0.000000	0.315556	1.000000	2.190476	4	0.534921	0.657778
15	20	0.190476	2.000000	2.666667	11.000000	0.000000	0.359192	1.000000	2.114286	4	0.546825	0.679596
15	19	0.180952	2.000000	2.533333	10.000000	0.000000	0.404444	1.000000	2.200000	4	0.530159	0.702222
15	21	0.200000	2.000000	2.800000	12.000000	0.000000	0.560606	1.000000	1.990476	4	0.569048	0.780303
15	21	0.200000	2.000000	2.800000	11.000000	0.000000	0.492727	1.000000	2.066667	4	0.557143	0.746364
15	21	0.200000	2.000000	2.800000	11.000000	0.000000	0.269091	1.000000	2.038095	4	0.561905	0.634545
15	20	0.190476	2.000000	2.666667	9.000000	0.000000	0.225926	1.000000	2.219048	4	0.531746	0.612963
15	20	0.190476	2.000000	2.666667	10.000000	0.000000	0.134815	1.000000	2.180952	4	0.537302	0.567407
15	21	0.200000	2.000000	2.800000	12.000000	0.000000	0.505051	1.000000	2.009524	4	0.565873	0.752525
15	20	0.190476	2.000000	2.666667	11.000000	0.000000	0.403636	1.000000	2.085714	4	0.550794	0.701818
15	21	0.200000	2.000000	2.800000	11.000000	0.000000	0.427071	1.000000	2.076190	4	0.555556	0.713535
15	20	0.190476	2.000000	2.666667	10.000000	0.000000	0.134815	1.000000	2.171429	4	0.538889	0.567407
15	20	0.190476	2.000000	2.666667	11.000000	0.000000	0.538182	1.000000	2.057143	3	0.553968	0.769091
15	20	0.190476	2.000000	2.666667	11.000000	0.000000	0.493737	1.000000	2.095238	4	0.549206	0.746869
15	20	0.190476	2.000000	2.666667	9.000000	0.000000	0.135185	1.000000	2.257143	5	0.528095	0.567593
15	21	0.200000	2.000000	2.800000	12.000000	0.000000	0.448485	1.000000	2.000000	4	0.567460	0.724242
15	21	0.200000	2.000000	2.800000	12.000000	0.000000	0.628283	1.000000	1.990476	3	0.568254	0.814141
15	21	0.200000	2.000000	2.800000	10.000000	0.000000	0.315556	1.000000	2.133333	4	0.548413	0.657778
15	19	0.180952	2.000000	2.533333	10.000000	0.000000	0.269630	1.000000	2.219048	4	0.527778	0.634815
15	20	0.190476	2.000000	2.666667	9.000000	0.000000	0.000000	0.000000	2.342857	5	0.518889	0.500000
15	23	0.219048	2.000000	3.066667	13.000000	0.000000	0.605983	1.000000	1.876190	3	0.593651	0.802991
15	20	0.190476	2.000000	2.666667	9.000000	0.000000	0.410370	1.000000	2.400000	5	0.515556	0.705185
15	20	0.190476	2.000000	2.666667	9.000000	0.000000	0.214815	1.000000	2.228571	4	0.529365	0.607407
15	19	0.180952	2.000000	2.533333	8.000000	0.000000	0.135714	1.000000	2.409524	5	0.506508	0.567857
15	20	0.190476	2.000000	2.666667	10.000000	0.000000	0.293333	1.000000	2.190476	4	0.535714	0.646667
15	20	0.190476	2.000000	2.666667	10.000000	0.000000	0.293333	1.000000	2.190476	4	0.535714	0.646667
15	20	0.190476	2.000000	2.666667	10.000000	0.000000	0.237778	1.000000	2.209524	4	0.532540	0.618889
15	23	0.219048	2.000000	3.066667	12.000000	0.000000	0.422828	1.000000	1.933333	4	0.584921	0.711414
15	21	0.200000	2.000000	2.800000	11.000000	0.000000	0.348081	1.000000	2.066667	4	0.557143	0.674040
15	21	0.200000	2.000000	2.800000	13.000000	0.000000	0.670940	1.000000	1.895238	3	0.584127	0.835470
15	19	0.180952	2.000000	2.533333	9.000000	0.000000	0.225926	1.000000	2.390476	5	0.508571	0.612963
15	20	0.190476	2.000000	2.666667	9.000000	0.000000	0.225926	1.000000	2.380952	5	0.514921	0.612963
15	20	0.190476	2.000000	2.666667	11.000000	0.000000	0.314747	1.000000	2.123810	4	0.545238	0.657374
15	22	0.209524	2.000000	2.933333	13.000000	0.000000	0.699316	1.000000	1.895238	3	0.587302	0.849658
15	19	0.180952	2.000000	2.533333	10.000000	0.000000	0.269630	1.000000	2.219048	4	0.527778	0.634815
15	20	0.190476	2.000000	2.666667	11.000000	0.000000	0.314747	1.000000	2.123810	4	0.545238	0.657374
15	20	0.190476	2.000000	2.666667	11.000000	0.000000	0.628283	1.000000	2.161905	4	0.542857	0.814141
15	21	0.200000	2.000000	2.800000	12.000000	0.000000	0.582828	1.000000	1.971429	3	0.571429	0.791414
15	19	0.180952	2.000000	2.533333	8.000000	0.000000	0.226984	1.000000	2.400000	5	0.506190	0.613492
15	19	0.180952	2.000000	2.533333	10.000000	0.000000	0.404444	1.000000	2.200000	4	0.530159	0.702222
15	21	0.200000	2.000000	2.800000	12.000000	0.000000	0.537374	1.000000	1.952381	3	0.574603	0.768687
15	21	0.200000	2.000000	2.800000	12.000000	0.000000	0.582828	1.000000	1.971429	3	0.571429	0.791414
15	21	0.200000	2.000000	2.800000	11.000000	0.000000	0.427071	1.000000	2.066667	4	0.557143	0.713535
