# Supplementary material for: A Model for Improving the Learning Curves of Artificial Neural Networks
Source: PLoS One. 2016 Feb 22;11(2):e0149874. doi: 10.1371/journal.pone.0149874 (PMC4763452; doi:10.1371/journal.pone.0149874)
Supplement: S1 Dataset — (ZIP) [file pone.0149874.s004.zip › dataset/c_elegans_without_gap_junctions/results/random_neural_network_article_properties.csv]

vertices	nedges	density	min_degree	avgdeg	max_degree	min_clustering	avgclustering	max_clustering	avgshortestpath	diameter	global_efficiency	local_efficiency
15	28	0.266667	1.000000	3.733333	6.000000	0.000000	0.306667	1.000000	2.019048	4	0.588095	0.620000
15	28	0.266667	1.000000	3.733333	7.000000	0.000000	0.241270	1.000000	2.057143	4	0.583333	0.553968
15	28	0.266667	1.000000	3.733333	6.000000	0.000000	0.171111	0.666667	2.009524	4	0.588095	0.552222
15	28	0.266667	1.000000	3.733333	6.000000	0.000000	0.193333	0.333333	2.047619	4	0.585714	0.563333
15	28	0.266667	1.000000	3.733333	8.000000	0.000000	0.254127	1.000000	1.952381	3	0.596825	0.593730
15	28	0.266667	1.000000	3.733333	6.000000	0.000000	0.340000	1.000000	2.104762	5	0.576508	0.636667
15	28	0.266667	2.000000	3.733333	6.000000	0.000000	0.144444	0.400000	2.104762	4	0.576190	0.572222
15	28	0.266667	1.000000	3.733333	6.000000	0.000000	0.415556	1.000000	2.095238	4	0.576984	0.674444
15	28	0.266667	1.000000	3.733333	6.000000	0.000000	0.320000	1.000000	2.028571	4	0.586508	0.626667
15	28	0.266667	1.000000	3.733333	6.000000	0.000000	0.217778	0.500000	2.028571	4	0.587302	0.575556
15	28	0.266667	1.000000	3.733333	6.000000	0.000000	0.235556	1.000000	2.066667	4	0.580952	0.584444
15	28	0.266667	1.000000	3.733333	7.000000	0.000000	0.221587	0.666667	2.047619	4	0.584127	0.577460
15	28	0.266667	1.000000	3.733333	8.000000	0.000000	0.218571	0.500000	1.990476	4	0.592857	0.575952
15	28	0.266667	2.000000	3.733333	6.000000	0.000000	0.368889	1.000000	2.095238	4	0.576190	0.684444
15	28	0.266667	2.000000	3.733333	7.000000	0.000000	0.181587	0.500000	1.971429	4	0.594444	0.590794
15	28	0.266667	1.000000	3.733333	7.000000	0.000000	0.211111	0.666667	1.990476	4	0.591270	0.572222
15	28	0.266667	1.000000	3.733333	8.000000	0.000000	0.226349	0.666667	1.980952	4	0.594444	0.579841
15	28	0.266667	2.000000	3.733333	6.000000	0.000000	0.297778	1.000000	2.019048	4	0.587302	0.648889
15	28	0.266667	2.000000	3.733333	7.000000	0.000000	0.102857	0.333333	2.009524	4	0.589683	0.551429
15	28	0.266667	1.000000	3.733333	7.000000	0.000000	0.267619	1.000000	2.066667	4	0.580952	0.600476
15	28	0.266667	1.000000	3.733333	9.000000	0.000000	0.321852	1.000000	2.028571	4	0.587302	0.560926
15	28	0.266667	1.000000	3.733333	8.000000	0.000000	0.321111	1.000000	2.047619	4	0.584127	0.627222
15	28	0.266667	1.000000	3.733333	7.000000	0.000000	0.332063	1.000000	2.123810	5	0.574921	0.632698
15	28	0.266667	1.000000	3.733333	7.000000	0.000000	0.246984	0.666667	2.104762	5	0.578095	0.590159
15	28	0.266667	1.000000	3.733333	7.000000	0.000000	0.342540	1.000000	2.028571	4	0.585714	0.637937
15	28	0.266667	1.000000	3.733333	6.000000	0.000000	0.180000	0.333333	1.942857	4	0.600000	0.556667
15	28	0.266667	1.000000	3.733333	7.000000	0.000000	0.200317	0.500000	2.104762	4	0.576190	0.500159
15	28	0.266667	2.000000	3.733333	8.000000	0.000000	0.296667	1.000000	1.961905	4	0.596032	0.648333
15	28	0.266667	0.000000	3.733333	6.000000	0.000000	0.197778	0.666667	1.868132	3	0.541270	0.565556
15	28	0.266667	1.000000	3.733333	6.000000	0.000000	0.255556	0.666667	2.019048	4	0.587302	0.561111
15	28	0.266667	0.000000	3.733333	7.000000	0.000000	0.381905	1.000000	1.897436	4	0.475397	0.557619
15	28	0.266667	1.000000	3.733333	8.000000	0.000000	0.212540	0.666667	2.047619	4	0.584921	0.539603
15	28	0.266667	2.000000	3.733333	7.000000	0.000000	0.240952	1.000000	2.085714	4	0.579365	0.620476
15	28	0.266667	1.000000	3.733333	6.000000	0.000000	0.333333	1.000000	2.000000	4	0.590476	0.633333
15	28	0.266667	0.000000	3.733333	8.000000	0.000000	0.223333	0.500000	1.857143	3	0.542857	0.578333
15	28	0.266667	1.000000	3.733333	7.000000	0.000000	0.348889	1.000000	2.104762	4	0.577778	0.641111
15	28	0.266667	1.000000	3.733333	6.000000	0.000000	0.260000	1.000000	2.085714	4	0.578571	0.596667
15	28	0.266667	1.000000	3.733333	7.000000	0.000000	0.185079	0.666667	2.028571	4	0.587302	0.559206
15	28	0.266667	1.000000	3.733333	8.000000	0.000000	0.278413	1.000000	1.952381	3	0.596825	0.605873
15	28	0.266667	1.000000	3.733333	6.000000	0.000000	0.091111	0.333333	1.980952	4	0.594444	0.512222
15	28	0.266667	0.000000	3.733333	6.000000	0.000000	0.264444	0.666667	1.868132	3	0.541270	0.598889
15	28	0.266667	1.000000	3.733333	5.000000	0.000000	0.184444	1.000000	1.971429	4	0.595238	0.558889
15	28	0.266667	1.000000	3.733333	6.000000	0.000000	0.137778	0.333333	1.923810	4	0.602381	0.535556
15	28	0.266667	1.000000	3.733333	7.000000	0.000000	0.188889	0.666667	2.028571	4	0.587302	0.527778
15	28	0.266667	0.000000	3.733333	6.000000	0.000000	0.155556	0.500000	1.756410	3	0.490476	0.511111
15	28	0.266667	1.000000	3.733333	7.000000	0.000000	0.243810	1.000000	2.019048	4	0.587302	0.588571
15	28	0.266667	2.000000	3.733333	6.000000	0.000000	0.148889	0.666667	2.066667	4	0.580952	0.574444
15	28	0.266667	2.000000	3.733333	7.000000	0.000000	0.233968	1.000000	1.933333	3	0.600000	0.616984
15	28	0.266667	2.000000	3.733333	6.000000	0.000000	0.228889	1.000000	2.066667	4	0.582540	0.614444
15	28	0.266667	2.000000	3.733333	6.000000	0.000000	0.217778	0.666667	2.009524	3	0.587302	0.608889
15	28	0.266667	1.000000	3.733333	7.000000	0.000000	0.184762	1.000000	2.190476	5	0.569206	0.559048
15	28	0.266667	1.000000	3.733333	6.000000	0.000000	0.153333	0.333333	2.076190	4	0.580159	0.543333
15	28	0.266667	2.000000	3.733333	8.000000	0.000000	0.256508	1.000000	2.038095	4	0.585714	0.628254
15	28	0.266667	1.000000	3.733333	6.000000	0.000000	0.315556	1.000000	2.180952	4	0.566667	0.591111
15	28	0.266667	1.000000	3.733333	9.000000	0.000000	0.299630	1.000000	2.085714	5	0.582063	0.616481
15	28	0.266667	0.000000	3.733333	7.000000	0.000000	0.165079	0.666667	1.824176	3	0.547619	0.549206
15	28	0.266667	1.000000	3.733333	7.000000	0.000000	0.231429	0.666667	2.038095	4	0.585714	0.582381
15	28	0.266667	2.000000	3.733333	8.000000	0.000000	0.281429	1.000000	1.933333	4	0.600794	0.640714
15	28	0.266667	1.000000	3.733333	6.000000	0.000000	0.240000	0.666667	2.142857	5	0.574444	0.586667
15	28	0.266667	2.000000	3.733333	5.000000	0.000000	0.060000	0.300000	2.038095	4	0.584127	0.530000
15	28	0.266667	1.000000	3.733333	7.000000	0.000000	0.233333	0.666667	2.076190	4	0.579365	0.583333
15	28	0.266667	0.000000	3.733333	6.000000	0.000000	0.422222	1.000000	1.794872	3	0.485714	0.644444
15	28	0.266667	2.000000	3.733333	7.000000	0.000000	0.234921	1.000000	2.028571	4	0.585714	0.617460
15	28	0.266667	2.000000	3.733333	6.000000	0.000000	0.295556	1.000000	2.009524	4	0.588889	0.647778
15	28	0.266667	1.000000	3.733333	7.000000	0.000000	0.176190	1.000000	1.942857	3	0.598413	0.521429
15	28	0.266667	2.000000	3.733333	7.000000	0.000000	0.278095	1.000000	2.009524	4	0.588889	0.639048
15	28	0.266667	0.000000	3.733333	7.000000	0.000000	0.344762	1.000000	1.868132	4	0.542063	0.639048
15	28	0.266667	2.000000	3.733333	6.000000	0.000000	0.075556	0.333333	1.990476	4	0.592063	0.537778
15	28	0.266667	0.000000	3.733333	7.000000	0.000000	0.289206	1.000000	1.835165	3	0.546032	0.611270
15	28	0.266667	1.000000	3.733333	7.000000	0.000000	0.186349	0.666667	1.942857	4	0.599206	0.559841
15	28	0.266667	1.000000	3.733333	6.000000	0.000000	0.175556	0.400000	2.133333	5	0.576825	0.554444
15	28	0.266667	2.000000	3.733333	6.000000	0.000000	0.328889	1.000000	2.019048	4	0.586508	0.664444
15	28	0.266667	1.000000	3.733333	6.000000	0.000000	0.328889	1.000000	2.028571	4	0.585714	0.597778
15	28	0.266667	2.000000	3.733333	6.000000	0.000000	0.140000	0.333333	1.980952	4	0.593651	0.570000
15	28	0.266667	2.000000	3.733333	7.000000	0.000000	0.466667	1.000000	2.123810	4	0.573016	0.733333
15	28	0.266667	0.000000	3.733333	7.000000	0.000000	0.408254	1.000000	1.868132	3	0.541270	0.637460
15	28	0.266667	1.000000	3.733333	7.000000	0.000000	0.277143	1.000000	1.990476	4	0.591270	0.605238
15	28	0.266667	0.000000	3.733333	7.000000	0.000000	0.324127	1.000000	2.021978	4	0.521429	0.595397
15	28	0.266667	1.000000	3.733333	6.000000	0.000000	0.253333	0.666667	2.095238	4	0.578571	0.593333
15	28	0.266667	2.000000	3.733333	5.000000	0.000000	0.104444	0.333333	1.971429	3	0.593651	0.552222
15	28	0.266667	2.000000	3.733333	8.000000	0.000000	0.254286	0.666667	2.009524	4	0.588889	0.627143
15	28	0.266667	2.000000	3.733333	7.000000	0.000000	0.506984	1.000000	2.047619	4	0.584921	0.753492
15	28	0.266667	0.000000	3.733333	6.000000	0.000000	0.155556	0.666667	1.901099	4	0.537302	0.544444
15	28	0.266667	0.000000	3.733333	7.000000	0.000000	0.378095	1.000000	1.868132	3	0.541270	0.655714
15	28	0.266667	2.000000	3.733333	5.000000	0.000000	0.335556	1.000000	2.104762	4	0.575397	0.667778
15	28	0.266667	1.000000	3.733333	7.000000	0.000000	0.302540	1.000000	2.019048	4	0.588095	0.584603
15	28	0.266667	1.000000	3.733333	6.000000	0.000000	0.260000	0.666667	2.152381	5	0.572540	0.563333
15	28	0.266667	1.000000	3.733333	8.000000	0.000000	0.287619	0.666667	2.123810	5	0.575714	0.577143
15	28	0.266667	0.000000	3.733333	7.000000	0.000000	0.330159	1.000000	1.901099	4	0.537302	0.598413
15	28	0.266667	2.000000	3.733333	6.000000	0.000000	0.284444	1.000000	2.009524	4	0.588889	0.642222
15	28	0.266667	1.000000	3.733333	7.000000	0.000000	0.221270	0.600000	2.038095	4	0.585714	0.510635
15	28	0.266667	1.000000	3.733333	6.000000	0.000000	0.182222	0.333333	1.971429	4	0.596032	0.557778
15	28	0.266667	1.000000	3.733333	6.000000	0.000000	0.122222	0.333333	1.990476	3	0.590476	0.527778
15	28	0.266667	1.000000	3.733333	7.000000	0.000000	0.135873	0.400000	1.980952	4	0.593651	0.534603
15	28	0.266667	1.000000	3.733333	7.000000	0.000000	0.126349	0.333333	1.923810	3	0.601587	0.529841
15	28	0.266667	0.000000	3.733333	7.000000	0.000000	0.221270	1.000000	1.802198	3	0.550794	0.577302
15	28	0.266667	1.000000	3.733333	7.000000	0.000000	0.229206	0.666667	1.980952	4	0.593651	0.581270
15	28	0.266667	1.000000	3.733333	6.000000	0.000000	0.240000	0.666667	2.057143	4	0.584127	0.553333
15	28	0.266667	1.000000	3.733333	6.000000	0.000000	0.193333	0.666667	2.066667	4	0.581746	0.563333
15	28	0.266667	1.000000	3.733333	7.000000	0.000000	0.187937	0.500000	2.028571	4	0.586508	0.560635
