# Supplementary material for: A Model for Improving the Learning Curves of Artificial Neural Networks
Source: PLoS One. 2016 Feb 22;11(2):e0149874. doi: 10.1371/journal.pone.0149874 (PMC4763452; doi:10.1371/journal.pone.0149874)
Supplement: S1 Dataset — (ZIP) [file pone.0149874.s004.zip › dataset/c_elegans_without_gap_junctions/log/c_elegans_neural_network_exists_4.log]

AS02 NMJ NMJ 11
AS03 NMJ NMJ 12
AS04 NMJ NMJ 9
AS05 NMJ NMJ 10
AS06 NMJ NMJ 10
AS09 NMJ NMJ 1
AS11 NMJ NMJ 2
AVFL NMJ NMJ 2
AVFR NMJ NMJ 4
AVKR NMJ NMJ 1
AVKR NMJ NMJ 1
AVL NMJ NMJ 10
DA01 NMJ NMJ 16
DA02 NMJ NMJ 15
DA03 NMJ NMJ 30
DA04 NMJ NMJ 26
DA05 NMJ NMJ 17
DA06 NMJ NMJ 6
VC01 NMJ NMJ 1
VC03 NMJ NMJ 3
AS01 NMJ NMJ 13
DA09 NMJ NMJ 1
DB01 NMJ NMJ 3
DB02 NMJ NMJ 24
DB03 NMJ NMJ 25
DB04 NMJ NMJ 6
DD01 NMJ NMJ 34
DD02 NMJ NMJ 28
DD03 NMJ NMJ 32
DD05 NMJ NMJ 1
DD06 NMJ NMJ 1
DVB NMJ NMJ 1
DVB NMJ NMJ 4
HSNL NMJ NMJ 7
HSNR NMJ NMJ 5
HSNR NMJ NMJ 1
IL1DL NMJ NMJ 1
IL1DL NMJ NMJ 4
IL1DR NMJ NMJ 1
IL1DR NMJ NMJ 6
IL1L NMJ NMJ 1
IL1L NMJ NMJ 12
IL1R NMJ NMJ 1
IL1R NMJ NMJ 12
IL1VL NMJ NMJ 3
IL1VL NMJ NMJ 6
IL1VR NMJ NMJ 1
IL1VR NMJ NMJ 9
PDA NMJ NMJ 2
PDB NMJ NMJ 2
PLNL NMJ NMJ 1
PVNL NMJ NMJ 1
PVNL NMJ NMJ 2
PVNR NMJ NMJ 2
PVNR NMJ NMJ 1
RID NMJ NMJ 2
RID NMJ NMJ 1
RIML NMJ NMJ 3
RIML NMJ NMJ 1
RIMR NMJ NMJ 3
RIMR NMJ NMJ 1
RIVL NMJ NMJ 4
RIVR NMJ NMJ 3
RIVR NMJ NMJ 2
RMDDL NMJ NMJ 1
RMDDL NMJ NMJ 7
RMDDR NMJ NMJ 10
RMDL NMJ NMJ 9
RMDL NMJ NMJ 2
RMDR NMJ NMJ 3
RMDR NMJ NMJ 1
RMDVL NMJ NMJ 3
RMDVL NMJ NMJ 6
RMDVR NMJ NMJ 6
RMDVR NMJ NMJ 3
RMED NMJ NMJ 10
RMEL NMJ NMJ 12
RMER NMJ NMJ 15
RMEV NMJ NMJ 5
RMFL NMJ NMJ 2
RMFL NMJ NMJ 1
RMGL NMJ NMJ 3
RMGL NMJ NMJ 1
RMGR NMJ NMJ 3
RMHL NMJ NMJ 7
RMHL NMJ NMJ 1
RMHR NMJ NMJ 5
RMHR NMJ NMJ 2
SMBDL NMJ NMJ 3
SMBDL NMJ NMJ 5
SMBDR NMJ NMJ 3
SMBDR NMJ NMJ 7
SMBVL NMJ NMJ 3
SMBVL NMJ NMJ 3
SMBVR NMJ NMJ 3
SMBVR NMJ NMJ 3
SMDDL NMJ NMJ 4
SMDDL NMJ NMJ 1
SMDDR NMJ NMJ 3
SMDVL NMJ NMJ 3
SMDVR NMJ NMJ 3
SMDVR NMJ NMJ 1
URADL NMJ NMJ 1
URADL NMJ NMJ 5
URADR NMJ NMJ 2
URADR NMJ NMJ 5
URAVL NMJ NMJ 6
URAVL NMJ NMJ 3
URAVR NMJ NMJ 1
URAVR NMJ NMJ 7
VA01 NMJ NMJ 11
VA02 NMJ NMJ 19
VA03 NMJ NMJ 29
VA04 NMJ NMJ 25
VA05 NMJ NMJ 19
VA06 NMJ NMJ 20
VA07 NMJ NMJ 27
VA08 NMJ NMJ 23
VA09 NMJ NMJ 20
VA11 NMJ NMJ 18
VA12 NMJ NMJ 14
VB01 NMJ NMJ 5
VB02 NMJ NMJ 26
VB03 NMJ NMJ 35
VB04 NMJ NMJ 20
VB05 NMJ NMJ 22
VB06 NMJ NMJ 28
VB07 NMJ NMJ 2
VB08 NMJ NMJ 32
VB09 NMJ NMJ 24
VB10 NMJ NMJ 20
VB11 NMJ NMJ 14
VC01 NMJ NMJ 5
VC02 NMJ NMJ 9
VC02 NMJ NMJ 1
VC03 NMJ NMJ 8
VC04 NMJ NMJ 4
VC04 NMJ NMJ 3
VC05 NMJ NMJ 2
VC06 NMJ NMJ 1
VD01 NMJ NMJ 12
VD02 NMJ NMJ 22
VD03 NMJ NMJ 23
VD04 NMJ NMJ 25
VD05 NMJ NMJ 26
VD06 NMJ NMJ 27
VD07 NMJ NMJ 24
VD08 NMJ NMJ 25
VD09 NMJ NMJ 28
VD10 NMJ NMJ 22
VD11 NMJ NMJ 11
VD12 NMJ NMJ 13
VD13 NMJ NMJ 12
