# Supplementary material for: A Model for Improving the Learning Curves of Artificial Neural Networks
Source: PLoS One. 2016 Feb 22;11(2):e0149874. doi: 10.1371/journal.pone.0149874 (PMC4763452; doi:10.1371/journal.pone.0149874)
Supplement: S1 Dataset — (ZIP) [file pone.0149874.s004.zip › dataset/c_elegans_without_gap_junctions/log/c_elegans_neural_network_exists_2.log]

AVAL AS01 EJ 3
AVAR AS01 EJ 2
VA03 AS01 EJ 1
VD02 AS01 EJ 1
AVAR AS01 S 1
AVBR AS01 S 1
AVDL AS01 S 1
AVEL AS01 Sp 1
AVER AS01 S 1
AVER AS01 Sp 2
DA01 AS01 Rp 2
DB01 AS01 S 1
PVCL AS01 S 1
VD01 AS01 R 1
VD01 AS01 Rp 4
DA02 AS02 EJ 1
VA04 AS02 EJ 2
AVAL AS02 S 1
AVAR AS02 S 2
AVER AS02 Sp 2
DB01 AS02 Rp 1
DB01 AS02 S 1
DD01 AS02 Rp 1
PVCR AS02 S 1
RID AS02 Sp 1
VD02 AS02 R 4
VD02 AS02 Rp 6
AVAL AS03 EJ 2
AVAR AS03 EJ 1
DA02 AS03 EJ 1
VA05 AS03 EJ 2
AVAL AS03 S 1
AVAR AS03 S 1
AVBL AS03 S 1
AVBR AS03 S 1
AVER AS03 S 1
DA03 AS03 Rp 1
DB01 AS03 S 1
DD01 AS03 Rp 1
VD02 AS03 Rp 1
VD03 AS03 R 1
VD03 AS03 Rp 14
DA03 AS04 EJ 1
AS05 AS04 R 1
AVAL AS04 S 1
AVAR AS04 S 1
AVBL AS04 S 1
AVBR AS04 S 1
AVDL AS04 Sp 1
DA03 AS04 S 1
DB03 AS04 S 1
VD04 AS04 R 3
VD04 AS04 Rp 8
AS04 AS05 S 1
AVAL AS05 EJ 1
AVAR AS05 EJ 1
VA07 AS05 EJ 1
AVAL AS05 S 3
AVAR AS05 S 1
AVBL AS05 S 1
AVBR AS05 S 1
AVDL AS05 S 1
AVDR AS05 S 1
DB03 AS05 S 1
DD02 AS05 Rp 1
HSNR AS05 S 1
VD05 AS05 R 3
VD05 AS05 Rp 6
AVAL AS06 EJ 1
AVAR AS06 EJ 1
AVBR AS06 EJ 1
DA05 AS06 EJ 2
VA08 AS06 EJ 1
AVAR AS06 S 2
AVBL AS06 S 1
AVBR AS06 S 1
PLMR AS06 Sp 1
PVR AS06 S 1
VD06 AS06 R 3
VD06 AS06 Rp 10
AVAL AS07 EJ 6
AVAR AS07 EJ 5
AVBL AS07 EJ 2
AVBR AS07 EJ 2
AVAL AS07 S 8
AVAR AS07 S 3
AVBR AS07 S 1
AVAL AS08 EJ 4
AVAR AS08 EJ 3
AVAL AS08 S 5
AVAR AS08 S 6
AVAL AS09 EJ 4
AVAR AS09 EJ 1
DVB AS09 EJ 7
AVAL AS09 S 8
AVAR AS09 Rp 1
AVAR AS09 S 5
AVBL AS09 S 1
avfl avfr Rp 1
AS01 DA01 S 2
AVAL DA01 S 2
AVAR DA01 S 2
AVDL DA01 Sp 1
AVDR DA01 Sp 2
AVEL DA01 Sp 5
AVER DA01 Sp 5
AVM DA01 Sp 1
AVAL DA01 EJ 2
AVAR DA01 EJ 6
DA04 DA01 EJ 1
SABVL DA01 EJ 2
SABVR DA01 EJ 3
DD01 DA01 R 2
DD01 DA01 Rp 2
VD01 DA01 R 3
VD01 DA01 Rp 14
VD02 DA01 Rp 1
AVAL DA02 S 2
AVAR DA02 S 2
AVDL DA02 S 1
AVDR DA02 S 1
AVEL DA02 Sp 1
AVER DA02 S 1
AVER DA02 Sp 2
AVL DA02 S 1
AS02 DA02 EJ 1
AS03 DA02 EJ 1
AVAL DA02 EJ 2
AVAR DA02 EJ 2
SABVL DA02 EJ 1
VA01 DA02 EJ 2
DD01 DA02 Rp 1
DD01 DA02 S 2
PVCL DA02 S 1
VD01 DA02 R 2
VD02 DA02 R 2
VD02 DA02 Rp 9
VD03 DA02 R 3
VD03 DA02 Rp 2
AS03 DA03 S 1
AS04 DA03 R 1
AVAL DA03 S 6
AVAR DA03 S 3
AVDL DA03 S 4
AVDR DA03 S 1
AVDR DA03 Sp 1
AVEL DA03 S 1
AVEL DA03 Sp 2
AVER DA03 S 1
AS04 DA03 EJ 1
AVAR DA03 EJ 2
DA04 DA03 R 1
DA04 DA03 Rp 1
DA04 DA03 S 1
DB02 DA03 S 5
DB03 DA03 Rp 1
DD02 DA03 Rp 1
DD02 DA03 S 1
VD03 DA03 R 1
VD03 DA03 Rp 24
VD04 DA03 Rp 6
AVAL DA04 S 7
AVAR DA04 S 6
AVDL DA04 S 1
AVDL DA04 Sp 1
AVDR DA04 S 1
AVDR DA04 Sp 1
AVEL DA04 Sp 1
DA03 DA04 Rp 1
DA03 DA04 S 2
AVAL DA04 EJ 3
AVAR DA04 EJ 2
DA01 DA04 EJ 1
DB03 DA04 EJ 1
VB06 DA04 EJ 1
DB03 DA04 Rp 1
DD02 DA04 Rp 1
VD04 DA04 Rp 12
VD05 DA04 R 2
VD05 DA04 Rp 13
AVAL DA05 S 7
AVAR DA05 S 2
AVBR DA05 S 1
AVDL DA05 Sp 1
AVDR DA05 S 2
AS06 DA05 EJ 2
AVAL DA05 EJ 1
AVAR DA05 EJ 5
VA04 DA05 EJ 1
VA05 DA05 EJ 2
DB04 DA05 Rp 1
HSNR DA05 Sp 1
PVCL DA05 S 1
VD05 DA05 Rp 1
VD06 DA05 R 4
VD06 DA05 Rp 12
AVAL DA06 S 11
AVAR DA06 S 11
AVAL DA06 EJ 10
AVAR DA06 EJ 2
HSNR DA06 Sp 1
PVCL DA06 Sp 1
RID DA06 S 1
RID DA06 Sp 2
VD04 DA06 R 2
VD04 DA06 Rp 2
VD05 DA06 R 2
VD05 DA06 Rp 1
VD06 DA06 Rp 3
AVAL DA07 Sp 2
AVAR DA07 Sp 3
AVAL DA07 EJ 2
AVAL DA08 Sp 4
AVAR DA08 S 1
AVAR DA08 Sp 7
AVDL DA08 S 1
AVDR DA08 Sp 1
AVG DA08 Sp 1
AVAR DA08 EJ 1
DA09 DA08 EJ 1
DVB DA08 S 2
DVB DA08 Sp 2
PHAR DA08 Sp 1
PHBR DA08 Sp 1
VA12 DA08 S 3
AVAL DA09 S 2
AVAL DA09 Sp 1
AVAR DA09 Sp 2
AVDR DA09 S 1
DA08 DA09 EJ 1
PDA DA09 EJ 1
PHCL DA09 EJ 1
RID DA09 EJ 1
DD06 DA09 Rp 1
PDA DA09 Sp 1
PHCL DA09 Sp 7
PHCR DA09 Sp 2
PVCR DA09 Sp 1
PVR DA09 S 1
VA12 DA09 S 5
VD13 DA09 R 1
AS01 DB01 Rp 1
AS02 DB01 Rp 1
AS02 DB01 S 1
AS03 DB01 Rp 1
AIBR DB01 EJ 1
AVBR DB01 EJ 3
DB02 DB01 EJ 1
DB04 DB01 EJ 1
DVA DB01 EJ 1
RID DB01 EJ 1
RIS DB01 EJ 1
VB03 DB01 EJ 1
VB04 DB01 EJ 1
DD01 DB01 R 4
DD01 DB01 Rp 6
VD01 DB01 R 11
VD01 DB01 Rp 10
VD02 DB01 R 7
VD02 DB01 Rp 8
VD03 DB01 Rp 1
DA03 DB02 Rp 5
AVBR DB02 EJ 1
DB01 DB02 EJ 1
DB03 DB02 EJ 6
VB01 DB02 EJ 2
DD02 DB02 R 1
DD02 DB02 Rp 1
DVA DB02 Sp 1
PVCL DB02 S 3
PVCR DB02 S 1
PVR DB02 S 1
VD03 DB02 R 7
VD03 DB02 Rp 16
VD04 DB02 R 6
VD04 DB02 Rp 8
VD05 DB02 Rp 1
AS04 DB03 Rp 1
AS05 DB03 Rp 1
AVAR DB03 S 1
AVER DB03 Sp 1
DA03 DB03 S 1
DA04 DB03 S 1
AVBL DB03 EJ 1
AVBR DB03 EJ 1
DA04 DB03 EJ 1
DB02 DB03 EJ 6
DB04 DB03 EJ 1
DD02 DB03 Rp 4
DD03 DB03 Rp 10
DVA DB03 S 2
PVCL DB03 S 4
PVCR DB03 S 3
PVR DB03 S 1
VD04 DB03 Rp 9
VD05 DB03 R 3
VD05 DB03 Rp 23
VD06 DB03 R 1
VD06 DB03 Rp 6
AVDR DB04 S 1
DA05 DB04 S 1
AVBL DB04 EJ 1
AVBR DB04 EJ 1
DB01 DB04 EJ 1
DB03 DB04 EJ 1
VB02 DB04 EJ 1
VB04 DB04 EJ 1
DD03 DB04 Rp 3
DVA DB04 S 1
PVCL DB04 S 3
PVCR DB04 S 4
VC02 DB04 S 1
VD06 DB04 R 7
VD06 DB04 Rp 6
AVAL DB05 S 2
AVAR DB05 S 1
AVAR DB05 EJ 2
AVBL DB05 EJ 1
AVBR DB05 EJ 1
DVA DB05 Sp 1
PVCL DB05 S 2
PVCR DB05 S 1
AVAL DB06 Sp 1
AVAR DB06 S 5
AVAL DB06 EJ 3
AVBL DB06 EJ 2
AVBR DB06 EJ 1
DVA DB06 S 2
PVCL DB06 S 2
PVCR DB06 S 2
AVBL DB07 EJ 2
AVBR DB07 EJ 1
DVA DB07 S 1
DVA DB07 Sp 1
PVCL DB07 S 1
PVCL DB07 Sp 2
PVCR DB07 Sp 1
VA12 DB07 S 4
VD13 DB07 R 2
AS02 DD01 S 1
AS03 DD01 S 1
AVL DD01 S 1
DA01 DD01 S 4
DA02 DD01 Rp 2
DA02 DD01 S 1
DB01 DD01 S 10
AVBR DD01 EJ 1
DD02 DD01 EJ 1
VD01 DD01 EJ 4
VD02 DD01 EJ 2
PVNL DD01 Sp 2
PVQR DD01 Sp 1
RID DD01 S 3
RID DD01 Sp 1
VA01 DD01 S 9
VA02 DD01 S 13
VA03 DD01 S 18
VB01 DD01 Sp 1
VB02 DD01 S 20
VC01 DD01 S 7
VC02 DD01 S 6
VC03 DD01 S 2
VD01 DD01 S 1
VD02 DD01 Rp 1
VD02 DD01 S 1
AS05 DD02 S 1
DA03 DD02 Rp 1
DA03 DD02 S 1
DA04 DD02 S 1
DB02 DD02 S 2
DB03 DD02 S 4
DD01 DD02 EJ 1
DD03 DD02 EJ 2
VD04 DD02 EJ 2
PVPR DD02 Sp 1
RID DD02 S 3
RID DD02 Sp 1
VA03 DD02 S 11
VA04 DD02 S 21
VA05 DD02 S 5
VB02 DD02 S 1
VB03 DD02 S 37
VB04 DD02 S 6
VC01 DD02 S 6
VC02 DD02 S 4
VC03 DD02 S 4
VD03 DD02 Rp 1
VD04 DD02 R 1
DB03 DD03 S 10
DB04 DD03 S 3
DD02 DD03 EJ 2
DD04 DD03 EJ 1
PVNR DD03 S 1
RID DD03 S 1
RID DD03 Sp 2
VA05 DD03 S 13
VA06 DD03 S 24
VA07 DD03 S 3
VB04 DD03 S 16
VB05 DD03 S 27
VC01 DD03 S 6
VC02 DD03 S 9
VC03 DD03 S 5
DD03 DD04 EJ 1
VC03 DD04 EJ 1
VD08 DD04 EJ 1
VA07 DD04 S 12
VA08 DD04 S 21
VA09 DD04 S 3
VB06 DD04 S 30
VB07 DD04 S 2
VC03 DD04 S 12
VD08 DD04 S 1
VD10 DD05 EJ 1
PVDL DD05 S 1
VA09 DD05 S 15
VB08 DD05 R 1
VB08 DD05 S 30
VB09 DD05 S 8
VD09 DD05 R 1
VD10 DD05 S 1
AVL DD06 Sp 2
DA09 DD06 S 1
DVB DD06 Sp 3
PDA DD06 Sp 1
VA11 DD06 S 10
VA12 DD06 S 2
VB10 DD06 S 9
VB11 DD06 S 7
AVEL VA01 Sp 5
AVER VA01 Sp 1
AVM VA01 Sp 2
DD01 VA01 Rp 9
AVAL VA01 EJ 3
DA02 VA01 EJ 2
VB01 VA01 S 3
VD01 VA01 Rp 2
VD01 VA01 S 2
AVAL VA02 R 1
AVAL VA02 S 1
AVAR VA02 S 2
AVBL VA02 S 1
AVDR VA02 S 1
AVER VA02 Sp 1
DD01 VA02 Rp 13
DVA VA02 Sp 1
SABD VA02 S 1
AVAL VA02 EJ 4
SABD VA02 EJ 3
VD01 VA02 EJ 1
VD02 VA02 EJ 3
VA03 VA02 R 1
VA03 VA02 Rp 1
VB01 VA02 Rp 2
VB02 VA02 S 1
VD01 VA02 Rp 2
VD02 VA02 Rp 8
VD02 VA02 S 6
AVAL VA03 S 2
AVAR VA03 S 5
AVDR VA03 S 2
AVEL VA03 S 1
AVEL VA03 Sp 2
AVER VA03 S 2
DD01 VA03 R 1
DD01 VA03 Rp 17
DD02 VA03 Rp 11
VA02 VA03 S 2
AS01 VA03 EJ 1
AVAL VA03 EJ 1
AVAR VA03 EJ 2
SABD VA03 EJ 2
VA04 VA03 Rp 1
VB01 VA03 S 1
VD02 VA03 Rp 3
VD03 VA03 Rp 3
VD03 VA03 S 2
AVAL VA04 S 2
AVAR VA04 S 2
AVBR VA04 S 1
AVDL VA04 R 1
AVER VA04 Sp 1
DD02 VA04 Rp 21
VA03 VA04 S 1
AS02 VA04 EJ 2
AVAL VA04 EJ 1
AVAR VA04 EJ 3
DA05 VA04 EJ 1
SABD VA04 EJ 1
VB03 VA04 R 1
VB03 VA04 Rp 1
VB03 VA04 S 1
VD04 VA04 Rp 3
AVAL VA05 S 3
AVAR VA05 S 1
AVDL VA05 S 1
AVDL VA05 Sp 1
AVER VA05 S 1
DD02 VA05 Rp 5
DD03 VA05 R 1
DD03 VA05 Rp 12
AS03 VA05 EJ 2
AVAL VA05 EJ 5
AVAR VA05 EJ 3
DA05 VA05 EJ 2
VD05 VA05 Rp 2
VD05 VA05 S 2
AVAL VA06 S 4
AVAR VA06 S 3
AVDR VA06 Sp 1
DD03 VA06 R 9
DD03 VA06 Rp 15
HSNR VA06 Sp 1
AVAL VA06 EJ 6
AVAR VA06 EJ 2
VB05 VA06 Rp 2
VD05 VA06 Rp 1
VD06 VA06 Rp 2
VD06 VA06 S 1
AVBL VA07 S 1
DD03 VA07 Rp 3
DD04 VA07 Rp 12
AS05 VA07 EJ 1
AVAL VA07 EJ 2
AVAR VA07 EJ 4
VB03 VA07 EJ 1
VD07 VA07 Rp 9
AVAL VA08 S 9
AVAR VA08 S 11
AVAR VA08 Sp 1
DD04 VA08 R 5
DD04 VA08 Rp 16
AS06 VA08 EJ 1
AVAL VA08 EJ 10
AVAR VA08 EJ 4
AVBR VA08 EJ 1
PDER VA08 EJ 1
PVCR VA08 EJ 2
VA08 VA08 EJ 1
VB08 VA08 EJ 3
VB09 VA08 EJ 3
VD08 VA08 EJ 1
VA09 VA08 R 1
VB06 VA08 Rp 1
VB06 VA08 S 1
VB08 VA08 R 1
VD07 VA08 Rp 5
VD08 VA08 R 3
VD08 VA08 Rp 2
VD08 VA08 S 4
AVAL VA09 S 7
AVAR VA09 S 4
AVAR VA09 Sp 2
AVBR VA09 S 1
DD04 VA09 Rp 3
DD05 VA09 R 15
PDEL VA09 S 1
PVDR VA09 S 1
PVT VA09 R 1
VA08 VA09 S 1
AVAL VA09 EJ 1
AVBR VA09 EJ 1
DVB VA09 EJ 1
DVC VA09 EJ 1
PVCR VA09 EJ 1
VB08 VA09 EJ 1
VB09 VA09 EJ 4
VD07 VA09 EJ 1
VB08 VA09 R 4
VB08 VA09 Rp 2
VB08 VA09 S 9
VD09 VA09 R 9
VD09 VA09 Rp 1
AIBR VB01 Rp 1
AIBR VB01 Sp 3
AVFL VB01 S 1
AVFL VB01 Sp 0
DD01 VB01 Rp 1
DVA VB01 Rp 1
DVA VB01 Sp 1
FLPR VB01 S 1
FLPR VB01 Sp 0
RIML VB01 Rp 2
RMFL VB01 Rp 2
SAADL VB01 R 7
SAADL VB01 Rp 2
SAADR VB01 R 2
SAADR VB01 Rp 2
SABD VB01 R 1
VA01 VB01 Rp 3
VA02 VB01 S 2
VA03 VB01 Rp 1
AVBL VB01 EJ 1
AVKL VB01 EJ 4
DB02 VB01 EJ 2
SMDVR VB01 EJ 1
VB02 VB01 EJ 4
VD01 VB01 Rp 3
VD02 VB01 R 1
AIZL VB02 Sp 1
AVBL VB02 S 1
DD01 VB02 R 3
DD01 VB02 Rp 17
DD02 VB02 Rp 1
VA02 VB02 Rp 1
AVBL VB02 EJ 3
AVBR VB02 EJ 1
DB04 VB02 EJ 1
RIGL VB02 EJ 1
VB01 VB02 EJ 4
VB03 VB02 EJ 1
VB05 VB02 EJ 1
VB07 VB02 EJ 2
VC02 VB02 Rp 1
VD02 VB02 Rp 9
VD02 VB02 S 3
VD03 VB02 Rp 3
VD03 VB02 S 2
DD02 VB03 R 6
DD02 VB03 Rp 31
PVCL VB03 S 1
VA04 VB03 Rp 1
VA04 VB03 S 2
AVBR VB03 EJ 1
DB01 VB03 EJ 1
VA07 VB03 EJ 1
VB02 VB03 EJ 1
DD02 VB04 R 2
DD02 VB04 Rp 4
DD03 VB04 R 14
DD03 VB04 Rp 2
PVCL VB04 S 1
PVCR VB04 S 3
AVBL VB04 EJ 1
AVBR VB04 EJ 1
DB01 VB04 EJ 1
DB04 VB04 EJ 1
VB05 VB04 EJ 1
VD05 VB04 S 2
DD03 VB05 R 6
DD03 VB05 Rp 21
PVCL VB05 S 1
VA06 VB05 S 2
AVBL VB05 EJ 1
VB02 VB05 EJ 1
VB04 VB05 EJ 1
VB06 VB05 EJ 1
VD06 VB05 R 1
VD06 VB05 Rp 6
VD06 VB05 S 2
DD04 VB06 Rp 30
PVCL VB06 S 2
PVCR VB06 S 2
VA08 VB06 Rp 1
VA08 VB06 S 1
AVBL VB06 EJ 1
AVBR VB06 EJ 2
DA04 VB06 EJ 1
VB05 VB06 EJ 1
VB07 VB06 R 1
VD06 VB06 R 1
VD07 VB06 Rp 8
DD04 VB07 Rp 2
PVCR VB07 S 3
VB06 VB07 S 1
AVBL VB07 EJ 2
AVBR VB07 EJ 2
VB02 VB07 EJ 2
DD05 VB08 R 23
DD05 VB08 Rp 7
DD05 VB08 S 1
PVCL VB08 S 1
PVCR VB08 S 1
VA08 VB08 S 1
VA09 VB08 R 5
VA09 VB08 Rp 4
VA09 VB08 S 6
AVBL VB08 EJ 7
AVBR VB08 EJ 3
VA08 VB08 EJ 3
VA09 VB08 EJ 1
VB09 VB08 EJ 3
VB09 VB08 R 1
VB09 VB08 Rp 2
VB09 VB08 S 1
VD09 VB08 R 5
VD09 VB08 Rp 5
VD10 VB08 R 1
DD05 VB09 R 5
DD05 VB09 Rp 3
VB08 VB09 R 1
VB08 VB09 S 3
AVAL VB09 EJ 5
AVAR VB09 EJ 4
AVBL VB09 EJ 1
AVBR VB09 EJ 6
DVB VB09 EJ 1
PVCL VB09 EJ 2
VA08 VB09 EJ 3
VA09 VB09 EJ 4
VB08 VB09 EJ 3
VD10 VB09 R 4
VD10 VB09 Rp 1
VD10 VB09 S 2
AVL VC01 Rp 2
DD01 VC01 R 4
DD01 VC01 Rp 3
DD02 VC01 R 2
DD02 VC01 Rp 4
DD03 VC01 R 2
DD03 VC01 Rp 4
DVC VC01 R 1
PVT VC01 R 2
VC02 VC01 EJ 6
VC03 VC01 EJ 2
VC02 VC01 Rp 3
VC02 VC01 S 4
VD01 VC01 EJ 1
VC03 VC01 Rp 1
VC03 VC01 S 2
VC04 VC01 S 1
VD01 VC01 R 1
VD01 VC01 Rp 3
VD02 VC01 R 1
VD03 VC01 Rp 1
VD04 VC01 Rp 2
VD05 VC01 R 2
VD05 VC01 Rp 3
VD06 VC01 Rp 1
DB04 VC02 Rp 1
DD01 VC02 R 2
DD01 VC02 Rp 4
DD02 VC02 Rp 4
DD03 VC02 R 5
DD03 VC02 Rp 4
DVC VC02 R 1
HSNR VC02 S 1
HSNR VC02 Sp 2
PVCR VC02 Rp 1
PVNR VC02 S 1
PVNR VC02 Sp 1
PVQR VC02 R 1
PVT VC02 R 2
VB02 VC02 S 1
VC01 VC02 Rp 4
VC01 VC02 S 3
VC01 VC02 EJ 6
VC03 VC02 EJ 2
VC03 VC02 Rp 4
VC03 VC02 S 1
VD01 VC02 Rp 2
VD02 VC02 R 1
VD02 VC02 Rp 1
VD04 VC02 R 1
VD04 VC02 Rp 4
VD05 VC02 Rp 5
VD06 VC02 R 1
AVBL VC03 S 1
AVL VC03 Rp 1
DD01 VC03 R 1
DD01 VC03 Rp 1
DD02 VC03 Rp 4
DD03 VC03 R 1
DD03 VC03 Rp 4
DD04 VC03 R 2
DD04 VC03 Rp 10
DVC VC03 R 1
HSNR VC03 R 1
HSNR VC03 S 1
PVNR VC03 R 1
PVNR VC03 Sp 1
PVPR VC03 R 1
PVQR VC03 R 4
VC01 VC03 Rp 2
VC01 VC03 S 1
VC02 VC03 Rp 1
VC02 VC03 S 4
DD04 VC03 EJ 1
VC01 VC03 EJ 2
VC02 VC03 EJ 2
VC04 VC03 EJ 1
VC05 VC03 EJ 2
VC04 VC03 S 4
VC05 VC03 S 1
VD01 VC03 Rp 1
VD02 VC03 R 1
VD03 VC03 Rp 1
VD04 VC03 Rp 2
VD05 VC03 R 3
VD05 VC03 Rp 1
VD06 VC03 R 3
VD06 VC03 Rp 1
VD07 VC03 Rp 5
AVBL VC04 Rp 1
AVHR VC04 R 1
VC01 VC04 R 1
VC03 VC04 R 3
VC03 VC04 Rp 1
AVFR VC04 EJ 1
VC03 VC04 EJ 1
VC05 VC04 EJ 1
VC05 VC04 R 1
VC05 VC04 S 1
AVFL VC05 R 1
AVFR VC05 R 1
DVC VC05 R 2
HSNL VC05 R 1
HSNL VC05 S 3
OLLR VC05 R 1
PVT VC05 R 1
URBL VC05 R 3
VC03 VC05 R 1
VC04 VC05 Rp 1
VC04 VC05 S 1
VC03 VC05 EJ 2
VC04 VC05 EJ 1
AS01 VD01 S 5
AVHL VD01 Sp 1
DA01 VD01 S 17
DA02 VD01 S 2
DB01 VD01 S 21
DD01 VD01 Rp 1
PVQR VD01 Sp 1
VA01 VD01 Rp 2
VA01 VD01 S 2
VA02 VD01 S 2
VB01 VD01 S 3
VC01 VD01 S 4
VC02 VD01 S 2
VC03 VD01 S 1
DD01 VD01 EJ 4
DVC VD01 EJ 5
RIFL VD01 EJ 1
RIGL VD01 EJ 2
SMDDR VD01 EJ 1
VA02 VD01 EJ 1
VC01 VD01 EJ 1
VD02 VD01 EJ 7
AS02 VD02 S 10
AS03 VD02 S 1
AVEL VD02 Sp 1
DA01 VD02 S 1
DA02 VD02 S 11
DB01 VD02 S 15
DD01 VD02 Rp 1
DD01 VD02 S 1
VA02 VD02 Rp 6
VA02 VD02 S 8
VA03 VD02 S 3
VB01 VD02 S 1
VB02 VD02 Rp 3
VB02 VD02 S 9
VC01 VD02 S 1
VC02 VD02 S 2
VC03 VD02 S 1
AS01 VD02 EJ 1
DD01 VD02 EJ 2
VA02 VD02 EJ 3
VD01 VD02 EJ 7
VD03 VD02 EJ 2
AS03 VD03 S 15
AVBR VD03 S 1
AVEL VD03 Sp 1
DA02 VD03 S 5
DA03 VD03 S 25
DB01 VD03 S 1
DB02 VD03 S 23
DD02 VD03 S 1
VA03 VD03 Rp 2
VA03 VD03 S 3
VB02 VD03 Rp 2
VB02 VD03 S 3
VC01 VD03 S 1
VC03 VD03 S 1
PVPL VD03 EJ 1
VD02 VD03 EJ 2
VD04 VD03 EJ 1
AS04 VD04 S 11
DA03 VD04 S 6
DA04 VD04 S 12
DA06 VD04 S 4
DB02 VD04 S 14
DB03 VD04 S 9
DD02 VD04 S 1
HSNR VD04 S 2
VA04 VD04 S 3
VC01 VD04 S 2
VC02 VD04 S 5
VC03 VD04 S 2
DD02 VD04 EJ 2
PVPR VD04 EJ 1
VD03 VD04 EJ 1
VD05 VD04 EJ 1
AS05 VD05 S 9
AVAR VD05 R 1
DA04 VD05 S 15
DA05 VD05 S 1
DA06 VD05 S 3
DB02 VD05 S 1
DB03 VD05 S 26
RID VD05 S 1
RID VD05 Sp 1
VA05 VD05 R 1
VA05 VD05 Rp 1
VA05 VD05 S 2
VA06 VD05 S 1
VB04 VD05 Rp 2
VC01 VD05 S 5
VC02 VD05 S 5
VC03 VD05 S 4
PVPR VD05 EJ 1
VD04 VD05 EJ 1
VD06 VD05 EJ 2
AS06 VD06 S 13
AVAL VD06 R 1
DA05 VD06 S 16
DA06 VD06 S 3
DB03 VD06 S 7
DB04 VD06 S 13
PVNR VD06 S 1
VA06 VD06 R 1
VA06 VD06 S 2
VB05 VD06 R 2
VB05 VD06 S 7
VB06 VD06 S 1
VC01 VD06 S 1
VC02 VD06 S 1
VC03 VD06 S 4
VD05 VD06 EJ 2
VD07 VD06 EJ 1
PVNR VD07 S 1
VA07 VD07 S 9
VA08 VD07 S 5
VB06 VD07 S 8
VC03 VD07 S 5
VA09 VD07 EJ 1
VD06 VD07 EJ 1
DD04 VD08 Rp 1
VA08 VD08 R 1
VA08 VD08 Rp 3
VA08 VD08 S 5
DD04 VD08 EJ 1
VA08 VD08 EJ 1
DD05 VD09 S 1
VA09 VD09 S 10
VB08 VD09 S 10
PDER VD09 EJ 1
VD10 VD09 EJ 5
AS02 NMJ NMJ 11
AS03 NMJ NMJ 12
AS04 NMJ NMJ 9
AS05 NMJ NMJ 10
AS06 NMJ NMJ 10
AS09 NMJ NMJ 1
AS11 NMJ NMJ 2
AVFL NMJ NMJ 2
AVFR NMJ NMJ 4
AVKR NMJ NMJ 1
AVKR NMJ NMJ 1
AVL NMJ NMJ 10
DA01 NMJ NMJ 16
DA02 NMJ NMJ 15
DA03 NMJ NMJ 30
DA04 NMJ NMJ 26
DA05 NMJ NMJ 17
DA06 NMJ NMJ 6
VC01 NMJ NMJ 1
VC03 NMJ NMJ 3
AS01 NMJ NMJ 13
DA09 NMJ NMJ 1
DB01 NMJ NMJ 3
DB02 NMJ NMJ 24
DB03 NMJ NMJ 25
DB04 NMJ NMJ 6
DD01 NMJ NMJ 34
DD02 NMJ NMJ 28
DD03 NMJ NMJ 32
DD05 NMJ NMJ 1
DD06 NMJ NMJ 1
DVB NMJ NMJ 1
DVB NMJ NMJ 4
HSNL NMJ NMJ 7
HSNR NMJ NMJ 5
HSNR NMJ NMJ 1
IL1DL NMJ NMJ 1
IL1DL NMJ NMJ 4
IL1DR NMJ NMJ 1
IL1DR NMJ NMJ 6
IL1L NMJ NMJ 1
IL1L NMJ NMJ 12
IL1R NMJ NMJ 1
IL1R NMJ NMJ 12
IL1VL NMJ NMJ 3
IL1VL NMJ NMJ 6
IL1VR NMJ NMJ 1
IL1VR NMJ NMJ 9
PDA NMJ NMJ 2
PDB NMJ NMJ 2
PLNL NMJ NMJ 1
PVNL NMJ NMJ 1
PVNL NMJ NMJ 2
PVNR NMJ NMJ 2
PVNR NMJ NMJ 1
RID NMJ NMJ 2
RID NMJ NMJ 1
RIML NMJ NMJ 3
RIML NMJ NMJ 1
RIMR NMJ NMJ 3
RIMR NMJ NMJ 1
RIVL NMJ NMJ 4
RIVR NMJ NMJ 3
RIVR NMJ NMJ 2
RMDDL NMJ NMJ 1
RMDDL NMJ NMJ 7
RMDDR NMJ NMJ 10
RMDL NMJ NMJ 9
RMDL NMJ NMJ 2
RMDR NMJ NMJ 3
RMDR NMJ NMJ 1
RMDVL NMJ NMJ 3
RMDVL NMJ NMJ 6
RMDVR NMJ NMJ 6
RMDVR NMJ NMJ 3
RMED NMJ NMJ 10
RMEL NMJ NMJ 12
RMER NMJ NMJ 15
RMEV NMJ NMJ 5
RMFL NMJ NMJ 2
RMFL NMJ NMJ 1
RMGL NMJ NMJ 3
RMGL NMJ NMJ 1
RMGR NMJ NMJ 3
RMHL NMJ NMJ 7
RMHL NMJ NMJ 1
RMHR NMJ NMJ 5
RMHR NMJ NMJ 2
SMBDL NMJ NMJ 3
SMBDL NMJ NMJ 5
SMBDR NMJ NMJ 3
SMBDR NMJ NMJ 7
SMBVL NMJ NMJ 3
SMBVL NMJ NMJ 3
SMBVR NMJ NMJ 3
SMBVR NMJ NMJ 3
SMDDL NMJ NMJ 4
SMDDL NMJ NMJ 1
SMDDR NMJ NMJ 3
SMDVL NMJ NMJ 3
SMDVR NMJ NMJ 3
SMDVR NMJ NMJ 1
URADL NMJ NMJ 1
URADL NMJ NMJ 5
URADR NMJ NMJ 2
URADR NMJ NMJ 5
URAVL NMJ NMJ 6
URAVL NMJ NMJ 3
URAVR NMJ NMJ 1
URAVR NMJ NMJ 7
VA01 NMJ NMJ 11
VA02 NMJ NMJ 19
VA03 NMJ NMJ 29
VA04 NMJ NMJ 25
VA05 NMJ NMJ 19
VA06 NMJ NMJ 20
VA07 NMJ NMJ 27
VA08 NMJ NMJ 23
VA09 NMJ NMJ 20
VA11 NMJ NMJ 18
VA12 NMJ NMJ 14
VB01 NMJ NMJ 5
VB02 NMJ NMJ 26
VB03 NMJ NMJ 35
VB04 NMJ NMJ 20
VB05 NMJ NMJ 22
VB06 NMJ NMJ 28
VB07 NMJ NMJ 2
VB08 NMJ NMJ 32
VB09 NMJ NMJ 24
VB10 NMJ NMJ 20
VB11 NMJ NMJ 14
VC01 NMJ NMJ 5
VC02 NMJ NMJ 9
VC02 NMJ NMJ 1
VC03 NMJ NMJ 8
VC04 NMJ NMJ 4
VC04 NMJ NMJ 3
VC05 NMJ NMJ 2
VC06 NMJ NMJ 1
VD01 NMJ NMJ 12
VD02 NMJ NMJ 22
VD03 NMJ NMJ 23
VD04 NMJ NMJ 25
VD05 NMJ NMJ 26
VD06 NMJ NMJ 27
VD07 NMJ NMJ 24
VD08 NMJ NMJ 25
VD09 NMJ NMJ 28
VD10 NMJ NMJ 22
VD11 NMJ NMJ 11
VD12 NMJ NMJ 13
VD13 NMJ NMJ 12
