# Supplementary material for: A Model for Improving the Learning Curves of Artificial Neural Networks
Source: PLoS One. 2016 Feb 22;11(2):e0149874. doi: 10.1371/journal.pone.0149874 (PMC4763452; doi:10.1371/journal.pone.0149874)
Supplement: S1 Dataset — (ZIP) [file pone.0149874.s004.zip › dataset/c_elegans_without_gap_junctions/log/c_elegans_neural_network_exists_1.log]

DB01 AIBR EJ 1
VB01 AIBR Rp 3
VB01 AIBR Sp 1
VB02 AIZL Rp 1
VA03 AS01 EJ 1
VD02 AS01 EJ 1
DA01 AS01 Rp 2
DB01 AS01 S 1
VD01 AS01 R 1
VD01 AS01 Rp 4
DA02 AS02 EJ 1
VA04 AS02 EJ 2
DB01 AS02 Rp 1
DB01 AS02 S 1
DD01 AS02 Rp 1
VD02 AS02 R 4
VD02 AS02 Rp 6
DA02 AS03 EJ 1
VA05 AS03 EJ 2
DA03 AS03 Rp 1
DB01 AS03 S 1
DD01 AS03 Rp 1
VD02 AS03 Rp 1
VD03 AS03 R 1
VD03 AS03 Rp 14
DA03 AS04 EJ 1
AS05 AS04 R 1
DA03 AS04 S 1
DB03 AS04 S 1
VD04 AS04 R 3
VD04 AS04 Rp 8
AS04 AS05 S 1
VA07 AS05 EJ 1
DB03 AS05 S 1
DD02 AS05 Rp 1
VD05 AS05 R 3
VD05 AS05 Rp 6
DA05 AS06 EJ 2
VA08 AS06 EJ 1
VD06 AS06 R 3
VD06 AS06 Rp 10
AS02 AVAL Rp 1
AS03 AVAL Rp 1
AS04 AVAL R 1
AS05 AVAL Rp 3
AS07 AVAL R 7
AS07 AVAL Rp 1
AS08 AVAL R 5
AS09 AVAL R 8
AS01 AVAL EJ 3
AS03 AVAL EJ 2
AS05 AVAL EJ 1
AS06 AVAL EJ 1
AS07 AVAL EJ 6
AS08 AVAL EJ 4
AS09 AVAL EJ 4
DA01 AVAL EJ 2
DA02 AVAL EJ 2
DA04 AVAL EJ 3
DA05 AVAL EJ 1
DA06 AVAL EJ 10
DA07 AVAL EJ 2
DB06 AVAL EJ 3
VA01 AVAL EJ 3
VA02 AVAL EJ 4
VA03 AVAL EJ 1
VA04 AVAL EJ 1
VA05 AVAL EJ 5
VA06 AVAL EJ 6
VA07 AVAL EJ 2
VA08 AVAL EJ 10
VA09 AVAL EJ 1
VB09 AVAL EJ 5
DA01 AVAL R 1
DA01 AVAL Rp 1
DA02 AVAL R 1
DA02 AVAL Rp 1
DA03 AVAL R 1
DA03 AVAL Rp 5
DA04 AVAL R 1
DA04 AVAL Rp 6
DA05 AVAL R 2
DA05 AVAL Rp 5
DA06 AVAL Rp 11
DA07 AVAL Rp 2
DA08 AVAL Rp 4
DA09 AVAL R 2
DA09 AVAL Rp 1
DB05 AVAL R 1
DB05 AVAL Rp 1
DB06 AVAL Rp 1
VA02 AVAL Rp 1
VA02 AVAL S 1
VA03 AVAL Rp 2
VA04 AVAL Rp 2
VA05 AVAL Rp 3
VA06 AVAL Rp 4
VA08 AVAL R 6
VA08 AVAL Rp 3
VA09 AVAL R 7
VD06 AVAL S 1
AS01 AVAR Rp 1
AS02 AVAR R 1
AS02 AVAR Rp 1
AS03 AVAR Rp 1
AS04 AVAR Rp 1
AS05 AVAR Rp 1
AS06 AVAR Rp 2
AS07 AVAR R 3
AS08 AVAR R 5
AS08 AVAR Rp 1
AS09 AVAR R 3
AS09 AVAR Rp 2
AS09 AVAR S 1
AS01 AVAR EJ 2
AS03 AVAR EJ 1
AS05 AVAR EJ 1
AS06 AVAR EJ 1
AS07 AVAR EJ 5
AS08 AVAR EJ 3
AS09 AVAR EJ 1
DA01 AVAR EJ 6
DA02 AVAR EJ 2
DA03 AVAR EJ 2
DA04 AVAR EJ 2
DA05 AVAR EJ 5
DA06 AVAR EJ 2
DA08 AVAR EJ 1
DB05 AVAR EJ 2
VA03 AVAR EJ 2
VA04 AVAR EJ 3
VA05 AVAR EJ 3
VA06 AVAR EJ 2
VA07 AVAR EJ 4
VA08 AVAR EJ 4
VB09 AVAR EJ 4
DA01 AVAR R 1
DA01 AVAR Rp 1
DA02 AVAR Rp 2
DA03 AVAR R 1
DA03 AVAR Rp 2
DA04 AVAR R 2
DA04 AVAR Rp 4
DA05 AVAR Rp 2
DA06 AVAR R 2
DA06 AVAR Rp 9
DA07 AVAR Rp 3
DA08 AVAR R 1
DA08 AVAR Rp 7
DA09 AVAR Rp 2
DB03 AVAR Rp 1
DB05 AVAR Rp 1
DB06 AVAR R 2
DB06 AVAR Rp 3
VA02 AVAR R 1
VA02 AVAR Rp 1
VA03 AVAR R 1
VA03 AVAR Rp 4
VA04 AVAR Rp 2
VA05 AVAR Rp 1
VA06 AVAR Rp 3
VA08 AVAR R 9
VA08 AVAR Rp 3
VA09 AVAR R 4
VA09 AVAR Rp 2
VD05 AVAR S 1
AS03 AVBL R 1
AS04 AVBL R 1
AS05 AVBL R 1
AS06 AVBL R 1
AS09 AVBL R 1
AS07 AVBL EJ 2
DB03 AVBL EJ 1
DB04 AVBL EJ 1
DB05 AVBL EJ 1
DB06 AVBL EJ 2
DB07 AVBL EJ 2
VB01 AVBL EJ 1
VB02 AVBL EJ 3
VB04 AVBL EJ 1
VB05 AVBL EJ 1
VB06 AVBL EJ 1
VB07 AVBL EJ 2
VB08 AVBL EJ 7
VB09 AVBL EJ 1
VA02 AVBL R 1
VA07 AVBL R 1
VB02 AVBL R 1
VC03 AVBL R 1
VC04 AVBL S 1
AS01 AVBR R 1
AS03 AVBR R 1
AS04 AVBR R 1
AS05 AVBR Rp 1
AS06 AVBR R 1
AS07 AVBR Rp 1
AS06 AVBR EJ 1
AS07 AVBR EJ 2
DB01 AVBR EJ 3
DB02 AVBR EJ 1
DB03 AVBR EJ 1
DB04 AVBR EJ 1
DB05 AVBR EJ 1
DB06 AVBR EJ 1
DB07 AVBR EJ 1
DD01 AVBR EJ 1
VA08 AVBR EJ 1
VA09 AVBR EJ 1
VB02 AVBR EJ 1
VB03 AVBR EJ 1
VB04 AVBR EJ 1
VB06 AVBR EJ 2
VB07 AVBR EJ 2
VB08 AVBR EJ 3
VB09 AVBR EJ 6
DA05 AVBR Rp 1
VA04 AVBR Rp 1
VA09 AVBR R 1
VD03 AVBR R 1
AS01 AVDL R 1
AS04 AVDL Rp 1
AS05 AVDL R 1
DA01 AVDL Rp 1
DA02 AVDL R 1
DA03 AVDL R 4
DA04 AVDL R 1
DA04 AVDL Rp 1
DA05 AVDL Rp 1
DA08 AVDL R 1
VA04 AVDL S 1
VA05 AVDL R 1
VA05 AVDL Rp 1
AS05 AVDR R 1
DA01 AVDR Rp 2
DA02 AVDR R 1
DA03 AVDR R 1
DA03 AVDR Rp 1
DA04 AVDR R 1
DA04 AVDR Rp 1
DA05 AVDR R 2
DA08 AVDR Rp 1
DA09 AVDR R 1
DB04 AVDR R 1
VA02 AVDR R 1
VA03 AVDR R 2
VA06 AVDR Rp 1
AS01 AVEL Rp 1
DA01 AVEL Rp 5
DA02 AVEL Rp 1
DA03 AVEL R 1
DA03 AVEL Rp 2
DA04 AVEL Rp 1
VA01 AVEL Rp 5
VA03 AVEL R 1
VA03 AVEL Rp 2
VD02 AVEL Rp 1
VD03 AVEL Rp 1
AS01 AVER R 1
AS01 AVER Rp 2
AS02 AVER Rp 2
AS03 AVER R 1
DA01 AVER Rp 5
DA02 AVER R 1
DA02 AVER Rp 2
DA03 AVER R 1
DB03 AVER Rp 1
VA01 AVER Rp 1
VA02 AVER Rp 1
VA03 AVER R 2
VA04 AVER Rp 1
VA05 AVER R 1
VB01 AVFL R 1
VB01 AVFL Rp 0
VC05 AVFL S 1
avfl avfr Rp 1
VC04 AVFR EJ 1
VC05 AVFR S 1
DA08 AVG Rp 1
VD01 AVHL Rp 1
VC04 AVHR S 1
VB01 AVKL EJ 4
DA02 AVL R 1
DD01 AVL R 1
DD06 AVL Rp 2
VC01 AVL Sp 2
VC03 AVL Sp 1
DA01 AVM Rp 1
VA01 AVM Rp 2
AS01 DA01 S 2
DA04 DA01 EJ 1
DD01 DA01 R 2
DD01 DA01 Rp 2
VD01 DA01 R 3
VD01 DA01 Rp 14
VD02 DA01 Rp 1
AS02 DA02 EJ 1
AS03 DA02 EJ 1
VA01 DA02 EJ 2
DD01 DA02 Rp 1
DD01 DA02 S 2
VD01 DA02 R 2
VD02 DA02 R 2
VD02 DA02 Rp 9
VD03 DA02 R 3
VD03 DA02 Rp 2
AS03 DA03 S 1
AS04 DA03 R 1
AS04 DA03 EJ 1
DA04 DA03 R 1
DA04 DA03 Rp 1
DA04 DA03 S 1
DB02 DA03 S 5
DB03 DA03 Rp 1
DD02 DA03 Rp 1
DD02 DA03 S 1
VD03 DA03 R 1
VD03 DA03 Rp 24
VD04 DA03 Rp 6
DA03 DA04 Rp 1
DA03 DA04 S 2
DA01 DA04 EJ 1
DB03 DA04 EJ 1
VB06 DA04 EJ 1
DB03 DA04 Rp 1
DD02 DA04 Rp 1
VD04 DA04 Rp 12
VD05 DA04 R 2
VD05 DA04 Rp 13
AS06 DA05 EJ 2
VA04 DA05 EJ 1
VA05 DA05 EJ 2
DB04 DA05 Rp 1
VD05 DA05 Rp 1
VD06 DA05 R 4
VD06 DA05 Rp 12
VD04 DA06 R 2
VD04 DA06 Rp 2
VD05 DA06 R 2
VD05 DA06 Rp 1
VD06 DA06 Rp 3
DA09 DA08 EJ 1
DA08 DA09 EJ 1
DD06 DA09 Rp 1
AS01 DB01 Rp 1
AS02 DB01 Rp 1
AS02 DB01 S 1
AS03 DB01 Rp 1
DB02 DB01 EJ 1
DB04 DB01 EJ 1
VB03 DB01 EJ 1
VB04 DB01 EJ 1
DD01 DB01 R 4
DD01 DB01 Rp 6
VD01 DB01 R 11
VD01 DB01 Rp 10
VD02 DB01 R 7
VD02 DB01 Rp 8
VD03 DB01 Rp 1
DA03 DB02 Rp 5
DB01 DB02 EJ 1
DB03 DB02 EJ 6
VB01 DB02 EJ 2
DD02 DB02 R 1
DD02 DB02 Rp 1
VD03 DB02 R 7
VD03 DB02 Rp 16
VD04 DB02 R 6
VD04 DB02 Rp 8
VD05 DB02 Rp 1
AS04 DB03 Rp 1
AS05 DB03 Rp 1
DA03 DB03 S 1
DA04 DB03 S 1
DA04 DB03 EJ 1
DB02 DB03 EJ 6
DB04 DB03 EJ 1
DD02 DB03 Rp 4
DD03 DB03 Rp 10
VD04 DB03 Rp 9
VD05 DB03 R 3
VD05 DB03 Rp 23
VD06 DB03 R 1
VD06 DB03 Rp 6
DA05 DB04 S 1
DB01 DB04 EJ 1
DB03 DB04 EJ 1
VB02 DB04 EJ 1
VB04 DB04 EJ 1
DD03 DB04 Rp 3
VC02 DB04 S 1
VD06 DB04 R 7
VD06 DB04 Rp 6
AS02 DD01 S 1
AS03 DD01 S 1
DA01 DD01 S 4
DA02 DD01 Rp 2
DA02 DD01 S 1
DB01 DD01 S 10
DD02 DD01 EJ 1
VD01 DD01 EJ 4
VD02 DD01 EJ 2
VA01 DD01 S 9
VA02 DD01 S 13
VA03 DD01 S 18
VB01 DD01 Sp 1
VB02 DD01 S 20
VC01 DD01 S 7
VC02 DD01 S 6
VC03 DD01 S 2
VD01 DD01 S 1
VD02 DD01 Rp 1
VD02 DD01 S 1
AS05 DD02 S 1
DA03 DD02 Rp 1
DA03 DD02 S 1
DA04 DD02 S 1
DB02 DD02 S 2
DB03 DD02 S 4
DD01 DD02 EJ 1
DD03 DD02 EJ 2
VD04 DD02 EJ 2
VA03 DD02 S 11
VA04 DD02 S 21
VA05 DD02 S 5
VB02 DD02 S 1
VB03 DD02 S 37
VB04 DD02 S 6
VC01 DD02 S 6
VC02 DD02 S 4
VC03 DD02 S 4
VD03 DD02 Rp 1
VD04 DD02 R 1
DB03 DD03 S 10
DB04 DD03 S 3
DD02 DD03 EJ 2
DD04 DD03 EJ 1
VA05 DD03 S 13
VA06 DD03 S 24
VA07 DD03 S 3
VB04 DD03 S 16
VB05 DD03 S 27
VC01 DD03 S 6
VC02 DD03 S 9
VC03 DD03 S 5
DD03 DD04 EJ 1
VC03 DD04 EJ 1
VD08 DD04 EJ 1
VA07 DD04 S 12
VA08 DD04 S 21
VA09 DD04 S 3
VB06 DD04 S 30
VB07 DD04 S 2
VC03 DD04 S 12
VD08 DD04 S 1
VA09 DD05 S 15
VB08 DD05 R 1
VB08 DD05 S 30
VB09 DD05 S 8
VD09 DD05 R 1
DA09 DD06 S 1
DB02 DVA Rp 1
DB03 DVA R 2
DB04 DVA R 1
DB05 DVA Rp 1
DB06 DVA R 2
DB07 DVA R 1
DB07 DVA Rp 1
DB01 DVA EJ 1
VA02 DVA Rp 1
VB01 DVA Rp 1
VB01 DVA Sp 1
DA08 DVB R 2
DA08 DVB Rp 2
DD06 DVB Rp 3
AS09 DVB EJ 7
VA09 DVB EJ 1
VB09 DVB EJ 1
VA09 DVC EJ 1
VD01 DVC EJ 5
VC01 DVC S 1
VC02 DVC S 1
VC03 DVC S 1
VC05 DVC S 2
VB01 FLPR Rp 1
VC05 HSNL R 3
VC05 HSNL S 1
AS05 HSNR R 1
DA05 HSNR Rp 1
DA06 HSNR Rp 1
VA06 HSNR Rp 1
VC02 HSNR R 1
VC02 HSNR Rp 2
VC03 HSNR R 1
VC03 HSNR S 1
VD04 HSNR R 2
VC05 OLLR S 1
DA09 PDA Rp 1
DD06 PDA Rp 1
DA09 PDA EJ 1
VA09 PDEL R 1
VA08 PDER EJ 1
VD09 PDER EJ 1
DA08 PHAR Rp 1
DA08 PHBR Rp 1
DA09 PHCL Rp 7
DA09 PHCL EJ 1
DA09 PHCR Rp 2
AS06 PLMR Rp 1
AS01 PVCL R 1
DA02 PVCL R 1
DA05 PVCL Rp 1
DA06 PVCL Rp 1
DB02 PVCL Rp 3
DB03 PVCL R 1
DB03 PVCL Rp 3
DB04 PVCL R 1
DB04 PVCL Rp 2
DB05 PVCL Rp 2
DB06 PVCL R 2
DB07 PVCL R 1
DB07 PVCL Rp 2
VB09 PVCL EJ 2
VB03 PVCL Rp 1
VB04 PVCL Rp 1
VB05 PVCL R 1
VB06 PVCL Rp 2
VB08 PVCL Rp 1
AS02 PVCR Rp 1
DA09 PVCR Rp 1
DB02 PVCR Rp 1
DB03 PVCR R 1
DB03 PVCR Rp 2
DB04 PVCR Rp 4
DB05 PVCR Rp 1
DB06 PVCR R 2
DB07 PVCR Rp 1
VA08 PVCR EJ 2
VA09 PVCR EJ 1
VB04 PVCR R 2
VB04 PVCR Rp 1
VB06 PVCR R 1
VB06 PVCR Rp 1
VB07 PVCR Rp 3
VB08 PVCR Rp 1
VC02 PVCR S 1
DD05 PVDL Rp 1
VA09 PVDR Rp 1
DD01 PVNL Rp 2
DD03 PVNR R 1
VC02 PVNR R 1
VC02 PVNR Rp 1
VC03 PVNR Rp 1
VC03 PVNR S 1
VD06 PVNR R 1
VD07 PVNR R 1
VD03 PVPL EJ 1
DD02 PVPR Rp 1
VD04 PVPR EJ 1
VD05 PVPR EJ 1
VC03 PVPR S 1
DD01 PVQR Rp 1
VC02 PVQR S 1
VC03 PVQR S 4
VD01 PVQR Rp 1
AS06 PVR R 1
DA09 PVR R 1
DB02 PVR R 1
DB03 PVR R 1
VA09 PVT S 1
VC01 PVT S 2
VC02 PVT S 2
VC05 PVT S 1
AS02 RID Rp 1
DA06 RID Rp 3
DD01 RID R 2
DD01 RID Rp 2
DD02 RID R 2
DD02 RID Rp 2
DD03 RID Rp 3
DA09 RID EJ 1
DB01 RID EJ 1
VD05 RID Rp 2
VD01 RIFL EJ 1
VB02 RIGL EJ 1
VD01 RIGL EJ 2
VB01 RIML Sp 2
DB01 RIS EJ 1
VB01 RMFL Sp 2
VB01 SAADL S 7
VB01 SAADL Sp 2
VB01 SAADR S 2
VB01 SAADR Sp 2
VA02 SABD EJ 3
VA03 SABD EJ 2
VA04 SABD EJ 1
VA02 SABD R 1
VB01 SABD S 1
DA01 SABVL EJ 2
DA02 SABVL EJ 1
DA01 SABVR EJ 3
VD01 SMDDR EJ 1
VB01 SMDVR EJ 1
VC05 URBL S 3
DD01 VA01 Rp 9
DA02 VA01 EJ 2
VB01 VA01 S 3
VD01 VA01 Rp 2
VD01 VA01 S 2
DD01 VA02 Rp 13
VD01 VA02 EJ 1
VD02 VA02 EJ 3
VA03 VA02 R 1
VA03 VA02 Rp 1
VB01 VA02 Rp 2
VB02 VA02 S 1
VD01 VA02 Rp 2
VD02 VA02 Rp 8
VD02 VA02 S 6
DD01 VA03 R 1
DD01 VA03 Rp 17
DD02 VA03 Rp 11
VA02 VA03 S 2
AS01 VA03 EJ 1
VA04 VA03 Rp 1
VB01 VA03 S 1
VD02 VA03 Rp 3
VD03 VA03 Rp 3
VD03 VA03 S 2
DD02 VA04 Rp 21
VA03 VA04 S 1
AS02 VA04 EJ 2
DA05 VA04 EJ 1
VB03 VA04 R 1
VB03 VA04 Rp 1
VB03 VA04 S 1
VD04 VA04 Rp 3
DD02 VA05 Rp 5
DD03 VA05 R 1
DD03 VA05 Rp 12
AS03 VA05 EJ 2
DA05 VA05 EJ 2
VD05 VA05 Rp 2
VD05 VA05 S 2
DD03 VA06 R 9
DD03 VA06 Rp 15
VB05 VA06 Rp 2
VD05 VA06 Rp 1
VD06 VA06 Rp 2
VD06 VA06 S 1
DD03 VA07 Rp 3
DD04 VA07 Rp 12
AS05 VA07 EJ 1
VB03 VA07 EJ 1
VD07 VA07 Rp 9
DD04 VA08 R 5
DD04 VA08 Rp 16
AS06 VA08 EJ 1
VA08 VA08 EJ 1
VB08 VA08 EJ 3
VB09 VA08 EJ 3
VD08 VA08 EJ 1
VA09 VA08 R 1
VB06 VA08 Rp 1
VB06 VA08 S 1
VB08 VA08 R 1
VD07 VA08 Rp 5
VD08 VA08 R 3
VD08 VA08 Rp 2
VD08 VA08 S 4
DD04 VA09 Rp 3
DD05 VA09 R 15
VA08 VA09 S 1
VB08 VA09 EJ 1
VB09 VA09 EJ 4
VD07 VA09 EJ 1
VB08 VA09 R 4
VB08 VA09 Rp 2
VB08 VA09 S 9
VD09 VA09 R 9
VD09 VA09 Rp 1
DD06 VA11 Rp 10
DA08 VA12 Rp 3
DA09 VA12 R 1
DA09 VA12 Rp 4
DB07 VA12 Rp 4
DD06 VA12 Rp 2
DD01 VB01 Rp 1
VA01 VB01 Rp 3
VA02 VB01 S 2
VA03 VB01 Rp 1
DB02 VB01 EJ 2
VB02 VB01 EJ 4
VD01 VB01 Rp 3
VD02 VB01 R 1
DD01 VB02 R 3
DD01 VB02 Rp 17
DD02 VB02 Rp 1
VA02 VB02 Rp 1
DB04 VB02 EJ 1
VB01 VB02 EJ 4
VB03 VB02 EJ 1
VB05 VB02 EJ 1
VB07 VB02 EJ 2
VC02 VB02 Rp 1
VD02 VB02 Rp 9
VD02 VB02 S 3
VD03 VB02 Rp 3
VD03 VB02 S 2
DD02 VB03 R 6
DD02 VB03 Rp 31
VA04 VB03 Rp 1
VA04 VB03 S 2
DB01 VB03 EJ 1
VA07 VB03 EJ 1
VB02 VB03 EJ 1
DD02 VB04 R 2
DD02 VB04 Rp 4
DD03 VB04 R 14
DD03 VB04 Rp 2
DB01 VB04 EJ 1
DB04 VB04 EJ 1
VB05 VB04 EJ 1
VD05 VB04 S 2
DD03 VB05 R 6
DD03 VB05 Rp 21
VA06 VB05 S 2
VB02 VB05 EJ 1
VB04 VB05 EJ 1
VB06 VB05 EJ 1
VD06 VB05 R 1
VD06 VB05 Rp 6
VD06 VB05 S 2
DD04 VB06 Rp 30
VA08 VB06 Rp 1
VA08 VB06 S 1
DA04 VB06 EJ 1
VB05 VB06 EJ 1
VB07 VB06 R 1
VD06 VB06 R 1
VD07 VB06 Rp 8
DD04 VB07 Rp 2
VB06 VB07 S 1
VB02 VB07 EJ 2
DD05 VB08 R 23
DD05 VB08 Rp 7
DD05 VB08 S 1
VA08 VB08 S 1
VA09 VB08 R 5
VA09 VB08 Rp 4
VA09 VB08 S 6
VA08 VB08 EJ 3
VA09 VB08 EJ 1
VB09 VB08 EJ 3
VB09 VB08 R 1
VB09 VB08 Rp 2
VB09 VB08 S 1
VD09 VB08 R 5
VD09 VB08 Rp 5
DD05 VB09 R 5
DD05 VB09 Rp 3
VB08 VB09 R 1
VB08 VB09 S 3
VA08 VB09 EJ 3
VA09 VB09 EJ 4
VB08 VB09 EJ 3
DD06 VB10 Rp 9
DD06 VB11 R 1
DD06 VB11 Rp 6
DD01 VC01 R 4
DD01 VC01 Rp 3
DD02 VC01 R 2
DD02 VC01 Rp 4
DD03 VC01 R 2
DD03 VC01 Rp 4
VC02 VC01 EJ 6
VC03 VC01 EJ 2
VC02 VC01 Rp 3
VC02 VC01 S 4
VD01 VC01 EJ 1
VC03 VC01 Rp 1
VC03 VC01 S 2
VC04 VC01 S 1
VD01 VC01 R 1
VD01 VC01 Rp 3
VD02 VC01 R 1
VD03 VC01 Rp 1
VD04 VC01 Rp 2
VD05 VC01 R 2
VD05 VC01 Rp 3
VD06 VC01 Rp 1
DB04 VC02 Rp 1
DD01 VC02 R 2
DD01 VC02 Rp 4
DD02 VC02 Rp 4
DD03 VC02 R 5
DD03 VC02 Rp 4
VB02 VC02 S 1
VC01 VC02 Rp 4
VC01 VC02 S 3
VC01 VC02 EJ 6
VC03 VC02 EJ 2
VC03 VC02 Rp 4
VC03 VC02 S 1
VD01 VC02 Rp 2
VD02 VC02 R 1
VD02 VC02 Rp 1
VD04 VC02 R 1
VD04 VC02 Rp 4
VD05 VC02 Rp 5
VD06 VC02 R 1
DD01 VC03 R 1
DD01 VC03 Rp 1
DD02 VC03 Rp 4
DD03 VC03 R 1
DD03 VC03 Rp 4
DD04 VC03 R 2
DD04 VC03 Rp 10
VC01 VC03 Rp 2
VC01 VC03 S 1
VC02 VC03 Rp 1
VC02 VC03 S 4
DD04 VC03 EJ 1
VC01 VC03 EJ 2
VC02 VC03 EJ 2
VC04 VC03 EJ 1
VC05 VC03 EJ 2
VC04 VC03 S 4
VC05 VC03 S 1
VD01 VC03 Rp 1
VD02 VC03 R 1
VD03 VC03 Rp 1
VD04 VC03 Rp 2
VD05 VC03 R 3
VD05 VC03 Rp 1
VD06 VC03 R 3
VD06 VC03 Rp 1
VD07 VC03 Rp 5
VC01 VC04 R 1
VC03 VC04 R 3
VC03 VC04 Rp 1
VC03 VC04 EJ 1
VC05 VC04 EJ 1
VC05 VC04 R 1
VC05 VC04 S 1
VC03 VC05 R 1
VC04 VC05 Rp 1
VC04 VC05 S 1
VC03 VC05 EJ 2
VC04 VC05 EJ 1
AS01 VD01 S 5
DA01 VD01 S 17
DA02 VD01 S 2
DB01 VD01 S 21
DD01 VD01 Rp 1
VA01 VD01 Rp 2
VA01 VD01 S 2
VA02 VD01 S 2
VB01 VD01 S 3
VC01 VD01 S 4
VC02 VD01 S 2
VC03 VD01 S 1
DD01 VD01 EJ 4
VA02 VD01 EJ 1
VC01 VD01 EJ 1
VD02 VD01 EJ 7
AS02 VD02 S 10
AS03 VD02 S 1
DA01 VD02 S 1
DA02 VD02 S 11
DB01 VD02 S 15
DD01 VD02 Rp 1
DD01 VD02 S 1
VA02 VD02 Rp 6
VA02 VD02 S 8
VA03 VD02 S 3
VB01 VD02 S 1
VB02 VD02 Rp 3
VB02 VD02 S 9
VC01 VD02 S 1
VC02 VD02 S 2
VC03 VD02 S 1
AS01 VD02 EJ 1
DD01 VD02 EJ 2
VA02 VD02 EJ 3
VD01 VD02 EJ 7
VD03 VD02 EJ 2
AS03 VD03 S 15
DA02 VD03 S 5
DA03 VD03 S 25
DB01 VD03 S 1
DB02 VD03 S 23
DD02 VD03 S 1
VA03 VD03 Rp 2
VA03 VD03 S 3
VB02 VD03 Rp 2
VB02 VD03 S 3
VC01 VD03 S 1
VC03 VD03 S 1
VD02 VD03 EJ 2
VD04 VD03 EJ 1
AS04 VD04 S 11
DA03 VD04 S 6
DA04 VD04 S 12
DA06 VD04 S 4
DB02 VD04 S 14
DB03 VD04 S 9
DD02 VD04 S 1
VA04 VD04 S 3
VC01 VD04 S 2
VC02 VD04 S 5
VC03 VD04 S 2
DD02 VD04 EJ 2
VD03 VD04 EJ 1
VD05 VD04 EJ 1
AS05 VD05 S 9
DA04 VD05 S 15
DA05 VD05 S 1
DA06 VD05 S 3
DB02 VD05 S 1
DB03 VD05 S 26
VA05 VD05 R 1
VA05 VD05 Rp 1
VA05 VD05 S 2
VA06 VD05 S 1
VB04 VD05 Rp 2
VC01 VD05 S 5
VC02 VD05 S 5
VC03 VD05 S 4
VD04 VD05 EJ 1
VD06 VD05 EJ 2
AS06 VD06 S 13
DA05 VD06 S 16
DA06 VD06 S 3
DB03 VD06 S 7
DB04 VD06 S 13
VA06 VD06 R 1
VA06 VD06 S 2
VB05 VD06 R 2
VB05 VD06 S 7
VB06 VD06 S 1
VC01 VD06 S 1
VC02 VD06 S 1
VC03 VD06 S 4
VD05 VD06 EJ 2
VD07 VD06 EJ 1
VA07 VD07 S 9
VA08 VD07 S 5
VB06 VD07 S 8
VC03 VD07 S 5
VA09 VD07 EJ 1
VD06 VD07 EJ 1
DD04 VD08 Rp 1
VA08 VD08 R 1
VA08 VD08 Rp 3
VA08 VD08 S 5
DD04 VD08 EJ 1
VA08 VD08 EJ 1
DD05 VD09 S 1
VA09 VD09 S 10
VB08 VD09 S 10
DD05 VD10 R 1
VB08 VD10 S 1
VB09 VD10 R 2
VB09 VD10 S 5
DD05 VD10 EJ 1
VD09 VD10 EJ 5
DA09 VD13 S 1
DB07 VD13 S 2
AS02 NMJ NMJ 11
AS03 NMJ NMJ 12
AS04 NMJ NMJ 9
AS05 NMJ NMJ 10
AS06 NMJ NMJ 10
AS09 NMJ NMJ 1
DA01 NMJ NMJ 16
DA02 NMJ NMJ 15
DA03 NMJ NMJ 30
DA04 NMJ NMJ 26
DA05 NMJ NMJ 17
DA06 NMJ NMJ 6
VC01 NMJ NMJ 1
VC03 NMJ NMJ 3
AS01 NMJ NMJ 13
DA09 NMJ NMJ 1
DB01 NMJ NMJ 3
DB02 NMJ NMJ 24
DB03 NMJ NMJ 25
DB04 NMJ NMJ 6
DD01 NMJ NMJ 34
DD02 NMJ NMJ 28
DD03 NMJ NMJ 32
DD05 NMJ NMJ 1
DD06 NMJ NMJ 1
VA01 NMJ NMJ 11
VA02 NMJ NMJ 19
VA03 NMJ NMJ 29
VA04 NMJ NMJ 25
VA05 NMJ NMJ 19
VA06 NMJ NMJ 20
VA07 NMJ NMJ 27
VA08 NMJ NMJ 23
VA09 NMJ NMJ 20
VB01 NMJ NMJ 5
VB02 NMJ NMJ 26
VB03 NMJ NMJ 35
VB04 NMJ NMJ 20
VB05 NMJ NMJ 22
VB06 NMJ NMJ 28
VB07 NMJ NMJ 2
VB08 NMJ NMJ 32
VB09 NMJ NMJ 24
VC01 NMJ NMJ 5
VC02 NMJ NMJ 9
VC02 NMJ NMJ 1
VC03 NMJ NMJ 8
VC04 NMJ NMJ 4
VC04 NMJ NMJ 3
VC05 NMJ NMJ 2
VC06 NMJ NMJ 1
VD01 NMJ NMJ 12
VD02 NMJ NMJ 22
VD03 NMJ NMJ 23
VD04 NMJ NMJ 25
VD05 NMJ NMJ 26
VD06 NMJ NMJ 27
VD07 NMJ NMJ 24
VD08 NMJ NMJ 25
VD09 NMJ NMJ 28
